# Supplementary material for: Free circular introns with an unusual branchpoint in neuronal projections
Source: eLife. 2019 Nov 7;8:e47809. doi: 10.7554/eLife.47809 (PMC6879206; doi:10.7554/eLife.47809)
Supplement: Source code 1. [file elife-47809-code1.gz]

Archive with 148 entries (123 files):
- ./._Saini19-supplement
- Saini19-supplement
- Saini19-supplement/._.DS_Store
- Saini19-supplement/.DS_Store
- Saini19-supplement/._data_tables_for_saini_et_al_19
- Saini19-supplement/data_tables_for_saini_et_al_19
- Saini19-supplement/._00README.txt
- Saini19-supplement/00README.txt
- Saini19-supplement/._code_for_saini_et_al_19
- Saini19-supplement/code_for_saini_et_al_19
- Saini19-supplement/code_for_saini_et_al_19/._.Rhistory
- Saini19-supplement/code_for_saini_et_al_19/.Rhistory
- Saini19-supplement/code_for_saini_et_al_19/._Rscript_sleuth_RNA_diffexp.Rmd
- Saini19-supplement/code_for_saini_et_al_19/Rscript_sleuth_RNA_diffexp.Rmd
- Saini19-supplement/code_for_saini_et_al_19/._.DS_Store
- Saini19-supplement/code_for_saini_et_al_19/.DS_Store
- Saini19-supplement/code_for_saini_et_al_19/._Rscript_plots_Saini_et_al_2019.Rmd
- Saini19-supplement/code_for_saini_et_al_19/Rscript_plots_Saini_et_al_2019.Rmd
- Saini19-supplement/code_for_saini_et_al_19/._cleanUpdTseq.R
- Saini19-supplement/code_for_saini_et_al_19/cleanUpdTseq.R
- Saini19-supplement/code_for_saini_et_al_19/._exon2intron_dexseqgff.pl
- Saini19-supplement/code_for_saini_et_al_19/exon2intron_dexseqgff.pl
- Saini19-supplement/code_for_saini_et_al_19/._Rscript_plots_Saini_et_al_2019.nb.html
- Saini19-supplement/code_for_saini_et_al_19/Rscript_plots_Saini_et_al_2019.nb.html
- Saini19-supplement/code_for_saini_et_al_19/._dexseq_prepare_annotation.py
- Saini19-supplement/code_for_saini_et_al_19/dexseq_prepare_annotation.py
- Saini19-supplement/code_for_saini_et_al_19/._Rscript_sleuth_RNA_diffexp.nb.html
- Saini19-supplement/code_for_saini_et_al_19/Rscript_sleuth_RNA_diffexp.nb.html
- Saini19-supplement/data_tables_for_saini_et_al_19/._Figure3-SourceData1_All_Introns.tsv
- Saini19-supplement/data_tables_for_saini_et_al_19/Figure3-SourceData1_All_Introns.tsv
- Saini19-supplement/data_tables_for_saini_et_al_19/._phyloP_all_exons.tsv
- Saini19-supplement/data_tables_for_saini_et_al_19/phyloP_all_exons.tsv
- Saini19-supplement/data_tables_for_saini_et_al_19/._kallisto_output_for_diff_expression_by_sleuth
- Saini19-supplement/data_tables_for_saini_et_al_19/kallisto_output_for_diff_expression_by_sleuth
- Saini19-supplement/data_tables_for_saini_et_al_19/._phyloP_free_introns_depleted_from_projections.tsv
- Saini19-supplement/data_tables_for_saini_et_al_19/phyloP_free_introns_depleted_from_projections.tsv
- Saini19-supplement/data_tables_for_saini_et_al_19/._.DS_Store
- Saini19-supplement/data_tables_for_saini_et_al_19/.DS_Store
- Saini19-supplement/data_tables_for_saini_et_al_19/._cbp5rep_corr_samples.csv
- Saini19-supplement/data_tables_for_saini_et_al_19/cbp5rep_corr_samples.csv
- Saini19-supplement/data_tables_for_saini_et_al_19/._GO_0005840_ribosomal_protein_IDs.tsv
- Saini19-supplement/data_tables_for_saini_et_al_19/GO_0005840_ribosomal_protein_IDs.tsv
- Saini19-supplement/data_tables_for_saini_et_al_19/._Figure2-SourceData1_RNA_diffexp_WC_vs_P.tsv
- Saini19-supplement/data_tables_for_saini_et_al_19/Figure2-SourceData1_RNA_diffexp_WC_vs_P.tsv
- Saini19-supplement/data_tables_for_saini_et_al_19/._phyloP_retained_introns_in_projections.tsv
- Saini19-supplement/data_tables_for_saini_et_al_19/phyloP_retained_introns_in_projections.tsv
- Saini19-supplement/data_tables_for_saini_et_al_19/._phyloP_free_introns_enriched_in_projections.tsv
- Saini19-supplement/data_tables_for_saini_et_al_19/phyloP_free_introns_enriched_in_projections.tsv
- Saini19-supplement/data_tables_for_saini_et_al_19/kallisto_output_for_diff_expression_by_sleuth/._cbp_5rep
- Saini19-supplement/data_tables_for_saini_et_al_19/kallisto_output_for_diff_expression_by_sleuth/cbp_5rep
- Saini19-supplement/data_tables_for_saini_et_al_19/kallisto_output_for_diff_expression_by_sleuth/._cbp_5rep.txt
- Saini19-supplement/data_tables_for_saini_et_al_19/kallisto_output_for_diff_expression_by_sleuth/cbp_5rep.txt
- Saini19-supplement/data_tables_for_saini_et_al_19/kallisto_output_for_diff_expression_by_sleuth/._.DS_Store
- Saini19-supplement/data_tables_for_saini_et_al_19/kallisto_output_for_diff_expression_by_sleuth/.DS_Store
- Saini19-supplement/data_tables_for_saini_et_al_19/kallisto_output_for_diff_expression_by_sleuth/cbp_5rep/._pr1
- Saini19-supplement/data_tables_for_saini_et_al_19/kallisto_output_for_diff_expression_by_sleuth/cbp_5rep/pr1
- Saini19-supplement/data_tables_for_saini_et_al_19/kallisto_output_for_diff_expression_by_sleuth/cbp_5rep/._cbr4
- Saini19-supplement/data_tables_for_saini_et_al_19/kallisto_output_for_diff_expression_by_sleuth/cbp_5rep/cbr4
- Saini19-supplement/data_tables_for_saini_et_al_19/kallisto_output_for_diff_expression_by_sleuth/cbp_5rep/._cbr3
- Saini19-supplement/data_tables_for_saini_et_al_19/kallisto_output_for_diff_expression_by_sleuth/cbp_5rep/cbr3
- Saini19-supplement/data_tables_for_saini_et_al_19/kallisto_output_for_diff_expression_by_sleuth/cbp_5rep/._cbr2
- Saini19-supplement/data_tables_for_saini_et_al_19/kallisto_output_for_diff_expression_by_sleuth/cbp_5rep/cbr2
- Saini19-supplement/data_tables_for_saini_et_al_19/kallisto_output_for_diff_expression_by_sleuth/cbp_5rep/._cbr5
- Saini19-supplement/data_tables_for_saini_et_al_19/kallisto_output_for_diff_expression_by_sleuth/cbp_5rep/cbr5
- Saini19-supplement/data_tables_for_saini_et_al_19/kallisto_output_for_diff_expression_by_sleuth/cbp_5rep/._pr5
- Saini19-supplement/data_tables_for_saini_et_al_19/kallisto_output_for_diff_expression_by_sleuth/cbp_5rep/pr5
- Saini19-supplement/data_tables_for_saini_et_al_19/kallisto_output_for_diff_expression_by_sleuth/cbp_5rep/._pr2
- Saini19-supplement/data_tables_for_saini_et_al_19/kallisto_output_for_diff_expression_by_sleuth/cbp_5rep/pr2
- Saini19-supplement/data_tables_for_saini_et_al_19/kallisto_output_for_diff_expression_by_sleuth/cbp_5rep/._pr3
- Saini19-supplement/data_tables_for_saini_et_al_19/kallisto_output_for_diff_expression_by_sleuth/cbp_5rep/pr3
- Saini19-supplement/data_tables_for_saini_et_al_19/kallisto_output_for_diff_expression_by_sleuth/cbp_5rep/._pr4
- Saini19-supplement/data_tables_for_saini_et_al_19/kallisto_output_for_diff_expression_by_sleuth/cbp_5rep/pr4
- Saini19-supplement/data_tables_for_saini_et_al_19/kallisto_output_for_diff_expression_by_sleuth/cbp_5rep/._cbr1
- Saini19-supplement/data_tables_for_saini_et_al_19/kallisto_output_for_diff_expression_by_sleuth/cbp_5rep/cbr1
- Saini19-supplement/data_tables_for_saini_et_al_19/kallisto_output_for_diff_expression_by_sleuth/cbp_5rep/cbr1/._kallisto
- Saini19-supplement/data_tables_for_saini_et_al_19/kallisto_output_for_diff_expression_by_sleuth/cbp_5rep/cbr1/kallisto
- Saini19-supplement/data_tables_for_saini_et_al_19/kallisto_output_for_diff_expression_by_sleuth/cbp_5rep/cbr1/kallisto/._abundance.tsv
- Saini19-supplement/data_tables_for_saini_et_al_19/kallisto_output_for_diff_expression_by_sleuth/cbp_5rep/cbr1/kallisto/abundance.tsv
- Saini19-supplement/data_tables_for_saini_et_al_19/kallisto_output_for_diff_expression_by_sleuth/cbp_5rep/cbr1/kallisto/._.DS_Store
- Saini19-supplement/data_tables_for_saini_et_al_19/kallisto_output_for_diff_expression_by_sleuth/cbp_5rep/cbr1/kallisto/.DS_Store
- Saini19-supplement/data_tables_for_saini_et_al_19/kallisto_output_for_diff_expression_by_sleuth/cbp_5rep/cbr1/kallisto/._run_info.json
- Saini19-supplement/data_tables_for_saini_et_al_19/kallisto_output_for_diff_expression_by_sleuth/cbp_5rep/cbr1/kallisto/run_info.json
- Saini19-supplement/data_tables_for_saini_et_al_19/kallisto_output_for_diff_expression_by_sleuth/cbp_5rep/cbr1/kallisto/._abundance.h5
- Saini19-supplement/data_tables_for_saini_et_al_19/kallisto_output_for_diff_expression_by_sleuth/cbp_5rep/cbr1/kallisto/abundance.h5
- Saini19-supplement/data_tables_for_saini_et_al_19/kallisto_output_for_diff_expression_by_sleuth/cbp_5rep/pr4/._kallisto
- Saini19-supplement/data_tables_for_saini_et_al_19/kallisto_output_for_diff_expression_by_sleuth/cbp_5rep/pr4/kallisto
- Saini19-supplement/data_tables_for_saini_et_al_19/kallisto_output_for_diff_expression_by_sleuth/cbp_5rep/pr4/kallisto/._abundance.tsv
- Saini19-supplement/data_tables_for_saini_et_al_19/kallisto_output_for_diff_expression_by_sleuth/cbp_5rep/pr4/kallisto/abundance.tsv
- Saini19-supplement/data_tables_for_saini_et_al_19/kallisto_output_for_diff_expression_by_sleuth/cbp_5rep/pr4/kallisto/._abundance.h5
- Saini19-supplement/data_tables_for_saini_et_al_19/kallisto_output_for_diff_expression_by_sleuth/cbp_5rep/pr4/kallisto/abundance.h5
- Saini19-supplement/data_tables_for_saini_et_al_19/kallisto_output_for_diff_expression_by_sleuth/cbp_5rep/pr3/._kallisto
- Saini19-supplement/data_tables_for_saini_et_al_19/kallisto_output_for_diff_expression_by_sleuth/cbp_5rep/pr3/kallisto
- Saini19-supplement/data_tables_for_saini_et_al_19/kallisto_output_for_diff_expression_by_sleuth/cbp_5rep/pr3/kallisto/._abundance.tsv
- Saini19-supplement/data_tables_for_saini_et_al_19/kallisto_output_for_diff_expression_by_sleuth/cbp_5rep/pr3/kallisto/abundance.tsv
- Saini19-supplement/data_tables_for_saini_et_al_19/kallisto_output_for_diff_expression_by_sleuth/cbp_5rep/pr3/kallisto/._run_info.json
- Saini19-supplement/data_tables_for_saini_et_al_19/kallisto_output_for_diff_expression_by_sleuth/cbp_5rep/pr3/kallisto/run_info.json
- Saini19-supplement/data_tables_for_saini_et_al_19/kallisto_output_for_diff_expression_by_sleuth/cbp_5rep/pr3/kallisto/._abundance.h5
- Saini19-supplement/data_tables_for_saini_et_al_19/kallisto_output_for_diff_expression_by_sleuth/cbp_5rep/pr3/kallisto/abundance.h5
- Saini19-supplement/data_tables_for_saini_et_al_19/kallisto_output_for_diff_expression_by_sleuth/cbp_5rep/pr2/._kallisto
- Saini19-supplement/data_tables_for_saini_et_al_19/kallisto_output_for_diff_expression_by_sleuth/cbp_5rep/pr2/kallisto
- Saini19-supplement/data_tables_for_saini_et_al_19/kallisto_output_for_diff_expression_by_sleuth/cbp_5rep/pr2/kallisto/._abundance.tsv
- Saini19-supplement/data_tables_for_saini_et_al_19/kallisto_output_for_diff_expression_by_sleuth/cbp_5rep/pr2/kallisto/abundance.tsv
- Saini19-supplement/data_tables_for_saini_et_al_19/kallisto_output_for_diff_expression_by_sleuth/cbp_5rep/pr2/kallisto/._run_info.json
- Saini19-supplement/data_tables_for_saini_et_al_19/kallisto_output_for_diff_expression_by_sleuth/cbp_5rep/pr2/kallisto/run_info.json
- Saini19-supplement/data_tables_for_saini_et_al_19/kallisto_output_for_diff_expression_by_sleuth/cbp_5rep/pr2/kallisto/._abundance.h5
- Saini19-supplement/data_tables_for_saini_et_al_19/kallisto_output_for_diff_expression_by_sleuth/cbp_5rep/pr2/kallisto/abundance.h5
- Saini19-supplement/data_tables_for_saini_et_al_19/kallisto_output_for_diff_expression_by_sleuth/cbp_5rep/pr5/._kallisto
- Saini19-supplement/data_tables_for_saini_et_al_19/kallisto_output_for_diff_expression_by_sleuth/cbp_5rep/pr5/kallisto
- Saini19-supplement/data_tables_for_saini_et_al_19/kallisto_output_for_diff_expression_by_sleuth/cbp_5rep/pr5/kallisto/._abundance.tsv
- Saini19-supplement/data_tables_for_saini_et_al_19/kallisto_output_for_diff_expression_by_sleuth/cbp_5rep/pr5/kallisto/abundance.tsv
- Saini19-supplement/data_tables_for_saini_et_al_19/kallisto_output_for_diff_expression_by_sleuth/cbp_5rep/pr5/kallisto/._abundance.h5
- Saini19-supplement/data_tables_for_saini_et_al_19/kallisto_output_for_diff_expression_by_sleuth/cbp_5rep/pr5/kallisto/abundance.h5
- Saini19-supplement/data_tables_for_saini_et_al_19/kallisto_output_for_diff_expression_by_sleuth/cbp_5rep/cbr5/._kallisto
- Saini19-supplement/data_tables_for_saini_et_al_19/kallisto_output_for_diff_expression_by_sleuth/cbp_5rep/cbr5/kallisto
- Saini19-supplement/data_tables_for_saini_et_al_19/kallisto_output_for_diff_expression_by_sleuth/cbp_5rep/cbr5/kallisto/._abundance.tsv
- Saini19-supplement/data_tables_for_saini_et_al_19/kallisto_output_for_diff_expression_by_sleuth/cbp_5rep/cbr5/kallisto/abundance.tsv
- Saini19-supplement/data_tables_for_saini_et_al_19/kallisto_output_for_diff_expression_by_sleuth/cbp_5rep/cbr5/kallisto/._abundance.h5
- Saini19-supplement/data_tables_for_saini_et_al_19/kallisto_output_for_diff_expression_by_sleuth/cbp_5rep/cbr5/kallisto/abundance.h5
- Saini19-supplement/data_tables_for_saini_et_al_19/kallisto_output_for_diff_expression_by_sleuth/cbp_5rep/cbr2/._kallisto
- Saini19-supplement/data_tables_for_saini_et_al_19/kallisto_output_for_diff_expression_by_sleuth/cbp_5rep/cbr2/kallisto
- Saini19-supplement/data_tables_for_saini_et_al_19/kallisto_output_for_diff_expression_by_sleuth/cbp_5rep/cbr2/kallisto/._abundance.tsv
- Saini19-supplement/data_tables_for_saini_et_al_19/kallisto_output_for_diff_expression_by_sleuth/cbp_5rep/cbr2/kallisto/abundance.tsv
- Saini19-supplement/data_tables_for_saini_et_al_19/kallisto_output_for_diff_expression_by_sleuth/cbp_5rep/cbr2/kallisto/._run_info.json
- Saini19-supplement/data_tables_for_saini_et_al_19/kallisto_output_for_diff_expression_by_sleuth/cbp_5rep/cbr2/kallisto/run_info.json
- Saini19-supplement/data_tables_for_saini_et_al_19/kallisto_output_for_diff_expression_by_sleuth/cbp_5rep/cbr2/kallisto/._abundance.h5
- Saini19-supplement/data_tables_for_saini_et_al_19/kallisto_output_for_diff_expression_by_sleuth/cbp_5rep/cbr2/kallisto/abundance.h5
- Saini19-supplement/data_tables_for_saini_et_al_19/kallisto_output_for_diff_expression_by_sleuth/cbp_5rep/cbr3/._kallisto
- Saini19-supplement/data_tables_for_saini_et_al_19/kallisto_output_for_diff_expression_by_sleuth/cbp_5rep/cbr3/kallisto
- Saini19-supplement/data_tables_for_saini_et_al_19/kallisto_output_for_diff_expression_by_sleuth/cbp_5rep/cbr3/kallisto/._abundance.tsv
- Saini19-supplement/data_tables_for_saini_et_al_19/kallisto_output_for_diff_expression_by_sleuth/cbp_5rep/cbr3/kallisto/abundance.tsv
- Saini19-supplement/data_tables_for_saini_et_al_19/kallisto_output_for_diff_expression_by_sleuth/cbp_5rep/cbr3/kallisto/._run_info.json
- Saini19-supplement/data_tables_for_saini_et_al_19/kallisto_output_for_diff_expression_by_sleuth/cbp_5rep/cbr3/kallisto/run_info.json
- Saini19-supplement/data_tables_for_saini_et_al_19/kallisto_output_for_diff_expression_by_sleuth/cbp_5rep/cbr3/kallisto/._abundance.h5
- Saini19-supplement/data_tables_for_saini_et_al_19/kallisto_output_for_diff_expression_by_sleuth/cbp_5rep/cbr3/kallisto/abundance.h5
- Saini19-supplement/data_tables_for_saini_et_al_19/kallisto_output_for_diff_expression_by_sleuth/cbp_5rep/cbr4/._kallisto
- Saini19-supplement/data_tables_for_saini_et_al_19/kallisto_output_for_diff_expression_by_sleuth/cbp_5rep/cbr4/kallisto
- Saini19-supplement/data_tables_for_saini_et_al_19/kallisto_output_for_diff_expression_by_sleuth/cbp_5rep/cbr4/kallisto/._abundance.tsv
- Saini19-supplement/data_tables_for_saini_et_al_19/kallisto_output_for_diff_expression_by_sleuth/cbp_5rep/cbr4/kallisto/abundance.tsv
- Saini19-supplement/data_tables_for_saini_et_al_19/kallisto_output_for_diff_expression_by_sleuth/cbp_5rep/cbr4/kallisto/._abundance.h5
- Saini19-supplement/data_tables_for_saini_et_al_19/kallisto_output_for_diff_expression_by_sleuth/cbp_5rep/cbr4/kallisto/abundance.h5
- Saini19-supplement/data_tables_for_saini_et_al_19/kallisto_output_for_diff_expression_by_sleuth/cbp_5rep/pr1/._kallisto
- Saini19-supplement/data_tables_for_saini_et_al_19/kallisto_output_for_diff_expression_by_sleuth/cbp_5rep/pr1/kallisto
- Saini19-supplement/data_tables_for_saini_et_al_19/kallisto_output_for_diff_expression_by_sleuth/cbp_5rep/pr1/kallisto/._abundance.tsv
- Saini19-supplement/data_tables_for_saini_et_al_19/kallisto_output_for_diff_expression_by_sleuth/cbp_5rep/pr1/kallisto/abundance.tsv
- Saini19-supplement/data_tables_for_saini_et_al_19/kallisto_output_for_diff_expression_by_sleuth/cbp_5rep/pr1/kallisto/._run_info.json
- Saini19-supplement/data_tables_for_saini_et_al_19/kallisto_output_for_diff_expression_by_sleuth/cbp_5rep/pr1/kallisto/run_info.json
- Saini19-supplement/data_tables_for_saini_et_al_19/kallisto_output_for_diff_expression_by_sleuth/cbp_5rep/pr1/kallisto/._abundance.h5
- Saini19-supplement/data_tables_for_saini_et_al_19/kallisto_output_for_diff_expression_by_sleuth/cbp_5rep/pr1/kallisto/abundance.h5
