# Supplementary material for: Free circular introns with an unusual branchpoint in neuronal projections
Source: eLife. 2019 Nov 7;8:e47809. doi: 10.7554/eLife.47809 (PMC6879206; doi:10.7554/eLife.47809)
Supplement: Source code 1. [file elife-47809-code1.gz › Saini19-supplement/00README.txt]

Code and data tables for:
"Free circular introns with an unusual branchpoint in neuronal projections"
Saini H., Bicknell A.A., Eddy S.R., and Moore M.J., 2019

The directory structure and file descriptions (#) are described below:

Saini19-supplement/
|-- 00README.txt
|-- code_for_saini_et_al_19
|   |-- Rscript_plots_Saini_et_al_2019.Rmd	# R notebook containing code to reproduce plots shown in the manuscript
|   |-- Rscript_plots_Saini_et_al_2019.nb.html	# Output from Rscript_plots_Saini_et_al_2019.Rmd in html format
|   |-- Rscript_sleuth_RNA_diffexp.Rmd		# R notebook containing code for differential expression analysis using Sleuth (Pimentel et al., 2017)
|   |-- Rscript_sleuth_RNA_diffexp.nb.html	# Output from Rscript_sleuth_RNA_diffexp.Rmd in html format
|   |-- cleanUpdTseq.R			# R script to run cleanUpdTseq (Sheppard et al., 2013) for polyA-site identification from PASseq data
|   |-- dexseq_prepare_annotation.py	# Code by Anders et al., 2012 to extract genomic coordinates of all annotated exons in any isoform of a gene
|   `-- exon2intron_dexseqgff.pl	# Code by Alejandro Reyes (ORCID: 0000-0001-8717-66) to extract genomic coordinates of all introns
`-- data_tables_for_saini_et_al_19
    |-- Figure2-SourceData1_RNA_diffexp_WC_vs_P.tsv # Differential expression output from Rscript_sleuth_RNA_diffexp.Rmd used in Rscript_plots_Saini_et_al_2019.Rmd
    |-- Figure3-SourceData1_All_Introns.tsv	# Observations on all introns used in Rscript_plots_Saini_et_al_2019.Rmd
    |-- GO_0005840_ribosomal_protein_IDs.tsv	# Ribosomal protein gene IDs used in Rscript_plots_Saini_et_al_2019.Rmd
    |-- cbp5rep_corr_samples.csv		# Sample information for Rscript_plots_Saini_et_al_2019.Rmd
    |-- kallisto_output_for_diff_expression_by_sleuth	# Transcript abundance output from Kallisto (Bray et al., 2016)
    |   |-- cbp_5rep				# output from 5 biological replicates of "cb" (whole-cell) and "p" (projection) samples is provided here
    |   |   |-- cbr1
    |   |   |   `-- kallisto
    |   |   |       |-- abundance.h5
    |   |   |       |-- abundance.tsv
    |   |   |       `-- run_info.json
    |   |   |-- cbr2
    |   |   |   `-- kallisto
    |   |   |       |-- abundance.h5
    |   |   |       |-- abundance.tsv
    |   |   |       `-- run_info.json
    |   |   |-- cbr3
    |   |   |   `-- kallisto
    |   |   |       |-- abundance.h5
    |   |   |       |-- abundance.tsv
    |   |   |       `-- run_info.json
    |   |   |-- cbr4
    |   |   |   `-- kallisto
    |   |   |       |-- abundance.h5
    |   |   |       `-- abundance.tsv
    |   |   |-- cbr5
    |   |   |   `-- kallisto
    |   |   |       |-- abundance.h5
    |   |   |       `-- abundance.tsv
    |   |   |-- pr1
    |   |   |   `-- kallisto
    |   |   |       |-- abundance.h5
    |   |   |       |-- abundance.tsv
    |   |   |       `-- run_info.json
    |   |   |-- pr2
    |   |   |   `-- kallisto
    |   |   |       |-- abundance.h5
    |   |   |       |-- abundance.tsv
    |   |   |       `-- run_info.json
    |   |   |-- pr3
    |   |   |   `-- kallisto
    |   |   |       |-- abundance.h5
    |   |   |       |-- abundance.tsv
    |   |   |       `-- run_info.json
    |   |   |-- pr4
    |   |   |   `-- kallisto
    |   |   |       |-- abundance.h5
    |   |   |       `-- abundance.tsv
    |   |   `-- pr5
    |   |       `-- kallisto
    |   |           |-- abundance.h5
    |   |           `-- abundance.tsv
    |   `-- cbp_5rep.txt
    |-- phyloP_all_exons.tsv			# Tables containing phyloP scores used in Figure 6 (Rscript_plots_Saini_et_al_2019.Rmd)
    |-- phyloP_free_introns_depleted_from_projections.tsv
    |-- phyloP_free_introns_enriched_in_projections.tsv
    `-- phyloP_retained_introns_in_projections.tsv
