# Supplementary material for: Free circular introns with an unusual branchpoint in neuronal projections
Source: eLife. 2019 Nov 7;8:e47809. doi: 10.7554/eLife.47809 (PMC6879206; doi:10.7554/eLife.47809)
Supplement: Source code 1. [file elife-47809-code1.gz › Saini19-supplement/code_for_saini_et_al_19/Rscript_sleuth_RNA_diffexp.Rmd]

---
title: "RNA differential expression analysis for whole-cells v/s projections"
author: Harleen Saini
date: October 19, 2019
output: html_notebook
---

```{r}
library(shiny)
library(sleuth)
library(reshape2)
library(dplyr)
```

```{r}
# setting the path to Kallisto results in "base_dir"  
base_dir <- "../data_tables_for_saini_et_al_19/kallisto_output_for_diff_expression_by_sleuth/"

# To include gene names into transcript-level analysis, pulling Ensembl data using biomaRt:  
mart <- biomaRt::useMart(biomart = "ENSEMBL_MART_ENSEMBL",
                         dataset = "rnorvegicus_gene_ensembl",
                         host = "useast.ensembl.org")

t2g_ens <- biomaRt::getBM(attributes = c("ensembl_transcript_id", "ensembl_gene_id",
                                         "external_gene_name"), mart = mart)

# Xist is not annotated in the rat rnor6 genome.  
# Used LiftOver (UCSC/Kent Tools) to get rat Xist sequence for input to Kallisto  
# Assigned artifical ensembl IDs for the gene and transcript to enter into Sleuth  
xistinfo <- c("ENSRNOT11111111111", "ENSRNOG11111111111", "Xist")
t2g <- rbind(t2g_ens, xistinfo)

t2g <- dplyr::rename(t2g, target_id = ensembl_transcript_id,
                     ens_gene = ensembl_gene_id, ext_gene = external_gene_name)
```

########### Differential gene expression whole cells v/s projections ########### 
Whole cell samples are either referred to as "CB" (cell body) or "WC" (whole cell) whereas projection samples are referred to as "P".  

The directory structure for file organization is shown below, where cbp_5rep.txt contains sample information:  
&nbsp;|-kallisto_output_for_diff_expression_by_sleuth  
&nbsp;&nbsp;|-cbp_5rep.txt  
&nbsp;&nbsp;|-cbp_5rep  
&nbsp;&nbsp;&nbsp;&nbsp;|-cbr1  
&nbsp;&nbsp;&nbsp;&nbsp;&nbsp;&nbsp;|-kallisto  
&nbsp;&nbsp;&nbsp;&nbsp;&nbsp;&nbsp;&nbsp;&nbsp;|-abundance.tsv  
&nbsp;&nbsp;&nbsp;&nbsp;|-cbr2  
&nbsp;&nbsp;&nbsp;&nbsp;&nbsp;&nbsp;|-kallisto  
&nbsp;&nbsp;&nbsp;&nbsp;&nbsp;&nbsp;&nbsp;&nbsp;|-abundance.tsv  
&nbsp;&nbsp;&nbsp;&nbsp;...  
&nbsp;&nbsp;&nbsp;&nbsp;...  
&nbsp;&nbsp;&nbsp;&nbsp;...  
&nbsp;&nbsp;&nbsp;&nbsp;|-pr5  
&nbsp;&nbsp;&nbsp;&nbsp;&nbsp;&nbsp;|-kallisto  
&nbsp;&nbsp;&nbsp;&nbsp;&nbsp;&nbsp;&nbsp;&nbsp;|-abundance.tsv  

```{r}
sample_id_cbp <- dir(file.path(base_dir,"cbp_5rep"))
sample_id_cbp
```

```{r}
kal_dirs_cbp <- sapply(sample_id_cbp, function(id) file.path(base_dir, "cbp_5rep", id, "kallisto"))
kal_dirs_cbp
```

```{r}
s2c_cbp <- read.table(file.path(base_dir, "cbp_5rep.txt"), header = TRUE, stringsAsFactors=FALSE)
s2c_cbp <- dplyr::select(s2c_cbp, sample = run_accession, condition)
s2c_cbp
```

```{r}
s2c_cbp <- dplyr::mutate(s2c_cbp, path = kal_dirs_cbp)
print(s2c_cbp)

```
```{r}
so_cbp <- sleuth_prep(s2c_cbp, ~ condition, target_mapping = t2g, extra_bootstrap_summary=TRUE)
so_cbp <- sleuth_fit(so_cbp)
so_cbp <- sleuth_fit(so_cbp, ~1, 'reduced')
so_cbp <- sleuth_lrt(so_cbp, 'reduced', 'full')
so_cbp <- sleuth_wt(so_cbp, which_beta='conditionP', 'full')

models(so_cbp)
```

```{r}
# Making master data tables  
results_so_lrt_cbp <- sleuth_results(so_cbp, 'reduced:full', test_type = 'lrt')
results_so_wt_cbp <- sleuth_results(so_cbp, 'conditionP', which_model='full', test_type = 'wt')
kal_genes_cbp <- kallisto_table(so_cbp)
so_full_summary_cbp <- so_cbp$fits[['full']]$summary

kal_genes_cbp_wide <- dcast(kal_genes_cbp, target_id ~ sample, value.var="tpm")
colnames(kal_genes_cbp_wide) <- c("target_id", "cbr1_tpm", "cbr2_tpm", "cbr3_tpm", "pr1_tpm", "pr2_tpm", "pr3_tpm", "cbr4_tpm", "pr4_tpm", "cbr5_tpm", "pr5_tpm")
results_so_cbp_wide_kal_tpm <- left_join(results_so_wt_cbp, kal_genes_cbp_wide, by = "target_id")

#write.table(results_so_cbp_wide_kal_tpm, "./sleuth_RNA_diffexp_WC_vs_P.tsv", sep = "\t", col.names=T, row.names=F)  

colnames(results_so_cbp_wide_kal_tpm)
```

Sleuth output is provided in tab separated supplementary table: TableS2_sleuth_RNA_diffexp_WC_vs_P.tsv  
The columns were reorganized for clarity.  
Malat1 is annotated in three parts: AC134224.1 .2 and .3  
In the output file provided, .2 and .3 were deleted .2 and .3, and .1 was renamed to Malat1.  
  
For interactive visualization of differential expression results, launch sleuth_live:  

```{r}
sleuth_live(so_cbp)
```

```{r}
sessionInfo()
```
