# Supplementary material for: Free circular introns with an unusual branchpoint in neuronal projections
Source: eLife. 2019 Nov 7;8:e47809. doi: 10.7554/eLife.47809 (PMC6879206; doi:10.7554/eLife.47809)
Supplement: Source code 1. [file elife-47809-code1.gz › Saini19-supplement/code_for_saini_et_al_19/Rscript_plots_Saini_et_al_2019.Rmd]

---
title: "Code to replot figures for Saini et al. 2019"
author: Harleen Saini
date: October 19, 2019
output: html_notebook
---

```{r, echo=FALSE, results='hide', fig.keep='all'}
# Loading Libraries
library(reshape2)
library(dplyr)
library(ggplot2)
library(scales)
library(ggrepel)
library(RColorBrewer)
library(tidyr)
library(pheatmap)
```

```{r, echo=FALSE}
# Reading data files  
cbp5rep_kal <- read.delim("../data_tables_for_saini_et_al_19/Figure2-SourceData1_RNA_diffexp_WC_vs_P.tsv", header=T, sep="\t", comment.char = '#')
intron_master <- read.delim("../data_tables_for_saini_et_al_19/Figure3-SourceData1_All_Introns.tsv", header=T, sep="\t", comment.char = '#' )

# To get names of ribosomal proteins, downloaded genes of gene ontology category GO_0005840 and manually selected all RPL and RPS genes (exluded kinases).  
Go_5840_rp_rev <- read.delim("../data_tables_for_saini_et_al_19/GO_0005840_ribosomal_protein_IDs.tsv", header=F)
samples <- read.csv("../data_tables_for_saini_et_al_19/cbp5rep_corr_samples.csv", header=T)
```

```{r}
colnames(cbp5rep_kal)
```

```{r}
colnames(intron_master)
```

PhyloP scores across regions of interest:
```{r}
p_free_deplet_phyloP <- read.delim("../data_tables_for_saini_et_al_19/phyloP_free_introns_depleted_from_projections.tsv", header=T, stringsAsFactors=F)
p_free_enrich_phyloP <- read.delim("../data_tables_for_saini_et_al_19/phyloP_free_introns_enriched_in_projections.tsv", header=T, stringsAsFactors=F)
p_all_retained_phyloP <- read.delim("../data_tables_for_saini_et_al_19/phyloP_retained_introns_in_projections.tsv", header=T, stringsAsFactors=F)
all_exons_phyloP <- read.delim("../data_tables_for_saini_et_al_19/phyloP_all_exons.tsv", header=T, stringsAsFactors=F)

p_retained_enrich_deplet_exons_phyloP <- rbind(p_all_retained_phyloP, p_free_enrich_phyloP, p_free_deplet_phyloP, all_exons_phyloP)
```

Data for GO term enrichment analysis:
```{r}
# For GO term analysis
p_enriched <- cbp5rep_kal %>% filter(qval < 0.01 & b > 0 & mean_obs > 1) %>% select(ext_geneid, ens_geneid)
cb_enriched <- cbp5rep_kal %>% filter(qval < 0.01 & b < 0 & mean_obs > 1) %>% select(ext_geneid, ens_geneid)
background_genes <- cbp5rep_kal %>% filter(mean_obs > 1) %>% select(ext_geneid, ens_geneid)
```

Setting up manually selected mRNA/introns to label on plots  
```{r}
label_rp_mRNAs <- Go_5840_rp_rev$V1
cbp5rep_kal$label_rp_mRNAs <- NA
cbp5rep_kal$label_rp_mRNAs <- cbp5rep_kal$ens_gene %in% label_rp_mRNAs

label_diffexp_rna <- c("ENSRNOT00000092445.1", "ENSRNOT00000080218.1", "ENSRNOT00000034401.5", "ENSRNOT00000068493.2", "ENSRNOT00000013461.7",
                       "ENSRNOT00000068013.3","ENSRNOT00000085692.1", "ENSRNOT00000022828.7", "ENSRNOT00000007583.7",
                       "ENSRNOT00000078535.1", "ENSRNOT00000080943.1", "ENSRNOT00000090095.1", "ENSRNOT11111111111.1","ENSRNOT00000093096.1")
cbp5rep_kal$label_diffexp_rna <- cbp5rep_kal$target_id %in% label_diffexp_rna

# To label Genes with CIRTs from Buckley et al. 2011  
label_cirts <- c("Adcy2", "Adcy3", "Adcy4", "Adcy5", "App", "Cacna1b", "Cacna1h", "Camk2b", "Camk2d", "Camk2g",
                            "Cdh1", "Creb1", "Fmr1", "Gabbr1", "Gabrd", "Gabra4", "Gabrg3", "Gria3","AABR07041374.1","Gria4",
                 "Grik1", "Grin1", "Grm7", "Kcnd2", "Map2", "Snca", "Stx1b" )
intron_master$label_cirts <- NA
intron_master$label_cirts <- intron_master$ext_geneid %in% label_cirts

```

```{r, results='hide', warning = FALSE}
# Subsetting introns  
p_introns_thresh <- intron_master %>% filter(pr1_intron >= 1 & pr2_intron >= 1 & pr3_intron >= 1 & pr4_intron >=1 & pr5_intron >= 1) %>%
       filter(p_intron_perlen > 0.005)
# 
cb_introns_thresh <- intron_master %>% filter(cbr1_intron >= 1 & cbr2_intron >= 1 & cbr3_intron >= 1 & cbr4_intron >=1 & cbr5_intron >= 1) %>%
       filter(cb_intron_perlen > 0.005)

# nrow(intron_master %>% filter(cb_thresh == T))  
# p = 1632  
# cb = 57432  
# common = 1599, only p = 33  

p_introns_EI <- p_introns_thresh %>% filter(mean_p_ei >= 1 & mean_p_ie < 1)
p_introns_IE <- p_introns_thresh %>% filter(mean_p_ie >= 1 & mean_p_ei < 1)
p_introns_free <- p_introns_thresh %>% filter(mean_p_ie < 1 & mean_p_ei < 1)
p_introns_retained <- p_introns_thresh %>% filter(mean_p_ie >= 1 & mean_p_ei >= 1)
p_introns_free_noPA_noRibo <- p_introns_free %>% filter(Ppas_intron == 0 & ribo_intron < 15)

#nrow(p_introns_free %>% filter(Ppas_intron > 0)) # 96  
#nrow(p_introns_free %>% filter(Ppas_intron == 0 & ribo_intron >= 15)) # 221  

p_introns_free_noPA_noRibo_enrich <- p_introns_free_noPA_noRibo %>% filter(P_over_CB_intron_log >= 0)
p_introns_free_noPA_noRibo_deplet <- p_introns_free_noPA_noRibo %>% filter(P_over_CB_intron_log < 0)

cb_introns_EI <- cb_introns_thresh %>% filter(mean_cb_ei >= 1 & mean_cb_ie < 1)
cb_introns_IE <- cb_introns_thresh %>% filter(mean_cb_ie >= 1 & mean_cb_ei < 1)
cb_introns_free <- cb_introns_thresh %>% filter(mean_cb_ie < 1 & mean_cb_ei < 1)
cb_introns_retained <- cb_introns_thresh %>% filter(mean_cb_ie >= 1 & mean_cb_ei >= 1)
cb_introns_free_noPA_noRibo <- cb_introns_free %>% filter(CBpas_intron == 0 & ribo_intron < 15)

# Combining intron table with kallisto/sleuth output  
intron_master_cbp_kal <- left_join(intron_master, cbp5rep_kal, by = c("ens_geneid","ext_geneid"))
p_introns_free_noPA_noRibo$introntype <- as.factor("free")
p_introns_retained$introntype <- as.factor("retained")
p_introns_free_retained <- bind_rows(p_introns_free_noPA_noRibo, p_introns_retained)
p_introns_free_retained_cbp_kal <- left_join(p_introns_free_retained, cbp5rep_kal, by = c("ens_geneid","ext_geneid"))
```


~~~~~~~~~~~~~~~~~~~~~~~~~~ PLOTS ~~~~~~~~~~~~~~~~~~~~~~~~~~~~~~~~~

```{r fig.width = 8, fig.height = 6, results='hide', fig.keep='all', warning = FALSE}
fig2 <- ggplot(cbp5rep_kal, aes(mean_obs, b)) +
  geom_point(alpha = 0.05, size=1, color="gray30", shape = 16) + 
  geom_vline(xintercept=3, linetype="dotted", size=0.1) + 
  geom_hline(yintercept=0, linetype="dotted", size=0.1) + 
  geom_point(data=cbp5rep_kal[cbp5rep_kal$qval < 0.01 & cbp5rep_kal$b >0,], color= "#FF6532", alpha = 0.4, size =1, shape = 16) +
  geom_point(data=cbp5rep_kal[cbp5rep_kal$qval < 0.01 & cbp5rep_kal$b <0,], color= "#0066CC", alpha = 0.4, size =1, shape = 16) +
  geom_point(data=cbp5rep_kal[cbp5rep_kal$label_rp_mRNAs == TRUE & cbp5rep_kal$qval < 0.01 & cbp5rep_kal$mean_obs > 3,], color= "black", alpha = 1, size =1.0) +
  geom_point(data=cbp5rep_kal[cbp5rep_kal$label_rp_mRNAs == TRUE & cbp5rep_kal$qval < 0.01 & cbp5rep_kal$mean_obs > 3,], color= "black", alpha = 1, size =1.0) +
  geom_point(data=cbp5rep_kal[cbp5rep_kal$label_diffexp_rna == TRUE,], shape=23, size = 2.5, color= "black", stroke=0.4) +
  geom_label_repel(data=cbp5rep_kal[cbp5rep_kal$label_diffexp_rna == TRUE,], aes(label=ext_geneid),color= "white", size=3, fill = "gray47", min.segment.length = 0, segment.colour = "black") +
  ylim(-5,5) + scale_x_continuous(position = "top") +
  xlab("Mean ln(est. read counts)") + ylab("ln(projections/whole-cells fold difference)") +
  theme(panel.grid.major = element_blank(), panel.grid.minor = element_blank(), panel.background = element_blank(), axis.line = element_line(colour = 'black', size = 0.2))

fig2
```

```{r fig.width = 6, fig.height = 5, results='hide', fig.keep='all'}
fig3 <- ggplot(intron_master, aes((mean_cb_intron+1), (mean_p_intron+1))) +
  geom_point(data=intron_master[intron_master$cb_thresh == F & intron_master$p_thresh == F,], color="gray30", alpha = 0.1) + 
  geom_abline(linetype="dashed", size=0.2) + 
  geom_point(data=intron_master[intron_master$cb_thresh == T,], color="#0066CC", alpha = 0.5) +
  geom_point(data=intron_master[intron_master$p_thresh == T,], color="#FF6532", alpha = 0.5) +
  geom_point(data=intron_master[intron_master$intron_id == "ENSRNOG00000016770_001i",], shape=23, size = 3, color= "black", stroke=1) +
  geom_point(data=intron_master[intron_master$intron_id == "ENSRNOG00000005513_005i",], shape=23, size = 3, color= "black", stroke=1) +       
  geom_label_repel(data=intron_master[intron_master$intron_id == "ENSRNOG00000005513_005i" | intron_master$intron_id == "ENSRNOG00000016770_001i",], aes(label=ext_geneid), color= "white", size=3, fill = "gray47", alpha=0.9, box.padding = 0.25, point.padding = 0.1) +
  scale_x_log10(limits=c(1,10^5), breaks = trans_breaks("log10", function(x) 10^x), labels = trans_format("log10", math_format(10^.x))) +
  scale_y_log10(limits=c(1,10^5), breaks = trans_breaks("log10", function(x) 10^x), labels = trans_format("log10", math_format(10^.x))) +
  xlab("Mean read counts (Whole cells)") + ylab("Mean read counts (Projections)") +
  theme(panel.grid.major = element_blank(), panel.grid.minor = element_blank(), panel.background = element_blank(), axis.line = element_line(colour = "black", size=0.2)) 

fig3
```


```{r fig.width = 6, fig.height = 5, results='hide', fig.keep='all'}
fig3_figsupp2 <- ggplot(intron_master, aes((mean_cb_intron+1), (mean_p_intron+1))) +
  geom_point(data=intron_master[intron_master$cb_thresh == F & intron_master$p_thresh == F,], color="gray30", alpha = 0.1) + 
  geom_abline(linetype="dashed", size=0.2) + 
  geom_point(data=intron_master[intron_master$cb_thresh == T,], color="#0066CC", alpha = 0.5) +
  geom_point(data=intron_master[intron_master$p_thresh == T,], color="#FF6532", alpha = 0.5) +
  geom_point(data=intron_master[intron_master$label_cirts == T ,], color="black") +
  geom_label_repel(data=intron_master[intron_master$label_cirts == T & intron_master$p_thresh == T, ], aes(label=ext_geneid), color= "white", size=3, fill = "gray47", min.segment.length = 0, segment.colour = "black") +
  scale_x_log10(limits=c(1,10^5), breaks = trans_breaks("log10", function(x) 10^x), labels = trans_format("log10", math_format(10^.x))) +
  scale_y_log10(limits=c(1,10^5), breaks = trans_breaks("log10", function(x) 10^x), labels = trans_format("log10", math_format(10^.x))) +
  xlab("Mean read counts (Whole cells)") + ylab("Mean read counts (Projections)") +
  theme(panel.grid.major = element_blank(), panel.grid.minor = element_blank(), panel.background = element_blank(), axis.line = element_line(colour = "black", size=0.2)) 

fig3_figsupp2
```


```{r fig.width = 7, fig.height = 6, results='hide', fig.keep='all'}
fig4 <- ggplot(p_introns_thresh, aes(mean_p_ie+0.1, mean_p_ei+0.1)) +
  geom_point(alpha = 0.7, color="gray30") + 
  geom_hline(yintercept=1, linetype="dashed", size = 0.5) + 
  geom_vline(xintercept=1, linetype="dashed", size=0.5) + 
  geom_point(data=p_introns_thresh[p_introns_thresh$intron_id  == "ENSRNOG00000016770_001i",], shape=23, size = 3, color= "black", stroke=1) + #Calm2
  geom_point(data=p_introns_thresh[p_introns_thresh$intron_id  == "ENSRNOG00000007686_010i",], shape=23, size = 3, color= "black", stroke=1) + # Sept3
  geom_point(data=p_introns_thresh[p_introns_thresh$intron_id  == "ENSRNOG00000006235_022i",], shape=23, size = 3, color= "black", stroke=1) + # Nell2
  geom_point(data=p_introns_thresh[p_introns_thresh$intron_id  == "ENSRNOG00000017500_005i",], shape=23, size = 3, color= "black", stroke=1) + # Mtss1l
  geom_point(data=p_introns_thresh[p_introns_thresh$intron_id  == "ENSRNOG00000001557_007i",], shape=23, size = 3, color= "black", stroke=1) +
  geom_point(data=p_introns_thresh[p_introns_thresh$intron_id  == "ENSRNOG00000020851_005i",], shape=23, size = 3, color= "black", stroke=1) +
  geom_point(data=p_introns_thresh[p_introns_thresh$intron_id  == "ENSRNOG00000055300_029i",], shape=23, size = 3, color= "black", stroke=1) + # Ncapd2  
  geom_label_repel(data=p_introns_thresh[p_introns_thresh$intron_id == "ENSRNOG00000016770_001i", ], aes(label=ext_geneid),  color= "white", size=3, fill = "gray47", min.segment.length = 0, segment.colour = "black") +
  geom_label_repel(data=p_introns_thresh[p_introns_thresh$intron_id == "ENSRNOG00000007686_010i", ], aes(label=ext_geneid),  color= "white", size=3, fill = "gray47", min.segment.length = 0, segment.colour = "black") +
  geom_label_repel(data=p_introns_thresh[p_introns_thresh$intron_id == "ENSRNOG00000006235_022i", ], aes(label=ext_geneid),  color= "white", size=3, fill = "gray47", min.segment.length = 0, segment.colour = "black") +
  geom_label_repel(data=p_introns_thresh[p_introns_thresh$intron_id == "ENSRNOG00000017500_005i", ], aes(label=ext_geneid),  color= "white", size=3, fill = "gray47", min.segment.length = 0, segment.colour = "black") +
  geom_label_repel(data=p_introns_thresh[p_introns_thresh$intron_id == "ENSRNOG00000001557_007i", ], aes(label=ext_geneid),  color= "white", size=3, fill = "gray47", min.segment.length = 0, segment.colour = "black") +
  geom_label_repel(data=p_introns_thresh[p_introns_thresh$intron_id == "ENSRNOG00000020851_005i", ], aes(label=ext_geneid),  color= "white", size=3, fill = "gray47", min.segment.length = 0, segment.colour = "black") +
  geom_label_repel(data=p_introns_thresh[p_introns_thresh$intron_id == "ENSRNOG00000055300_029i", ], aes(label=ext_geneid),  color= "white", size=3, fill = "gray47", min.segment.length = 0, segment.colour = "black") +
  scale_x_log10(limits=c(0.1,30000)) + scale_y_log10(limits=c(0.1,30000)) +
  xlab("Mean intron-exon reads") + ylab("Mean exon-intron reads") +
  theme(panel.grid.major = element_blank(), panel.grid.minor = element_blank(), panel.background = element_blank(), axis.line = element_line(colour = "black", size=0.2))

fig4
```

```{r fig.width = 8, fig.height = 7, results='hide', fig.keep='all', warning = FALSE}
fig5 <- ggplot(p_introns_free_noPA_noRibo, aes((cb_intron_perlen+p_intron_perlen)/2, P_over_CB_intron_log)) +
  geom_point(alpha = 0.7, color="gray30", size = 1) + geom_hline(yintercept= 0, linetype="dashed", size=0.2) +
  geom_point(data = p_introns_free_noPA_noRibo[p_introns_free_noPA_noRibo$circ_num_p >= 2 & p_introns_free_noPA_noRibo$P_over_CB_intron_log > 0,], alpha = 1, color="red", size = 1) +
  geom_point(data = p_introns_free_noPA_noRibo[p_introns_free_noPA_noRibo$intron_id == "ENSRNOG00000003207_027i" | p_introns_free_noPA_noRibo$intron_id == "ENSRNOG00000057078_001i" | p_introns_free_noPA_noRibo$intron_id == "ENSRNOG00000007622_006i",], alpha = 1, color="red", size = 1) +
  geom_label_repel(data = p_introns_free_noPA_noRibo[p_introns_free_noPA_noRibo$circ_num_p >= 2 & p_introns_free_noPA_noRibo$P_over_CB_intron_log > 0,], aes(label=ext_geneid), color= "white", size=3, fill = "gray47", min.segment.length = 0, segment.colour = "black") +
  geom_label_repel(data = p_introns_free_noPA_noRibo[p_introns_free_noPA_noRibo$intron_id == "ENSRNOG00000003207_027i" | p_introns_free_noPA_noRibo$intron_id == "ENSRNOG00000057078_001i" | p_introns_free_noPA_noRibo$intron_id == "ENSRNOG00000007622_006i",], aes(label=ext_geneid), color= "white", size=3, fill = "gray47", min.segment.length = 0, segment.colour = "black") +
  geom_label_repel(data = p_introns_free_noPA_noRibo[p_introns_free_noPA_noRibo$intron_id == "ENSRNOG00000005513_005i" | p_introns_free_noPA_noRibo$intron_id == "ENSRNOG00000025768_010i" | p_introns_free_noPA_noRibo$intron_id == "ENSRNOG00000055300_029i" | p_introns_free_noPA_noRibo$intron_id == "ENSRNOG00000010768_005i" | p_introns_free_noPA_noRibo$intron_id == "ENSRNOG00000009722_012i" | p_introns_free_noPA_noRibo$intron_id == "ENSRNOG00000012999_007i",], aes(label=ext_geneid), color= "white", size=3, fill = "gray47", min.segment.length = 0, segment.colour = "black") +
  scale_x_log10() + ylim(-5,5) +
  xlab("Mean read density per intron") + ylab("ln (projections/whole-cells) read counts") +
  theme(panel.grid.major = element_blank(), panel.grid.minor = element_blank(), panel.background = element_blank(), axis.line = element_line(colour = "black", size=0.2))

fig5
```

```{r fig.width = 6, fig.height = 4, results='hide', fig.keep='all', warning = FALSE}
fig6c <- ggplot(p_retained_enrich_deplet_exons_phyloP, aes(x=median_cons, color=sample)) + stat_ecdf() +
  xlim(-0.5,4) +
  xlab("Median phyloP score") + ylab("Fraction of data") +
  theme(panel.grid.major = element_blank(), panel.grid.minor = element_blank(), panel.background = element_blank(), axis.line = element_line(colour = "black", size=0.2)) 

fig6c
```


```{r fig.width = 6, fig.height = 5, results='hide', fig.keep='all', warning = FALSE}
fig4_figsupp2A <- ggplot(p_introns_free_retained_cbp_kal[p_introns_free_retained_cbp_kal$introntype == "free",], aes(b, P_over_CB_intron_log)) +
  geom_point(alpha = 0.5, size=0.5, color="gray30") + 
  geom_hline(yintercept=0, linetype="dashed", size=0.2) + geom_vline(xintercept= 0, linetype="dashed", size=0.2) +
  geom_point(data = p_introns_free_retained_cbp_kal[p_introns_free_retained_cbp_kal$introntype == "free" & p_introns_free_retained_cbp_kal$circ_num_p >= 2 & p_introns_free_retained_cbp_kal$P_over_CB_intron_log > 0,], alpha = 1, color="red", size = 1) +
  geom_point(data = p_introns_free_retained_cbp_kal[p_introns_free_retained_cbp_kal$introntype == "free" & p_introns_free_retained_cbp_kal$intron_id == "ENSRNOG00000003207_027i" | p_introns_free_retained_cbp_kal$intron_id == "ENSRNOG00000057078_001i" | p_introns_free_retained_cbp_kal$intron_id == "ENSRNOG00000007622_006i",], alpha = 1, color="red", size = 1) +
  xlim(-5,5) + ylim(-5,5) +
  xlab("ln (projections/whole-cells) mRNA fold difference") + ylab("ln (projections/whole-cells) reads per intron region") +
  ggtitle("Free intron versus mRNA enrichment in projections") +
  theme(panel.grid.major = element_blank(), panel.grid.minor = element_blank(), panel.background = element_blank(), axis.line = element_line(colour = "black", size=0.2))

fig4_figsupp2A
```

```{r fig.width = 6, fig.height = 5, results='hide', fig.keep='all', warning = FALSE}
fig4_figsupp2B <- ggplot(p_introns_free_retained_cbp_kal[p_introns_free_retained_cbp_kal$introntype == "retained",], aes(b, P_over_CB_intron_log)) +
  geom_point(alpha = 0.5, size=0.5, color="gray30") + 
  geom_hline(yintercept=0, linetype="dashed", size=0.2) + geom_vline(xintercept= 0, linetype="dashed", size=0.2) +
  geom_point(data=p_introns_free_retained_cbp_kal[p_introns_free_retained_cbp_kal$introntype == "retained" & p_introns_free_retained_cbp_kal$ext_geneid == "Sept3",], size = 1, color= "black") +
  geom_point(data=p_introns_free_retained_cbp_kal[p_introns_free_retained_cbp_kal$introntype == "retained" & p_introns_free_retained_cbp_kal$intron_id == "ENSRNOG00000016770_001i",], size = 1, color= "black") +
  geom_label_repel(data = p_introns_free_retained_cbp_kal[p_introns_free_retained_cbp_kal$introntype == "retained" & p_introns_free_retained_cbp_kal$intron_id == "ENSRNOG00000016770_001i" | p_introns_free_retained_cbp_kal$ext_geneid == "Sept3",], aes(label=ext_geneid), color= "white", size=3, fill = "gray47") +
  xlim(-5,5) + ylim(-5,5) +
  xlab("ln (projections/whole-cells) mRNA fold difference") + ylab("ln (projections/whole-cells) reads per intron region") +
  ggtitle("Retained intron versus mRNA enrichment in projections") +
  theme(panel.grid.major = element_blank(), panel.grid.minor = element_blank(), panel.background = element_blank(), axis.line = element_line(colour = "black", size=0.2))

fig4_figsupp2B

#nrow(p_introns_free_retained_cbp_kal %>% filter(introntype == "retained") %>%  
#       filter(P_over_CB_intron_log > 0 & b <= 0))  
#nrow(p_introns_free_retained_cbp_kal %>% filter(introntype == "free") %>%  
#       filter(P_over_CB_intron_log <= 0 & b > 0))  
# upper right = 120 (retained) and 31 (free)  
# upper left = 6 and 22  
# lower right = 280 and 146 
# lower left = 232 and 183  
```


```{r fig.width = 5, fig.height = 5, echo=FALSE, results='hide', fig.keep='all', warning = FALSE}
rnaseq_samples <- samples[ samples$Library.type == "RNA-Seq",]

sample_names <- t(as.matrix(rnaseq_samples$Sample..counts.per.million.))
sample_names

length(sample_names)

# Create an empty matrix to fill with Spearman coefficients  
corr_mat_cbp5rep <- matrix(data = NA, nrow=length(sample_names), ncol=length(sample_names))
colnames(corr_mat_cbp5rep) <- c("proj_r1", "proj_r2", "proj_r3", "proj_r4", "proj_r5", "whcell_r1", "whcell_r2", "whcell_r3", "whcell_r4", "whcell_r5")
rownames(corr_mat_cbp5rep) <- c("proj_r1", "proj_r2", "proj_r3", "proj_r4", "proj_r5", "whcell_r1", "whcell_r2", "whcell_r3", "whcell_r4", "whcell_r5")
dim(corr_mat_cbp5rep)
head(corr_mat_cbp5rep)

for ( i in 1:length(sample_names)) 
            { for (j in 1:length(sample_names)) 
              { corr <- cor.test(cbp5rep_kal[,sample_names[i]], cbp5rep_kal[,sample_names[j]], method="spearman", na.rm=T)
                corr_mat_cbp5rep[i,j] <- round(corr$estimate, 2)
                      }
              }

corr_mat_cbp5rep

```
```{r fig.width = 5, fig.height = 5, results='hide', fig.keep='all'}
fig2_figsupp1 <- pheatmap(corr_mat_cbp5rep, scale = "none",
         fontsize_row = 8, 
         fontsize_col = 8,
         cellwidth=20,
         cellheight = 20,
         color = colorRampPalette(brewer.pal(n=8, name = "YlOrRd"))(50),
         cluster_cols=F,
         cluster_rows=F,
         clustering_distance_cols = "euclidean", 
         clustering_method = "complete",
         annotation_legend = TRUE, 
         display_numbers= T)

fig2_figsupp1
```

```{r}
sessionInfo()
```
