# Supplementary material for: Free circular introns with an unusual branchpoint in neuronal projections
Source: eLife. 2019 Nov 7;8:e47809. doi: 10.7554/eLife.47809 (PMC6879206; doi:10.7554/eLife.47809)
Supplement: Source code 1. [file elife-47809-code1.gz › Saini19-supplement/code_for_saini_et_al_19/cleanUpdTseq.R]

# Rscript to run cleanUpdTseq Naive Bayes classifier
# citation("cleanUpdTSeq")
# Sheppard S, Lawson N, Zhu L (2013). “Accurate identification of polyadenylation sites from 3' end deep sequencing using a naive Bayes classifier.” Bioinformatics, 29(20), 2564. ISSN 1460-2059, doi: 10.1093/bioinformatics/btt446, http://bioinformatics.oxfordjournals.org/content/29/20/2564.long.

library(cleanUpdTSeq)
args = commandArgs (T)
InputBedFile = args[1]
NBPredictions = args[2]
organism = args[3]

testSet <- read.table(InputBedFile, header=FALSE)
peaks <- BED2GRangesSeq(testSet, withSeq=FALSE)

if(organism == "rat"){
  library(BSgenome.Rnorvegicus.UCSC.rn6)
  testSet.NaiveBayes <- buildFeatureVector(peaks, BSgenomeName=Rnorvegicus,
                                           upstream=40, downstream=30,
                                           wordSize=6, alphabet=c("ACGT"),
                                           sampleType="unknown",
                                           replaceNAdistance=30,
                                           method="NaiveBayes",
                                           ZeroBasedIndex=1, fetchSeq=TRUE)
  
}else{
  library("BSgenome.Hsapiens.UCSC.hg19")
  testSet.NaiveBayes <- buildFeatureVector(peaks, BSgenomeName=Hsapiens,
                                           upstream=40, downstream=30,
                                           wordSize=6, alphabet=c("ACGT"),
                                           sampleType="unknown",
                                           replaceNAdistance=30,
                                           method="NaiveBayes",
                                           ZeroBasedIndex=1, fetchSeq=TRUE)
  
}

data(data.NaiveBayes)

predictTestSet(data.NaiveBayes$Negative,
               data.NaiveBayes$Positive,
               testSet.NaiveBayes=testSet.NaiveBayes,
               outputFile=NBPredictions,
               assignmentCutoff=0.5)


# help(predictTestSet) describes the output
