# Supplementary material for: Free circular introns with an unusual branchpoint in neuronal projections
Source: eLife. 2019 Nov 7;8:e47809. doi: 10.7554/eLife.47809 (PMC6879206; doi:10.7554/eLife.47809)
Supplement: Source code 1. [file elife-47809-code1.gz › Saini19-supplement/data_tables_for_saini_et_al_19/phyloP_all_exons.tsv]

sample	intron_id	mean_cons	sd_cons	max_cons	min_cons	median_cons
all_exons	ENSRNOG00000000001_001	0.1152	NA	0.1152	0.1152	0.1152
all_exons	ENSRNOG00000000001_002	1.69378041134752	0.401756900413565	2.2709	0.38922	1.77462
all_exons	ENSRNOG00000000007_001	0.378372384615385	0.0894140632446769	0.5626	0.21	0.38874
all_exons	ENSRNOG00000000007_002	0.233939	0.178340590761049	0.4213	0.06625	0.214267
all_exons	ENSRNOG00000000007_003	0.2007509	0.13292791172697	0.656286	0.01434	0.17755
all_exons	ENSRNOG00000000007_004	0.976928	0.356446006854975	1.52	0.2791	1.0275
all_exons	ENSRNOG00000000007_005	1.73994571428571	0.18312169176599	2.0335	1.4545	1.774
all_exons	ENSRNOG00000000007_006	-0.0749521047826087	0.0759049850673278	0.03876	-0.24738	-0.06616
all_exons	ENSRNOG00000000007_007	1.712679375	0.156697077550657	1.93093	1.47896	1.72276
all_exons	ENSRNOG00000000007_008	2.2023268	0.266371537514177	3.3405	1.92902	2.1887
all_exons	ENSRNOG00000000007_009	2.24644	0.109484541945427	2.4135	2.09766	2.27196
all_exons	ENSRNOG00000000007_010	1.31361375	0.0445765280765241	1.36242	1.23722	1.327455
all_exons	ENSRNOG00000000007_011	2.1487325	0.176458430547718	2.39323	1.7965	2.146805
all_exons	ENSRNOG00000000007_012	2.117855	0.02471338200247	2.13533	2.10038	2.117855
all_exons	ENSRNOG00000000007_013	1.92965454545455	0.764173580809539	2.43609	-0.336	2.11562
all_exons	ENSRNOG00000000007_014	2.1131475	0.170174481866617	2.47422	1.89816	2.06919
all_exons	ENSRNOG00000000007_015	2.15500333333333	0.0724460499038192	2.25275	2.0867	2.126515
all_exons	ENSRNOG00000000007_016	2.0312125	0.137937879504771	2.21714	1.81722	2.03645
all_exons	ENSRNOG00000000007_017	2.09211	0.302102510030398	2.73425	1.83408	1.98932
all_exons	ENSRNOG00000000007_018	2.02170125	0.211460924957611	2.32434	1.77542	1.98728
all_exons	ENSRNOG00000000007_019	2.36122466666667	0.207670613914944	2.66595	2.03484	2.3013
all_exons	ENSRNOG00000000007_020	2.09810727272727	0.125872937368674	2.30194	1.83443	2.08818
all_exons	ENSRNOG00000000007_021	1.74607777777778	0.266169945653983	2.21189	1.49284	1.73184
all_exons	ENSRNOG00000000007_022	1.13980808510638	0.609154361908979	2.42268	0.20334	1.03358
all_exons	ENSRNOG00000000007_023	0.687421	0.263639106511155	0.873842	0.501	0.687421
all_exons	ENSRNOG00000000008_001	0.975192295081967	0.397954613887871	1.526	0.14198	1.07104
all_exons	ENSRNOG00000000008_002	1.75805193548387	0.476055272088017	2.4154	0.9234	1.96816
all_exons	ENSRNOG00000000008_003	1.85178692307692	0.198154877826437	2.18128	1.60398	1.81274
all_exons	ENSRNOG00000000008_004	1.0273687184507	0.729736340940317	2.42084	-0.01824	0.9386
all_exons	ENSRNOG00000000009_001	0.291965076923077	0.0543648022490372	0.378842	0.17778	0.30312
all_exons	ENSRNOG00000000009_002	0.3313014	0.0959608817268787	0.42	0.17975	0.339792
all_exons	ENSRNOG00000000009_003	0.716594666666667	0.122336079552347	0.876414	0.37396	0.733837
all_exons	ENSRNOG00000000009_004	0.42625125	0.174847242043461	0.818714	0.20866	0.3854
all_exons	ENSRNOG00000000009_005	0.4558734	0.0552831578132075	0.4973	0.3599	0.469767
all_exons	ENSRNOG00000000009_006	0.501545714285714	0.163473201946287	0.7395	0.29478	0.568889
all_exons	ENSRNOG00000000009_007	0.6366665	0.039789667989316	0.685846	0.57794	0.647476
all_exons	ENSRNOG00000000009_008	0.961488833333333	0.206185818744565	1.286	0.6932	0.949738
all_exons	ENSRNOG00000000009_009	0.813902142857143	0.195706045693048	1.1985	0.659125	0.7355
all_exons	ENSRNOG00000000009_010	0.584933375	0.154057258807921	0.8946	0.40836	0.54213
all_exons	ENSRNOG00000000009_011	0.4233582	0.184639351800205	0.724333	0.251154	0.410152
all_exons	ENSRNOG00000000009_012	0.2766206798	0.223499726404767	0.67	-0.1026	0.2914165
all_exons	ENSRNOG00000000010_001	1.94538962962963	0.403007427126459	2.35862	0.9889	2.0553
all_exons	ENSRNOG00000000010_002	2.146835	0.325339681046804	2.50333	1.5614	2.25632
all_exons	ENSRNOG00000000010_003	0.523454758446602	0.698740325002388	2.33994	-0.3843	0.34344
all_exons	ENSRNOG00000000012_001	1.42949137931034	0.558994027923559	2.3428	0.07194	1.49717
all_exons	ENSRNOG00000000012_002	0.519352071428571	0.289950652268362	1.25317	0.14418	0.44231
all_exons	ENSRNOG00000000017_001	0.0458992	0.179638115919176	0.4765	-0.0829	-0.00792875
all_exons	ENSRNOG00000000017_002	0.789598083333333	0.24110127868009	1.515	0.5614	0.74482
all_exons	ENSRNOG00000000017_003	1.26649730769231	0.546913765590709	3.3405	0.30602	1.37946
all_exons	ENSRNOG00000000017_004	1.77525117647059	0.298082958605536	2.20978	1.3898	1.73764
all_exons	ENSRNOG00000000017_005	0.772809302380952	0.568733100334317	1.64764	-0.224115	0.83915
all_exons	ENSRNOG00000000021_001	1.85276428571429	0.178956314022645	2.023	1.55075	1.92629
all_exons	ENSRNOG00000000021_002	1.95624442477876	0.216735210477217	2.6283	1.2121	1.95456
all_exons	ENSRNOG00000000024_001	0.531946140350877	0.474326550146756	1.61	-0.00844	0.35826
all_exons	ENSRNOG00000000024_002	1.04919444444444	0.148533275029031	1.26214	0.74338	1.03277
all_exons	ENSRNOG00000000024_003	1.01238371428571	0.151901986857634	1.22016	0.6765	1.06106
all_exons	ENSRNOG00000000024_004	0.203525555555556	0.627713996240253	1.1036	-0.823667	-0.00825
all_exons	ENSRNOG00000000033_001	0.622546405228758	0.69180900992255	2.493	-0.29042	0.33202
all_exons	ENSRNOG00000000033_002	2.16355214285714	0.106593203433108	2.3893	2.03008	2.13305
all_exons	ENSRNOG00000000033_003	1.87017404255319	0.41412838150298	2.49826	0.78524	2.00339
all_exons	ENSRNOG00000000033_004	1.59430773584906	0.394834658012505	2.35329	0.79686	1.63586
all_exons	ENSRNOG00000000033_005	0.710226875	0.278721930361757	1.40654	0.35418	0.65309
all_exons	ENSRNOG00000000034_001	1.0441159375	0.847953080617156	2.24158	-0.28204	1.03978
all_exons	ENSRNOG00000000034_002	2.1029725	0.152287372193316	2.4539	1.88968	2.08018
all_exons	ENSRNOG00000000034_003	1.748203125	0.268981631683126	2.0906	1.05	1.79769
all_exons	ENSRNOG00000000034_004	1.89690285714286	0.233313914481062	2.3774	1.63076	1.84389
all_exons	ENSRNOG00000000034_005	1.86080083333333	0.188849899533433	2.43589	1.72398	1.813245
all_exons	ENSRNOG00000000034_006	1.62268428571429	0.239430891577838	2.01808	1.22914	1.58296
all_exons	ENSRNOG00000000034_007	0.577226766548223	0.554458252058458	2.01512	-0.27782	0.46506
all_exons	ENSRNOG00000000035_001	0.772183769230769	0.125039834799524	0.892186	0.45498	0.82768
all_exons	ENSRNOG00000000035_002	1.1040148	0.147199282127477	1.27592	0.895882	1.12524
all_exons	ENSRNOG00000000035_003	1.25885307692308	0.100535424385687	1.47	1.12074	1.25442
all_exons	ENSRNOG00000000035_004	1.30877466666667	0.303969136799555	2.0805	0.96974	1.20756
all_exons	ENSRNOG00000000035_005	1.60482	0.120893731433851	1.79214	1.38206	1.64412
all_exons	ENSRNOG00000000036_001	0.677968514851485	0.816612987198203	2.13866	-0.49138	0.18678
all_exons	ENSRNOG00000000036_002	1.76577882352941	0.177448278798441	2.11971	1.50375	1.81944
all_exons	ENSRNOG00000000036_003	1.56566363636364	0.255500445000926	1.9304	1.0324	1.64081
all_exons	ENSRNOG00000000036_004	1.74018454545455	0.501488470941529	3.193	1.36814	1.59802
all_exons	ENSRNOG00000000036_005	0.153471978947368	0.515773294677987	1.76168	-0.47116	-0.00254
all_exons	ENSRNOG00000000040_001	1.02345294210526	0.401447466144143	1.38618	0.0701579	1.11884
all_exons	ENSRNOG00000000040_002	0.994370769230769	0.268287613251822	1.47743	0.4568	1.06226
all_exons	ENSRNOG00000000040_003	0.3142	NA	0.3142	0.3142	0.3142
all_exons	ENSRNOG00000000040_004	0.38811325	0.263556205324859	0.8252	-0.03826	0.47804
all_exons	ENSRNOG00000000040_005	0.2376096875	0.115638326163787	0.386	-0.00236	0.22096
all_exons	ENSRNOG00000000040_006	0.179330152317881	0.310016227308674	1.26344	-0.22946	0.09298
all_exons	ENSRNOG00000000040_007	0.98849	0.144948890533871	1.30012	0.804093	0.9286
all_exons	ENSRNOG00000000040_008	0.563397428571429	0.171945431626681	0.78712	0.332154	0.60314
all_exons	ENSRNOG00000000040_009	0.211354344086021	0.214219447818753	0.8973	-0.08374	0.1604
all_exons	ENSRNOG00000000040_010	0.2155324	0.105125490825489	0.369923	0.077	0.221848
all_exons	ENSRNOG00000000041_001	0.222046658823529	0.275236449955177	0.67542	-0.19506	0.24137
all_exons	ENSRNOG00000000041_002	1.04777064516129	0.682887462156151	2.42475	-0.15574	1.19054
all_exons	ENSRNOG00000000041_003	0.608701042036232	0.660172585102291	1.83692	-0.36962	0.78847
all_exons	ENSRNOG00000000042_001	1.62836	0.0937600378626203	1.7365	1.56979	1.57879
all_exons	ENSRNOG00000000042_002	1.36886538461538	0.34360328967262	1.80215	0.61106	1.40409
all_exons	ENSRNOG00000000042_003	2.02279347826087	0.389053355310375	2.53829	1.31678	2.19436
all_exons	ENSRNOG00000000042_004	1.61279928571429	0.341088954052127	2.05032	0.96962	1.71004
all_exons	ENSRNOG00000000042_005	1.81796529411765	0.551587817612908	2.41606	0.3965	1.9939
all_exons	ENSRNOG00000000042_006	1.842513	0.317851228160531	2.15718	1.16825	1.98839
all_exons	ENSRNOG00000000042_007	2.15506666666667	0.297067017295266	2.5129	1.2439	2.218315
all_exons	ENSRNOG00000000042_008	1.91226833333333	0.352579105220708	2.58511	1.34934	1.980335
all_exons	ENSRNOG00000000042_009	1.84899789473684	0.532566357519876	2.36034	0.751	2.13318
all_exons	ENSRNOG00000000042_010	1.89982222222222	0.449898710788822	2.858	1.27108	1.86615
all_exons	ENSRNOG00000000042_011	1.90222777777778	0.3046149983905	2.11562	1.11	1.97337
all_exons	ENSRNOG00000000042_012	2.21958666666667	0.111415942797805	2.36274	2.01368	2.23769
all_exons	ENSRNOG00000000042_013	1.87445217391304	0.35872658134468	2.52956	1.25724	1.9224
all_exons	ENSRNOG00000000042_014	2.41544727272727	0.231371520031784	2.70224	1.969	2.46
all_exons	ENSRNOG00000000042_015	1.783945	0.147580403543289	2.057	1.6262	1.743275
all_exons	ENSRNOG00000000042_016	0.424733444444444	0.11294094853076	0.66758	0.305944	0.375269
all_exons	ENSRNOG00000000042_017	1.41912529411765	0.386319234719125	2.13416	0.84994	1.36052
all_exons	ENSRNOG00000000043_001	0.0881769220588235	0.406985841452337	1.28894	-0.78114	0.06561
all_exons	ENSRNOG00000000043_002	0.594545	0.348143945237535	1.1131	0.17366	0.53817
all_exons	ENSRNOG00000000043_003	0.741221625	0.154133443578643	1.09067	0.5837	0.6987885
all_exons	ENSRNOG00000000043_004	0.639209153846154	0.395236537162209	1.9344	0.45858	0.52658
all_exons	ENSRNOG00000000043_005	0.684672769230769	0.310947980287741	1.123	-0.175	0.661762
all_exons	ENSRNOG00000000043_006	0.555345636363636	0.258293556381023	0.9389	0.0693	0.6609015
all_exons	ENSRNOG00000000043_007	1.3892765	0.307142737307801	1.78556	0.74514	1.50041
all_exons	ENSRNOG00000000043_008	1.28327205555556	0.258753445353697	1.62642	0.923556	1.261065
all_exons	ENSRNOG00000000043_009	1.37426523809524	0.320219320960167	1.99923	0.94624	1.43952
all_exons	ENSRNOG00000000043_010	1.526572	0.480847973614207	2.13264	0.6596	1.641165
all_exons	ENSRNOG00000000043_011	1.53389454545455	0.21989887859485	1.91757	1.24844	1.51451
all_exons	ENSRNOG00000000043_012	0.563389444444444	0.555574885440323	1.27808	-0.300267	0.72214
all_exons	ENSRNOG00000000043_013	1.39850714285714	0.162570119850272	1.7911	1.19787	1.34557
all_exons	ENSRNOG00000000043_014	0.284350166666667	0.335346934400087	1.19668	-0.13054	0.1532525
all_exons	ENSRNOG00000000044_001	0.882737011494253	0.639885222851351	1.74514	-0.20878	1.1311
all_exons	ENSRNOG00000000044_002	1.02475707142857	0.662123791521526	1.84696	0.1684	1.00387
all_exons	ENSRNOG00000000044_003	0.954584625	0.189249601262413	1.294	0.74404	0.9510285
all_exons	ENSRNOG00000000044_004	0.911954705882353	0.194018809916643	1.116	0.57236	0.9688
all_exons	ENSRNOG00000000044_005	1.61447333333333	0.345694916327967	2.24767	1.2593	1.53407
all_exons	ENSRNOG00000000044_006	1.697245	0.129633895901754	1.8586	1.58231	1.674035
all_exons	ENSRNOG00000000044_007	1.193505	0.704796097428185	1.58282	-0.239	1.448685
all_exons	ENSRNOG00000000044_008	1.355848	0.232852869941515	1.67822	1.04114	1.34941
all_exons	ENSRNOG00000000044_009	1.655345	0.24370576309695	1.96637	1.37834	1.638335
all_exons	ENSRNOG00000000044_010	0.280681707692308	0.462701756265999	1.58662	-0.1496	0.1078
all_exons	ENSRNOG00000000044_011	-0.206960666666667	0.195779276944495	0.2004	-0.55576	-0.23454
all_exons	ENSRNOG00000000047_001	0.198039166547619	0.579127403083149	1.82336	-0.52884	0.02626
all_exons	ENSRNOG00000000047_002	1.19618211111111	0.151377266581251	1.46267	0.950609	1.17952
all_exons	ENSRNOG00000000047_003	0.6213565	0.422332645263809	1.5694	0.06838	0.49814
all_exons	ENSRNOG00000000047_004	0.492978181818182	0.245283971742476	0.967909	0.15208	0.4316
all_exons	ENSRNOG00000000047_005	1.40694625	0.556088479494752	2.655	0.92398	1.28316
all_exons	ENSRNOG00000000047_006	1.33221330769231	0.380048548791551	1.85748	0.851667	1.23504
all_exons	ENSRNOG00000000047_007	1.61923625	0.156047041070267	1.9735	1.47166	1.59056
all_exons	ENSRNOG00000000047_008	1.02091788888889	0.483951290925142	1.75952	0.40225	1.0075
all_exons	ENSRNOG00000000047_009	0.1419844625	0.080964890378995	0.26452	0.0222	0.14931
all_exons	ENSRNOG00000000047_010	0.218441	0.227644403934733	0.905	0.0149	0.16114
all_exons	ENSRNOG00000000048_001	1.1612172	0.611958894728777	1.82536	0.15766	1.45434
all_exons	ENSRNOG00000000048_002	2.24870142857143	0.38999769240465	3.102	1.93942	2.10762
all_exons	ENSRNOG00000000048_003	2.3032	0.0764771877098	2.40462	2.21546	2.31008
all_exons	ENSRNOG00000000048_004	2.03125583333333	0.174439337955964	2.48275	1.85886	2.004465
all_exons	ENSRNOG00000000048_005	1.92693733333333	0.40439234595107	3.245	1.52688	1.86126
all_exons	ENSRNOG00000000048_006	1.79458538461538	0.146779022150952	2.2154	1.62556	1.77862
all_exons	ENSRNOG00000000048_007	2.02787444444444	0.207408919233908	2.49678	1.85186	1.95522
all_exons	ENSRNOG00000000048_008	1.75629714285714	0.220525480559105	2.06642	1.49382	1.73786
all_exons	ENSRNOG00000000048_009	1.89177916666667	0.465238207167397	3.245	1.49596	1.76538
all_exons	ENSRNOG00000000048_010	0.407996444444444	0.37988091138675	1.108	0.00138	0.25048
all_exons	ENSRNOG00000000048_011	1.58514153846154	0.361404345870526	2.00816	0.96116	1.60146
all_exons	ENSRNOG00000000048_012	1.933634	0.0437104498947334	2.00031	1.8941	1.91463
all_exons	ENSRNOG00000000048_013	1.498874	0.243972533020771	1.86887	1.09561	1.56488
all_exons	ENSRNOG00000000048_014	1.29440076923077	0.176732560689004	1.44934	0.783	1.32876
all_exons	ENSRNOG00000000048_015	1.81537714285714	0.210386886123511	2.368	1.54252	1.81427
all_exons	ENSRNOG00000000048_016	1.5723465	0.23261680045845	1.9459	1.19454	1.5422
all_exons	ENSRNOG00000000048_017	1.68723416666667	0.161335312116121	2.11871	1.47574	1.66138
all_exons	ENSRNOG00000000048_018	2.1100325	0.124817196474341	2.27912	1.97628	2.070375
all_exons	ENSRNOG00000000048_019	1.792753	0.471196715129065	3.11533	1.08606	1.85123
all_exons	ENSRNOG00000000048_020	1.14042066666667	0.36148302976304	1.77983	0.69378	1.00074
all_exons	ENSRNOG00000000048_021	0.187157360520833	0.233829913159109	0.65712	-0.18456	0.13607
all_exons	ENSRNOG00000000048_022	0.731957647058823	0.21734306592716	1.1019	0.39374	0.67526
all_exons	ENSRNOG00000000048_023	0.616488053846154	0.469053340466683	1.22876	-0.0084375	0.593
all_exons	ENSRNOG00000000048_024	1.12976333333333	0.460021278862251	1.88583	0.30508	1.21222
all_exons	ENSRNOG00000000048_025	0.900987272727273	0.381466399383844	1.48046	0.3496	0.75087
all_exons	ENSRNOG00000000048_026	1.58183333333333	0.242031231977158	2.36	1.3662	1.5277
all_exons	ENSRNOG00000000048_027	1.80236944444444	0.204739999582605	2.54633	1.63952	1.76083
all_exons	ENSRNOG00000000048_028	0.449031240740741	0.752183267157802	2.2159	-0.36992	0.25729
all_exons	ENSRNOG00000000053_001	0.0802575	0.0344087366449278	0.131125	0.0476	0.0683
all_exons	ENSRNOG00000000053_002	-0.0303349454866667	0.196908007278511	0.126524	-0.693	0.0184634
all_exons	ENSRNOG00000000053_003	0.129012366666667	0.122935365170537	0.21044	-0.238	0.17026
all_exons	ENSRNOG00000000053_004	0	0	0	0	0
all_exons	ENSRNOG00000000053_005	0.0675429901136364	0.105564060810132	0.3483	-0.156	0.0513
all_exons	ENSRNOG00000000053_006	0.146497775	0.0592376830815417	0.202378	0.0628571	0.160378
all_exons	ENSRNOG00000000053_007	0.028	0.247487373415292	0.203	-0.147	0.028
all_exons	ENSRNOG00000000053_008	0.0668168	0.0404400572629417	0.0919375	0.0201667	0.0883462
all_exons	ENSRNOG00000000053_009	0.06853182	0.0862874933638821	0.141026	-0.0787778	0.082421
all_exons	ENSRNOG00000000053_010	-0.3054465	0.16023534636434	-0.192143	-0.41875	-0.3054465
all_exons	ENSRNOG00000000053_011	0.344612333333333	0.0320644199438152	0.363286	0.307588	0.362963
all_exons	ENSRNOG00000000053_012	0.484821	0.514901836521293	1.078	0.15319	0.223273
all_exons	ENSRNOG00000000053_013	0.0435664711764706	0.148048970747416	0.33168	-0.17618	0.0579
all_exons	ENSRNOG00000000053_014	0.501429	NA	0.501429	0.501429	0.501429
all_exons	ENSRNOG00000000053_015	0.490779983870968	0.396997483989859	1.28162	-0.683143	0.55917
all_exons	ENSRNOG00000000053_016	-0.0119348965517241	0.175709108370573	0.418091	-0.30134	-0.00552
all_exons	ENSRNOG00000000053_017	0	0	0	0	0
all_exons	ENSRNOG00000000053_018	0	0	0	0	0
all_exons	ENSRNOG00000000054_001	0.574912205882353	0.710794919720893	2.44467	-0.0888	0.30094
all_exons	ENSRNOG00000000054_002	1.90682818181818	0.131452552534994	2.13934	1.68188	1.89541
all_exons	ENSRNOG00000000054_003	2.01094764705882	0.10479731828209	2.2393	1.87202	1.98478
all_exons	ENSRNOG00000000054_004	1.21718867123288	0.566402031958947	2.06784	-0.23244	1.33454
all_exons	ENSRNOG00000000054_005	0.471285523809524	0.180085060585996	0.7951	0.134118	0.41744
all_exons	ENSRNOG00000000055_001	0.0367231519565217	0.0841765236222597	0.17384	-0.15748	0.05542
all_exons	ENSRNOG00000000055_002	0.0811921615384615	0.067779874106128	0.2014	-0.01802	0.0746471
all_exons	ENSRNOG00000000055_003	0.375233827586207	0.2076621881876	0.735182	-0.218	0.37668
all_exons	ENSRNOG00000000055_004	0.237373035714286	0.204892093517265	0.9714	-0.09342	0.24646
all_exons	ENSRNOG00000000055_005	0.3454	0.167018621716263	0.4635	0.2273	0.3454
all_exons	ENSRNOG00000000055_006	-0.0111929555555556	0.128258536482753	0.20464	-0.15025	-0.054
all_exons	ENSRNOG00000000060_001	0.467119555555556	0.195700165420287	0.7984	0.177933	0.4408
all_exons	ENSRNOG00000000060_002	0.688911363636364	0.317850789906608	1.195	0.23564	0.76708
all_exons	ENSRNOG00000000060_003	1.83167888888889	0.293689395247846	2.7146	1.47546	1.7716
all_exons	ENSRNOG00000000060_004	0.397205449438202	0.616829763509748	2.06014	-0.37272	0.24311
all_exons	ENSRNOG00000000062_001	0.853619110888889	0.633254425713129	2.11695	-0.14718	0.59232
all_exons	ENSRNOG00000000062_002	2.37247375	0.150902509960902	2.6257	2.09576	2.3892
all_exons	ENSRNOG00000000062_003	1.97490857142857	0.182876570390529	2.40086	1.70648	1.93201
all_exons	ENSRNOG00000000062_004	1.38493333333333	0.301358891398611	2.00675	1.06516	1.28002
all_exons	ENSRNOG00000000062_005	1.75537363636364	0.169277712961437	2.08057	1.47012	1.77394
all_exons	ENSRNOG00000000062_006	2.47835	0.140079212162262	2.6896	2.30414	2.462205
all_exons	ENSRNOG00000000062_007	1.895151	0.0550110282781754	1.97738	1.81	1.90281
all_exons	ENSRNOG00000000062_008	1.9388575	0.200968709962747	2.29524	1.57629	1.91737
all_exons	ENSRNOG00000000062_009	0.305445714071429	0.27625700341643	1.0295	-0.0363	0.25167
all_exons	ENSRNOG00000000062_010	0.6053965	0.123979972534546	0.751842	0.457897	0.6059235
all_exons	ENSRNOG00000000062_011	1.25732	0.447432350491856	2.06	0.81562	1.0622
all_exons	ENSRNOG00000000064_001	1.924742	0.27332483260765	2.2273	1.52828	1.90553
all_exons	ENSRNOG00000000064_002	0.9685215	0.0661097661461603	1.07179	0.907857	0.943491
all_exons	ENSRNOG00000000064_003	1.1769813	0.244003584486444	1.72937	0.912944	1.081715
all_exons	ENSRNOG00000000064_004	0.154802633333333	0.178217720761952	0.444304	-0.05404	0.0646047
all_exons	ENSRNOG00000000065_001	0.244350458625	0.44786759611964	1.03396	-0.57032	0.25969
all_exons	ENSRNOG00000000065_002	1.58786375	0.350618905743829	2.17217	0.86312	1.60221
all_exons	ENSRNOG00000000065_003	2.18523888888889	0.199205888181326	2.64815	1.97026	2.1243
all_exons	ENSRNOG00000000065_004	2.0154425	0.164122931778939	2.21809	1.75043	2.04725
all_exons	ENSRNOG00000000065_005	2.60964857142857	0.30131142031839	3.03646	2.28704	2.47133
all_exons	ENSRNOG00000000065_006	1.76826636363636	0.280415588164165	2.2677	1.40692	1.72434
all_exons	ENSRNOG00000000065_007	1.889634	0.120360689706676	2.0408	1.603	1.90167
all_exons	ENSRNOG00000000065_008	1.84982444444444	0.0625256183718145	1.96229	1.76982	1.84924
all_exons	ENSRNOG00000000065_009	1.88275636363636	0.102097709109728	2.08922	1.73734	1.87421
all_exons	ENSRNOG00000000065_010	1.84471454545455	0.240993282328103	2.25702	1.50907	1.77588
all_exons	ENSRNOG00000000065_011	1.64161886666667	0.319834503460074	2.00496	0.960833	1.73828
all_exons	ENSRNOG00000000065_012	1.43198428571429	0.276743655745237	2.0418	1.23747	1.33438
all_exons	ENSRNOG00000000065_013	1.95626266666667	0.159781478520182	2.12714	1.55033	2.01078
all_exons	ENSRNOG00000000065_014	1.79479613333333	0.371562912136956	2.25508	0.914222	1.9583
all_exons	ENSRNOG00000000065_015	2.086842	0.302955622443288	2.50441	1.79604	1.91395
all_exons	ENSRNOG00000000065_016	1.58896285714286	0.253162427090744	1.98806	1.132	1.58108
all_exons	ENSRNOG00000000065_017	2.39362142857143	0.345433009686324	3.13175	2.13544	2.25202
all_exons	ENSRNOG00000000065_018	1.96152125	0.309648544710082	2.4535	1.5991	1.97191
all_exons	ENSRNOG00000000065_019	2.11675928571429	0.0950700240279833	2.23477	1.936	2.13993
all_exons	ENSRNOG00000000065_020	1.78333777777778	0.212425476272138	2.01942	1.28822	1.79571
all_exons	ENSRNOG00000000065_021	1.50269	0.191580658348731	1.86208	1.202	1.42593
all_exons	ENSRNOG00000000065_022	1.2276770128	0.535648901591629	1.91726	-0.514	1.2747
all_exons	ENSRNOG00000000066_001	1.27408649350649	0.546472730219056	2.23436	0.22986	1.2551
all_exons	ENSRNOG00000000066_002	2.160906	0.197638256988021	2.6114	1.84688	2.16127
all_exons	ENSRNOG00000000066_003	2.12870785714286	0.229758914991632	2.55154	1.74213	2.08313
all_exons	ENSRNOG00000000066_004	2.24696818181818	0.100214005789429	2.46167	2.09808	2.23624
all_exons	ENSRNOG00000000066_005	1.21201713793103	0.604234574881769	2.28394	0.504	1.07828
all_exons	ENSRNOG00000000068_001	0.987031467889908	0.55006683001187	2.1605	-0.02852	0.9786
all_exons	ENSRNOG00000000068_002	1.92824545454545	0.53684058662444	2.26582	0.334	2.09968
all_exons	ENSRNOG00000000068_003	2.36287538461538	0.1844374772841	2.92629	2.20456	2.30528
all_exons	ENSRNOG00000000068_004	2.17195333333333	0.161354281704089	2.50944	1.95106	2.1201
all_exons	ENSRNOG00000000068_005	1.610712	0.219896733309069	1.87094	1.3078	1.6672
all_exons	ENSRNOG00000000068_006	2.16404333333333	0.299673406472224	2.34661	1.56567	2.264655
all_exons	ENSRNOG00000000068_007	2.31763363636364	0.126359183542212	2.51961	2.1045	2.3135
all_exons	ENSRNOG00000000068_008	2.53341	0.0985846028546039	2.62478	2.37632	2.570765
all_exons	ENSRNOG00000000068_009	2.21628615384615	0.0931543169994876	2.42815	2.10916	2.186
all_exons	ENSRNOG00000000068_010	2.320773	0.106285973575486	2.44268	2.1015	2.36562
all_exons	ENSRNOG00000000068_011	2.07927545454545	0.263051046504804	2.42074	1.57809	2.1293
all_exons	ENSRNOG00000000068_012	2.065809	0.168067043261094	2.29782	1.75967	2.08169
all_exons	ENSRNOG00000000068_013	0.932183333333333	0.715593743709416	2.11882	0.22072	0.520423
all_exons	ENSRNOG00000000070_001	0.809427611940299	0.425176130006458	2.373	0.25256	0.65848
all_exons	ENSRNOG00000000070_002	1.91502	0.188353549409083	2.60933	1.77168	1.87883
all_exons	ENSRNOG00000000070_003	0.652452202380952	0.706152788368561	2.00312	-0.046125	0.35654
all_exons	ENSRNOG00000000073_001	1.46220888888889	0.656604718272353	2.3815	0.37392	1.70142
all_exons	ENSRNOG00000000073_002	1.793769	0.180521483452186	2.033	1.50394	1.813945
all_exons	ENSRNOG00000000073_003	1.89614210526316	0.220399363040493	2.28284	1.50988	1.88148
all_exons	ENSRNOG00000000073_004	1.9705780952381	0.260265057386101	2.75057	1.60578	1.94266
all_exons	ENSRNOG00000000073_005	1.397014375	0.0705515936005937	1.57562	1.2843	1.38219
all_exons	ENSRNOG00000000073_006	0.02348829	0.075105489353789	0.133	-0.1032	0.02802
all_exons	ENSRNOG00000000075_001	1.56272933333333	0.383357153393513	2.4022	0.006	1.59191
all_exons	ENSRNOG00000000075_002	1.73678636363636	0.314677422236573	2.12128	1.19207	1.79789
all_exons	ENSRNOG00000000075_003	1.387145	0.0978551324663147	1.51023	1.285	1.38493
all_exons	ENSRNOG00000000075_004	1.54366181818182	0.324513049778223	1.78506	0.6366	1.61768
all_exons	ENSRNOG00000000075_005	2.26384941176471	0.406050201352471	2.9302	1.71872	2.12576
all_exons	ENSRNOG00000000075_006	2.27479285714286	0.0716041855653438	2.36662	2.15835	2.26426
all_exons	ENSRNOG00000000075_007	2.59512538461538	0.176099028845296	3.092	2.37384	2.58373
all_exons	ENSRNOG00000000075_008	2.47405714285714	0.0741209605339555	2.59202	2.37557	2.46567
all_exons	ENSRNOG00000000075_009	2.439827	0.152587678114002	2.7586	2.29958	2.38365
all_exons	ENSRNOG00000000075_010	2.229388	0.217543967582254	2.49822	1.83764	2.31694
all_exons	ENSRNOG00000000075_011	2.162385	0.178376539205381	2.5228	1.96216	2.145395
all_exons	ENSRNOG00000000075_012	2.301115	0.03242605511005	2.34892	2.247	2.303255
all_exons	ENSRNOG00000000075_013	2.16012222222222	0.220374689039927	2.4402	1.761	2.17996
all_exons	ENSRNOG00000000075_014	1.9887865	0.352306280047332	2.6669	1.60702	1.82378
all_exons	ENSRNOG00000000075_015	0.851575375	0.271858021867843	1.44686	0.51728	0.82423
all_exons	ENSRNOG00000000081_001	1.060719375	0.603579768983562	2.602	0.37272	0.87235
all_exons	ENSRNOG00000000081_002	1.462765	0.407423780076014	2.458	1.24794	1.32458
all_exons	ENSRNOG00000000081_003	1.70465125	0.33702571383194	2.458	1.41881	1.56373
all_exons	ENSRNOG00000000081_004	0.814208666666667	0.275450445111276	1.10039	0.199	0.93804
all_exons	ENSRNOG00000000081_005	1.12744981818182	0.133517273026989	1.2942	0.936081	1.11849
all_exons	ENSRNOG00000000081_006	1.30306	0.0501228035262727	1.3571	1.2265	1.32106
all_exons	ENSRNOG00000000081_007	1.55059875	0.0972854760026975	1.6626	1.4262	1.582915
all_exons	ENSRNOG00000000081_008	1.19234833333333	0.0611867385686365	1.2923	1.12004	1.200285
all_exons	ENSRNOG00000000081_009	1.18	NA	1.18	1.18	1.18
all_exons	ENSRNOG00000000081_010	0.126702333333333	0.141340245281849	0.2656	-0.01696	0.131467
all_exons	ENSRNOG00000000081_011	-0.211365	0.105766517910915	-0.06548	-0.384759	-0.197974
all_exons	ENSRNOG00000000081_012	0.831919142857143	0.268922087971237	1.358	0.57194	0.846138
all_exons	ENSRNOG00000000081_013	1.087199	0.141296157068357	1.32567	0.945132	1.031415
all_exons	ENSRNOG00000000081_014	1.726341	0.571521225025322	2.605	0.98074	1.669285
all_exons	ENSRNOG00000000081_015	0.7793134	0.271946217844264	1.254	0.584	0.655742
all_exons	ENSRNOG00000000081_016	2.267205	0.489335247981041	3.2556	1.59048	2.19993
all_exons	ENSRNOG00000000081_017	1.69006294117647	0.407700847968898	2.21188	0.92336	1.74136
all_exons	ENSRNOG00000000081_018	1.976275	0.229667919707688	2.4563	1.72732	1.96471
all_exons	ENSRNOG00000000081_019	-0.0792915	0.206180316578717	0.0665	-0.225083	-0.0792915
all_exons	ENSRNOG00000000081_020	0.11384889	0.164332821174275	0.3018	-0.00273333	0.04248
all_exons	ENSRNOG00000000082_001	0.128143	NA	0.128143	0.128143	0.128143
all_exons	ENSRNOG00000000082_002	0.204422789473684	0.486160532209564	1.12633	-0.45882	0.08062
all_exons	ENSRNOG00000000082_003	1.1629919047619	0.290700095160271	1.71678	0.7726	1.07796
all_exons	ENSRNOG00000000082_004	1.73455117647059	0.143755517541169	2.0905	1.50814	1.67704
all_exons	ENSRNOG00000000082_005	1.31321357142857	0.124741037267498	1.47458	1.03515	1.31091
all_exons	ENSRNOG00000000082_006	1.379467	0.367789323059638	2.00859	1.03988	1.2757
all_exons	ENSRNOG00000000082_007	1.6970325	0.202074138215939	1.98244	1.3515	1.719285
all_exons	ENSRNOG00000000082_008	1.8463025	0.378595026045051	2.948	1.4146	1.74152
all_exons	ENSRNOG00000000082_009	1.0493711	0.377914312490558	1.68534	0.60244	0.97806
all_exons	ENSRNOG00000000082_010	0.431778714285714	0.0945381617967303	0.607667	0.34172	0.385333
all_exons	ENSRNOG00000000082_011	0.733866	0.270277296497042	1.42829	0.52254	0.662704
all_exons	ENSRNOG00000000082_012	1.05922725	0.20424920391854	1.53456	0.91902	0.98939
all_exons	ENSRNOG00000000082_013	0.8450904	0.351979589585533	1.46875	0.637853	0.723929
all_exons	ENSRNOG00000000082_014	0.749869888888889	0.275208086551088	1.30367	0.49158	0.669861
all_exons	ENSRNOG00000000082_015	1.442342	0.386229883814175	1.74944	0.66602	1.633425
all_exons	ENSRNOG00000000082_016	1.62715333333333	0.139757318728198	2.027	1.49552	1.61786
all_exons	ENSRNOG00000000082_017	1.64154785714286	0.126113473761869	1.81556	1.43025	1.63825
all_exons	ENSRNOG00000000082_018	1.68659571428571	0.190192481438159	1.90834	1.21187	1.7366
all_exons	ENSRNOG00000000082_019	1.60176277777778	0.088141370723438	1.72068	1.41516	1.60002
all_exons	ENSRNOG00000000082_020	1.26029861538462	0.297242273265019	1.71136	0.896458	1.24818
all_exons	ENSRNOG00000000082_021	1.76677444444444	0.131938915064877	2.0245	1.49456	1.743055
all_exons	ENSRNOG00000000082_022	1.16731461538462	0.242015928009411	1.6364	0.89294	1.11898
all_exons	ENSRNOG00000000082_023	1.41697833333333	0.313931660045284	1.81628	0.695	1.43536
all_exons	ENSRNOG00000000082_024	1.61888944444444	0.145310713279479	1.9757	1.3956	1.60544
all_exons	ENSRNOG00000000082_025	1.87785625	0.115002576981996	2.09384	1.75513	1.84996
all_exons	ENSRNOG00000000082_026	0.949617206896552	0.610567289098447	2.03654	0.166286	0.7739
all_exons	ENSRNOG00000000082_027	0.339141348387097	0.283983725533096	0.95366	-0.19756	0.28504
all_exons	ENSRNOG00000000091_001	1.28914688508197	0.793223455144807	2.1796	-0.19922	1.66381
all_exons	ENSRNOG00000000091_002	1.28834769230769	0.331045438890889	1.75296	0.56574	1.308985
all_exons	ENSRNOG00000000091_003	1.80566434782609	0.295540011301748	2.937	1.45742	1.78018
all_exons	ENSRNOG00000000091_004	2.041865	0.151222389036809	2.3835	1.76088	2.01647
all_exons	ENSRNOG00000000091_005	0.234799045034803	0.363479810459604	2.2909	-0.26332	0.1759
all_exons	ENSRNOG00000000095_001	0.942273962301887	1.06401020036949	2.51683	-0.34246	0.20078
all_exons	ENSRNOG00000000095_002	2.47980571428571	0.244617002806233	2.9378	2.1969	2.46973
all_exons	ENSRNOG00000000095_003	2.33134	0.139489496289147	2.51434	2.0903	2.36844
all_exons	ENSRNOG00000000095_004	2.271702	0.0854208350592653	2.465	2.16	2.26435
all_exons	ENSRNOG00000000095_005	2.276459	0.303856046049953	3.0525	1.95458	2.20835
all_exons	ENSRNOG00000000095_006	2.08648555555556	0.109206027318907	2.25504	1.92166	2.11235
all_exons	ENSRNOG00000000095_007	1.64233272727273	0.167642744495007	1.82586	1.26905	1.61941
all_exons	ENSRNOG00000000095_008	1.9893175	0.186720878222779	2.346	1.80207	1.926755
all_exons	ENSRNOG00000000095_009	2.1656225	0.100725506034515	2.3782	2.0066	2.14146
all_exons	ENSRNOG00000000095_010	1.97130545454545	0.576282945702259	3.38	1.44314	1.91992
all_exons	ENSRNOG00000000095_011	2.08791909090909	0.0985910557256129	2.22588	1.88767	2.0639
all_exons	ENSRNOG00000000095_012	2.09547454545455	0.352618850357256	2.46638	1.138	2.1986
all_exons	ENSRNOG00000000095_013	2.070885	0.197078753065875	2.22245	1.68944	2.132955
all_exons	ENSRNOG00000000095_014	0.2415147	0.591509102283459	1.41782	-0.3985	-0.0300321
all_exons	ENSRNOG00000000096_001	-0.00662223333333333	0.421328880428298	0.369	-0.4622	0.0733333
all_exons	ENSRNOG00000000096_002	0.29852328	0.430846220419179	1.03967	-0.048087	0.212
all_exons	ENSRNOG00000000096_003	1.46350909090909	0.166362117709105	1.766	1.04864	1.44872
all_exons	ENSRNOG00000000096_004	0.97419	0.409421659661528	1.62942	0.34638	0.98878
all_exons	ENSRNOG00000000096_005	1.27640357142857	0.218738523975268	1.61448	0.87788	1.27048
all_exons	ENSRNOG00000000096_006	0.731217636363636	0.13291521725015	0.944235	0.57368	0.68748
all_exons	ENSRNOG00000000096_007	1.371	NA	1.371	1.371	1.371
all_exons	ENSRNOG00000000096_008	1.27470571428571	0.150362174748964	1.41432	1.0344	1.28607
all_exons	ENSRNOG00000000096_009	0.3135	NA	0.3135	0.3135	0.3135
all_exons	ENSRNOG00000000096_010	0.842222	0.355360755525987	1.0935	0.590944	0.842222
all_exons	ENSRNOG00000000096_011	1.261666	0.100603855602582	1.44783	1.01669	1.25771
all_exons	ENSRNOG00000000096_012	1.0129555	0.126393901415772	1.104	0.776444	1.064535
all_exons	ENSRNOG00000000096_013	0.696	NA	0.696	0.696	0.696
all_exons	ENSRNOG00000000096_014	0.39673725	0.121488944751844	0.5298	0.2352	0.4109745
all_exons	ENSRNOG00000000096_015	0.103	NA	0.103	0.103	0.103
all_exons	ENSRNOG00000000096_016	0.871818692307692	0.298213035136904	1.7476	0.59182	0.8002
all_exons	ENSRNOG00000000096_017	2.4625	NA	2.4625	2.4625	2.4625
all_exons	ENSRNOG00000000096_018	1.03438533333333	0.0943301157920064	1.13653	0.950556	1.01607
all_exons	ENSRNOG00000000096_019	0.61425	NA	0.61425	0.61425	0.61425
all_exons	ENSRNOG00000000096_020	0.699086518518519	0.461369269886545	1.38326	-0.0936	0.83748
all_exons	ENSRNOG00000000096_021	0.280146	0.273054409433744	1.016	-0.14952	0.30296
all_exons	ENSRNOG00000000096_022	-0.28925	NA	-0.28925	-0.28925	-0.28925
all_exons	ENSRNOG00000000097_001	0.384923	0.12434189904453	0.472846	0.297	0.384923
all_exons	ENSRNOG00000000097_002	0.335328	0.173235611121874	0.680909	0.068	0.324236
all_exons	ENSRNOG00000000097_003	0.15415385	0.111505294670903	0.233	0.0753077	0.15415385
all_exons	ENSRNOG00000000097_004	0.338855484848485	0.13845589610394	0.60578	0.07675	0.32206
all_exons	ENSRNOG00000000097_005	0.390610875	0.170001859864984	0.60586	0.189	0.384309
all_exons	ENSRNOG00000000098_001	1.231403125	0.439348889770893	1.8486	0.63834	1.06064
all_exons	ENSRNOG00000000098_002	1.42215166666667	0.0696176395510985	1.504	1.3053	1.436335
all_exons	ENSRNOG00000000098_003	0.954211833333333	0.0261614586551795	0.996429	0.924383	0.9513175
all_exons	ENSRNOG00000000098_004	1.38107818181818	0.324341065335864	2.634	1.1075	1.28092
all_exons	ENSRNOG00000000098_005	1.34096625	0.320985731900856	2.102	1.05281	1.24539
all_exons	ENSRNOG00000000098_006	1.96821375	0.305679116485502	2.6485	1.63353	1.9051
all_exons	ENSRNOG00000000098_007	1.620786	0.254876733744853	1.87076	1.02633	1.66864
all_exons	ENSRNOG00000000098_008	1.7721375	0.0570251475826077	1.88314	1.69389	1.78092
all_exons	ENSRNOG00000000098_009	0.592009555555556	0.343677881304562	1.9134	0.09592	0.49666
all_exons	ENSRNOG00000000104_001	1.07830580677419	0.722186474378105	1.924	-0.47764	1.36306
all_exons	ENSRNOG00000000104_002	2.004304375	0.128588872611837	2.36	1.83953	1.96572
all_exons	ENSRNOG00000000104_003	2.23667523809524	0.180440784043382	2.639	1.86034	2.25784
all_exons	ENSRNOG00000000104_004	2.22613705882353	0.272264546162476	3.193	1.97002	2.13618
all_exons	ENSRNOG00000000104_005	2.196088	0.133568830429192	2.5216	2.0613	2.19749
all_exons	ENSRNOG00000000104_006	0.323395714336134	0.666845413913973	2.35562	-0.12196	0.06456
all_exons	ENSRNOG00000000105_001	0.36702494	0.273161383723839	1.11524	-0.559667	0.33103
all_exons	ENSRNOG00000000105_002	1.33709341463415	0.784967065419339	2.3945	0.22118	1.69828
all_exons	ENSRNOG00000000105_003	2.03474611111111	0.308242990076086	2.7368	1.60046	1.97442
all_exons	ENSRNOG00000000105_004	0.275212325	0.292196555026756	0.87798	-0.179556	0.200968
all_exons	ENSRNOG00000000105_005	0.6883602	0.161605421199648	0.94636	0.43562	0.66878
all_exons	ENSRNOG00000000105_006	0.266760675	0.0859485450590019	0.3551	0.0815714	0.2937595
all_exons	ENSRNOG00000000108_001	0.975184583333333	0.653966986714821	2.53214	0.081	1.05113
all_exons	ENSRNOG00000000108_002	1.65633571428571	0.255391122781518	2.11233	1.30126	1.64076
all_exons	ENSRNOG00000000108_003	1.52527090909091	0.134687691305074	1.78582	1.33152	1.47564
all_exons	ENSRNOG00000000108_004	1.49303875	0.358240435160422	2.2396	1.16186	1.34078
all_exons	ENSRNOG00000000108_005	1.08868166666667	0.58517957470465	1.7038	0.19758	1.36985
all_exons	ENSRNOG00000000108_006	1.37808833333333	0.287472686981922	1.969	0.97272	1.41936
all_exons	ENSRNOG00000000108_007	1.62480833333333	0.15940134086543	1.76127	1.1475	1.65899
all_exons	ENSRNOG00000000108_008	1.3661385625	0.339584611449139	1.8671	0.818667	1.37986
all_exons	ENSRNOG00000000108_009	0.290048528571429	0.397689094490077	1.04158	-0.129	0.10726055
all_exons	ENSRNOG00000000109_001	1.31140172413793	0.482577847088418	2.02587	0.65188	1.1499
all_exons	ENSRNOG00000000109_002	2.17709818181818	0.12819662778858	2.34936	1.90015	2.18956
all_exons	ENSRNOG00000000109_003	1.76132196	0.465651825422572	2.34518	0.40875	1.88534
all_exons	ENSRNOG00000000111_001	0.16881046	0.130126051346738	0.4085	0.05656	0.1167245
all_exons	ENSRNOG00000000111_002	0.411371428571429	0.047291285024682	0.475875	0.35312	0.417615
all_exons	ENSRNOG00000000111_003	0.440068363636364	0.198392944540337	0.737133	0.07822	0.46025
all_exons	ENSRNOG00000000111_004	0.59016315	0.157564375625122	0.7225	0.0736667	0.664239
all_exons	ENSRNOG00000000112_001	0.4222157881491	0.368950692408296	1.54508	-0.4525	0.37698
all_exons	ENSRNOG00000000112_002	0.271106333333333	0.0607190188552977	0.396778	0.21662	0.25078
all_exons	ENSRNOG00000000113_001	0.454355280373832	0.56396053784682	2.68	-0.157	0.21948
all_exons	ENSRNOG00000000113_002	1.27468425531915	0.433797792910098	1.86618	0.125	1.34382
all_exons	ENSRNOG00000000113_003	1.63725117647059	0.350336315093839	2.03084	0.56325	1.74976
all_exons	ENSRNOG00000000113_004	0.080175425	0.117817441466773	0.29762	-0.0314848	0.0483643
all_exons	ENSRNOG00000000121_001	0.0956332	0.245092648013313	0.355267	-0.31368	0.18105
all_exons	ENSRNOG00000000121_002	0.418682738095238	0.554452544334426	1.95533	-0.20534	0.14995
all_exons	ENSRNOG00000000121_003	1.13077292035398	0.426753343987822	2.894	0.09024	1.09738
all_exons	ENSRNOG00000000121_004	0.639666	0.146606934984176	0.88728	0.449778	0.5970545
all_exons	ENSRNOG00000000121_005	0.182029666666667	0.0369632694261028	0.231725	0.1399	0.17826
all_exons	ENSRNOG00000000121_006	0.341961	0.192446173511799	0.752261	0.07262	0.29156
all_exons	ENSRNOG00000000122_001	1.109758125	0.585664319352747	2.063	0.31714	0.94877
all_exons	ENSRNOG00000000122_002	1.96112615384615	0.150237758765812	2.1984	1.75562	1.96468
all_exons	ENSRNOG00000000122_003	2.13177727272727	0.150161477689247	2.4478	1.94286	2.11965
all_exons	ENSRNOG00000000122_004	1.847658	0.179116524816172	2.195	1.66866	1.79754
all_exons	ENSRNOG00000000122_005	1.9646	0.276016897360599	2.57983	1.6735	1.94911
all_exons	ENSRNOG00000000122_006	1.6049765	0.159750819296968	1.89976	1.3122	1.61265
all_exons	ENSRNOG00000000122_007	0.34760180655914	0.397243037462202	1.28086	-0.23998	0.21216
all_exons	ENSRNOG00000000123_001	1.24884595238095	0.533437675647578	2.36489	0.28496	1.32628
all_exons	ENSRNOG00000000123_002	1.95030571428571	0.312528252476019	2.3968	1.30876	2.08524
all_exons	ENSRNOG00000000123_003	2.46141866666667	0.231013179366356	3.193	2.29919	2.40748
all_exons	ENSRNOG00000000123_004	2.34885647058824	0.280555967187056	3.3405	2.08791	2.27876
all_exons	ENSRNOG00000000123_005	2.04373166666667	0.162656401424114	2.43425	1.86138	2.01138
all_exons	ENSRNOG00000000123_006	2.28210571428571	0.160668010205195	2.6391	2.10018	2.21383
all_exons	ENSRNOG00000000123_007	1.80172428571429	0.250611993339733	2.44	1.40684	1.72732
all_exons	ENSRNOG00000000123_008	2.10008071428571	0.377617697321272	3.193	1.70258	2.08989
all_exons	ENSRNOG00000000123_009	1.76079333333333	0.365020141453409	2.14868	1.173	1.881575
all_exons	ENSRNOG00000000123_010	1.27531825	0.357634908548403	2.01422	0.6578	1.19744
all_exons	ENSRNOG00000000123_011	0.293463470967742	0.108703322135818	0.56436	0.0507083	0.28844
all_exons	ENSRNOG00000000123_012	-0.0502700142857143	0.178747283752513	0.31125	-0.202714	-0.1325
all_exons	ENSRNOG00000000124_001	0.59907772	0.2594003498699	1.03444	0	0.62292
all_exons	ENSRNOG00000000127_001	0.456657144680135	0.444060837605662	1.51757	-0.2643	0.27414
all_exons	ENSRNOG00000000127_002	2.08758473684211	0.304527614189737	2.46386	1.4967	2.09471
all_exons	ENSRNOG00000000127_003	1.94059833333333	0.176783690499069	2.22202	1.63518	1.94787
all_exons	ENSRNOG00000000127_004	2.21341692307692	0.0877113712111696	2.34829	2.06558	2.2313
all_exons	ENSRNOG00000000127_005	2.19802	0.134629926155616	2.38862	2.03367	2.157
all_exons	ENSRNOG00000000127_006	2.0779075	0.123974995952525	2.31922	1.94372	2.04109
all_exons	ENSRNOG00000000127_007	2.16730176470588	0.109595454241685	2.33578	1.966	2.13372
all_exons	ENSRNOG00000000127_008	1.998467	0.138919067809682	2.17256	1.75807	2.01267
all_exons	ENSRNOG00000000127_009	2.04237222222222	0.222491429878646	2.36075	1.71252	2.0486
all_exons	ENSRNOG00000000127_010	2.31010642857143	0.359527898534627	3.488	2.07294	2.21346
all_exons	ENSRNOG00000000127_011	2.141023	0.282657990788633	2.79175	1.8261	2.046455
all_exons	ENSRNOG00000000127_012	1.9974	0.0562203219485623	2.04344	1.88033	2.02468
all_exons	ENSRNOG00000000127_013	2.060484	0.491251929986596	3.3405	1.71874	1.86152
all_exons	ENSRNOG00000000127_014	1.94235428571429	0.129070353845328	2.12392	1.62767	1.9544
all_exons	ENSRNOG00000000127_015	0.1387915	0.141480046100148	0.238833	0.03875	0.1387915
all_exons	ENSRNOG00000000127_016	0.503822666666667	0.877327900690643	0.915381	-1.827	0.788032
all_exons	ENSRNOG00000000129_001	0.276182246382979	0.123299312821464	0.47058	-0.00709092	0.27204
all_exons	ENSRNOG00000000129_002	0.192566887857143	0.133773196916839	0.399667	-0.0956923	0.2299
all_exons	ENSRNOG00000000129_003	1.97929666666667	0.672953373530935	2.53591	0.64	2.18097
all_exons	ENSRNOG00000000129_004	1.27243863636364	0.371171484617677	1.95066	0.56234	1.36103
all_exons	ENSRNOG00000000129_005	1.62466315789474	0.337544357217646	2.16853	0.98046	1.64967
all_exons	ENSRNOG00000000129_006	1.62678125	0.0529221728950028	1.70472	1.52987	1.616355
all_exons	ENSRNOG00000000129_007	1.17769095238095	0.209662344113214	1.472	0.7834	1.1794
all_exons	ENSRNOG00000000129_008	0.9813254375	0.303677668231294	1.7471	0.63868	0.88341
all_exons	ENSRNOG00000000129_009	1.2432273	0.230660124159648	1.63366	0.945	1.23042
all_exons	ENSRNOG00000000129_010	0.637719133333333	0.327627458911714	1.31284	0.2854	0.50321
all_exons	ENSRNOG00000000130_001	0.759831461538462	0.149854352859488	0.95518	0.509167	0.7241
all_exons	ENSRNOG00000000130_002	0.741780535714286	0.323019732413979	1.5755	0.18686	0.69335
all_exons	ENSRNOG00000000130_003	1.56459333333333	0.178462622403791	1.77443	1.1286	1.59468
all_exons	ENSRNOG00000000130_004	2.0009952	0.278020385105721	2.7535	1.47392	1.98922
all_exons	ENSRNOG00000000130_005	1.8165	0.300930763548694	3.193	1.16622	1.83216
all_exons	ENSRNOG00000000130_006	0.81932347826087	0.483128075169525	2.18362	0.17884	0.75635
all_exons	ENSRNOG00000000130_007	1.91621333333333	0.268066410677155	2.2082	1.68124	1.8592
all_exons	ENSRNOG00000000133_001	0.578782903209677	0.751958421729846	1.9985	-0.47736	0.3223
all_exons	ENSRNOG00000000133_002	1.79614615384615	0.124045939510225	2.0202	1.5964	1.7679
all_exons	ENSRNOG00000000133_003	1.92899352941176	0.201186666088398	2.37733	1.69826	1.85732
all_exons	ENSRNOG00000000133_004	0.310729825	0.477590339739532	1.4325	-0.21202	0.16912
all_exons	ENSRNOG00000000133_005	0.259807064285714	0.172953092871082	0.56928	0.0765429	0.1769
all_exons	ENSRNOG00000000137_001	0.127496204545455	0.28097787706695	1.129	-0.17354	0.05054
all_exons	ENSRNOG00000000137_002	0.718061	0.198561762465989	1.091	0.535	0.6871645
all_exons	ENSRNOG00000000137_003	0.655544692307692	0.188067736982532	0.90096	0.3846	0.6733
all_exons	ENSRNOG00000000137_004	0.769565333333333	0.219319826792404	1.03823	0.51784	0.847761
all_exons	ENSRNOG00000000137_005	0.218691157692308	0.211047759389856	0.687522	-0.08068	0.18267
all_exons	ENSRNOG00000000137_006	0.120809985714286	0.144793966137256	0.4056	-0.10142	0.1220445
all_exons	ENSRNOG00000000138_001	0.683261941176471	0.12351387307529	0.98066	0.507	0.6482
all_exons	ENSRNOG00000000138_002	0.982744111111111	0.694940033513351	2.485	0.1364	0.65949
all_exons	ENSRNOG00000000138_003	1.99100470588235	0.469537664864567	2.27986	0.289	2.16246
all_exons	ENSRNOG00000000138_004	1.89291	0.223388672248368	2.14828	1.55256	1.92267
all_exons	ENSRNOG00000000138_005	2.34159	0.98628668053462	3.039	1.64418	2.34159
all_exons	ENSRNOG00000000138_006	0.5948475	0.223640839333534	1.0495	0.26366	0.5724995
all_exons	ENSRNOG00000000138_007	0.8033415	0.548260667189522	1.908	0.49329	0.5701535
all_exons	ENSRNOG00000000138_008	0.883390272727273	0.212390559431012	1.4405	0.66372	0.8463
all_exons	ENSRNOG00000000138_009	0.686702055555556	0.0980487377454056	0.928133	0.5245	0.68439
all_exons	ENSRNOG00000000138_010	0.695974888888889	0.46596113847628	1.671	0.151545	0.57996
all_exons	ENSRNOG00000000138_011	0.670414111111111	0.0631196691777698	0.798267	0.5872	0.66556
all_exons	ENSRNOG00000000138_012	0.908781875	0.28995952400795	1.40025	0.45768	1.00425
all_exons	ENSRNOG00000000142_001	0.370947625	0.227160842057928	0.9453	-0.04556	0.34562
all_exons	ENSRNOG00000000142_002	0.930418636363636	0.404519682766699	2.085	0.45236	0.85156
all_exons	ENSRNOG00000000142_003	2.03823533333333	0.238290586285696	2.38078	1.61106	2.05816
all_exons	ENSRNOG00000000142_004	1.97324	0.121310299095611	2.15746	1.78572	1.98689
all_exons	ENSRNOG00000000142_005	2.41088769230769	0.298191949509983	3.202	2.14022	2.24692
all_exons	ENSRNOG00000000142_006	2.09609083333333	0.214455942856604	2.70287	1.88386	2.04674
all_exons	ENSRNOG00000000142_007	2.235942	0.181935593170282	2.448	1.88814	2.276585
all_exons	ENSRNOG00000000142_008	1.926652	0.180343678803679	2.22818	1.6628	1.903105
all_exons	ENSRNOG00000000142_009	2.11410222222222	0.461958778214512	3.193	1.59794	2.12986
all_exons	ENSRNOG00000000142_010	1.50744714285714	0.122216690856076	1.61725	1.24833	1.54393
all_exons	ENSRNOG00000000142_011	0.920357933333333	0.31021499301532	1.714	0.51708	0.8508
all_exons	ENSRNOG00000000142_012	1.5466375	0.0167507360534794	1.56326	1.52643	1.54843
all_exons	ENSRNOG00000000142_013	1.619358125	0.303086523976653	2.0215	1.24044	1.49938
all_exons	ENSRNOG00000000142_014	1.22526795918367	0.573407382407931	2.30554	0.39708	1.0032
all_exons	ENSRNOG00000000145_001	0.473887195652174	0.231353931801051	0.97054	0.02284	0.459588
all_exons	ENSRNOG00000000145_002	2.24256454545455	0.0562751007753228	2.36784	2.1593	2.24028
all_exons	ENSRNOG00000000145_003	1.96732636363636	0.471506811239726	2.52793	1.31014	1.98596
all_exons	ENSRNOG00000000145_004	2.035354	0.234297192955158	2.31066	1.5335	2.099
all_exons	ENSRNOG00000000145_005	2.10133111111111	0.127188834410465	2.39998	1.9338	2.07052
all_exons	ENSRNOG00000000145_006	1.95452692307692	0.108293128543521	2.1241	1.759	1.97024
all_exons	ENSRNOG00000000145_007	2.203712	0.130691013583293	2.3982	1.931	2.21442
all_exons	ENSRNOG00000000145_008	2.16704833333333	0.0649875029841711	2.24413	2.00676	2.179385
all_exons	ENSRNOG00000000145_009	1.81601	0.191217798708324	2.23475	1.59686	1.77581
all_exons	ENSRNOG00000000145_010	2.17590411764706	0.183237186013744	2.4187	1.86566	2.15784
all_exons	ENSRNOG00000000145_011	1.50474675	0.615634891063783	2.2428	0.57926	1.75573
all_exons	ENSRNOG00000000150_001	1.34616409090909	0.495523481704513	2.325	0.49926	1.48743
all_exons	ENSRNOG00000000150_002	0.837601760869565	0.491275161036898	1.74258	-0.05904	0.8465025
all_exons	ENSRNOG00000000150_003	1.82275	0.149153895021216	1.9765	1.59704	1.82025
all_exons	ENSRNOG00000000150_004	2.43221083333333	0.11356746176599	2.5577	2.23133	2.46662
all_exons	ENSRNOG00000000150_005	1.77183529411765	0.253212363395768	2.19188	1.24224	1.83602
all_exons	ENSRNOG00000000150_006	1.36052777777778	0.147881246172205	1.52615	1.15122	1.43756
all_exons	ENSRNOG00000000150_007	1.6521295	0.387506706984609	2.11782	0.878385	1.77959
all_exons	ENSRNOG00000000150_008	1.231563	0.232159357245549	1.539	0.85232	1.29781
all_exons	ENSRNOG00000000150_009	2.38028470588235	0.100867563116051	2.54324	2.24814	2.41388
all_exons	ENSRNOG00000000150_010	2.211388	0.188367021582866	2.46933	1.97193	2.16635
all_exons	ENSRNOG00000000150_011	2.42926090909091	0.255070565509019	2.894	2.09092	2.38884
all_exons	ENSRNOG00000000150_012	0.717174555555556	0.60604985571875	1.82678	0.09312	0.448615
all_exons	ENSRNOG00000000151_001	1.38022533333333	0.237970055885389	1.69792	0.98392	1.38975
all_exons	ENSRNOG00000000151_002	1.78861	0.264880725988132	2.00682	1.40325	1.872185
all_exons	ENSRNOG00000000151_003	0.728975	0.267272921997971	1.07383	0.3172	0.7784
all_exons	ENSRNOG00000000151_004	1.04419888888889	0.535724355882865	1.90333	0.36492	1.05135
all_exons	ENSRNOG00000000151_005	2.168515	0.373568666742044	3.0435	1.838	2.09059
all_exons	ENSRNOG00000000151_006	2.045402	0.190670528678836	2.518	1.8135	1.99856
all_exons	ENSRNOG00000000151_007	2.47981	0.153880577721817	2.58862	2.371	2.47981
all_exons	ENSRNOG00000000151_008	1.88947333333333	0.498444343028356	3.0435	1.24644	1.84889
all_exons	ENSRNOG00000000151_009	1.901402	0.132913889804103	2.22659	1.66256	1.85483
all_exons	ENSRNOG00000000151_010	1.18902666666667	0.372247192333267	2.1045	0.84728	1.09482
all_exons	ENSRNOG00000000155_001	0.4019029375	0.336544216380776	1.22718	-0.06998	0.32095
all_exons	ENSRNOG00000000155_002	1.035168	0.158996084494067	1.25825	0.85218	1.039365
all_exons	ENSRNOG00000000155_003	1.51076538461538	0.288698321655882	2.07134	1.22607	1.37059
all_exons	ENSRNOG00000000155_004	1.790065	0.143533479220504	2.021	1.5188	1.780205
all_exons	ENSRNOG00000000155_005	2.02137428571429	0.163009802192963	2.228	1.73725	2.05242
all_exons	ENSRNOG00000000155_006	2.22923777777778	0.184624929639647	2.61861	2.03138	2.17608
all_exons	ENSRNOG00000000155_007	2.411655	0.133413714198967	2.6693	2.2416	2.36114
all_exons	ENSRNOG00000000155_008	2.06043555555556	0.263012852257789	2.46933	1.70062	2.11586
all_exons	ENSRNOG00000000155_009	1.68684846153846	0.457223403925735	2.2074	1.07914	1.69878
all_exons	ENSRNOG00000000155_010	1.70577	0.266368810599139	2.3016	1.32294	1.62267
all_exons	ENSRNOG00000000155_011	1.9505925	0.0867346135057971	2.06836	1.8128	1.981735
all_exons	ENSRNOG00000000155_012	2.08217214285714	0.0926156835180548	2.22472	1.92972	2.11125
all_exons	ENSRNOG00000000155_013	2.267599	0.28092768553293	2.48416	1.51	2.34118
all_exons	ENSRNOG00000000155_014	1.88452538461538	0.226662722917238	2.46617	1.56322	1.84764
all_exons	ENSRNOG00000000155_015	1.6273946	0.579078936230459	1.95408	0.594333	1.87198
all_exons	ENSRNOG00000000155_016	1.85321625	0.38043322928087	2.36712	1.31855	1.82464
all_exons	ENSRNOG00000000155_017	2.17316923076923	0.143094306051495	2.31488	1.8272	2.21784
all_exons	ENSRNOG00000000155_018	2.35704	0.312760815356116	3.211	2.08462	2.29259
all_exons	ENSRNOG00000000155_019	2.14116125	0.202054803912029	2.61	1.94756	2.11391
all_exons	ENSRNOG00000000155_020	2.07680764705882	0.151952980619393	2.28918	1.78684	2.0668
all_exons	ENSRNOG00000000155_021	2.33780285714286	0.544809288550109	3.488	1.87874	2.16946
all_exons	ENSRNOG00000000155_022	1.6139	0.204657764607859	1.93006	1.2343	1.59587
all_exons	ENSRNOG00000000155_023	0.864910807692308	0.437902047278249	1.5668	0.1465	0.7800775
all_exons	ENSRNOG00000000156_001	0.312510083333333	0.0749895637447558	0.413412	0.19834	0.29979
all_exons	ENSRNOG00000000156_002	0.469074666666667	0.472885079532297	1.3675	0.06456	0.330307
all_exons	ENSRNOG00000000156_003	2.4695	NA	2.4695	2.4695	2.4695
all_exons	ENSRNOG00000000156_004	1.00425614285714	0.237823755033608	1.40212	0.72222	0.953155
all_exons	ENSRNOG00000000156_005	0.708931818181818	0.148379838309535	0.8804	0.429034	0.722347
all_exons	ENSRNOG00000000156_006	0.821186307692308	0.300112118981774	1.74	0.51226	0.78925
all_exons	ENSRNOG00000000156_007	1.43939692307692	0.365363830959055	1.63524	0.258	1.53574
all_exons	ENSRNOG00000000156_008	1.20698846153846	0.133107849370736	1.3646	0.9336	1.21674
all_exons	ENSRNOG00000000156_009	1.18485923076923	0.60633533607597	3.0475	0.70168	1.03782
all_exons	ENSRNOG00000000156_010	1.42793923076923	0.207230800415927	1.788	0.9375	1.39594
all_exons	ENSRNOG00000000156_011	1.21878142857143	0.14548393888923	1.55152	1.0627	1.185985
all_exons	ENSRNOG00000000156_012	1.35857166666667	0.161711984479328	1.70584	1.16378	1.30613
all_exons	ENSRNOG00000000156_013	0.915154923076923	0.512603278309432	1.30932	-0.6795	1.07122
all_exons	ENSRNOG00000000156_014	0.854848333333333	0.218123659888012	1.17333	0.5334	0.88897
all_exons	ENSRNOG00000000156_015	1.6321	0.518402543901047	3.219	1.10638	1.591535
all_exons	ENSRNOG00000000156_016	1.30750769230769	0.109514093016519	1.46854	1.181	1.2995
all_exons	ENSRNOG00000000156_017	1.66899307692308	0.157772108296778	1.8325	1.24463	1.71556
all_exons	ENSRNOG00000000156_018	0.794982642857143	0.260516933489378	1.09672	0.09	0.8540555
all_exons	ENSRNOG00000000156_019	1.23843642857143	0.463256521355686	2.54	0.72448	1.22394
all_exons	ENSRNOG00000000156_020	0.739353846153846	0.160579258599321	1.069	0.5308	0.73236
all_exons	ENSRNOG00000000156_021	1.060965	0.377280542236145	1.43082	-0.007	1.13855
all_exons	ENSRNOG00000000156_022	1.40875384615385	0.296879965685866	1.89107	1.0308	1.3227
all_exons	ENSRNOG00000000156_023	1.086715	0.451393933205372	1.38364	-0.445	1.1809
all_exons	ENSRNOG00000000156_024	1.058536	0.255317185238284	1.36386	0.433	1.11726
all_exons	ENSRNOG00000000156_025	0.430277076923077	0.168870087348955	0.7215	0.17752	0.431646
all_exons	ENSRNOG00000000156_026	0.906858615384615	0.130307623088302	1.12911	0.67602	0.9167
all_exons	ENSRNOG00000000156_027	0.866727615384615	0.12361607422954	1.10071	0.6121	0.881944
all_exons	ENSRNOG00000000156_028	1.02713153846154	0.182273139401931	1.373	0.6444	1.04487
all_exons	ENSRNOG00000000156_029	0.670238153846154	0.190704184813743	0.925179	0.42512	0.7175
all_exons	ENSRNOG00000000156_030	0.689614769230769	0.202680521340094	0.942893	0.38222	0.708833
all_exons	ENSRNOG00000000156_031	0.824521071428571	0.3534739745677	1.05964	-0.37	0.8902815
all_exons	ENSRNOG00000000156_032	0.682164	0.151128909373753	0.873944	0.45864	0.68394
all_exons	ENSRNOG00000000156_033	0.654583153846154	0.0958479293784744	0.85676	0.50725	0.66034
all_exons	ENSRNOG00000000156_034	0.579797461538462	0.0921356573298447	0.707893	0.41722	0.593
all_exons	ENSRNOG00000000156_035	0.598548	0.134068143876538	0.78244	0.3	0.589393
all_exons	ENSRNOG00000000156_036	0.771556692307692	0.120594822782313	0.91264	0.54414	0.814
all_exons	ENSRNOG00000000156_037	0.533925230769231	0.148559648255145	0.707722	0.26982	0.61304
all_exons	ENSRNOG00000000156_038	1.21183076923077	0.14816091738723	1.37106	0.8354	1.2686
all_exons	ENSRNOG00000000156_039	1.17388476923077	0.604817088754134	3.103	0.7627	1.0065
all_exons	ENSRNOG00000000156_040	1.42666692307692	0.257535789305248	1.90417	0.9765	1.35394
all_exons	ENSRNOG00000000156_041	1.26131285714286	0.21381510770644	1.67792	1.04472	1.16337
all_exons	ENSRNOG00000000156_042	1.22227666666667	0.173463281120154	1.61589	1.04898	1.176315
all_exons	ENSRNOG00000000156_043	0.875298	0.512504087542073	1.23906	-0.696	1.05228
all_exons	ENSRNOG00000000156_044	0.962707777777778	0.18882758290398	1.24533	0.68722	0.97143
all_exons	ENSRNOG00000000156_045	1.62130357142857	0.524617611520079	3.277	1.12364	1.58831
all_exons	ENSRNOG00000000156_046	1.24352	0.183494925134185	1.77638	1.01684	1.24846
all_exons	ENSRNOG00000000156_047	1.56132	0.117958568715178	1.70429	1.28225	1.56086
all_exons	ENSRNOG00000000156_048	0.773307357142857	0.277461690884902	1.13132	0.03025	0.8098765
all_exons	ENSRNOG00000000156_049	0.996836428571429	0.22539658568867	1.35	0.61246	1.10114
all_exons	ENSRNOG00000000156_050	0.949046846153846	0.0634524337960415	1.07236	0.85134	0.953886
all_exons	ENSRNOG00000000156_051	1.11996357142857	0.446635602763029	1.50064	-0.259	1.20562
all_exons	ENSRNOG00000000156_052	1.27741538461538	0.192842646805428	1.61029	1.01672	1.22014
all_exons	ENSRNOG00000000156_053	1.28210928571429	0.164177844634047	1.73655	0.973	1.276925
all_exons	ENSRNOG00000000156_054	1.37435915384615	0.391610874277823	1.85668	0.36275	1.40727
all_exons	ENSRNOG00000000156_055	0.893526923076923	0.178884791946503	1.12593	0.55942	0.90442
all_exons	ENSRNOG00000000156_056	1.05865169230769	0.170618351359296	1.35286	0.82292	0.99598
all_exons	ENSRNOG00000000156_057	0.929026153846154	0.203395749813775	1.252	0.64886	0.92054
all_exons	ENSRNOG00000000156_058	1.11727846153846	0.209458976367138	1.51239	0.6676	1.13644
all_exons	ENSRNOG00000000156_059	0.766400769230769	0.110536360068497	0.92832	0.4835	0.763263
all_exons	ENSRNOG00000000156_060	0.923277923076923	0.234947588437812	1.25404	0.59962	0.935833
all_exons	ENSRNOG00000000156_061	0.745608714285714	0.330048727184669	1.12026	-0.254	0.7637925
all_exons	ENSRNOG00000000156_062	0.715069230769231	0.193581048977405	0.87834	0.1155	0.746553
all_exons	ENSRNOG00000000156_063	0.763564692307692	0.113310786410933	0.9345	0.571375	0.753944
all_exons	ENSRNOG00000000156_064	0.552072153846154	0.135517329761945	0.84925	0.34138	0.53148
all_exons	ENSRNOG00000000156_065	0.920725692307692	0.0818053491347852	1.06252	0.80884	0.939396
all_exons	ENSRNOG00000000156_066	0.954147846153846	0.11600936993396	1.09014	0.71306	0.966289
all_exons	ENSRNOG00000000156_067	0.750644538461538	0.0921430774942023	0.90226	0.6212	0.734342
all_exons	ENSRNOG00000000156_068	0.816254230769231	0.186529206398602	1.20256	0.56984	0.8072
all_exons	ENSRNOG00000000156_069	0.195998714285714	0.205027301633802	0.64475	0.05116	0.123432
all_exons	ENSRNOG00000000156_070	0.00627474982142857	0.203427636805573	0.50178	-0.32194	-0.04785
all_exons	ENSRNOG00000000156_071	-0.1125455	0.0177420162467517	-0.1	-0.125091	-0.1125455
all_exons	ENSRNOG00000000157_001	0.169308949890411	0.450098985074099	2.6505	-0.38882	0.0891
all_exons	ENSRNOG00000000157_002	2.32003142857143	0.383226568121634	3.151	2.02614	2.16934
all_exons	ENSRNOG00000000157_003	1.83356571428571	0.221287383029201	2.1316	1.50984	1.884565
all_exons	ENSRNOG00000000157_004	0.230656850555556	0.469266630860772	1.07056	-0.8774	0.09838
all_exons	ENSRNOG00000000158_001	0.275055093386667	0.224055132637142	0.824333	-0.1225	0.2622
all_exons	ENSRNOG00000000158_002	1.86120352941176	0.0883095440723408	1.987	1.66428	1.86995
all_exons	ENSRNOG00000000158_003	1.838899375	0.317162577983148	2.25632	1.31228	1.85052
all_exons	ENSRNOG00000000158_004	2.17718625	0.148778451294678	2.36826	1.90529	2.1678
all_exons	ENSRNOG00000000158_005	0.462621578378378	0.819210902591722	1.72018	-0.4997	-0.0275556
all_exons	ENSRNOG00000000161_001	0.193300161111111	0.187180017117795	0.58988	-0.36059	0.19548
all_exons	ENSRNOG00000000161_002	0.312921001234568	0.142017433081603	0.60934	-0.24	0.32988
all_exons	ENSRNOG00000000161_003	1.0912115	0.587231314840422	2.537	0.38398	1.259195
all_exons	ENSRNOG00000000161_004	1.28629625	0.117779728469433	1.51048	1.07284	1.28951
all_exons	ENSRNOG00000000161_005	1.34132	0.163957986827249	1.58572	1.00314	1.360485
all_exons	ENSRNOG00000000161_006	1.424877	0.241602138191881	1.91833	1.14124	1.41404
all_exons	ENSRNOG00000000161_007	1.35806428571429	0.141111481679928	1.646	1.19852	1.319
all_exons	ENSRNOG00000000161_008	1.41099363636364	0.130707444108798	1.634	1.2033	1.43454
all_exons	ENSRNOG00000000161_009	2.14051125	0.148184021737211	2.40943	1.90284	2.134305
all_exons	ENSRNOG00000000161_010	1.43774073913043	0.397642852193708	2.042	0.435467	1.41
all_exons	ENSRNOG00000000161_011	2.00884833333333	0.166599933145972	2.2848	1.71522	1.99273
all_exons	ENSRNOG00000000161_012	1.86797083333333	0.261367602828532	2.19982	1.25933	1.91962
all_exons	ENSRNOG00000000161_013	0.626869473684211	0.500192338194923	1.80922	0.0701	0.38881
all_exons	ENSRNOG00000000161_014	0.892052692307692	0.296499999696567	1.4165	0.432147	0.89716
all_exons	ENSRNOG00000000161_015	0.3167915	0.0929258518631925	0.3825	0.251083	0.3167915
all_exons	ENSRNOG00000000161_016	0.1901818	0.292485103385591	0.397	-0.0166364	0.1901818
all_exons	ENSRNOG00000000161_017	1.345765	0.183515422921345	1.47553	1.216	1.345765
all_exons	ENSRNOG00000000161_018	1.6125286	0.407352039733202	1.85758	0.900333	1.82224
all_exons	ENSRNOG00000000161_019	1.5225	NA	1.5225	1.5225	1.5225
all_exons	ENSRNOG00000000161_020	1.84851714285714	0.0782598664097773	1.90389	1.67633	1.87844
all_exons	ENSRNOG00000000161_021	1.68282	0.147026096595128	1.89492	1.554	1.608045
all_exons	ENSRNOG00000000164_001	0.86468	0.762566913338442	3.3405	-0.05766	0.60034
all_exons	ENSRNOG00000000164_002	1.29231488235294	0.362885794462576	1.9276	0.425714	1.27684
all_exons	ENSRNOG00000000164_003	1.38193714285714	0.145833797261847	1.59967	1.2012	1.374
all_exons	ENSRNOG00000000164_004	0.613255769230769	0.186224026243999	1.113	0.42412	0.5618
all_exons	ENSRNOG00000000164_005	0.473293105	0.358074371159914	1.3326	-0.00702	0.43657
all_exons	ENSRNOG00000000164_006	0.3979346125	0.418351232390555	1.2282	-0.121375	0.33054
all_exons	ENSRNOG00000000164_007	0.739442818181818	0.23347947626385	1.37333	0.430364	0.68452
all_exons	ENSRNOG00000000164_008	0.73119575	0.285474083442111	1.1179	0.125	0.76165
all_exons	ENSRNOG00000000164_009	0.140333535294118	0.185454532502198	0.44744	-0.19232	0.141886
all_exons	ENSRNOG00000000165_001	0.740757096774194	0.668611985599987	3.06	0.24104	0.38912
all_exons	ENSRNOG00000000165_002	1.88720428571429	0.185258811203601	2.25125	1.626	1.85742
all_exons	ENSRNOG00000000165_003	1.91336714285714	0.15303257732852	2.0668	1.625	1.96755
all_exons	ENSRNOG00000000165_004	2.10319923076923	0.0734831289550577	2.20342	1.99368	2.11318
all_exons	ENSRNOG00000000165_005	1.92883818181818	0.190291878114552	2.21921	1.6559	1.91278
all_exons	ENSRNOG00000000165_006	1.570726	0.25928222959327	1.93962	1.15685	1.6535
all_exons	ENSRNOG00000000165_007	1.64708042857143	0.289346046629044	1.9817	0.589429	1.6893
all_exons	ENSRNOG00000000165_008	1.50178307692308	0.31411038981502	2.191	0.775	1.46548
all_exons	ENSRNOG00000000165_009	1.35047216666667	0.210703195628748	1.51875	0.934833	1.404285
all_exons	ENSRNOG00000000165_010	1.93206375	0.423386656950746	2.56271	1.40804	1.882625
all_exons	ENSRNOG00000000165_011	1.52521	0.278118983110946	2.1365	1.33	1.44726
all_exons	ENSRNOG00000000165_012	1.730356	0.182562033548417	2.14115	1.5345	1.68057
all_exons	ENSRNOG00000000165_013	1.58619615384615	0.384463478836384	2.05126	0.7228	1.66798
all_exons	ENSRNOG00000000165_014	0.585318481481481	0.280255651056505	1.1447	0.261625	0.45296
all_exons	ENSRNOG00000000165_015	0.6717282	0.183683483684454	0.91594	0.419667	0.63068
all_exons	ENSRNOG00000000166_001	1.02420058823529	0.35623681851878	1.62333	0.50326	1.01962
all_exons	ENSRNOG00000000166_002	1.70141555555556	0.313474369610623	2.24367	1.42564	1.58461
all_exons	ENSRNOG00000000166_003	1.29718722222222	0.169686426362954	1.603	0.9594	1.32545
all_exons	ENSRNOG00000000166_004	1.18005	0.0990546683114214	1.4875	1.08638	1.14888
all_exons	ENSRNOG00000000166_005	1.10808285714286	0.425357471761666	1.5635	0.329333	1.16331
all_exons	ENSRNOG00000000166_006	0.892404348888889	0.366625719197101	1.38292	-0.0693333	0.94976
all_exons	ENSRNOG00000000166_007	0.454544776315789	0.560593274686657	1.58286	-0.624	0.41741
all_exons	ENSRNOG00000000167_001	1.46413470588235	0.227580467063785	1.82316	1.1907	1.44326
all_exons	ENSRNOG00000000167_002	1.75221764705882	0.418239588162835	3.039	1.26072	1.76444
all_exons	ENSRNOG00000000167_003	1.70787444444444	0.211714059257243	2.2295	1.31338	1.7192
all_exons	ENSRNOG00000000167_004	1.85387058823529	0.116869439946388	2.01504	1.59036	1.89098
all_exons	ENSRNOG00000000167_005	1.76404444444444	0.258360766695178	2.13647	1.30824	1.79741
all_exons	ENSRNOG00000000167_006	1.90530666666667	0.239478989962237	2.1818	1.76335	1.77077
all_exons	ENSRNOG00000000167_007	1.534765	0.295424432554249	1.93914	1.07867	1.50862
all_exons	ENSRNOG00000000167_008	1.86163	0.125495690762671	2.00233	1.76125	1.82131
all_exons	ENSRNOG00000000167_009	1.78168666666667	0.246017744956199	1.95227	1.49967	1.89312
all_exons	ENSRNOG00000000167_010	1.20719333333333	0.515398671450881	1.61204	0.627	1.38254
all_exons	ENSRNOG00000000167_011	1.29083	NA	1.29083	1.29083	1.29083
all_exons	ENSRNOG00000000167_012	1.51339909090909	0.331214957275398	2.06628	0.60725	1.52843
all_exons	ENSRNOG00000000167_013	0.323581416666667	0.0955157904608241	0.54666	0.1755	0.3141545
all_exons	ENSRNOG00000000167_014	0.851146846153846	0.432722052015464	1.21876	-0.371	0.97854
all_exons	ENSRNOG00000000167_015	0.582170444444444	0.0782715351649945	0.7331	0.41806	0.58488
all_exons	ENSRNOG00000000168_001	0.784180377358491	0.474148549485184	2.22742	0.04046	0.64119
all_exons	ENSRNOG00000000168_002	2.34357916666667	0.208285637721521	2.53696	1.9908	2.42917
all_exons	ENSRNOG00000000168_003	2.18591428571429	0.219278878969008	2.47767	1.8838	2.24348
all_exons	ENSRNOG00000000168_004	1.98069764705882	0.158162730657755	2.24075	1.71068	1.9601
all_exons	ENSRNOG00000000168_005	2.05223357142857	0.192858940823324	2.28638	1.67594	2.11758
all_exons	ENSRNOG00000000168_006	1.91967210526316	0.157478708210875	2.2022	1.70958	1.8915
all_exons	ENSRNOG00000000168_007	1.875147	0.346183540094892	2.835	1.49572	1.80601
all_exons	ENSRNOG00000000168_008	1.63976181818182	0.296670231524377	2.10346	1.00389	1.61636
all_exons	ENSRNOG00000000168_009	0.253365871315789	0.575499032073363	1.7301	-0.3952	-0.004339995
all_exons	ENSRNOG00000000169_001	0.774118672566372	0.449210473492709	2.04956	-0.19602	0.83978
all_exons	ENSRNOG00000000169_002	1.11570526315789	0.272770300667642	1.54778	0.5266	1.0836
all_exons	ENSRNOG00000000169_003	1.442684375	0.450391402848215	2.20175	0.62986	1.3522
all_exons	ENSRNOG00000000169_004	1.6479680952381	0.188082360858722	1.91086	1.3597	1.67638
all_exons	ENSRNOG00000000169_005	1.2406161	0.356459514153896	1.70522	0.437833	1.24928
all_exons	ENSRNOG00000000169_006	1.47162153846154	0.121967405403121	1.62345	1.25416	1.48712
all_exons	ENSRNOG00000000169_007	1.38595615384615	0.290171351375311	1.85173	1.01552	1.38012
all_exons	ENSRNOG00000000169_008	0.461891648648649	0.391034665613351	1.39292	0.01732	0.289333
all_exons	ENSRNOG00000000170_001	0.378968927680798	0.328656522843526	1.64042	-0.16958	0.28694
all_exons	ENSRNOG00000000170_002	1.67912857142857	0.22155083753664	1.98108	1.27625	1.626825
all_exons	ENSRNOG00000000170_003	2.00277454545455	0.330531750709781	2.7086	1.61798	1.9452
all_exons	ENSRNOG00000000170_004	1.59519857142857	0.5934107029224	3.201	0.61478	1.61236
all_exons	ENSRNOG00000000170_005	1.712508125	0.162848421227379	2.21033	1.51422	1.68219
all_exons	ENSRNOG00000000170_006	1.85543333333333	0.172239868773865	2.23733	1.62886	1.88158
all_exons	ENSRNOG00000000170_007	0.758357003030303	0.445641291715728	1.58776	0.0306522	0.82135
all_exons	ENSRNOG00000000172_001	-0.1249285	0.166776084090316	-0.007	-0.242857	-0.1249285
all_exons	ENSRNOG00000000172_002	0.917866842105263	0.511358119803992	1.67032	0.22674	0.84048
all_exons	ENSRNOG00000000172_003	1.94715571428571	0.194963895363316	2.29571	1.7074	1.92844
all_exons	ENSRNOG00000000172_004	1.29715588235294	0.199652604448916	1.7885	1.0121	1.32584
all_exons	ENSRNOG00000000172_005	0.00922481666666667	0.0899705535841866	0.16158	-0.14732	0.0248158
all_exons	ENSRNOG00000000172_006	1.788675	0.430087732247736	2.652	1.46916	1.664725
all_exons	ENSRNOG00000000172_007	1.9126375	0.167007821243734	2.1982	1.60186	1.92858
all_exons	ENSRNOG00000000172_008	1.51933423809524	0.2702833559992	1.88092	0.832889	1.51897
all_exons	ENSRNOG00000000172_009	1.74812684210526	0.298855510425516	2.349	1.2143	1.79462
all_exons	ENSRNOG00000000172_010	1.26410328571429	0.248295751552266	1.63566	0.822353	1.31483
all_exons	ENSRNOG00000000172_011	1.69318777777778	0.126050204589775	1.85516	1.44578	1.7293
all_exons	ENSRNOG00000000172_012	0.423080111111111	0.331627889435449	1.40028	0.1507	0.27024
all_exons	ENSRNOG00000000175+ENSRNOG00000057588_001	1.19104	0.0802955166867989	1.28314	1.13574	1.15424
all_exons	ENSRNOG00000000175+ENSRNOG00000057588_002	-0.1303705	0.221386298883279	0.11228	-0.44725	-0.0834706
all_exons	ENSRNOG00000000175+ENSRNOG00000057588_003	0.935984222222222	0.0425904528233082	1.00636	0.88508	0.913633
all_exons	ENSRNOG00000000175+ENSRNOG00000057588_004	0.719313866666667	0.325824475052545	1.438	0.23354	0.77256
all_exons	ENSRNOG00000000175+ENSRNOG00000057588_005	1.32565153846154	0.378014241615448	2.0514	0.89964	1.23114
all_exons	ENSRNOG00000000175+ENSRNOG00000057588_006	1.12887138461538	0.386695425095457	1.627	0.341333	1.29216
all_exons	ENSRNOG00000000175+ENSRNOG00000057588_007	0.843767222222222	0.24139921246546	1.31138	0.5302	0.846714
all_exons	ENSRNOG00000000175+ENSRNOG00000057588_008	0.797029	0.137315995770097	0.991	0.62341	0.76896
all_exons	ENSRNOG00000000175+ENSRNOG00000057588_009	1.18090375	0.3927647983866	1.992	0.5857	1.17233
all_exons	ENSRNOG00000000175+ENSRNOG00000057588_010	1.238503	0.230795453716056	1.41822	0.666727	1.29858
all_exons	ENSRNOG00000000175+ENSRNOG00000057588_011	1.892018	0.35477607428411	2.666	1.59098	1.746475
all_exons	ENSRNOG00000000175+ENSRNOG00000057588_012	1.18954992307692	0.234147158577842	1.57562	0.847429	1.12852
all_exons	ENSRNOG00000000175+ENSRNOG00000057588_013	-0.023821155	0.186721940419816	0.19286	-0.402	-0.03266807
all_exons	ENSRNOG00000000175+ENSRNOG00000057588_014	-0.263158526086957	0.194482738326663	0.456143	-0.51712	-0.30059
all_exons	ENSRNOG00000000175+ENSRNOG00000057588_015	0.469092727272727	0.370257620369572	1.3915	-0.12138	0.55332
all_exons	ENSRNOG00000000175+ENSRNOG00000057588_016	0.0818357	0.311129492268218	1.334	-0.35692	0.11475
all_exons	ENSRNOG00000000175+ENSRNOG00000057588_017	0.257219	0.121899986066447	0.386478	0.144333	0.240846
all_exons	ENSRNOG00000000175+ENSRNOG00000057588_018	-0.564	NA	-0.564	-0.564	-0.564
all_exons	ENSRNOG00000000175+ENSRNOG00000057588_019	0.212291666666667	0.0921601522242666	0.31798	0.055	0.240188
all_exons	ENSRNOG00000000175+ENSRNOG00000057588_020	1.064	NA	1.064	1.064	1.064
all_exons	ENSRNOG00000000175+ENSRNOG00000057588_021	0.0785081428571429	0.33008487574028	0.38856	-0.5448	0.202733
all_exons	ENSRNOG00000000175+ENSRNOG00000057588_022	0.7115	NA	0.7115	0.7115	0.7115
all_exons	ENSRNOG00000000175+ENSRNOG00000057588_023	0.163524941666667	0.179550602240262	0.692333	-0.02086	0.12134
all_exons	ENSRNOG00000000175+ENSRNOG00000057588_024	-0.381	NA	-0.381	-0.381	-0.381
all_exons	ENSRNOG00000000175+ENSRNOG00000057588_025	0.1037254	0.048237587090152	0.146889	0.0516552	0.112632
all_exons	ENSRNOG00000000175+ENSRNOG00000057588_026	1.301	NA	1.301	1.301	1.301
all_exons	ENSRNOG00000000175+ENSRNOG00000057588_027	-0.0629734	0.126425856719011	0.0473846	-0.303	-0.0359299
all_exons	ENSRNOG00000000175+ENSRNOG00000057588_028	-0.0453333	NA	-0.0453333	-0.0453333	-0.0453333
all_exons	ENSRNOG00000000175+ENSRNOG00000057588_029	0.240208333333333	0.274382804494621	0.425538	-0.075	0.370087
all_exons	ENSRNOG00000000175+ENSRNOG00000057588_030	1.221	NA	1.221	1.221	1.221
all_exons	ENSRNOG00000000175+ENSRNOG00000057588_031	0.440358666666667	0.289174228071021	1.004	0.01736	0.43933
all_exons	ENSRNOG00000000175+ENSRNOG00000057588_032	0.6787135	0.367369486131197	0.927409	-0.059	0.7934985
all_exons	ENSRNOG00000000175+ENSRNOG00000057588_033	0.023	NA	0.023	0.023	0.023
all_exons	ENSRNOG00000000177_001	0.549163933333333	0.262199667366158	0.927974	0.23926	0.50776
all_exons	ENSRNOG00000000177_002	0.9888536875	0.222404413710315	1.17234	0.25	1.05196
all_exons	ENSRNOG00000000177_003	1.41510785714286	0.308107918567711	1.98975	0.84688	1.47481
all_exons	ENSRNOG00000000177_004	1.88542833333333	0.292692121685341	2.06538	1.30357	2.00389
all_exons	ENSRNOG00000000177_005	1.57077805555556	0.26536879397381	1.95768	0.999375	1.66864
all_exons	ENSRNOG00000000177_006	0.165063225125	0.226402587805342	0.84464	-0.11316	0.10429
all_exons	ENSRNOG00000000184_001	0.136667263265306	0.175383034198643	0.7865	-0.16172	0.123781
all_exons	ENSRNOG00000000184_002	1.7005	0.251557118894828	2.0185	1.41169	1.685905
all_exons	ENSRNOG00000000184_003	1.1930455	0.323145820654665	1.8099	0.597687	1.191535
all_exons	ENSRNOG00000000184_004	1.29050714285714	0.277712256092753	1.8014	0.82914	1.27153
all_exons	ENSRNOG00000000184_005	1.48096	0.30747342122938	2.04487	0.97548	1.54617
all_exons	ENSRNOG00000000184_006	1.1747075	0.17786921569845	1.43708	0.763	1.17783
all_exons	ENSRNOG00000000184_007	1.40275583333333	0.372865794439338	2.27567	1.01062	1.27213
all_exons	ENSRNOG00000000184_008	1.636993	0.171179931069945	2.08312	1.51738	1.58193
all_exons	ENSRNOG00000000184_009	1.40547933333333	0.208014164506262	1.7232	1.0246	1.43884
all_exons	ENSRNOG00000000184_010	1.48330818181818	0.37390891566846	2.06756	1.031	1.46898
all_exons	ENSRNOG00000000184_011	0.984190333333333	0.447567714979803	1.58634	0.021	0.9065
all_exons	ENSRNOG00000000184_012	1.29998071428571	0.250626196048227	1.738	0.91944	1.285025
all_exons	ENSRNOG00000000184_013	1.10114052380952	0.237435112527532	1.3645	0.63992	1.20344
all_exons	ENSRNOG00000000184_014	1.373448	0.343729159470069	1.975	1.14136	1.21259
all_exons	ENSRNOG00000000184_015	0.739102444444444	0.264355287803949	1.28182	0.43168	0.62368
all_exons	ENSRNOG00000000184_016	0.886341857142857	0.122835272098352	1.06344	0.733351	0.898143
all_exons	ENSRNOG00000000184_017	0.800222071428571	0.126053525373131	0.97846	0.53087	0.83181
all_exons	ENSRNOG00000000184_018	0.41531475	0.112765404688807	0.69246	0.25872	0.3896075
all_exons	ENSRNOG00000000184_019	0.556996238095238	0.214716649992241	0.90742	-0.023	0.57722
all_exons	ENSRNOG00000000185_001	1.14846870967742	0.377956873342058	1.79038	0.33788	1.22204
all_exons	ENSRNOG00000000185_002	0.730838533166667	0.688008532276687	1.8128	-0.0898	0.42892
all_exons	ENSRNOG00000000186_001	0.815217936170213	0.67606622443928	1.69446	-0.29992	1.0465
all_exons	ENSRNOG00000000186_002	1.31894828571429	0.391945717603954	2.00398	0.1422	1.3706
all_exons	ENSRNOG00000000187_001	0.107744092222222	0.0937306449073211	0.496143	-0.00922001	0.0961765
all_exons	ENSRNOG00000000187_002	0.0686346	0.440256382401439	0.5015	-1.15467	0.1427
all_exons	ENSRNOG00000000187_003	0.196937220526316	0.134839670801836	0.583571	0.00685999	0.169148
all_exons	ENSRNOG00000000187_004	0.4503370625	0.374405657281594	1.35086	0.01848	0.29028
all_exons	ENSRNOG00000000187_005	0.302945941176471	0.192515039409416	0.52034	-0.09686	0.390333
all_exons	ENSRNOG00000000187_006	0.413709785714286	0.290662063503353	0.70752	-0.176733	0.52752
all_exons	ENSRNOG00000000187_007	0.2474292125	0.120683591664053	0.416148	0.0405	0.26
all_exons	ENSRNOG00000000187_008	0.281048414285714	0.214368033150115	0.713	-0.04152	0.3081385
all_exons	ENSRNOG00000000187_009	0.3956203125	0.121908089676728	0.600735	0.2223	0.37147
all_exons	ENSRNOG00000000187_010	0.290982777777778	0.150135429053053	0.5131	0.10536	0.27276
all_exons	ENSRNOG00000000187_011	1.04503216666667	0.144804191873601	1.20988	0.81674	1.0552715
all_exons	ENSRNOG00000000187_012	0.112744336363636	0.297646943169327	0.910333	-0.12518	0.03458
all_exons	ENSRNOG00000000187_013	0.130731553398058	0.311762241960331	1.37567	-0.2807	0.06744
all_exons	ENSRNOG00000000187_014	-0.0752300319642857	0.119296628745755	0.17032	-0.37694	-0.08265
all_exons	ENSRNOG00000000190_001	1.07393	0.468634214242431	1.74558	0.46968	0.80928
all_exons	ENSRNOG00000000190_002	1.66217984375	0.185675218803568	2.11878	1.223	1.6345
all_exons	ENSRNOG00000000190_003	1.62974333333333	0.172003045048285	2.1335	1.41794	1.60189
all_exons	ENSRNOG00000000190_004	2.04426555555556	0.432053892643867	3.193	1.10716	2.11992
all_exons	ENSRNOG00000000190_005	2.23903333333333	0.194035224371684	2.52544	1.85	2.24616
all_exons	ENSRNOG00000000190_006	1.6069976	0.323089595575283	2.3538	1.1932	1.522
all_exons	ENSRNOG00000000190_007	1.698559	0.15785524258003	1.97846	1.43546	1.69695
all_exons	ENSRNOG00000000190_008	2.02650714285714	0.395545720170317	2.44182	1.3947	2.22317
all_exons	ENSRNOG00000000190_009	2.164425	0.185560679783779	2.3947	1.64229	2.22198
all_exons	ENSRNOG00000000190_010	1.51344444444444	0.505118301964089	2.38292	0.99594	1.28495
all_exons	ENSRNOG00000000190_011	0.335771248484849	0.605568948428439	1.84488	-0.208375	0.0729792
all_exons	ENSRNOG00000000195_001	-0.015309557	0.132863433879723	0.19434	-0.33526	0.01213579
all_exons	ENSRNOG00000000195_002	0.08890125	0.119832499418693	0.286857	-0.0667647	0.07429075
all_exons	ENSRNOG00000000195_003	0.686742047619048	0.120666724355754	0.93988	0.49006	0.66768
all_exons	ENSRNOG00000000195_004	0.720292608695652	0.135149775886788	0.945	0.3585	0.719969
all_exons	ENSRNOG00000000195_005	0.544703166666667	0.172416464315587	0.993	0.26306	0.51171
all_exons	ENSRNOG00000000195_006	0.6183025	0.209790359671268	0.84204	0.272792	0.672235
all_exons	ENSRNOG00000000195_007	0.673568764705882	0.193773194245402	0.988	0.31694	0.7417
all_exons	ENSRNOG00000000195_008	1.06104444444444	0.175465626115282	1.27428	0.761111	1.06519
all_exons	ENSRNOG00000000195_009	0.712374533333333	0.304788606021772	1.619	0.48922	0.603971
all_exons	ENSRNOG00000000195_010	0.655404125	0.12412552917043	0.861778	0.52454	0.611653
all_exons	ENSRNOG00000000195_011	0.92966325	0.222284587670493	1.30907	0.62596	0.9226095
all_exons	ENSRNOG00000000195_012	0.613264823529412	0.155666028435974	0.84786	0.38894	0.57012
all_exons	ENSRNOG00000000195_013	0.358332	0.136964295087767	0.46372	-0.0178	0.390975
all_exons	ENSRNOG00000000195_014	0.251222846153846	0.449722037617877	0.67114	-0.736684	0.41791
all_exons	ENSRNOG00000000195_015	-0.376026428571429	0.0716926412561688	-0.276875	-0.512607	-0.369868
all_exons	ENSRNOG00000000195_016	-0.254898559	0.249341997611316	0.0168929	-0.61278	-0.201187
all_exons	ENSRNOG00000000195_017	0.339161538461538	0.161183304700278	0.63248	0.10375	0.2796
all_exons	ENSRNOG00000000195_018	0.444826961538462	0.202810248494997	0.9215	0.0401875	0.4649
all_exons	ENSRNOG00000000195_019	0.0179536434230769	0.110947330708598	0.5968	-0.262	0.00497
all_exons	ENSRNOG00000000196_001	0.435549797878788	0.602522941768996	2.06643	-0.14018	0.17156
all_exons	ENSRNOG00000000196_002	1.6335676	0.309278178092151	1.95208	1.0359	1.78778
all_exons	ENSRNOG00000000196_003	1.45001470588235	0.324121958645925	1.9146	0.5845	1.4852
all_exons	ENSRNOG00000000196_004	1.1718475	0.229493533207563	1.66376	0.8313	1.09751
all_exons	ENSRNOG00000000196_005	1.68246333333333	0.213924373269592	1.91784	1.29543	1.722275
all_exons	ENSRNOG00000000196_006	1.11922111111111	0.289356178130383	1.65956	0.73974	1.05741
all_exons	ENSRNOG00000000196_007	1.52256375	0.220252729801471	1.95994	1.13721	1.49895
all_exons	ENSRNOG00000000196_008	1.684156	0.0929739090743819	1.85702	1.5803	1.68234
all_exons	ENSRNOG00000000196_009	0.554597214285714	0.341494006788716	1.04804	-0.07252	0.64892
all_exons	ENSRNOG00000000196_010	0.0721286529411765	0.146242961449227	0.36084	-0.219368	0.06506
all_exons	ENSRNOG00000000199_001	0.2994845	0.043833796681328	0.353036	0.22808	0.3076665
all_exons	ENSRNOG00000000199_002	0.281589833333333	0.0757987636607616	0.402316	0.16236	0.29362
all_exons	ENSRNOG00000000199_003	0.215440875	0.169375822049274	0.46236	-0.104667	0.22512
all_exons	ENSRNOG00000000201_001	0.11487215	0.165030345237343	0.334	-0.0666364	0.0960625
all_exons	ENSRNOG00000000201_002	1.17170727272727	0.297356209691034	1.52133	0.63882	1.22474
all_exons	ENSRNOG00000000201_003	0.384895833333333	0.182285048372505	0.65974	0.144	0.414341
all_exons	ENSRNOG00000000201_004	1.48839142857143	0.234435657823934	1.67228	0.7165	1.551475
all_exons	ENSRNOG00000000201_005	0.625417133333333	0.4550129484093	1.443	-0.135	0.44842
all_exons	ENSRNOG00000000201_006	0.720396285714286	0.425520955223021	2.012	0.33066	0.64476
all_exons	ENSRNOG00000000201_007	0.402866428571429	0.473260814472693	1.36384	-0.258667	0.244861
all_exons	ENSRNOG00000000201_008	-0.00525863956521739	0.0810554411571942	0.165375	-0.130556	-0.01912
all_exons	ENSRNOG00000000204_001	2.27878458333333	0.318193117680049	2.73443	1.80762	2.27906
all_exons	ENSRNOG00000000204_002	2.83802608695652	0.1358613028302	3.1965	2.6389	2.83048
all_exons	ENSRNOG00000000204_003	2.29404486486487	0.237647073849036	2.9495	1.9933	2.21848
all_exons	ENSRNOG00000000204_004	2.39828307692308	0.190932206877407	2.894	2.08976	2.37997
all_exons	ENSRNOG00000000204_005	2.23886	0.0676343284561493	2.3454	2.09585	2.25016
all_exons	ENSRNOG00000000204_006	2.31176428571429	0.0529429256436994	2.4255	2.23234	2.309
all_exons	ENSRNOG00000000204_007	2.36833714285714	0.0796964601499938	2.47048	2.197	2.37206
all_exons	ENSRNOG00000000204_008	2.33041055555556	0.112956706254691	2.746	2.23918	2.30452
all_exons	ENSRNOG00000000204_009	2.11935428571429	0.0762291523100233	2.21683	2.02464	2.0899
all_exons	ENSRNOG00000000204_010	2.095306	0.242337568754826	2.29537	1.7065	2.17582
all_exons	ENSRNOG00000000204_011	2.66137454545455	0.224305823346771	2.96276	2.34632	2.66526
all_exons	ENSRNOG00000000204_012	2.26545416666667	0.131602064397896	2.3914	1.89013	2.280535
all_exons	ENSRNOG00000000204_013	2.45882333333333	0.189042921757644	2.75178	2.08666	2.48059
all_exons	ENSRNOG00000000204_014	2.550545	0.501275068250955	2.905	2.19609	2.550545
all_exons	ENSRNOG00000000204_015	0.61329525	0.259567098909719	1.00152	0.2332	0.5663595
all_exons	ENSRNOG00000000204_016	1.51142777777778	0.0639567071914372	1.62313	1.39004	1.52077
all_exons	ENSRNOG00000000204_017	1.39871857142857	0.104648511763358	1.5356	1.27452	1.39793
all_exons	ENSRNOG00000000204_018	1.43002666666667	0.201698404472288	1.7106	1.03092	1.4814
all_exons	ENSRNOG00000000204_019	0.4194438	0.301534923539878	0.939	0.177182	0.350323
all_exons	ENSRNOG00000000219_001	0.0758210833333333	0.440416604236902	1.624	-0.32462	-0.08453
all_exons	ENSRNOG00000000219_002	1.59946083333333	0.213200708060326	1.75512	1.0135	1.670155
all_exons	ENSRNOG00000000219_003	1.90306846153846	0.390258650829723	2.55487	1.37178	1.92056
all_exons	ENSRNOG00000000219_004	2.055311	0.254837905610193	2.894	1.74972	2.0594
all_exons	ENSRNOG00000000219_005	1.46497315789474	0.645297236353162	3.0525	0.54224	1.48584
all_exons	ENSRNOG00000000219_006	2.23467	0.204539685286604	2.69625	2.04779	2.20171
all_exons	ENSRNOG00000000219_007	2.18296833333333	0.142891686030597	2.424	2.03644	2.16427
all_exons	ENSRNOG00000000219_008	1.66093526315789	0.338503240579051	2.17744	0.6897	1.72344
all_exons	ENSRNOG00000000219_009	1.17000833333333	0.147749065269053	1.3555	0.90466	1.219475
all_exons	ENSRNOG00000000219_010	1.67142642857143	0.281709081162359	2.04224	1.11729	1.70254
all_exons	ENSRNOG00000000219_011	1.2522795	0.248832613691572	2.04771	0.9426	1.23915
all_exons	ENSRNOG00000000219_012	1.0405375625	0.486994273026281	1.69612	-0.0915	1.08607
all_exons	ENSRNOG00000000219_013	-0.0857119643333333	0.0638248702550083	-0.000142872	-0.190205	-0.07161085
all_exons	ENSRNOG00000000221_001	0.454153916666667	0.177561001750977	0.682767	0.18826	0.5095725
all_exons	ENSRNOG00000000221_002	1.64587666666667	0.159871554380384	1.92448	1.4028	1.68028
all_exons	ENSRNOG00000000221_003	1.69447210526316	0.222132737394728	2.1719	1.31282	1.68423
all_exons	ENSRNOG00000000221_004	1.940135625	0.180332266181762	2.51375	1.7273	1.92316
all_exons	ENSRNOG00000000221_005	1.97333	0.405690328004457	3.193	1.6471	1.86508
all_exons	ENSRNOG00000000221_006	1.71436473684211	0.22827631724558	2.1951	1.38083	1.69383
all_exons	ENSRNOG00000000221_007	0.259706350248756	0.362961674678784	2.1289	-0.4616	0.20782
all_exons	ENSRNOG00000000230_001	0.548357428571429	0.532133281102448	1.48225	-0.24352	0.54148
all_exons	ENSRNOG00000000230_002	1.17703258064516	0.345148304413892	1.92367	0.54332	1.16976
all_exons	ENSRNOG00000000230_003	1.7425	NA	1.7425	1.7425	1.7425
all_exons	ENSRNOG00000000230_004	1.41442666666667	0.423769674902141	1.97025	0.68882	1.52316
all_exons	ENSRNOG00000000230_005	1.31457142857143	0.18531878358013	1.6916	1.13226	1.27686
all_exons	ENSRNOG00000000230_006	1.49799352941176	0.205460786159463	1.90976	1.2208	1.5144
all_exons	ENSRNOG00000000230_007	0.877466110526316	0.729052849571742	2.07252	-0.0185	0.62154
all_exons	ENSRNOG00000000230_008	1.616123125	0.393191777308372	2.29967	0.78818	1.58477
all_exons	ENSRNOG00000000230_009	1.65191105263158	0.594391513490849	3.10133	0.94644	1.35474
all_exons	ENSRNOG00000000230_010	1.21305508333333	0.466790907947885	2.475	0.820091	1.07246
all_exons	ENSRNOG00000000230_011	0.314005191803279	0.500870902827343	1.63032	-0.1	0.0707
all_exons	ENSRNOG00000000231_001	1.23446961538462	0.586217041754883	1.9524	0.24852	1.562375
all_exons	ENSRNOG00000000231_002	1.73227363636364	0.144443713070021	1.991	1.53578	1.70696
all_exons	ENSRNOG00000000231_003	1.1194079	0.365031592814604	1.729	0.620455	0.97586
all_exons	ENSRNOG00000000231_004	2.207727	0.261648808224986	2.891	1.91126	2.16239
all_exons	ENSRNOG00000000231_005	1.60169230769231	0.413413345437587	2.2118	1.05167	1.63188
all_exons	ENSRNOG00000000231_006	0.768345714285714	0.274124652799728	0.92712	0.1545	0.85376
all_exons	ENSRNOG00000000231_007	0.454816777777778	0.0716744646296325	0.50644	0.273714	0.47634
all_exons	ENSRNOG00000000231_008	0.168653086604938	0.299628766751534	1.04456	-0.24112	0.1149
all_exons	ENSRNOG00000000233_001	0.860857692307692	0.779764352550598	2.04924	-0.5716	1.00978
all_exons	ENSRNOG00000000233_002	1.78369	0.118337628198384	1.99618	1.57534	1.8015
all_exons	ENSRNOG00000000233_003	1.63784571428571	0.361484580577933	2.325	1.1421	1.48287
all_exons	ENSRNOG00000000233_004	1.61965	0.159428967296829	1.9165	1.38302	1.625375
all_exons	ENSRNOG00000000233_005	1.36179357142857	0.641991986765317	2.16266	0.4779	1.56234
all_exons	ENSRNOG00000000233_006	1.3941195	0.373430349758545	2.08218	0.80454	1.297685
all_exons	ENSRNOG00000000233_007	1.37966133333333	0.375468571366246	2.01392	0.9014	1.2408
all_exons	ENSRNOG00000000233_008	1.49060873015873	0.327944412557058	2.18096	0.8338	1.4119
all_exons	ENSRNOG00000000233_009	1.6226475	0.337632636541648	2.2892	0.97644	1.59796
all_exons	ENSRNOG00000000233_010	0.0870000654756757	0.508474810959338	2.10194	-0.983	-0.04134
all_exons	ENSRNOG00000000236+ENSRNOG00000043969_001	0.87884	0.142377845172625	1.01911	0.734444	0.882966
all_exons	ENSRNOG00000000236+ENSRNOG00000043969_002	0.6843442	0.308350596767219	0.994745	0.222143	0.683593
all_exons	ENSRNOG00000000236+ENSRNOG00000043969_003	1.04340666666667	1.02436419058477	2.46648	0.0309	0.65502
all_exons	ENSRNOG00000000236+ENSRNOG00000043969_004	2.49507538461538	0.248906582764679	3.2445	2.2278	2.47322
all_exons	ENSRNOG00000000236+ENSRNOG00000043969_005	2.26144785714286	0.16803719703495	2.46716	1.87275	2.2796
all_exons	ENSRNOG00000000236+ENSRNOG00000043969_006	1.76957705882353	0.278730060492332	2.2957	1.43924	1.62368
all_exons	ENSRNOG00000000236+ENSRNOG00000043969_007	2.21048625	0.136364543457968	2.4844	2.05208	2.20751
all_exons	ENSRNOG00000000236+ENSRNOG00000043969_008	1.949014	0.0379562080561271	2.00057	1.90333	1.95322
all_exons	ENSRNOG00000000236+ENSRNOG00000043969_009	2.29994285714286	0.106845594155661	2.47492	2.1899	2.2561
all_exons	ENSRNOG00000000236+ENSRNOG00000043969_010	1.767609375	0.265500635918102	2.337	1.4339	1.74777
all_exons	ENSRNOG00000000236+ENSRNOG00000043969_011	2.0770784	0.403592090386238	2.8474	1.58722	1.92788
all_exons	ENSRNOG00000000236+ENSRNOG00000043969_012	1.871518125	0.0972647106418869	2.00732	1.67794	1.8829
all_exons	ENSRNOG00000000236+ENSRNOG00000043969_013	2.149615	0.244518803033924	2.78058	1.82056	2.08068
all_exons	ENSRNOG00000000237_001	1.69958047619048	0.212710560632898	2.10785	1.33612	1.7218
all_exons	ENSRNOG00000000237_002	1.49408727272727	0.200842539074316	1.75915	1.23972	1.45608
all_exons	ENSRNOG00000000237_003	1.37528714285714	0.333913459526188	2.172	0.95602	1.35642
all_exons	ENSRNOG00000000237_004	1.46635142857143	0.145179295749379	1.70793	1.27062	1.46675
all_exons	ENSRNOG00000000237_005	0.966004	0.456307626663696	1.5191	0.322222	1.0312
all_exons	ENSRNOG00000000237_006	1.663315	0.314133235857017	2.01386	1.17582	1.755485
all_exons	ENSRNOG00000000237_007	1.0965174	0.340704661359743	1.61632	0.57076	1.04526
all_exons	ENSRNOG00000000237_008	1.58784923076923	0.152017755019029	1.9584	1.41198	1.5704
all_exons	ENSRNOG00000000237_009	0.68018	0.103877483329435	0.76722	0.467	0.7124
all_exons	ENSRNOG00000000237_010	0.9268235	0.121452677111926	1.16067	0.73958	0.930327
all_exons	ENSRNOG00000000239_001	0.1399871875	0.219621110809569	0.8198	-0.09156	0.11134
all_exons	ENSRNOG00000000239_002	0.423811416666667	0.321465297649955	1.234	0.08118	0.39704
all_exons	ENSRNOG00000000239_003	0.161185322241379	0.195613021314792	0.56792	-0.25776	0.21316
all_exons	ENSRNOG00000000244_001	0.57450125	0.481675038364536	1.50458	-0.16146	0.4658
all_exons	ENSRNOG00000000244_002	0.269222191	0.300155093995652	1.8072	-0.24772	0.2134
all_exons	ENSRNOG00000000244_003	1.50229111111111	0.429269644525572	2.33	1.04036	1.43954
all_exons	ENSRNOG00000000244_004	1.390838	0.245915689556401	1.76629	1.14035	1.40324
all_exons	ENSRNOG00000000244_005	0.872779142857143	0.188856279723876	1.14836	0.576222	0.912265
all_exons	ENSRNOG00000000244_006	1.18139677777778	0.289112533554747	1.49702	0.561875	1.1905
all_exons	ENSRNOG00000000244_007	0.493432	0.316279109978829	0.80192	-0.101	0.596528
all_exons	ENSRNOG00000000244_008	-0.0716894777777778	0.0862688697832506	0.045	-0.212786	-0.0902083
all_exons	ENSRNOG00000000244_009	-0.01619535	0.0904261525893966	0.16054	-0.144462	-0.03674
all_exons	ENSRNOG00000000245_001	0.3749585	0.152440201208539	0.48275	0.267167	0.3749585
all_exons	ENSRNOG00000000245_002	0.217194263157895	0.150523358584803	0.494583	-0.237	0.23216
all_exons	ENSRNOG00000000245_003	0.11367009993	0.367273157750465	0.59242	-0.806125	0.16805
all_exons	ENSRNOG00000000245_004	0.788143481111111	0.402302702329095	1.31086	0.00389999	0.932714
all_exons	ENSRNOG00000000245_005	1.05309487804878	0.402619691656089	1.70528	-0.0655	1.17815
all_exons	ENSRNOG00000000245_006	1.57293153846154	0.0943702437076216	1.71532	1.34438	1.5636
all_exons	ENSRNOG00000000245_007	1.25080666666667	0.233995128388443	1.73767	0.87408	1.31748
all_exons	ENSRNOG00000000245_008	1.53656345833333	0.363632151586089	1.87628	0.797071	1.73028
all_exons	ENSRNOG00000000245_009	-0.121315709090909	0.232801591377243	0.218714	-0.40468	-0.07228
all_exons	ENSRNOG00000000245_010	-0.0516429256923077	0.0881101630752009	0.07696	-0.23672	-0.03836
all_exons	ENSRNOG00000000245_011	1.171968	0.124442180027513	1.377	1.05138	1.12906
all_exons	ENSRNOG00000000246_001	-0.169013391666667	0.0969780518631121	-0.04724	-0.381167	-0.16468
all_exons	ENSRNOG00000000246_002	0.250450272727273	0.277247899029764	1.084	0.13354	0.162
all_exons	ENSRNOG00000000246_003	0.143222117142857	0.151620839344413	0.43264	-0.0872222	0.1119425
all_exons	ENSRNOG00000000246_004	0.872703103448276	0.252688765404251	1.7495	0.49096	0.8568
all_exons	ENSRNOG00000000246_005	1.18829611111111	0.360638856412582	2.44033	0.8919	1.099675
all_exons	ENSRNOG00000000246_006	1.46052384615385	0.184835028360358	1.69198	1.13475	1.52547
all_exons	ENSRNOG00000000246_007	1.12487176470588	0.580125510937453	2.961	0.52578	1.04104
all_exons	ENSRNOG00000000246_008	1.34874005555556	0.238071271661752	1.67648	0.889361	1.35799
all_exons	ENSRNOG00000000246_009	0.0629959995180723	0.233581784077136	0.9781	-0.47316	0.04829
all_exons	ENSRNOG00000000247_001	0.733044722222222	0.747524579144817	1.91486	-0.16936	0.43083
all_exons	ENSRNOG00000000247_002	2.08219	0.206515781672975	2.4064	1.82429	2.06794
all_exons	ENSRNOG00000000247_003	1.87609363636364	0.252730638280076	2.53214	1.65908	1.80844
all_exons	ENSRNOG00000000247_004	1.8400525	0.0715106576971973	1.92856	1.7365	1.821065
all_exons	ENSRNOG00000000247_005	1.934941	0.140312027951198	2.05812	1.69975	1.98278
all_exons	ENSRNOG00000000247_006	1.99178	0.0927773659897714	2.08318	1.84139	2.00923
all_exons	ENSRNOG00000000247_007	1.14739473333333	0.527891107816005	1.88822	0.349571	0.99948
all_exons	ENSRNOG00000000247_008	1.3570425	0.239375514394573	1.6752	1.16877	1.2921
all_exons	ENSRNOG00000000247_009	1.63875285714286	0.138269412225347	1.9068	1.53228	1.57232
all_exons	ENSRNOG00000000247_010	1.85543076923077	0.195274302689897	2.18033	1.61602	1.81712
all_exons	ENSRNOG00000000247_011	1.44372555555556	0.250432402414474	2.18875	1.0495	1.45355
all_exons	ENSRNOG00000000247_012	1.87172	0.212015392293179	2.35767	1.55358	1.886955
all_exons	ENSRNOG00000000247_013	0.2160123425	0.497943577686229	2.28414	-0.2488	0.10986
all_exons	ENSRNOG00000000248_001	1.67289462616822	0.659820074307648	2.93464	0.608042	1.54098
all_exons	ENSRNOG00000000248_002	1.49864483870968	0.184193730600347	1.80096	0.9349	1.57148
all_exons	ENSRNOG00000000248_003	1.23253542830189	0.930730538983317	2.22204	-0.43384	1.53252
all_exons	ENSRNOG00000000249_001	0.336364437375	0.482503292105922	1.44625	-0.30348	0.36795
all_exons	ENSRNOG00000000249_002	1.72454090909091	0.412733141738207	2.5555	1.23376	1.58786
all_exons	ENSRNOG00000000249_003	1.37449916666667	0.474308880417343	2.53586	0.64932	1.34533
all_exons	ENSRNOG00000000249_004	1.27271444444444	0.302024926583515	1.9765	0.97862	1.23334
all_exons	ENSRNOG00000000249_005	0.73739955	0.703238908242942	1.9611	-0.08072	0.42036
all_exons	ENSRNOG00000000250_001	0.867879411764706	0.741342433006098	2.16992	-0.16238	0.83085
all_exons	ENSRNOG00000000250_002	1.888835	0.183908898423189	2.27325	1.67504	1.849545
all_exons	ENSRNOG00000000250_003	2.14282214285714	0.181598231996586	2.38687	1.6354	2.143855
all_exons	ENSRNOG00000000250_004	2.03880103448276	0.219193091153909	2.77083	1.7224	2.0065
all_exons	ENSRNOG00000000250_005	1.90387333333333	0.276160563301147	2.304	1.267	1.92588
all_exons	ENSRNOG00000000250_006	0.814527452380952	0.675970931363112	2.0075	-0.05	0.65826
all_exons	ENSRNOG00000000251_001	0.208473870966667	0.55523086581412	1.91353	-0.33316	-8.00001e-05
all_exons	ENSRNOG00000000251_002	0.778179	0.264913795804094	1.24228	0.447724	0.75125
all_exons	ENSRNOG00000000251_003	0.452848777777778	0.223715149415936	0.90918	0.198359	0.45518
all_exons	ENSRNOG00000000251_004	0.834492090909091	0.349406325578246	1.26672	0.22586	0.94302
all_exons	ENSRNOG00000000251_005	1.133525	0.39673083256012	1.52187	0.44878	1.37977
all_exons	ENSRNOG00000000251_006	1.18496677777778	0.44214951758341	2.396	0.61506	0.9648
all_exons	ENSRNOG00000000251_007	0.953692176470588	0.188623285360409	1.34388	0.60402	0.918889
all_exons	ENSRNOG00000000251_008	0.0208828921568627	0.380832911461196	1.06408	-0.49542	-0.0484
all_exons	ENSRNOG00000000251_009	-0.000673922727272728	0.184912403274544	0.40372	-0.192	-0.05562335
all_exons	ENSRNOG00000000252_001	0.868529034482759	0.308974863034251	1.678	0.378022	0.90386
all_exons	ENSRNOG00000000257_001	0.499087473266904	0.533672171623978	2.28	-0.33226	0.3354
all_exons	ENSRNOG00000000257_002	1.51282666666667	0.246476768952641	1.79273	1.32825	1.4175
all_exons	ENSRNOG00000000257_003	1.59965571428571	0.290752507594565	2.12163	1.1592	1.50211
all_exons	ENSRNOG00000000257_004	1.51932571428571	0.32107491134506	2.09467	1.03717	1.46462
all_exons	ENSRNOG00000000257_005	1.78794444444444	0.121158110140336	1.97016	1.57222	1.79917
all_exons	ENSRNOG00000000257_006	1.75893375	0.275519445069974	2.12072	1.13847	1.83383
all_exons	ENSRNOG00000000257_007	2.43548375	0.207106832331081	2.8668	2.13124	2.427515
all_exons	ENSRNOG00000000257_008	1.30779934210526	0.549383936256588	2.44018	0.0169	1.45714
all_exons	ENSRNOG00000000257_009	0.6095149375	0.413019253825205	1.4466	0.2627	0.36631
all_exons	ENSRNOG00000000258_001	-0.2258665375	0.146803593562759	0.0262857	-0.453412	-0.2432385
all_exons	ENSRNOG00000000258_002	0.4305	NA	0.4305	0.4305	0.4305
all_exons	ENSRNOG00000000258_003	1.2035805	0.776479624672351	2.1357	0.06778	1.49112
all_exons	ENSRNOG00000000258_004	2.2067475	0.161816006702056	2.44367	2.07842	2.15245
all_exons	ENSRNOG00000000258_005	1.932236	0.208052623487424	2.18632	1.57254	2.0273
all_exons	ENSRNOG00000000258_006	1.90633181818182	0.123022324300769	2.00542	1.629	1.97437
all_exons	ENSRNOG00000000258_007	1.962425	0.467284204380628	3.3405	1.51368	1.89435
all_exons	ENSRNOG00000000258_008	1.4152252	0.499930462007134	3.193	0.63928	1.35544
all_exons	ENSRNOG00000000258_009	1.36197905555556	0.484511155355881	2.1643	0.72655	1.24186
all_exons	ENSRNOG00000000258_010	1.38763230769231	0.338353147518827	1.951	0.84192	1.33671
all_exons	ENSRNOG00000000258_011	1.1621755	0.459056260619839	1.73094	0.2022	1.1719
all_exons	ENSRNOG00000000258_012	1.26085633333333	0.397862264189506	2.29333	0.982667	1.16598
all_exons	ENSRNOG00000000258_013	1.161108	0.261965782059413	1.62214	0.98163	1.08441
all_exons	ENSRNOG00000000258_014	0.943192111111111	0.125958029107362	1.14604	0.785138	0.883316
all_exons	ENSRNOG00000000258_015	1.54201764705882	0.581309795532139	3.193	0.8744	1.53882
all_exons	ENSRNOG00000000258_016	1.76234375	0.174945227913318	1.95379	1.384	1.807865
all_exons	ENSRNOG00000000258_017	0.9366775	0.508453783838807	1.7779	0.31755	0.90502
all_exons	ENSRNOG00000000258_018	1.211066	0.349226952097216	1.64246	0.67475	1.110875
all_exons	ENSRNOG00000000258_019	0.620702954545455	0.412920903718338	1.66546	0.08446	0.510135
all_exons	ENSRNOG00000000258_020	-0.0784975	0.0771994288778529	0.07192	-0.207143	-0.066215
all_exons	ENSRNOG00000000262_001	1.33479325581395	0.564406776016026	2.05782	0.1114	1.53872
all_exons	ENSRNOG00000000262_002	1.87738588235294	0.0639521232113156	1.99367	1.73432	1.8888
all_exons	ENSRNOG00000000262_003	1.25286881818182	0.189944251282748	1.5346	0.923857	1.33726
all_exons	ENSRNOG00000000262_004	1.28055666666667	0.352803517468428	1.7581	0.60512	1.37986
all_exons	ENSRNOG00000000262_005	1.67155692307692	0.204360747551343	1.97813	1.3317	1.73614
all_exons	ENSRNOG00000000262_006	0.975097083333333	0.293237468851521	1.6852	0.72748	0.841802
all_exons	ENSRNOG00000000262_007	0.829447857142857	0.181830566767003	1.0495	0.55075	0.842619
all_exons	ENSRNOG00000000262_008	0.214070286111111	0.107516015570086	0.48954	0.0479	0.19892
all_exons	ENSRNOG00000000264_001	-0.1998913	0.184969727517496	0.14075	-0.33972	-0.287107
all_exons	ENSRNOG00000000264_002	1.00212464285714	0.599505279950523	1.88167	0.33487	0.93919
all_exons	ENSRNOG00000000264_003	1.465599	0.36638295109686	1.948	0.7234	1.55431
all_exons	ENSRNOG00000000264_004	1.85321333333333	0.223526251883201	2.24867	1.52364	1.87392
all_exons	ENSRNOG00000000264_005	2.25225933333333	0.33066250548745	3.174	1.70924	2.25327
all_exons	ENSRNOG00000000264_006	1.65316058823529	0.249846821934725	1.84276	0.9635	1.76706
all_exons	ENSRNOG00000000264_007	1.88549461538462	0.231289705406278	2.23063	1.32743	1.88264
all_exons	ENSRNOG00000000264_008	1.74458666666667	0.225538368569451	2.09022	1.43733	1.69114
all_exons	ENSRNOG00000000264_009	1.99169875	0.229191229851998	2.28886	1.5743	2.001545
all_exons	ENSRNOG00000000264_010	1.94618642857143	0.391256149926739	2.5046	1.34558	2.00419
all_exons	ENSRNOG00000000264_011	2.01078454545455	0.167342548944591	2.47456	1.86941	1.96286
all_exons	ENSRNOG00000000264_012	0.0547239277611111	0.289570683950531	1.71638	-0.51024	0.01639
all_exons	ENSRNOG00000000274_001	1.6599	0.260325875356254	1.9505	1.101	1.73768
all_exons	ENSRNOG00000000274_002	0.302715	0.138538292286697	0.565097	0.11032	0.25036
all_exons	ENSRNOG00000000274_003	2.4005905	0.185445555053796	3.019	2.18096	2.35562
all_exons	ENSRNOG00000000274_004	2.30459555555556	0.235912761972382	3.192	2.11464	2.256055
all_exons	ENSRNOG00000000274_005	2.04850333333333	0.262766907641573	2.34249	1.37486	2.04173
all_exons	ENSRNOG00000000274_006	2.11870481481481	0.263485262641405	2.7995	1.57926	2.09125
all_exons	ENSRNOG00000000274_007	1.12429085714286	0.388130564526722	1.6552	0.3913	1.17148
all_exons	ENSRNOG00000000275_001	1.82780384615385	0.156806915160996	1.99984	1.499	1.86212
all_exons	ENSRNOG00000000275_002	1.93475090909091	0.340418125617733	2.894	1.59764	1.8599
all_exons	ENSRNOG00000000275_003	1.129497	0.559891225273173	2.23035	0.49772	0.87783
all_exons	ENSRNOG00000000275_004	1.63882	0.269286969648036	1.90528	1.0006	1.689535
all_exons	ENSRNOG00000000275_005	-0.0344657545454545	0.0582706377591899	0.1127	-0.10148	-0.0373
all_exons	ENSRNOG00000000275_006	-0.0354203234285714	0.124241478110658	0.0747292	-0.25825	0.00447368
all_exons	ENSRNOG00000000275_007	0.850607	0.623516860155361	1.2915	0.409714	0.850607
all_exons	ENSRNOG00000000275_008	0.752957761904762	0.223946912819066	1.16217	0.44136	0.72772
all_exons	ENSRNOG00000000275_009	1.99988555555556	0.450721466043917	3.193	1.77009	1.84317
all_exons	ENSRNOG00000000275_010	1.50001928571429	0.377821621311195	1.98448	0.98952	1.501645
all_exons	ENSRNOG00000000275_011	1.37621276190476	0.512655356077249	2.04688	0.7124	1.38346
all_exons	ENSRNOG00000000275_012	1.23754866666667	0.445797748133559	1.87694	0.47492	1.34966
all_exons	ENSRNOG00000000275_013	0.263	NA	0.263	0.263	0.263
all_exons	ENSRNOG00000000275_014	-0.0260335	0.106113393332322	0.049	-0.101067	-0.0260335
all_exons	ENSRNOG00000000275_015	0.044463325	0.0971149786242189	0.180143	-0.0351176	0.01641395
all_exons	ENSRNOG00000000275_016	0.152	NA	0.152	0.152	0.152
all_exons	ENSRNOG00000000275_017	0.714512666666667	0.204077745063597	1.15562	0.44228	0.63139
all_exons	ENSRNOG00000000275_018	1.218105	0.463764619823462	1.98175	0.73404	1.156645
all_exons	ENSRNOG00000000275_019	0.787061461538462	0.574812780449225	1.9975	0.16132	0.5455
all_exons	ENSRNOG00000000275_020	0.3186665	0.131757327858833	0.411833	0.2255	0.3186665
all_exons	ENSRNOG00000000275_021	0.0355639	0.0956604100291233	0.14175	-0.0718571	0.03618135
all_exons	ENSRNOG00000000275_022	-0.20325	NA	-0.20325	-0.20325	-0.20325
all_exons	ENSRNOG00000000275_023	1.94764714285714	0.217679232489328	2.206	1.5713	1.94777
all_exons	ENSRNOG00000000277_001	0.495380370967742	0.389866292371846	1.78467	-0.12734	0.35829
all_exons	ENSRNOG00000000277_002	1.70818166666667	0.0969788614939702	1.87533	1.58806	1.706205
all_exons	ENSRNOG00000000277_003	0.642786507853403	0.317582406975109	1.50564	0.11984	0.58704
all_exons	ENSRNOG00000000277_004	0.145741566666667	0.15557570872332	0.324808	0.04375	0.0686667
all_exons	ENSRNOG00000000277_005	0.5761205	0.209377609833382	0.98475	0.19236	0.53499
all_exons	ENSRNOG00000000277_006	2.06307777777778	0.138572848781586	2.33446	1.8842	2.03398
all_exons	ENSRNOG00000000277_007	1.856169	0.148529718795787	2.03453	1.59784	1.869525
all_exons	ENSRNOG00000000277_008	1.56081954545455	0.504097450938448	3.488	1.11176	1.43244
all_exons	ENSRNOG00000000277_009	1.55168933333333	0.427276256511048	2.0642	0.75845	1.71482
all_exons	ENSRNOG00000000277_010	-0.05791481	0.116718324852826	0.17412	-0.25	-0.05696855
all_exons	ENSRNOG00000000277_011	1.66702555555556	0.185791613717567	2.067	1.42358	1.64858
all_exons	ENSRNOG00000000277_012	1.914015	0.306266433248267	2.45329	1.30002	1.94465
all_exons	ENSRNOG00000000277_013	0.94851886	0.547374107216245	1.81106	-0.2605	0.99504
all_exons	ENSRNOG00000000277_014	0.749865393258427	0.622929110767057	2.38233	-0.04686	0.47836
all_exons	ENSRNOG00000000279_001	0.548007428428571	0.779219938664341	2.3185	-0.24984	0.15773
all_exons	ENSRNOG00000000279_002	1.84561875	0.453578090591907	3.193	1.3685	1.79793
all_exons	ENSRNOG00000000279_003	1.99204142857143	0.14799032428153	2.24912	1.77684	1.97515
all_exons	ENSRNOG00000000279_004	1.45376461538462	0.23961758013605	2.045	1.18971	1.4188
all_exons	ENSRNOG00000000279_005	1.882896	0.0761296438977617	1.96756	1.76142	1.90582
all_exons	ENSRNOG00000000279_006	1.22292985714286	0.239126662290047	1.6882	0.692833	1.26073
all_exons	ENSRNOG00000000279_007	1.62836052631579	0.444348061252209	3.38967	1.30326	1.54466
all_exons	ENSRNOG00000000279_008	1.796238	0.572485741206228	3.3405	1.4121	1.64547
all_exons	ENSRNOG00000000279_009	0.0958119938255034	0.281721718222839	1.25474	-0.36872	0.05908
all_exons	ENSRNOG00000000281_001	0.3022642	0.273180044593524	0.611	0.0918696	0.203923
all_exons	ENSRNOG00000000281_002	0.407423481481481	0.390304737738975	0.853316	-0.24114	0.61792
all_exons	ENSRNOG00000000281_003	0.1462074376875	0.153474046583269	0.387154	-0.10608	0.09587
all_exons	ENSRNOG00000000281_004	1.28691352380952	0.226256271079415	1.78334	0.82548	1.27704
all_exons	ENSRNOG00000000281_005	0.82005	0.0396059991078793	0.876206	0.786208	0.808893
all_exons	ENSRNOG00000000281_006	1.5124048	0.317959175240919	2.0369	0.954632	1.50586
all_exons	ENSRNOG00000000281_007	1.13591142857143	0.0582889996564737	1.20862	1.03093	1.14304
all_exons	ENSRNOG00000000281_008	0.921242083333333	0.252952464623641	1.5815	0.70178	0.84693
all_exons	ENSRNOG00000000281_009	0.972526125	0.0800058666785264	1.05686	0.804111	0.987014
all_exons	ENSRNOG00000000281_010	1.52977777777778	0.505056093710832	2.741	1.15635	1.28126
all_exons	ENSRNOG00000000281_011	1.859646	0.448566715939657	3.0985	1.52748	1.753285
all_exons	ENSRNOG00000000281_012	1.485	NA	1.485	1.485	1.485
all_exons	ENSRNOG00000000281_013	0.317	NA	0.317	0.317	0.317
all_exons	ENSRNOG00000000281_014	1.66158	0.20356456866136	2.13179	1.39422	1.6739
all_exons	ENSRNOG00000000281_015	1.47405444444444	0.348575294697147	2.61	1.08478	1.36075
all_exons	ENSRNOG00000000281_016	1.4705404	0.258067321925974	1.70742	0.964944	1.54504
all_exons	ENSRNOG00000000281_017	1.8065	0.272936105572348	2.06714	1.37078	1.83422
all_exons	ENSRNOG00000000281_018	0.338659384615385	0.701728096337539	1.46806	-0.40462	-0.07518
all_exons	ENSRNOG00000000281_019	-0.01416825	0.177204337372989	0.24716	-0.236444	-0.08996
all_exons	ENSRNOG00000000282_001	0.327439344827586	0.194253839987652	0.73426	0.0694	0.29158
all_exons	ENSRNOG00000000282_002	1.24092961538462	0.79336334805929	3.02733	0.0467	1.49822
all_exons	ENSRNOG00000000282_003	0.0379050000508475	0.396522817300557	1.73134	-0.46886	-0.000379997
all_exons	ENSRNOG00000000283_001	0.685239333333333	0.617597030727812	1.89917	-0.04518	0.37444
all_exons	ENSRNOG00000000283_002	1.57189205882353	0.364484483633472	1.89584	0.771625	1.74818
all_exons	ENSRNOG00000000283_003	0.7805285	0.332831607763262	1.426	0.36962	0.6942815
all_exons	ENSRNOG00000000283_004	1.55483444444444	0.478645086446194	3.078	0.95276	1.5591
all_exons	ENSRNOG00000000283_005	1.713885	0.244925787294475	2.04729	1.3679	1.72224
all_exons	ENSRNOG00000000283_006	1.86416714285714	0.488773425445756	3.19167	1.3889	1.76542
all_exons	ENSRNOG00000000283_007	1.78930545454545	0.148018236671272	2.05783	1.645	1.74088
all_exons	ENSRNOG00000000283_008	1.61964181818182	0.151372086978953	1.98333	1.39008	1.61696
all_exons	ENSRNOG00000000283_009	1.61847083333333	0.266107900072622	2.409	1.36668	1.590185
all_exons	ENSRNOG00000000283_010	0.723641317857143	0.7073551677496	1.81156	-0.20164	0.5085395
all_exons	ENSRNOG00000000288_001	0.58188292	0.129147545682229	0.829375	0.34768	0.56478
all_exons	ENSRNOG00000000288_002	0.742347166666667	0.239997678173283	0.9525	0.284	0.8159415
all_exons	ENSRNOG00000000288_003	2.02012818181818	0.418614166980005	3.219	1.7015	1.92966
all_exons	ENSRNOG00000000288_004	1.53751934615385	0.197587307094803	1.96222	0.846556	1.53386
all_exons	ENSRNOG00000000288_005	1.54105545454545	0.241801200491866	1.96082	1.19088	1.56394
all_exons	ENSRNOG00000000288_006	1.26017153846154	0.102832187231281	1.48196	1.09183	1.23232
all_exons	ENSRNOG00000000288_007	1.42062181818182	0.18088889898599	1.71462	1.15996	1.42444
all_exons	ENSRNOG00000000288_008	0.853038416666667	0.194226059566709	1.05922	0.511824	0.96615
all_exons	ENSRNOG00000000288_009	1.28881416666667	0.236126673109558	1.57393	0.7817	1.36249
all_exons	ENSRNOG00000000288_010	1.793894375	0.109954978057309	2.04318	1.601	1.7676
all_exons	ENSRNOG00000000288_011	0.412612043232258	0.346427593287835	1.3523	-0.17494	0.34986
all_exons	ENSRNOG00000000299_001	0.670697235294118	0.153266257816067	0.96538	0.43534	0.6805
all_exons	ENSRNOG00000000299_002	0.567497166666667	0.147365569368719	0.807	0.417	0.5109735
all_exons	ENSRNOG00000000299_003	1.15933383561644	0.61392213931462	2.74044	0.34418	0.95998
all_exons	ENSRNOG00000000299_004	2.08790411764706	0.196987144760097	2.535	1.84908	2.07585
all_exons	ENSRNOG00000000299_005	1.699461796875	0.355361310112809	2.37808	0.93684	1.72501
all_exons	ENSRNOG00000000299_006	0.803216816326531	0.399205120544182	1.65524	0.107	0.73502
all_exons	ENSRNOG00000000302_001	0.209051635294118	0.229267344133308	0.81708	-0.0845	0.17351
all_exons	ENSRNOG00000000302_002	0.555768855072464	0.373782350586828	1.43464	-0.031	0.48784
all_exons	ENSRNOG00000000302_003	2.30855857142857	0.114631421292851	2.5338	2.19574	2.31304
all_exons	ENSRNOG00000000302_004	1.890061	0.274855255474778	2.389	1.36994	1.95725
all_exons	ENSRNOG00000000302_005	2.11448157894737	0.357348491224885	3.3405	1.80904	1.98308
all_exons	ENSRNOG00000000302_006	1.62845512	0.528140933431308	2.1894	0.0675	1.87454
all_exons	ENSRNOG00000000302_007	1.84036933333333	0.265302159822845	2.12904	1.26876	1.9325
all_exons	ENSRNOG00000000302_008	2.03354416666667	0.410140101815738	3.2775	1.80542	1.87253
all_exons	ENSRNOG00000000302_009	2.20820263157895	0.120950634275224	2.4916	2.02068	2.18238
all_exons	ENSRNOG00000000302_010	2.28946066666667	0.111379778330505	2.54636	2.13844	2.26968
all_exons	ENSRNOG00000000302_011	0.796764473684211	0.488658048863157	2.37632	0.15662	0.69433
all_exons	ENSRNOG00000000303_001	0.2816233	0.212627105833972	1.239	-0.04544	0.24129
all_exons	ENSRNOG00000000303_002	0.527948533333333	0.143159380205054	0.75224	0.34664	0.475143
all_exons	ENSRNOG00000000303_003	0.465766846153846	0.299052517695985	0.96425	0.16304	0.34454
all_exons	ENSRNOG00000000303_004	0.425450625	0.215699709214942	0.769286	0.1775	0.4301665
all_exons	ENSRNOG00000000303_005	1.12137222222222	0.445491752751321	1.7965	0.47454	1.25343
all_exons	ENSRNOG00000000303_006	1.1896375	0.0471107806133585	1.27148	1.11254	1.18496
all_exons	ENSRNOG00000000303_007	1.1130875	0.155833342162534	1.26724	0.676	1.15263
all_exons	ENSRNOG00000000303_008	1.20457615384615	0.288904815472111	2.068	0.963952	1.17644
all_exons	ENSRNOG00000000303_009	1.08953272222222	0.185324947155246	1.40595	0.79808	1.07493
all_exons	ENSRNOG00000000303_010	0.723229333333333	0.385992817317826	1.2173	0.1873	0.87432
all_exons	ENSRNOG00000000303_011	0.238577	0.20114866267813	0.799462	-0.05054	0.186575
all_exons	ENSRNOG00000000304_001	-0.152899683333333	0.502845710930724	0.160619	-1.17	0.04438415
all_exons	ENSRNOG00000000304_002	0.0176930722222222	0.326364557875182	0.61236	-0.37498	-0.1156635
all_exons	ENSRNOG00000000304_003	0.474847444444444	0.28331329823806	0.854632	0.13914	0.335837
all_exons	ENSRNOG00000000304_004	0.3251915	0.363255475333427	1.158	0.105484	0.17391
all_exons	ENSRNOG00000000304_005	0.8237005	0.336705996248458	1.2348	0.485629	0.7871865
all_exons	ENSRNOG00000000304_006	0.698820333333333	0.334881615395451	1.30433	0.4281	0.5607895
all_exons	ENSRNOG00000000304_007	1.487201	0.480545157398229	2.07346	0.72454	1.570495
all_exons	ENSRNOG00000000304_008	1.31198514285714	0.450328222776857	1.96434	0.62948	1.219375
all_exons	ENSRNOG00000000304_009	0.558241041860465	0.255251907926054	1.13146	0.03546	0.55266
all_exons	ENSRNOG00000000306_001	0.269058949152542	0.234831016602506	0.63096	-0.30698	0.3284
all_exons	ENSRNOG00000000306_002	0.7212373125	0.219174236325872	1.09296	0.39346	0.6726645
all_exons	ENSRNOG00000000306_003	0.907325636363636	0.223506871108372	1.48475	0.70978	0.82514
all_exons	ENSRNOG00000000306_004	1.04275128571429	0.199975149709399	1.5625	0.7389	1.032785
all_exons	ENSRNOG00000000306_005	1.44444	0.458890151752029	2.566	1.11512	1.30277
all_exons	ENSRNOG00000000306_006	1.041879	0.219072184208767	1.30917	0.7529	1.0995
all_exons	ENSRNOG00000000306_007	1.0699423	0.159011815087258	1.30855	0.81558	1.10392
all_exons	ENSRNOG00000000306_008	1.103846	0.371089329533624	1.70533	0.6623	1.043699
all_exons	ENSRNOG00000000306_009	0.9355591	0.237329522980859	1.5125	0.71776	0.8700115
all_exons	ENSRNOG00000000306_010	0.06259812	0.257709301236607	0.87078	-0.18736	-0.04472
all_exons	ENSRNOG00000000307_001	-0.0131610380952381	0.105648963313794	0.16704	-0.321615	-0.00736
all_exons	ENSRNOG00000000307_002	1.23639677419355	0.5155386729586	2.21725	0.08498	1.29522
all_exons	ENSRNOG00000000307_003	1.87477952380952	0.311703199012718	2.794	1.43382	1.92771
all_exons	ENSRNOG00000000307_004	1.08574254545455	0.389681928457393	1.69092	0.4765	0.955
all_exons	ENSRNOG00000000307_005	1.35470909090909	0.331555431035432	1.93875	0.87116	1.43358
all_exons	ENSRNOG00000000307_006	1.732688125	0.216302440800491	2.258	1.44948	1.735145
all_exons	ENSRNOG00000000307_007	1.868648	0.495830113643328	2.42438	0.9815	1.98829
all_exons	ENSRNOG00000000307_008	1.436385	0.288226552548512	2.05582	1.0129	1.3925
all_exons	ENSRNOG00000000307_009	1.65916083333333	0.211277564203126	2.0364	1.345	1.66129
all_exons	ENSRNOG00000000307_010	1.34331230769231	0.139541598466422	1.55292	1.04631	1.33198
all_exons	ENSRNOG00000000307_011	0.251464811111111	0.0991387869495139	0.417	0.0943333	0.239293
all_exons	ENSRNOG00000000307_012	1.3193142	0.197988492859055	1.7525	0.964833	1.34488
all_exons	ENSRNOG00000000307_013	0.725629631578947	0.257758957933184	1.17648	0.17185	0.67404
all_exons	ENSRNOG00000000307_014	0.852381222222222	0.229641892429157	1.2814	0.46902	0.8993
all_exons	ENSRNOG00000000307_015	0.345528111111111	0.359243787306908	1.29233	0.16038	0.225515
all_exons	ENSRNOG00000000307_016	0.9852500625	0.168576385228168	1.2375	0.72142	0.9547
all_exons	ENSRNOG00000000307_017	0.069587525	0.244830575065941	0.5344	-0.172192	-0.0176939
all_exons	ENSRNOG00000000307_018	0.415655385714286	0.278984579920035	0.7895	-0.0648462	0.50799
all_exons	ENSRNOG00000000307_019	0.515593090909091	0.269240827674205	1.22867	0.228879	0.48088
all_exons	ENSRNOG00000000307_020	1.09602916666667	0.400323882998807	2.03167	0.57742	1.05368
all_exons	ENSRNOG00000000307_021	0.5642603	0.339597688003859	0.99798	-0.223	0.604385
all_exons	ENSRNOG00000000307_022	1.01179	0.36643491560955	1.80778	0.61432	0.94162
all_exons	ENSRNOG00000000307_023	1.08655285714286	0.15362348309143	1.27678	0.80205	1.1161
all_exons	ENSRNOG00000000307_024	0.437100335714286	0.434473739315815	1.2067	-0.07856	0.19599
all_exons	ENSRNOG00000000308_001	-0.269765466666667	0.126650412057796	0.04916	-0.48656	-0.269556
all_exons	ENSRNOG00000000308_002	1.10073571428571	0.482900846809658	1.98206	0.28384	1.05057
all_exons	ENSRNOG00000000308_003	1.75683588235294	0.213603648320283	2.28971	1.53598	1.71076
all_exons	ENSRNOG00000000308_004	2.18607666666667	0.15739623462777	2.527	1.96928	2.1806
all_exons	ENSRNOG00000000308_005	2.01386777777778	0.121051672311639	2.23833	1.7966	2.02154
all_exons	ENSRNOG00000000308_006	2.19817888888889	0.378332027835486	3.193	1.97674	2.08981
all_exons	ENSRNOG00000000308_007	0.346825247702703	0.590242027699055	1.83064	-0.5759	0.15568
all_exons	ENSRNOG00000000312_001	0.375582372881356	0.741820193427647	1.61858	-0.37256	-0.0445
all_exons	ENSRNOG00000000312_002	0.995272666666667	0.202848544544939	1.3215	0.7431	0.983304
all_exons	ENSRNOG00000000312_003	1.08943222222222	0.0429261728953845	1.14896	1.00808	1.09356
all_exons	ENSRNOG00000000312_004	1.471307	0.142803626450341	1.66862	1.10467	1.47971
all_exons	ENSRNOG00000000312_005	2.00565777777778	0.119453639205528	2.25954	1.91415	1.94128
all_exons	ENSRNOG00000000312_006	1.3896656	0.240286997559407	1.75598	0.903714	1.34528
all_exons	ENSRNOG00000000312_007	1.56939333333333	0.247184509600959	2.04411	1.37082	1.474185
all_exons	ENSRNOG00000000312_008	1.78831071428571	0.15609282802547	2.02582	1.41432	1.814725
all_exons	ENSRNOG00000000312_009	1.96307529411765	0.108272404212572	2.14732	1.742	1.97732
all_exons	ENSRNOG00000000312_010	1.89484333333333	0.131133092459894	2.08656	1.65692	1.89773
all_exons	ENSRNOG00000000312_011	1.512044	0.169249439674109	1.7176	1.3304	1.4894
all_exons	ENSRNOG00000000312_012	1.81917083333333	0.114087448473714	1.9736	1.6471	1.83409
all_exons	ENSRNOG00000000312_013	1.65337785714286	0.237032786962173	2.05491	1.32366	1.59443
all_exons	ENSRNOG00000000312_014	1.780737	0.207749515632541	2.35	1.62784	1.74881
all_exons	ENSRNOG00000000312_015	1.50193647058824	0.150023628969788	1.71778	1.106	1.52796
all_exons	ENSRNOG00000000312_016	1.588958	0.0673599743995729	1.7181	1.50504	1.58711
all_exons	ENSRNOG00000000312_017	1.46129846153846	0.24402687245623	1.99384	1.1595	1.4225
all_exons	ENSRNOG00000000312_018	1.69189133333333	0.335725502113741	2.42437	1.2221	1.6071
all_exons	ENSRNOG00000000312_019	1.943458	0.253702449475759	2.1113	1.5035	2.06107
all_exons	ENSRNOG00000000312_020	2.0099075	0.0672387329347205	2.10308	1.85613	2.01169
all_exons	ENSRNOG00000000312_021	1.79815230769231	0.252517606981964	2.55233	1.61476	1.68348
all_exons	ENSRNOG00000000312_022	1.987823	0.130895289113941	2.16921	1.80182	1.973645
all_exons	ENSRNOG00000000312_023	0.135619	0.470240788137884	1.20154	-0.53332	0.0668
all_exons	ENSRNOG00000000314_001	0.7625224375	0.265439692397845	1.647	0.40848	0.7410645
all_exons	ENSRNOG00000000314_002	1.4840405	0.614306037269741	2.23712	0.29732	1.556055
all_exons	ENSRNOG00000000314_003	1.765202	0.158168818236156	2.09867	1.58796	1.720745
all_exons	ENSRNOG00000000314_004	1.89086916666667	0.285449650980163	2.14822	1.10175	1.92998
all_exons	ENSRNOG00000000314_005	2.1809225	0.308706982991521	3.004	1.797	2.1274
all_exons	ENSRNOG00000000314_006	2.42347	0.326259014639187	3.151	2.20868	2.34456
all_exons	ENSRNOG00000000314_007	2.30887833333333	0.113053234436997	2.41789	2.125	2.32307
all_exons	ENSRNOG00000000314_008	2.22793	0.0608355340241212	2.32927	2.1797	2.2153
all_exons	ENSRNOG00000000314_009	2.21457636363636	0.238273834370152	2.81275	1.96384	2.15618
all_exons	ENSRNOG00000000314_010	1.80281	0.124178373586815	1.96634	1.62971	1.801865
all_exons	ENSRNOG00000000314_011	1.93059	0.13019721449224	2.1415	1.7484	1.92922
all_exons	ENSRNOG00000000314_012	2.076194	0.438945773649143	3.2965	1.76833	1.97643
all_exons	ENSRNOG00000000314_013	1.903983125	0.191869997818618	2.425	1.60733	1.90443
all_exons	ENSRNOG00000000314_014	1.79250266666667	0.114316011468627	1.99462	1.58229	1.82543
all_exons	ENSRNOG00000000314_015	1.63261777777778	0.281343484053647	2.19044	1.35644	1.56734
all_exons	ENSRNOG00000000314_016	1.52316833333333	0.188455349344789	1.70264	1.20642	1.56722
all_exons	ENSRNOG00000000314_017	1.55715988888889	0.294402048746446	2.01958	0.941308	1.53807
all_exons	ENSRNOG00000000314_018	1.852274375	0.1282563763181	2.05586	1.6684	1.865185
all_exons	ENSRNOG00000000314_019	1.97868454545455	0.28547656227311	2.805	1.77039	1.89439
all_exons	ENSRNOG00000000314_020	2.059545	0.128180711432467	2.31294	1.89954	2.04961
all_exons	ENSRNOG00000000314_021	2.10634636363636	0.220464803416451	2.58575	1.75762	2.0799
all_exons	ENSRNOG00000000314_022	1.22731597142857	0.625406847359122	2.27768	0.63294	0.881
all_exons	ENSRNOG00000000314_023	0.304344775353846	0.393764140769445	1.27702	-0.48736	0.19636
all_exons	ENSRNOG00000000316_001	1.47373134715026	0.561019254527203	2.69074	0.24828	1.53748
all_exons	ENSRNOG00000000316_002	2.291103	0.102066033315039	2.4272	2.16171	2.26481
all_exons	ENSRNOG00000000316_003	2.454846875	0.216039166316936	3.211	2.26936	2.409945
all_exons	ENSRNOG00000000316_004	2.07221052631579	0.318238637529094	2.794	1.64496	2.10098
all_exons	ENSRNOG00000000316_005	2.336745	0.224413889798772	2.59493	1.96928	2.384215
all_exons	ENSRNOG00000000316_006	2.193356	0.243978875415248	2.7004	1.90402	2.170505
all_exons	ENSRNOG00000000320_001	0	0	0	0	0
all_exons	ENSRNOG00000000320_002	0	0	0	0	0
all_exons	ENSRNOG00000000320_003	0.303067	0.179974085969187	0.454261	0	0.395032
all_exons	ENSRNOG00000000320_004	0.403794451612903	0.358086009144157	0.73614	-0.320643	0.56392
all_exons	ENSRNOG00000000321_001	0.6801348	0.381737098383205	1.36933	0.03754	0.74046
all_exons	ENSRNOG00000000321_002	0.587087070175439	0.305796180175015	1.54242	-0.07	0.53016
all_exons	ENSRNOG00000000322_001	0.049875	NA	0.049875	0.049875	0.049875
all_exons	ENSRNOG00000000322_002	0.425375	NA	0.425375	0.425375	0.425375
all_exons	ENSRNOG00000000322_003	2.32154692307692	0.1676611095029	2.792	2.13606	2.29881
all_exons	ENSRNOG00000000322_004	2.165905	0.178419799816799	2.41789	2.038	2.103865
all_exons	ENSRNOG00000000322_005	2.2465	NA	2.2465	2.2465	2.2465
all_exons	ENSRNOG00000000322_006	2.4171375	0.55893681624879	3.245	2.06962	2.176965
all_exons	ENSRNOG00000000322_007	-0.1075	NA	-0.1075	-0.1075	-0.1075
all_exons	ENSRNOG00000000322_008	2.33185647058824	0.30861063222816	3.202	1.84466	2.36044
all_exons	ENSRNOG00000000322_009	2.455427	0.251333516447767	2.88793	2.20732	2.37198
all_exons	ENSRNOG00000000322_010	1.48730333333333	0.207241652242599	2.09357	1.31135	1.4799
all_exons	ENSRNOG00000000322_011	2.04378214285714	0.339928235801404	2.793	1.47481	2.1055
all_exons	ENSRNOG00000000322_012	0.783326641666667	0.457948878900141	1.76266	0.10402	0.656736
all_exons	ENSRNOG00000000323_001	0.98093531147541	0.735511639227727	2.894	-0.29532	0.88574
all_exons	ENSRNOG00000000323_002	2.22886153846154	0.108373910517104	2.40662	2.05439	2.24762
all_exons	ENSRNOG00000000323_003	1.22974456756757	0.353755898847229	2.1909	0.69708	1.163
all_exons	ENSRNOG00000000323_004	1.424137625	0.895416712602564	3.201	0.6559	1.0261055
all_exons	ENSRNOG00000000323_005	2.05670923076923	0.223271742680046	2.6245	1.61006	2.03258
all_exons	ENSRNOG00000000323_006	1.85686666666667	0.130748405471475	1.99732	1.56578	1.892185
all_exons	ENSRNOG00000000323_007	1.33891328	0.492284597257735	2.0846	0.47558	1.40566
all_exons	ENSRNOG00000000323_008	0.572379375	0.24941930807832	0.9382	0.062625	0.5822025
all_exons	ENSRNOG00000000323_009	0.412988281481481	0.276604687223996	0.96364	-0.0525625	0.43376
all_exons	ENSRNOG00000000323_010	0.911	NA	0.911	0.911	0.911
all_exons	ENSRNOG00000000323_011	0.0469727428571429	0.116336565815322	0.42075	-0.04144	0.01838825
all_exons	ENSRNOG00000000327_001	1.60479875	0.213377238807403	1.8869	1.173	1.590555
all_exons	ENSRNOG00000000327_002	2.52114333333333	0.12271730027452	2.75425	2.4273	2.4708
all_exons	ENSRNOG00000000327_003	2.38945444444444	0.0861823668320718	2.50083	2.233	2.39344
all_exons	ENSRNOG00000000327_004	2.23542727272727	0.242163028602258	2.926	2.0652	2.16002
all_exons	ENSRNOG00000000327_005	2.01783375	0.163888188447185	2.16208	1.7544	2.076085
all_exons	ENSRNOG00000000327_006	1.94768142857143	0.50693542131362	2.20154	0.215	2.08893
all_exons	ENSRNOG00000000327_007	2.04229222222222	0.518826869431841	3.3405	1.69604	1.8661
all_exons	ENSRNOG00000000327_008	2.147938	0.215157847730451	2.66817	1.91082	2.1135
all_exons	ENSRNOG00000000327_009	2.09860272727273	0.130931129002305	2.27926	1.825	2.1074
all_exons	ENSRNOG00000000327_010	2.08479181818182	0.138036927944531	2.34773	1.9095	2.0521
all_exons	ENSRNOG00000000327_011	2.27464533333333	0.231301416858938	2.6276	1.9529	2.30512
all_exons	ENSRNOG00000000327_012	1.54652441176471	0.577872092496261	2.35059	0.60496	1.63259
all_exons	ENSRNOG00000000327_013	2.18002142857143	0.184273332980166	2.32102	1.79938	2.25948
all_exons	ENSRNOG00000000327_014	2.17720444444444	0.118912083922442	2.2724	1.87229	2.19324
all_exons	ENSRNOG00000000327_015	2.24804083333333	0.319549929672638	3.193	1.99256	2.17626
all_exons	ENSRNOG00000000327_016	2.304529	0.234367463396455	2.72814	2.01428	2.255345
all_exons	ENSRNOG00000000327_017	2.26251666666667	0.129784995665909	2.496	2.10026	2.24328
all_exons	ENSRNOG00000000327_018	2.188412	0.109734586955461	2.42237	2.01082	2.17641
all_exons	ENSRNOG00000000327_019	2.2359115	0.153541458631486	2.607	2.00381	2.26678
all_exons	ENSRNOG00000000327_020	2.33198928571429	0.276461288163997	3.193	2.0246	2.268475
all_exons	ENSRNOG00000000327_021	2.283505	0.127261852645987	2.4587	2.061	2.31541
all_exons	ENSRNOG00000000327_022	2.15659428571429	0.200373794016512	2.4593	1.91608	2.13072
all_exons	ENSRNOG00000000327_023	2.0729075	0.114607529510301	2.23798	1.91803	2.068585
all_exons	ENSRNOG00000000327_024	0.937564292682927	0.476578534166286	2.37482	0.01	0.82601
all_exons	ENSRNOG00000000335_001	0.664297222222222	0.318038828253222	1.37782	-0.0838	0.63306
all_exons	ENSRNOG00000000335_002	0.878246666666667	0.229672148198978	1.132	0.684615	0.818125
all_exons	ENSRNOG00000000335_003	0.512408333333333	0.0594098695700751	0.574038	0.4555	0.507687
all_exons	ENSRNOG00000000335_004	0.76815	0.0190211724139181	0.7816	0.7547	0.76815
all_exons	ENSRNOG00000000335_005	0.807375	0.175114994360849	0.9312	0.68355	0.807375
all_exons	ENSRNOG00000000335_006	1.0433275	0.0758313485637701	1.136	0.9535	1.041905
all_exons	ENSRNOG00000000335_007	0.6423085	0.100474051849221	0.7765	0.533219	0.6297575
all_exons	ENSRNOG00000000335_008	0.342677875	0.145612583254352	0.5953	0.0873125	0.37851
all_exons	ENSRNOG00000000335_009	0.440482689655172	0.12545671626305	0.63476	0.17058	0.41626
all_exons	ENSRNOG00000000335_010	0.281335932352941	0.171834359452893	0.5088	-0.24325	0.32195
all_exons	ENSRNOG00000000335_011	0.165542777777778	0.0971062556658656	0.260684	-0.067	0.192102
all_exons	ENSRNOG00000000335_012	0.0640326142857143	0.0768576609486313	0.16256	-0.0352222	0.10456
all_exons	ENSRNOG00000000340_001	0.550591	0.132765697438194	0.7806	0.36956	0.541889
all_exons	ENSRNOG00000000340_002	1.773345	0.160810934671744	2.0627	1.5696	1.749835
all_exons	ENSRNOG00000000340_003	-0.104443863636364	0.209369895565491	0.251818	-0.406	-0.11854
all_exons	ENSRNOG00000000340_004	1.98340769230769	0.252121368000739	2.55075	1.65303	1.95372
all_exons	ENSRNOG00000000340_005	2.011018	0.207989423972577	2.33732	1.75274	1.98713
all_exons	ENSRNOG00000000340_006	0.289075166666667	0.137047302586248	0.535333	0.130692	0.2848765
all_exons	ENSRNOG00000000340_007	1.19564	0.199073370268351	1.66583	1.0231	1.19004
all_exons	ENSRNOG00000000340_008	2.09907222222222	0.0942458775992055	2.31825	1.99822	2.08664
all_exons	ENSRNOG00000000340_009	1.70533142857143	0.134658290551624	1.93237	1.55172	1.68174
all_exons	ENSRNOG00000000340_010	2.148816	0.154027953566877	2.37022	1.97779	2.14325
all_exons	ENSRNOG00000000340_011	2.165403125	0.204249268157604	2.74275	1.843	2.16506
all_exons	ENSRNOG00000000340_012	0.50696472	0.376531754825975	0.91462	-0.112296	0.7005
all_exons	ENSRNOG00000000341_001	0.435614272727273	0.269249276055349	1.04122	-0.1646	0.38166
all_exons	ENSRNOG00000000341_002	0.8476	NA	0.8476	0.8476	0.8476
all_exons	ENSRNOG00000000341_003	1.644434	0.167123306064714	1.9366	1.53449	1.57197
all_exons	ENSRNOG00000000341_004	0.9315	NA	0.9315	0.9315	0.9315
all_exons	ENSRNOG00000000341_005	1.099313	0.210046389462741	1.53867	0.892721	1.06961
all_exons	ENSRNOG00000000341_006	1.67999076923077	0.276223181879603	2.48833	1.39146	1.64821
all_exons	ENSRNOG00000000341_007	1.689985	0.332170480928092	2.23722	1.19736	1.57043
all_exons	ENSRNOG00000000341_008	1.41545111111111	0.103545857751608	1.63914	1.21958	1.42097
all_exons	ENSRNOG00000000341_009	1.64847384615385	0.310062046708355	2.20533	1.20274	1.75172
all_exons	ENSRNOG00000000341_010	1.37324758823529	0.311640189810513	1.81464	0.95574	1.3476
all_exons	ENSRNOG00000000341_011	1.37168782608696	0.156832596796031	1.59848	1.01702	1.37356
all_exons	ENSRNOG00000000341_012	0.7223442	0.439406946609006	1.49006	-0.088375	0.6261
all_exons	ENSRNOG00000000341_013	1.43033083333333	0.102626975583539	1.65033	1.29052	1.42307
all_exons	ENSRNOG00000000341_014	0.677446933333333	0.135479728213943	0.904538	0.474	0.66766
all_exons	ENSRNOG00000000341_015	1.20299692307692	0.19343930776795	1.60933	0.997	1.1656
all_exons	ENSRNOG00000000341_016	0.727248333333333	0.393512479138785	1.15596	-0.238667	0.80382
all_exons	ENSRNOG00000000341_017	0.945636086956522	0.209878225964468	1.20944	0.58414	1.00198
all_exons	ENSRNOG00000000341_018	1.0976885	0.188737506418863	1.5726	0.82092	1.12089
all_exons	ENSRNOG00000000341_019	1.3613096	0.321756508992437	1.77484	0.346	1.40408
all_exons	ENSRNOG00000000341_020	1.31896333333333	0.235375913279972	1.77844	1.03317	1.25486
all_exons	ENSRNOG00000000341_021	0.267936281690141	0.318747880198091	1.0623	-0.24986	0.14388
all_exons	ENSRNOG00000000341_022	1.5356675	0.371986146215268	2.07234	0.532	1.53918
all_exons	ENSRNOG00000000341_023	1.39666967741935	0.468786151235179	2.03834	0.70304	1.39252
all_exons	ENSRNOG00000000341_024	0.57997287826087	0.45005494227933	1.19918	-0.409286	0.6772
all_exons	ENSRNOG00000000341_025	-0.09883206	0.130286556148238	-0.0168478	-0.329	-0.05275
all_exons	ENSRNOG00000000345_001	0.566018868131868	0.275331695221608	1.0266	0	0.60034
all_exons	ENSRNOG00000000368_001	0.3621597	0.686584509843977	2.633	-0.2047	0.01744
all_exons	ENSRNOG00000000368_002	1.42903195266272	0.797326520500346	3.06548	0.09152	1.5476
all_exons	ENSRNOG00000000368_003	0.974571571428571	0.137646440853545	1.12846	0.642	0.9937
all_exons	ENSRNOG00000000368_004	2.0980916	0.0910636656264909	2.3218	1.92674	2.10966
all_exons	ENSRNOG00000000368_005	2.10484043478261	0.24705201389178	2.9472	1.73204	2.13742
all_exons	ENSRNOG00000000368_006	1.70202666666667	0.492795771221034	1.98858	1.133	1.9845
all_exons	ENSRNOG00000000368_007	2.4181395	0.158785198285211	2.6631	2.02582	2.46158
all_exons	ENSRNOG00000000368_008	2.82645916666667	0.136821592093057	3.04768	2.65657	2.8285
all_exons	ENSRNOG00000000368_009	2.74469347826087	0.285467845452604	3.211	2.29408	2.71846
all_exons	ENSRNOG00000000368_010	2.09862047619048	0.155228116121925	2.3915	1.79574	2.09168
all_exons	ENSRNOG00000000368_011	2.08713583333333	0.115324551234437	2.35831	1.94304	2.09238
all_exons	ENSRNOG00000000368_012	2.25223272727273	0.0836592881981325	2.38182	2.09556	2.25643
all_exons	ENSRNOG00000000368_013	2.13089333333333	0.105226919672722	2.28648	1.88862	2.13332
all_exons	ENSRNOG00000000368_014	1.92879944444444	0.0795695734393509	2.04114	1.81196	1.91112
all_exons	ENSRNOG00000000368_015	2.00463616666667	0.528574764653182	2.36591	0.969667	2.23915
all_exons	ENSRNOG00000000368_016	2.22338210526316	0.222770353617525	2.894	1.95986	2.24124
all_exons	ENSRNOG00000000368_017	2.22930230769231	0.0946932176370702	2.377	2.06664	2.23344
all_exons	ENSRNOG00000000368_018	2.12269411764706	0.10697555568089	2.31029	1.92826	2.13302
all_exons	ENSRNOG00000000368_019	0.211989715	0.130723481682287	0.3387	-0.00276471	0.2565
all_exons	ENSRNOG00000000368_020	1.65572714285714	0.373927030068739	2.28812	0.87782	1.66294
all_exons	ENSRNOG00000000373_001	1.82246103448276	0.284706240477354	2.50675	1.33666	1.80876
all_exons	ENSRNOG00000000373_002	1.77708	0.162704750107956	2.072	1.54264	1.76335
all_exons	ENSRNOG00000000373_003	1.81571	0.166883571528637	2.2515	1.60192	1.80475
all_exons	ENSRNOG00000000373_004	1.55800909090909	0.12135538145913	1.68092	1.2506	1.58614
all_exons	ENSRNOG00000000373_005	2.11427789473684	0.238392825502105	2.894	1.851	2.03626
all_exons	ENSRNOG00000000373_006	1.635269	0.29124261739618	2.456	1.47162	1.54879
all_exons	ENSRNOG00000000373_007	1.250833125	0.291579288787087	1.6027	0.382	1.331165
all_exons	ENSRNOG00000000373_008	1.756282	0.258710298385136	2.3459	1.3057	1.68022
all_exons	ENSRNOG00000000373_009	1.748108125	0.214554905800163	2.12519	1.4515	1.75544
all_exons	ENSRNOG00000000373_010	1.740775	0.320440860005573	2.4475	1.32716	1.801495
all_exons	ENSRNOG00000000373_011	2.0669925	0.358283348826968	3.3405	1.75912	1.99649
all_exons	ENSRNOG00000000373_012	1.477165	0.178235861551084	1.71544	1.14771	1.471105
all_exons	ENSRNOG00000000376_001	1.33647043478261	0.186176101202311	1.854	1.04356	1.3842
all_exons	ENSRNOG00000000378_001	0.224253585585586	0.217875160463404	0.7394	0	0.19074
all_exons	ENSRNOG00000000378_002	1.38338941176471	0.177678948931443	1.6247	1.05794	1.40888
all_exons	ENSRNOG00000000378_003	1.815979	0.381415446888643	3.191	1.33916	1.77506
all_exons	ENSRNOG00000000378_004	1.07273109090909	0.110435744146046	1.29588	0.959422	1.0307
all_exons	ENSRNOG00000000383_001	1.29855303030303	0.423399190964367	2.20572	0.8013	1.16816
all_exons	ENSRNOG00000000383_002	1.25737831460674	0.600971594403664	3.193	0.27142	1.1454
all_exons	ENSRNOG00000000383_003	2.03423777777778	0.384889189531611	2.6868	1.4242	2.1152
all_exons	ENSRNOG00000000383_004	1.50067	0.154734550246543	1.68109	1.231	1.53191
all_exons	ENSRNOG00000000383_005	0.7647361	0.22300329597487	1.21417	0.540935	0.703624
all_exons	ENSRNOG00000000383_006	2.01641625	0.397111169067573	2.805	1.62794	1.885735
all_exons	ENSRNOG00000000383_007	2.11052733333333	0.393289654933988	3.422	1.73378	2.0457
all_exons	ENSRNOG00000000383_008	2.17497	0.227900337647841	2.37467	1.9267	2.22354
all_exons	ENSRNOG00000000383_009	1.82977083333333	0.298411663294436	2.09122	1.279	1.99828
all_exons	ENSRNOG00000000383_010	1.19931105263158	0.597050244867347	2.3905	0.28608	1.0909
all_exons	ENSRNOG00000000383_011	1.00711406779661	0.456879629711412	1.9077	0.43922	0.85218
all_exons	ENSRNOG00000000383_012	1.19360714285714	0.295751300652022	1.94038	0.79128	1.249505
all_exons	ENSRNOG00000000383_013	2.13125695652174	0.218861903376095	2.44922	1.398	2.18505
all_exons	ENSRNOG00000000383_014	1.957552	0.31080478317702	2.43367	1.5833	1.91014
all_exons	ENSRNOG00000000383_015	1.55664333333333	0.650716399228573	3.0195	1.0593	1.31741
all_exons	ENSRNOG00000000383_016	2.00987769230769	0.290345455912833	2.771	1.52728	2.01332
all_exons	ENSRNOG00000000383_017	1.65094285714286	0.142366073983336	1.85702	1.35838	1.69557
all_exons	ENSRNOG00000000383_018	1.58524647058824	0.178498581574938	1.86822	1.29224	1.54612
all_exons	ENSRNOG00000000383_019	1.92176071428571	0.0767645593771867	2.04108	1.80587	1.93551
all_exons	ENSRNOG00000000383_020	0.437508840302521	0.348754096421791	1.41262	-0.00578	0.32884
all_exons	ENSRNOG00000000383_021	0.61718325	0.0687719675612818	0.6957	0.5371	0.6179665
all_exons	ENSRNOG00000000384_001	1.11696911111111	0.657680405685053	2.20516	0.25298	0.8737
all_exons	ENSRNOG00000000386_001	0.140921393598361	0.347064896630192	1.88831	-0.23272	0.04817
all_exons	ENSRNOG00000000386_002	1.26164285714286	0.175702357669088	1.42818	1.0075	1.37388
all_exons	ENSRNOG00000000386_003	0.969441611111111	0.200949556701394	1.3403	0.69072	0.98366
all_exons	ENSRNOG00000000386_004	0.806750777777778	0.153875997617219	1.00742	0.5785	0.78726
all_exons	ENSRNOG00000000386_005	0.729119333333333	0.187931772977145	0.885586	0.520667	0.781105
all_exons	ENSRNOG00000000386_006	0.930800181818182	0.119347531447297	1.05696	0.687579	0.96496
all_exons	ENSRNOG00000000386_007	1.273391	0.102547043020373	1.49279	1.11516	1.267445
all_exons	ENSRNOG00000000386_008	1.1050978	0.331675429652678	1.41892	0.408778	1.17495
all_exons	ENSRNOG00000000386_009	0.558015933333333	0.447291884742657	1.1417	0.03	0.36784
all_exons	ENSRNOG00000000387_001	0.65913756097561	0.768950515754364	1.9739	-0.17862	0.1522
all_exons	ENSRNOG00000000387_002	1.59372842105263	0.515602473856913	3.0435	0.78644	1.63812
all_exons	ENSRNOG00000000387_003	1.35865111111111	0.205123002393957	1.83	1.1599	1.32118
all_exons	ENSRNOG00000000387_004	1.384374	0.428745943831051	1.97289	0.7319	1.47767
all_exons	ENSRNOG00000000387_005	1.81277666666667	0.131530125541642	2.02418	1.65416	1.77533
all_exons	ENSRNOG00000000387_006	1.8320035	0.244611561638254	2.15336	1.049	1.844895
all_exons	ENSRNOG00000000387_007	1.76158347826087	0.282413670165668	2.08792	1.19616	1.80844
all_exons	ENSRNOG00000000387_008	2.11164818181818	0.0901119727692366	2.23841	2.00113	2.1527
all_exons	ENSRNOG00000000387_009	1.48035545454545	0.115185614932042	1.74554	1.34934	1.4557
all_exons	ENSRNOG00000000387_010	1.22709833333333	0.172767469309228	1.66333	1.03038	1.17169
all_exons	ENSRNOG00000000387_011	1.14954260869565	0.172373438320235	1.46642	0.81928	1.15744
all_exons	ENSRNOG00000000387_012	1.016404	0.353999874643005	1.67874	0.478195	1.00819
all_exons	ENSRNOG00000000387_013	1.09206529411765	0.403479428473709	1.73	0.49804	1.09686
all_exons	ENSRNOG00000000387_014	1.54383333333333	0.137631956736622	1.85841	1.38857	1.531145
all_exons	ENSRNOG00000000387_015	1.40933013636364	0.546356918531876	2.17724	0.584138	1.3783
all_exons	ENSRNOG00000000387_016	1.29030785714286	0.455322037196305	2.537	0.61142	1.281965
all_exons	ENSRNOG00000000387_017	1.16569733333333	0.342540382425753	1.79282	0.5294	1.08464
all_exons	ENSRNOG00000000387_018	1.34197268421053	0.300938005212601	1.72964	0.525846	1.36718
all_exons	ENSRNOG00000000387_019	0.679355368421053	0.161803948546522	1.10433	0.4394	0.65752
all_exons	ENSRNOG00000000387_020	0.437585614035088	0.445341605154964	2.09374	-0.09032	0.35914
all_exons	ENSRNOG00000000387_021	1.89251	0.17025165324699	2.16722	1.68402	1.86802
all_exons	ENSRNOG00000000387_022	2.01349	0.262546481503752	2.459	1.62222	2.07664
all_exons	ENSRNOG00000000387_023	2.03005142857143	0.180199904775092	2.3355	1.84075	1.99988
all_exons	ENSRNOG00000000387_024	2.00021076923077	0.28557717034868	2.894	1.79048	1.9397
all_exons	ENSRNOG00000000387_025	1.37493285714286	0.323700629168078	1.90984	1.00867	1.38585
all_exons	ENSRNOG00000000387_026	2.04738285714286	0.329578573949511	2.53348	1.5843	2.03709
all_exons	ENSRNOG00000000387_027	2.00415333333333	0.116046978561845	2.12525	1.89392	1.99329
all_exons	ENSRNOG00000000387_028	3.0435	NA	3.0435	3.0435	3.0435
all_exons	ENSRNOG00000000387_029	1.677425	0.0226627723370288	1.69345	1.6614	1.677425
all_exons	ENSRNOG00000000387_030	1.990368	0.29126471125078	2.28252	1.50833	2.02973
all_exons	ENSRNOG00000000387_031	0.313715265	0.424128267673381	1.22102	-0.236889	0.22866
all_exons	ENSRNOG00000000390_001	1.93501866666667	0.270050947147456	2.26931	1.47938	1.96534
all_exons	ENSRNOG00000000390_002	1.8786425	0.0939230786715537	1.94676	1.65729	1.90339
all_exons	ENSRNOG00000000390_003	1.938816	0.132493834686751	2.05397	1.71138	1.9754
all_exons	ENSRNOG00000000390_004	1.323971	0.142183189461889	1.694	1.14636	1.297445
all_exons	ENSRNOG00000000390_005	1.44027076923077	0.246771320911404	1.81913	1.12608	1.43948
all_exons	ENSRNOG00000000390_006	1.13679583333333	0.508180361923498	2.19389	0.6095	0.9404
all_exons	ENSRNOG00000000390_007	1.263201	0.128542791530464	1.50192	1.02088	1.26642
all_exons	ENSRNOG00000000390_008	1.76885588235294	0.1635210683696	1.99971	1.50193	1.8024
all_exons	ENSRNOG00000000390_009	1.30126416666667	0.113965234767477	1.50118	1.11335	1.30941
all_exons	ENSRNOG00000000390_010	1.62045727272727	0.353652475407452	1.95255	0.683	1.71102
all_exons	ENSRNOG00000000390_011	1.59864142857143	0.159908852728523	1.87089	1.43607	1.5645
all_exons	ENSRNOG00000000390_012	1.81771857142857	0.206849353268554	2.02734	1.5028	1.82734
all_exons	ENSRNOG00000000390_013	2.19130428571429	0.383768207857171	2.861	1.69348	2.14897
all_exons	ENSRNOG00000000390_014	2.02969923076923	0.235383310313962	2.69	1.65596	2.0027
all_exons	ENSRNOG00000000390_015	1.35781	0.363124847318384	1.70526	0.365	1.454
all_exons	ENSRNOG00000000390_016	1.77387916666667	0.0801183464925293	1.91606	1.66465	1.76445
all_exons	ENSRNOG00000000390_017	1.76706833333333	0.351977996141303	2.29284	1.09704	1.86538
all_exons	ENSRNOG00000000392_001	0.561238166666667	0.271619502288448	1.01657	0.20648	0.5978955
all_exons	ENSRNOG00000000392_002	1.03358682926829	0.682485640737001	2.7018	0.2439	0.94
all_exons	ENSRNOG00000000392_003	1.88620466666667	0.236436074110852	2.40525	1.54776	1.84064
all_exons	ENSRNOG00000000392_004	2.06723388888889	0.196049511787768	2.51133	1.77152	2.09775
all_exons	ENSRNOG00000000392_005	1.9926875	0.174963334669214	2.18214	1.6327	2.02217
all_exons	ENSRNOG00000000392_006	1.70708863636364	0.27957339983992	2.14233	1.19204	1.74613
all_exons	ENSRNOG00000000392_007	1.988875	0.161207985000054	2.123	1.57433	2.014035
all_exons	ENSRNOG00000000392_008	1.78663166666667	0.296310537408665	2.21042	1.3316	1.84217
all_exons	ENSRNOG00000000392_009	2.033528	0.337188010390511	2.894	1.7277	1.9222
all_exons	ENSRNOG00000000392_010	2.250365	0.189574324512276	2.66943	2.08343	2.23538
all_exons	ENSRNOG00000000392_011	1.4297525	0.242591961274482	1.79987	0.98584	1.46909
all_exons	ENSRNOG00000000392_012	2.01204352941176	0.224278562254097	2.61125	1.69992	1.99318
all_exons	ENSRNOG00000000392_013	2.0114525	0.0981345584690179	2.1558	1.85229	2.005165
all_exons	ENSRNOG00000000392_014	1.90810909090909	0.299116252733099	2.30243	1.48736	1.80716
all_exons	ENSRNOG00000000392_015	1.6769	0.171763407794393	1.91429	1.357	1.70774
all_exons	ENSRNOG00000000392_016	-0.0104371181818182	0.162622049340586	0.40858	-0.192222	-0.06859
all_exons	ENSRNOG00000000392_017	0.186777666666667	0.0923765094400808	0.2634	0.0842	0.212733
all_exons	ENSRNOG00000000392_018	0.150155666666667	0.149107433404017	0.258	-0.02	0.212467
all_exons	ENSRNOG00000000392_019	0.1989622	0.178162473344679	0.428	0.02375	0.1720494
all_exons	ENSRNOG00000000392_020	0.400485398	0.241160806367301	0.60596	-0.00390001	0.483067
all_exons	ENSRNOG00000000392_021	0.1005	0.342946788875476	0.343	-0.142	0.1005
all_exons	ENSRNOG00000000392_022	0.6334065	0.184006769553913	0.84225	0.455893	0.6177415
all_exons	ENSRNOG00000000394_001	-0.0236730391176471	0.198541742120548	0.47856	-0.3847	-0.04232
all_exons	ENSRNOG00000000394_002	0.226280061	0.117913336160119	0.4507	-0.18288	0.24064
all_exons	ENSRNOG00000000394_003	0.591552533333333	0.238269002688098	1.06175	0.12432	0.6285
all_exons	ENSRNOG00000000394_004	0.23297606	0.221372604480647	0.62024	-0.0498889	0.2237355
all_exons	ENSRNOG00000000394_005	1.12784	0.242085464568932	1.41078	0.71566	1.22393
all_exons	ENSRNOG00000000394_006	0.0574548631578947	0.134761806357325	0.285973	-0.18748	0.0646
all_exons	ENSRNOG00000000395_001	1.1362419858156	0.621886905454704	2.18943	0.1168	1.38326
all_exons	ENSRNOG00000000395_002	1.23127666666667	0.29380610960704	1.58602	0.5548	1.27694
all_exons	ENSRNOG00000000395_003	1.55050555555556	0.177471667676218	1.79593	1.25238	1.58982
all_exons	ENSRNOG00000000395_004	1.82130157894737	0.206816868274626	2.416	1.49374	1.88062
all_exons	ENSRNOG00000000395_005	1.42327	0.133085069356838	1.54934	1.13678	1.44187
all_exons	ENSRNOG00000000395_006	1.608819	0.182405749814954	1.94188	1.33316	1.59019
all_exons	ENSRNOG00000000395_007	0.615719786934426	0.467417056738332	1.6903	-0.08236	0.56428
all_exons	ENSRNOG00000000396_001	0.963745510204082	0.178452489114297	1.35905	0.53374	0.97996
all_exons	ENSRNOG00000000396_002	1.389496	0.228390889770148	1.64486	1.12614	1.36367
all_exons	ENSRNOG00000000396_003	1.06859142857143	0.26760500842896	1.624	0.77192	1.02081
all_exons	ENSRNOG00000000396_004	1.51968875	0.179245659171057	1.74704	1.26064	1.51156
all_exons	ENSRNOG00000000396_005	1.65915125	0.174162688183655	1.89723	1.41338	1.66076
all_exons	ENSRNOG00000000396_006	1.91526166666667	0.19060636509611	2.10972	1.58994	1.99625
all_exons	ENSRNOG00000000396_007	1.76709588235294	0.431119485831057	2.24772	0.402	1.8838
all_exons	ENSRNOG00000000396_008	1.91069866666667	0.206727275581922	2.41	1.62516	1.93104
all_exons	ENSRNOG00000000396_009	1.97134733333333	0.24025778995745	2.27072	1.5386	1.98107
all_exons	ENSRNOG00000000396_010	1.98986285714286	0.193070865635245	2.19986	1.66602	2.06196
all_exons	ENSRNOG00000000396_011	1.5652375	0.249250826938539	1.89106	1.0468	1.58438
all_exons	ENSRNOG00000000396_012	1.92096666666667	0.110524162338405	2.125	1.75898	1.913145
all_exons	ENSRNOG00000000396_013	1.72424333333333	0.224622761850122	1.99274	1.2795	1.75513
all_exons	ENSRNOG00000000396_014	1.39277375	0.231597090651446	1.59418	0.9454	1.492075
all_exons	ENSRNOG00000000396_015	0.839094551724138	0.143161328281764	1.30643	0.60518	0.83206
all_exons	ENSRNOG00000000396_016	0.777081842105263	0.175459742321664	1.04984	0.425	0.802875
all_exons	ENSRNOG00000000397_001	0.933072333333333	0.555290700740626	1.9417	-0.1504	0.9785
all_exons	ENSRNOG00000000397_002	1.39800904761905	0.142014485771866	1.6835	1.17122	1.35548
all_exons	ENSRNOG00000000397_003	1.58535580645161	0.352122724976905	2.30411	0.96626	1.69268
all_exons	ENSRNOG00000000397_004	2.070928	0.177456870623339	2.34334	1.73969	2.1055
all_exons	ENSRNOG00000000397_005	1.19593111111111	0.128420849304586	1.33083	0.8885	1.23269
all_exons	ENSRNOG00000000397_006	1.45969666666667	0.283952219550893	2.343	1.28846	1.37954
all_exons	ENSRNOG00000000397_007	1.91637541666667	0.276914677802437	2.44813	1.5419	1.82104
all_exons	ENSRNOG00000000397_008	2.1400355	0.234722669088325	2.894	1.7736	2.17231
all_exons	ENSRNOG00000000397_009	1.89817052631579	0.161610729033058	2.3256	1.64906	1.91793
all_exons	ENSRNOG00000000397_010	2.16458222222222	0.114753636192691	2.32862	2.03358	2.12978
all_exons	ENSRNOG00000000397_011	2.76443380952381	0.199106344762697	3.0693	2.39322	2.7462
all_exons	ENSRNOG00000000397_012	2.23419705882353	0.146280317659481	2.4114	1.927	2.31794
all_exons	ENSRNOG00000000397_013	2.0679075	0.142718121938125	2.40931	1.90792	2.074735
all_exons	ENSRNOG00000000397_014	1.93710826086957	0.351888884562522	2.35306	0.579	1.99048
all_exons	ENSRNOG00000000397_015	1.71246352941176	0.203037896830283	2.0561	1.132	1.69044
all_exons	ENSRNOG00000000397_016	1.71172538461538	0.227203623159762	2.14311	1.45786	1.6171
all_exons	ENSRNOG00000000397_017	1.517625	0.190047807683391	2.157	1.20968	1.45362
all_exons	ENSRNOG00000000397_018	2.103625	0.148490225849136	2.35096	1.92294	2.064915
all_exons	ENSRNOG00000000397_019	1.9571235	0.16686415099447	2.33666	1.76052	1.88094
all_exons	ENSRNOG00000000397_020	1.872555	0.171646472048413	2.126	1.74577	1.809225
all_exons	ENSRNOG00000000397_021	2.15302	0.369272454022772	2.79125	1.92825	1.95754
all_exons	ENSRNOG00000000397_022	1.7129	0.193710263505835	1.95572	1.183	1.70906
all_exons	ENSRNOG00000000397_023	1.37867933333333	0.826409334112376	2.41976	0.1949	1.36961
all_exons	ENSRNOG00000000397_024	0.428406614285714	0.319072632040017	0.88396	-0.150778	0.4486
all_exons	ENSRNOG00000000398_001	0.539883818181818	0.326865769360865	1.09164	0.12636	0.40646
all_exons	ENSRNOG00000000398_002	1.46932681818182	0.348447109648979	2.2591	0.81106	1.49062
all_exons	ENSRNOG00000000398_003	1.431658125	0.298159620141488	1.88633	0.818	1.510775
all_exons	ENSRNOG00000000398_004	1.70014294117647	0.263884718195387	2.05988	1.0018	1.73538
all_exons	ENSRNOG00000000398_005	1.49953052631579	0.304046603088585	2.17194	1.07484	1.42829
all_exons	ENSRNOG00000000398_006	1.50347352941176	0.166608669565136	1.8586	1.25625	1.4871
all_exons	ENSRNOG00000000398_007	1.06706669230769	0.348653719583004	1.75	0.472364	1.173
all_exons	ENSRNOG00000000398_008	1.08730936363636	0.297544901086297	1.35602	0.4285	1.1836
all_exons	ENSRNOG00000000398_009	0.708695070175439	0.333630590854341	1.2491	-0.259	0.666793
all_exons	ENSRNOG00000000398_010	0.111632827272727	0.246024417605871	0.6205	-0.1457	0.01704
all_exons	ENSRNOG00000000401_001	0.905259671641791	0.504421995287001	1.9144	-0.10232	0.974675
all_exons	ENSRNOG00000000401_002	1.15215538461538	0.0762640633605135	1.32498	1.05258	1.16438
all_exons	ENSRNOG00000000401_003	0.99339	0.238694512475076	1.6515	0.6534	0.89125
all_exons	ENSRNOG00000000401_004	1.0210394047619	0.309396971158885	1.614	0.31166	1.03205
all_exons	ENSRNOG00000000401_005	1.34191322580645	0.250451711891229	2.08767	0.92464	1.39194
all_exons	ENSRNOG00000000401_006	0.840307090909091	0.298874694366163	1.33656	0.3847	0.7832205
all_exons	ENSRNOG00000000405_001	0.958956666666667	0.77267478066081	2.22724	0.04218	0.47628
all_exons	ENSRNOG00000000405_002	1.44588370967742	0.400684203066637	2.11258	0.877759	1.40992
all_exons	ENSRNOG00000000405_003	0.625550618627451	0.576771519193506	1.68548	-0.185125	0.65838
all_exons	ENSRNOG00000000406_001	0.076957836122449	0.160248843520149	0.666833	-0.23868	0.0653
all_exons	ENSRNOG00000000406_002	0.635937677419355	0.198663191031016	0.9901	0.215125	0.67306
all_exons	ENSRNOG00000000406_003	0.680155176470588	0.286404192038812	1.05333	0.2137	0.65744
all_exons	ENSRNOG00000000406_004	1.59717571428571	0.192182957929889	1.91108	1.25738	1.59186
all_exons	ENSRNOG00000000406_005	1.6523995	0.206899591703573	1.90224	1.23826	1.72889
all_exons	ENSRNOG00000000406_006	1.1699812	0.383135604709873	1.77608	0.533286	1.12331
all_exons	ENSRNOG00000000406_007	1.81802230769231	0.140187124655693	2.00996	1.47434	1.84028
all_exons	ENSRNOG00000000406_008	1.73495428571429	0.149657841186392	1.9136	1.434	1.781
all_exons	ENSRNOG00000000406_009	1.37640588235294	0.252121765077383	1.82764	1.03303	1.30183
all_exons	ENSRNOG00000000406_010	0.638341571428571	0.188318376719898	0.9836	0.36238	0.6288265
all_exons	ENSRNOG00000000406_011	0.752082555555556	0.397870258898586	1.76267	0.47998	0.646791
all_exons	ENSRNOG00000000406_012	0.912931684210526	0.404851565579569	1.36672	0.1189	1.10752
all_exons	ENSRNOG00000000406_013	1.23202083333333	0.314850615385032	2.07286	0.89136	1.15506
all_exons	ENSRNOG00000000406_014	0.588418705882353	0.0826300355498567	0.752625	0.46004	0.591313
all_exons	ENSRNOG00000000406_015	0.901680555555556	0.270804516307639	1.51683	0.53116	0.8245
all_exons	ENSRNOG00000000406_016	0.638111875	0.220479086589086	1.176	0.23798	0.620422
all_exons	ENSRNOG00000000406_017	0.774417933333333	0.212599521523943	1.46325	0.5485	0.741571
all_exons	ENSRNOG00000000406_018	0.48524235	0.141139402220968	0.837889	0.26496	0.48351
all_exons	ENSRNOG00000000406_019	0.594951388888889	0.199316384144033	0.867957	0.24774	0.64291
all_exons	ENSRNOG00000000406_020	0.82576	0.296798440095054	1.65433	0.4944	0.77672
all_exons	ENSRNOG00000000406_021	0.758177714285714	0.215163400997508	1.268	0.41632	0.78118
all_exons	ENSRNOG00000000406_022	0.528390142857143	0.147245194707429	0.931	0.33214	0.52042
all_exons	ENSRNOG00000000406_023	0.666186095238095	0.159501023618943	1.0128	0.390257	0.66606
all_exons	ENSRNOG00000000406_024	0.488440619047619	0.115435804178546	0.687955	0.31034	0.50076
all_exons	ENSRNOG00000000406_025	0.537794142857143	0.0929970799459649	0.734667	0.4616	0.497848
all_exons	ENSRNOG00000000406_026	0.704612222222222	0.337288069144432	1.21822	0.2215	0.58218
all_exons	ENSRNOG00000000406_027	0.770065066666667	0.385502190991822	1.20686	0.14125	0.8738
all_exons	ENSRNOG00000000406_028	0.99084625	0.183872222584961	1.5618	0.7928	0.94339
all_exons	ENSRNOG00000000406_029	0.8614917	0.475752720216049	1.2275	-0.82825	0.99548
all_exons	ENSRNOG00000000406_030	0.7825742	0.085559370717129	0.86152	0.57624	0.81168
all_exons	ENSRNOG00000000406_031	0.88895075	0.299382873578102	1.87	0.51318	0.91322
all_exons	ENSRNOG00000000406_032	0.894651333333333	0.304001420660767	1.49628	0.49242	0.88702
all_exons	ENSRNOG00000000406_033	0.893594727272727	0.162374130608352	1.04032	0.4651	0.94232
all_exons	ENSRNOG00000000406_034	0.708430136363636	0.327729511677265	1.29741	0.2571	0.69949
all_exons	ENSRNOG00000000406_035	0.74214584	0.242486660341567	1.14402	0.0707	0.80289
all_exons	ENSRNOG00000000406_036	0.5804738	0.139806000459208	0.8033	0.307143	0.5940095
all_exons	ENSRNOG00000000406_037	0.973389368421053	0.188570883859863	1.5565	0.758833	0.95008
all_exons	ENSRNOG00000000406_038	0.995212846153846	0.135358621367983	1.22153	0.71888	1.011
all_exons	ENSRNOG00000000406_039	1.094054	0.308736713124398	1.83917	0.88662	1.00109
all_exons	ENSRNOG00000000406_040	1.07918928571429	0.147020275695954	1.30724	0.77828	1.06192
all_exons	ENSRNOG00000000406_041	0.918518071428571	0.327385927407128	1.29632	0.403821	1.07011
all_exons	ENSRNOG00000000406_042	0.836845506666667	0.38003034967557	1.20968	0.064625	1.0266
all_exons	ENSRNOG00000000406_043	0.4600525	0.139799228601234	0.56288	0.1851	0.4996925
all_exons	ENSRNOG00000000406_044	0.458660666666667	0.0979952138133967	0.570833	0.389687	0.415462
all_exons	ENSRNOG00000000406_045	0.938385	0.0904540014902602	1.06684	0.856633	0.9055385
all_exons	ENSRNOG00000000406_046	0.352762	0.176524975666335	0.492568	0.05425	0.385706
all_exons	ENSRNOG00000000406_047	0.742823466666667	0.357736260501438	1.17516	0.232353	0.86966
all_exons	ENSRNOG00000000406_048	0.94428625	0.190659236785598	1.5081	0.70926	0.92119
all_exons	ENSRNOG00000000406_049	0.851000181818182	0.359870616781277	1.176	-0.37475	0.92965
all_exons	ENSRNOG00000000406_050	0.7383395	0.142155245739962	0.85536	0.38756	0.8016775
all_exons	ENSRNOG00000000406_051	0.8792805	0.28901186174173	1.841	0.50518	0.91165
all_exons	ENSRNOG00000000406_052	0.846380277777778	0.304141975285886	1.47189	0.4597	0.83561
all_exons	ENSRNOG00000000406_053	0.897459090909091	0.13986582630897	1.01814	0.5232	0.93854
all_exons	ENSRNOG00000000406_054	0.685494090909091	0.324531269117243	1.27587	0.2534	0.65883
all_exons	ENSRNOG00000000406_055	0.7374713	0.231627991154382	1.13934	0.1098	0.7726
all_exons	ENSRNOG00000000406_056	0.553217	0.153250730464817	0.80728	0.252	0.560915
all_exons	ENSRNOG00000000406_057	0.963706789473684	0.181823764827245	1.53075	0.777875	0.89942
all_exons	ENSRNOG00000000406_058	0.984999230769231	0.155255093875721	1.23209	0.69086	0.9865
all_exons	ENSRNOG00000000406_059	1.05855825	0.309916836893729	1.81233	0.85584	0.974825
all_exons	ENSRNOG00000000406_060	1.10052338095238	0.190308221201943	1.617	0.76684	1.07218
all_exons	ENSRNOG00000000406_061	0.871826214285714	0.334370848222605	1.25762	0.360321	1.0301
all_exons	ENSRNOG00000000406_062	0.848534293333333	0.391558721157857	1.20682	0.0279444	1.03688
all_exons	ENSRNOG00000000406_063	0.464476166666667	0.141203535069653	0.571567	0.187	0.499765
all_exons	ENSRNOG00000000406_064	0.384982666666667	0.0483866831507733	0.426833	0.332	0.396115
all_exons	ENSRNOG00000000406_065	0.949073166666667	0.0860826967570526	1.06716	0.86549	0.9257995
all_exons	ENSRNOG00000000406_066	0.2696146	0.277709847064882	0.456286	-0.2125	0.345647
all_exons	ENSRNOG00000000406_067	0.459977307692308	0.303752016910282	1.2915	0.13944	0.393773
all_exons	ENSRNOG00000000406_068	0.1424566675	0.117414472630481	0.39692	-0.0535	0.13912
all_exons	ENSRNOG00000000407_001	0.528633888888889	0.155979296063167	0.794857	0.30722	0.55
all_exons	ENSRNOG00000000407_002	1.08145540909091	0.457036363312453	1.7797	0.2085	1.15904
all_exons	ENSRNOG00000000407_003	1.49815571428571	0.441859596107777	2.73425	0.994	1.39723
all_exons	ENSRNOG00000000407_004	1.3252	0.457448861622805	2.245	1.02281	1.1841
all_exons	ENSRNOG00000000407_005	1.69377	0.559859501482292	2.9335	1.31858	1.467405
all_exons	ENSRNOG00000000407_006	1.22682014285714	0.162541910421167	1.51268	0.918462	1.22148
all_exons	ENSRNOG00000000407_007	0.9862425	0.193714299657167	1.18632	0.7582	1.000225
all_exons	ENSRNOG00000000407_008	0.288796777777778	0.160607572815526	0.551235	0.05876	0.2891
all_exons	ENSRNOG00000000407_009	1.082054	0.29825566569891	1.608	0.871816	0.977513
all_exons	ENSRNOG00000000407_010	1.35224	0.132213907327895	1.5736	1.13511	1.3548
all_exons	ENSRNOG00000000407_011	0.736077169811321	0.343054746495295	1.41798	0.13524	0.67388
all_exons	ENSRNOG00000000408+ENSRNOG00000061091_001	0.499073573469534	0.371187033843929	1.48338	-0.29286	0.45232
all_exons	ENSRNOG00000000408+ENSRNOG00000061091_002	1.95199611111111	0.505859783887369	2.6075	0.95236	2.15034
all_exons	ENSRNOG00000000408+ENSRNOG00000061091_003	2.06636647058824	0.169204494434293	2.379	1.8099	2.07388
all_exons	ENSRNOG00000000408+ENSRNOG00000061091_004	1.85138	0.113337187483485	2.0658	1.61047	1.85659
all_exons	ENSRNOG00000000408+ENSRNOG00000061091_005	2.02224117647059	0.192926760678837	2.28448	1.60648	2.10142
all_exons	ENSRNOG00000000408+ENSRNOG00000061091_006	2.02306166666667	0.129238349400951	2.22766	1.80072	2.03563
all_exons	ENSRNOG00000000408+ENSRNOG00000061091_007	2.01452333333333	0.5622848041992	2.66267	1.65738	1.72352
all_exons	ENSRNOG00000000408+ENSRNOG00000061091_008	0.61825	0.13823937572197	0.716	0.5205	0.61825
all_exons	ENSRNOG00000000408+ENSRNOG00000061091_009	0.92564225	0.682620132706508	1.91625	0.472647	0.656836
all_exons	ENSRNOG00000000408+ENSRNOG00000061091_010	1.83892294117647	0.108408219520287	2.10375	1.71032	1.84274
all_exons	ENSRNOG00000000408+ENSRNOG00000061091_011	2.071302	0.48731708113917	2.888	1.71943	1.79942
all_exons	ENSRNOG00000000408+ENSRNOG00000061091_012	0.906667	NA	0.906667	0.906667	0.906667
all_exons	ENSRNOG00000000408+ENSRNOG00000061091_013	1.47924436	0.596014824605541	2.25754	0.55	1.8217
all_exons	ENSRNOG00000000408+ENSRNOG00000061091_014	0.190619485	0.256097168746292	0.41796	-0.604	0.3105
all_exons	ENSRNOG00000000410_001	0.0322028916666667	0.196534197349596	0.37246	-0.289	-0.00705365
all_exons	ENSRNOG00000000410_002	0.900965835164835	0.209482585236273	1.33408	0.3952	0.92172
all_exons	ENSRNOG00000000410_003	0.621601507042253	0.459193816704384	1.36374	-0.379	0.7755
all_exons	ENSRNOG00000000411_001	1.17973647058824	0.496036497269399	2.19608	0.4725	1.09648
all_exons	ENSRNOG00000000411_002	1.85473538461538	0.237137119110983	2.23294	1.50144	1.7966
all_exons	ENSRNOG00000000411_003	1.382942	0.23359994768835	1.82978	1.10711	1.33342
all_exons	ENSRNOG00000000411_004	2.17753	0.171449628300689	2.34144	1.87654	2.23375
all_exons	ENSRNOG00000000411_005	0.534927783393502	0.39040742898422	1.7827	-0.0713	0.42642
all_exons	ENSRNOG00000000412_001	2.13562944444444	0.150796672590542	2.45957	1.87228	2.164835
all_exons	ENSRNOG00000000412_002	1.91827307692308	0.0768804567043987	2.05576	1.80734	1.93196
all_exons	ENSRNOG00000000412_003	1.72457125	0.222434899086602	2.12522	1.35507	1.66624
all_exons	ENSRNOG00000000412_004	1.939101875	0.226159637843677	2.36844	1.67954	1.86206
all_exons	ENSRNOG00000000412_005	2.06256666666667	0.219548158695687	2.28975	1.673	2.10466
all_exons	ENSRNOG00000000412_006	2.216330625	0.361509809557431	3.26575	1.83874	2.19426
all_exons	ENSRNOG00000000412_007	0.537172730064417	0.536192913993281	2.1191	-0.32222	0.3831
all_exons	ENSRNOG00000000413_001	0.52991275	0.435496256890835	1.515	0.19904	0.3479385
all_exons	ENSRNOG00000000413_002	0.233170791776256	0.49676618687625	1.99844	-0.41864	0.110571
all_exons	ENSRNOG00000000414_001	0.584667	NA	0.584667	0.584667	0.584667
all_exons	ENSRNOG00000000414_002	0.5040395	0.437011416571848	1.64683	-0.00884	0.35006
all_exons	ENSRNOG00000000414_003	1.58789952380952	0.379790602996917	2.27186	1.01918	1.55868
all_exons	ENSRNOG00000000414_004	1.12810682608696	0.597543330483516	1.90222	0.33756	1.14817
all_exons	ENSRNOG00000000414_005	0.752509363636364	0.169459107619079	1.09	0.50426	0.7057
all_exons	ENSRNOG00000000414_006	1.301506	0.108510958340621	1.4686	1.17947	1.2856
all_exons	ENSRNOG00000000414_007	1.50812666666667	0.259141265382884	1.80476	1.13596	1.55359
all_exons	ENSRNOG00000000414_008	1.2927125	0.219269675650784	1.837	1.00256	1.25257
all_exons	ENSRNOG00000000414_009	1.833821875	0.108953645141332	2.104	1.64678	1.82844
all_exons	ENSRNOG00000000414_010	1.0123165	0.358291082576107	1.5663	0.51772	0.954908
all_exons	ENSRNOG00000000414_011	1.19723916666667	0.121616928506037	1.41518	0.97962	1.20571
all_exons	ENSRNOG00000000414_012	1.00678623076923	0.282767265111892	1.42346	0.654909	0.991
all_exons	ENSRNOG00000000414_013	1.04135405063291	0.455600515084126	2.41371	0.20096	1.0006
all_exons	ENSRNOG00000000414_014	1.126622375	0.303056987586356	1.7468	0.73958	1.07863
all_exons	ENSRNOG00000000414_015	0.278908888888889	0.233991003469311	0.5985	-0.1535	0.24409
all_exons	ENSRNOG00000000414_016	0.328917142857143	0.145876856115041	0.58078	-0.00275	0.32116
all_exons	ENSRNOG00000000414_017	0.202396127272727	0.121195513148574	0.3871	-0.0156552	0.233408
all_exons	ENSRNOG00000000415_001	1.754635	0.456443489334531	2.44025	0.7522	1.88563
all_exons	ENSRNOG00000000415_002	0.01459214	0.248565898782441	0.21104	-0.639333	0.08133115
all_exons	ENSRNOG00000000415_003	2.5640275	0.27546111275212	3.1994	2.24052	2.48273
all_exons	ENSRNOG00000000415_004	2.11365333333333	0.182489321814923	2.4316	1.69183	2.12571
all_exons	ENSRNOG00000000415_005	1.72160756097561	0.285472815437657	2.37886	1.14508	1.71068
all_exons	ENSRNOG00000000415_006	0.289832849994505	0.299509389652041	1.36072	-0.24408	0.23945
all_exons	ENSRNOG00000000417_001	0.0251911	0.199926473898856	0.22604	-0.1738	0.0233333
all_exons	ENSRNOG00000000417_002	0.179125	NA	0.179125	0.179125	0.179125
all_exons	ENSRNOG00000000417_003	0.156	NA	0.156	0.156	0.156
all_exons	ENSRNOG00000000417_004	0.698533666666667	0.105478478303633	0.77587	0.442333	0.741333
all_exons	ENSRNOG00000000417_005	1.1165	NA	1.1165	1.1165	1.1165
all_exons	ENSRNOG00000000417_006	0.92546075	0.113271995006646	1.169	0.8076	0.8855865
all_exons	ENSRNOG00000000417_007	1.03827144444444	0.348458562397709	1.8895	0.76044	0.944781
all_exons	ENSRNOG00000000417_008	0.94907875	0.08354303107424	1.08795	0.8502	0.946705
all_exons	ENSRNOG00000000417_009	1.10974588888889	0.203655351757844	1.64014	0.980043	1.07418
all_exons	ENSRNOG00000000417_010	0.972243333333333	0.176788111711235	1.221	0.55158	1.02755
all_exons	ENSRNOG00000000417_011	1.633324375	0.39707337750041	3.06657	1.33328	1.587445
all_exons	ENSRNOG00000000417_012	1.424315	0.317526477850846	2.21871	1.13412	1.34982
all_exons	ENSRNOG00000000417_013	1.7010125	0.143324890315991	1.92659	1.41171	1.71435
all_exons	ENSRNOG00000000417_014	1.071575	0.199642111433666	1.6109	0.78376	1.08294
all_exons	ENSRNOG00000000417_015	1.49589384615385	0.601591338708408	3.3405	0.90324	1.41917
all_exons	ENSRNOG00000000417_016	0.713160892857143	0.260295240210449	2.409	-0.14242	0.6927
all_exons	ENSRNOG00000000417_017	1.558212	0.363010942906684	2.204	1.35932	1.40193
all_exons	ENSRNOG00000000417_018	1.03252657142857	0.173086788941133	1.41333	0.907813	0.991053
all_exons	ENSRNOG00000000417_019	1.28975916666667	0.310793382416338	1.72063	0.89378	1.30144
all_exons	ENSRNOG00000000417_020	1.32732818181818	0.338038496041591	2.12825	0.88162	1.25311
all_exons	ENSRNOG00000000417_021	1.016497125	0.189559400877183	1.27158	0.548941	1.04682
all_exons	ENSRNOG00000000417_022	1.2439144	0.333273348645423	1.86069	0.83126	1.13354
all_exons	ENSRNOG00000000417_023	0.912499260869565	0.205034044513947	1.26054	0.55318	0.93104
all_exons	ENSRNOG00000000417_024	1.52229335714286	0.187644003669636	1.671	0.934667	1.58147
all_exons	ENSRNOG00000000417_025	1.13042838888889	0.186964167592157	1.44932	0.86384	1.07981
all_exons	ENSRNOG00000000417_026	0.809144916666667	0.325087911651451	1.37258	0.4159	0.64876
all_exons	ENSRNOG00000000417_027	0.894089761904762	0.291703173986487	1.39967	0.48896	0.79352
all_exons	ENSRNOG00000000417_028	0.363192471428571	0.22399606890383	0.7153	0.0388621	0.38494
all_exons	ENSRNOG00000000417_029	0.190461870689655	0.360565155586218	1.39786	-0.30618	0.10122
all_exons	ENSRNOG00000000418_001	0.722417125	0.344666473854427	2.293	0.50318	0.6523
all_exons	ENSRNOG00000000418_002	0.843949444954128	0.515685159384716	2.10976	0.03838	0.71961
all_exons	ENSRNOG00000000420_001	0.359	NA	0.359	0.359	0.359
all_exons	ENSRNOG00000000420_002	0.65425	0.158886893732617	0.7666	0.5419	0.65425
all_exons	ENSRNOG00000000420_003	0.88413525	0.44266746371844	1.515	0.535667	0.742937
all_exons	ENSRNOG00000000420_004	0.170097307692308	0.0974860180037669	0.2692	-0.0538	0.191514
all_exons	ENSRNOG00000000420_005	0.193609255555556	0.191921573414736	0.367	-0.2334	0.224467
all_exons	ENSRNOG00000000420_006	1.89703222222222	0.398388092121796	2.7525	1.41414	1.80505
all_exons	ENSRNOG00000000420_007	1.46668142857143	0.189170356506913	1.79756	1.20169	1.48673
all_exons	ENSRNOG00000000420_008	1.91005133333333	0.156178157100275	2.2384	1.6888	1.88974
all_exons	ENSRNOG00000000420_009	1.694165	0.216241177458345	1.99375	1.32514	1.703545
all_exons	ENSRNOG00000000420_010	2.096235	0.233670597280302	2.36686	1.84973	2.084175
all_exons	ENSRNOG00000000420_011	0.723402	0.209608246524136	1.1605	0.3725	0.73154
all_exons	ENSRNOG00000000420_012	0.9858865	0.133160613754692	1.24317	0.74002	1.00725
all_exons	ENSRNOG00000000420_013	1.47042	0.336051973552561	2.304	0.98694	1.45624
all_exons	ENSRNOG00000000420_014	1.98772833333333	0.147390011387023	2.1815	1.77314	2.019005
all_exons	ENSRNOG00000000420_015	1.68873818181818	0.325829749679742	1.96892	0.8685	1.84769
all_exons	ENSRNOG00000000420_016	1.06936805882353	0.468702170334674	1.8002	0.083625	0.89844
all_exons	ENSRNOG00000000420_017	0.456096384615385	0.298577907775491	0.68576	-0.483	0.508792
all_exons	ENSRNOG00000000421_001	0.722928823529412	0.619677708733826	1.62956	-0.2853	1.03652
all_exons	ENSRNOG00000000421_002	1.21310878571429	0.200698357340324	1.52104	0.80245	1.30519
all_exons	ENSRNOG00000000421_003	1.34895409090909	0.159460442016764	1.60788	0.95016	1.37181
all_exons	ENSRNOG00000000421_004	1.18857118181818	0.255732209284172	1.53182	0.7882	1.20066
all_exons	ENSRNOG00000000421_005	1.11200904761905	0.166022847039339	1.4899	0.94898	1.0367
all_exons	ENSRNOG00000000421_006	1.21357538461538	0.251080872118108	1.90217	0.98152	1.1734
all_exons	ENSRNOG00000000421_007	0.719332533333333	0.151366462302051	1.0724	0.4619	0.68014
all_exons	ENSRNOG00000000421_008	0.950842818181818	0.188864730387025	1.11714	0.445	0.989583
all_exons	ENSRNOG00000000421_009	0.760243071428571	0.218869360773275	1.31886	0.4994	0.7118545
all_exons	ENSRNOG00000000421_010	1.58377928571429	0.153544777756763	1.78792	1.3317	1.61261
all_exons	ENSRNOG00000000421_011	1.68732304347826	0.152911392745032	1.97887	1.48024	1.6404
all_exons	ENSRNOG00000000421_012	1.64700090909091	0.200055519766616	1.9416	1.32497	1.68695
all_exons	ENSRNOG00000000421_013	1.20730272727273	0.321294129983754	2.1215	0.579	1.22192
all_exons	ENSRNOG00000000421_014	1.346661	0.255253516351881	2.06483	1.20702	1.276935
all_exons	ENSRNOG00000000421_015	1.30186686666667	0.277789862773713	1.57146	0.736167	1.40797
all_exons	ENSRNOG00000000421_016	1.61215818181818	0.188107775268232	1.99088	1.39567	1.6344
all_exons	ENSRNOG00000000421_017	1.98167555555556	0.211107143597221	2.35871	1.6065	2.00326
all_exons	ENSRNOG00000000421_018	1.65747066666667	0.158601220066766	1.87165	1.31462	1.6852
all_exons	ENSRNOG00000000421_019	1.520912	0.226006130959823	1.95672	1.13987	1.45426
all_exons	ENSRNOG00000000421_020	0.744358230769231	0.327969364171705	1.18036	0.324167	0.79758
all_exons	ENSRNOG00000000421_021	0.544086421052632	0.212690687575831	0.86408	0.203455	0.528258
all_exons	ENSRNOG00000000421_022	1.00081133333333	0.114532124663199	1.09876	0.8579	1.0429605
all_exons	ENSRNOG00000000421_023	1.26971375	0.33695872103854	1.816	0.92222	1.13412
all_exons	ENSRNOG00000000421_024	1.02348275	0.155296467336233	1.18657	0.65775	1.0483
all_exons	ENSRNOG00000000421_025	0.706072083333333	0.142569987126871	0.99008	0.48336	0.712161
all_exons	ENSRNOG00000000421_026	0.890069	0.143823292868019	1.09853	0.67788	0.85866
all_exons	ENSRNOG00000000421_027	0.764655090909091	0.249440862661455	0.94798	0.055	0.8191
all_exons	ENSRNOG00000000421_028	0.417182	0.137475392644648	0.627	0.268172	0.4081345
all_exons	ENSRNOG00000000422_001	0.194219166666667	0.18854363970316	0.526625	-0.07248	0.15077
all_exons	ENSRNOG00000000422_002	0.895828162162162	0.377666331445093	1.957	0.16344	0.98034
all_exons	ENSRNOG00000000422_003	1.226185	0.380999205431101	1.869	0.49918	1.18171
all_exons	ENSRNOG00000000422_004	1.32903227272727	0.137820419350062	1.61708	1.02818	1.3219
all_exons	ENSRNOG00000000422_005	1.16668857142857	0.165780119011119	1.4688	0.9032	1.13591
all_exons	ENSRNOG00000000422_006	1.439578	0.193293529971618	1.72086	1.17075	1.37787
all_exons	ENSRNOG00000000422_007	0.72930745	0.337305802684569	1.31628	0.2865	0.76627
all_exons	ENSRNOG00000000423_001	0.270468108108108	0.363693543620617	1.12784	-0.13944	0.12774
all_exons	ENSRNOG00000000423_002	0.7488806	0.223300589956613	1.157	0.38764	0.76254
all_exons	ENSRNOG00000000423_003	1.628669	0.108365951135749	1.86957	1.45578	1.617065
all_exons	ENSRNOG00000000428_001	0.429486093333333	0.55078551866776	1.9971	-0.58518	0.39378
all_exons	ENSRNOG00000000428_002	0.809539818181818	0.332257028399647	1.69967	0.492769	0.7837
all_exons	ENSRNOG00000000428_003	0.631109882352941	0.174450153406669	0.84834	0.22226	0.700872
all_exons	ENSRNOG00000000428_004	0.5110645	0.299016253430355	0.96348	-0.06788	0.48684
all_exons	ENSRNOG00000000428_005	0.467930555555556	0.278985617620385	0.92375	0.12708	0.482283
all_exons	ENSRNOG00000000428_006	0.300097	0.291773983377888	1.01075	0.01716	0.23366
all_exons	ENSRNOG00000000428_007	0.5657015	0.130542338129351	0.77082	0.35516	0.5496
all_exons	ENSRNOG00000000428_008	0.491177266666667	0.268272663236882	0.67482	-0.379	0.56916
all_exons	ENSRNOG00000000428_009	-0.7622	NA	-0.7622	-0.7622	-0.7622
all_exons	ENSRNOG00000000428_010	0.862034666666667	0.258427244840303	1.30233	0.61742	0.735182
all_exons	ENSRNOG00000000428_011	0.14152777	0.31962972942411	0.803	-0.0855	0.00795349
all_exons	ENSRNOG00000000428_012	0.400407	0.331712911640975	0.72448	-0.9578	0.51565
all_exons	ENSRNOG00000000428_013	0.00687148148148148	0.234887288245852	0.49446	-0.489625	-0.06254
all_exons	ENSRNOG00000000431_001	0.702498846153846	0.440848059098161	1.515	0.0515	0.79688
all_exons	ENSRNOG00000000431_002	0.89853125	0.248412220325554	1.47522	0.70586	0.8040195
all_exons	ENSRNOG00000000431_003	0.8588645	0.0677133833026066	1.01113	0.782313	0.8558965
all_exons	ENSRNOG00000000431_004	0.7907176	0.345264381990317	1.515	0.325	0.73192
all_exons	ENSRNOG00000000431_005	0.661379071428571	0.100336157282533	0.79938	0.4312	0.69297
all_exons	ENSRNOG00000000431_006	0.620509222222222	0.0673863922219794	0.744867	0.52164	0.60184
all_exons	ENSRNOG00000000431_007	0.7892055	0.115943421017289	0.9718	0.53764	0.7921835
all_exons	ENSRNOG00000000431_008	0.5315	0.289913780286485	0.7365	0.3265	0.5315
all_exons	ENSRNOG00000000431_009	0.825999666666667	0.177291757680991	1.0954	0.4364	0.86154
all_exons	ENSRNOG00000000431_010	-0.661333	NA	-0.661333	-0.661333	-0.661333
all_exons	ENSRNOG00000000431_011	0.2829028	0.361115473353995	0.53825	0.0275556	0.2829028
all_exons	ENSRNOG00000000431_012	1.29716984210526	0.362171115420485	1.932	0.83	1.12152
all_exons	ENSRNOG00000000431_013	1.566414	0.467990239694044	2.849	1.2266	1.45793
all_exons	ENSRNOG00000000431_014	1.803	NA	1.803	1.803	1.803
all_exons	ENSRNOG00000000431_015	0.460752388888889	0.17793925918997	0.843	0.12716	0.442358
all_exons	ENSRNOG00000000431_016	1.36359454545455	0.223583687301361	1.59743	0.95008	1.46374
all_exons	ENSRNOG00000000431_017	0.88171575	1.00486711578974	2.3575	0.146219	0.511572
all_exons	ENSRNOG00000000431_018	1.0670822	0.271497861375985	1.768	0.77664	0.999275
all_exons	ENSRNOG00000000431_019	0.296308647058824	0.273690261838072	0.996714	-0.1066	0.30556
all_exons	ENSRNOG00000000431_020	1.1811	0.507561247535704	1.54	0.8222	1.1811
all_exons	ENSRNOG00000000431_021	0.6775535	0.324284119599619	0.906857	0.44825	0.6775535
all_exons	ENSRNOG00000000431_022	0.723328666666667	0.139627876573173	0.857	0.578423	0.734563
all_exons	ENSRNOG00000000431_023	0.6916	NA	0.6916	0.6916	0.6916
all_exons	ENSRNOG00000000431_024	1.14091933333333	0.815303098745695	2.078	0.594091	0.750667
all_exons	ENSRNOG00000000431_025	0.0577057769230769	0.267380637110276	0.751667	-0.23126	-0.00338
all_exons	ENSRNOG00000000431_026	1.3807275	0.23015146511196	1.63536	0.93514	1.45306
all_exons	ENSRNOG00000000431_027	0.109746769230769	0.22083709342528	0.639667	-0.1253	0.03144
all_exons	ENSRNOG00000000431_028	1.58488	NA	1.58488	1.58488	1.58488
all_exons	ENSRNOG00000000431_029	1.7918975	0.0823130919546997	1.912	1.64353	1.777865
all_exons	ENSRNOG00000000431_030	0.987388548	0.626006137721881	2.14726	-0.204769	0.70114
all_exons	ENSRNOG00000000431_031	0.338928972972973	0.195132550774038	0.764091	-0.016	0.35276
all_exons	ENSRNOG00000000432_001	0.00991605384615385	0.0882780717170428	0.13134	-0.186	0.0420435
all_exons	ENSRNOG00000000432_002	0.653597162393162	0.290070498524362	1.11058	0.06904	0.72086
all_exons	ENSRNOG00000000433_001	0.507108285714286	0.232896497023043	1.06811	0.3286	0.40918
all_exons	ENSRNOG00000000433_002	0.778552777777778	0.306776849249637	1.48817	0.21544	0.73999
all_exons	ENSRNOG00000000433_003	0.0205916	0.232594021253291	1.01733	-0.19044	-0.06666
all_exons	ENSRNOG00000000433_004	1.57728105263158	0.482487825878594	2.5612	0.74758	1.76634
all_exons	ENSRNOG00000000433_005	0.453448754716981	0.513835360031889	1.92714	-0.18382	0.3161
all_exons	ENSRNOG00000000433_006	0.603667	NA	0.603667	0.603667	0.603667
all_exons	ENSRNOG00000000435_001	0.71814625	0.355392185553999	1.34271	0.15056	0.72682
all_exons	ENSRNOG00000000435_002	1.404395	0.350847863938203	1.73043	0.746	1.48836
all_exons	ENSRNOG00000000435_003	1.25281333333333	0.257790303686931	1.65168	0.7035	1.25657
all_exons	ENSRNOG00000000435_004	1.5575	0.0964459532588071	1.77667	1.44296	1.53358
all_exons	ENSRNOG00000000435_005	-0.665785	0.240201024612719	-0.42981	-0.91	-0.657545
all_exons	ENSRNOG00000000435_006	0.183422388333333	0.463872523363346	1.758	-0.14164	0.0132
all_exons	ENSRNOG00000000435_007	1.58462375	0.098396614770094	1.71653	1.47091	1.568415
all_exons	ENSRNOG00000000435_008	0.2445	NA	0.2445	0.2445	0.2445
all_exons	ENSRNOG00000000435_009	1.55032333333333	0.240660369885308	1.8282	1.40897	1.4138
all_exons	ENSRNOG00000000435_010	0.510144222222222	0.546505920203244	1.83543	0.07802	0.317021
all_exons	ENSRNOG00000000435_011	1.8445	0.118369675170628	1.9282	1.7608	1.8445
all_exons	ENSRNOG00000000435_012	1.469512	0.22069959338431	1.64663	1.09467	1.50494
all_exons	ENSRNOG00000000435_013	1.1841575	0.170302711345611	1.39217	0.988	1.17823
all_exons	ENSRNOG00000000435_014	1.24775	NA	1.24775	1.24775	1.24775
all_exons	ENSRNOG00000000435_015	1.33374166666667	0.162547140290645	1.636	1.20092	1.29771
all_exons	ENSRNOG00000000435_016	1.37835333333333	0.0696586039194011	1.5015	1.2933	1.3674
all_exons	ENSRNOG00000000435_017	1.1341428	0.313622904251729	1.42754	0.547786	1.236105
all_exons	ENSRNOG00000000435_018	0.5788638	0.179866826959899	1.00507	0.3136	0.5317655
all_exons	ENSRNOG00000000435_019	0.172731382647059	0.223068974800675	1.05733	-0.09296	0.1159
all_exons	ENSRNOG00000000435_020	0.3323448	0.130645604542127	0.5535	0.19148	0.3397365
all_exons	ENSRNOG00000000435_021	0.612962666666667	0.547312716618162	1.09742	-1.225	0.703406
all_exons	ENSRNOG00000000435_022	0.2721855	0.0948154478851767	0.354567	0.1658	0.2841875
all_exons	ENSRNOG00000000435_023	-0.0191833925925926	0.164977880949679	0.37284	-0.2176	-0.04136
all_exons	ENSRNOG00000000435_024	0.117505712857143	0.137255626577773	0.3594	-0.031	0.0744
all_exons	ENSRNOG00000000435_025	0.0490115384615385	0.151708594361224	0.354583	-0.18988	0.01552
all_exons	ENSRNOG00000000435_026	-0.1760266625	0.158390139001652	0.0262414	-0.428489	-0.128238
all_exons	ENSRNOG00000000436_001	0.40125	NA	0.40125	0.40125	0.40125
all_exons	ENSRNOG00000000436_002	0.236913909090909	0.485744013716701	0.971167	-0.55056	0.13072
all_exons	ENSRNOG00000000436_003	0.0184531666666667	0.470516802682558	1.35267	-0.41804	-0.20262
all_exons	ENSRNOG00000000436_004	0.9757193125	0.235063492067064	1.70933	0.779462	0.87918
all_exons	ENSRNOG00000000436_005	0.56478775	0.233142432744296	1.07	0.35268	0.4897885
all_exons	ENSRNOG00000000436_006	0.578132529411765	0.269298259846336	1.1698	0.16458	0.59426
all_exons	ENSRNOG00000000436_007	1.0750949	0.301181468490879	1.6162	0.70298	1.00412
all_exons	ENSRNOG00000000436_008	1.11099818181818	0.251415921286548	1.77367	0.75914	1.04367
all_exons	ENSRNOG00000000436_009	0.842678384615385	0.445336159456453	1.35474	-0.315	0.805083
all_exons	ENSRNOG00000000436_010	0.4882999	0.192668082328969	0.952857	0.3453	0.4326295
all_exons	ENSRNOG00000000436_011	0.214824333333333	0.0826650437795001	0.290632	0.088875	0.2415465
all_exons	ENSRNOG00000000436_012	0.309029333333333	0.0898835903780551	0.43975	0.15514	0.30522
all_exons	ENSRNOG00000000437_001	0.325159909090909	0.178826113029206	0.55308	-0.2238	0.3555
all_exons	ENSRNOG00000000437_002	-0.104333	NA	-0.104333	-0.104333	-0.104333
all_exons	ENSRNOG00000000437_003	0.49477095	0.175262760660875	0.8957	0.248611	0.45228
all_exons	ENSRNOG00000000437_004	0.201269137931034	0.167533008592278	0.5721	-0.10264	0.17248
all_exons	ENSRNOG00000000437_005	0.93055445	0.104412695629802	1.08529	0.75302	0.93767
all_exons	ENSRNOG00000000437_006	-0.259551854545455	0.400333099706526	1.57967	-0.75804	-0.2335
all_exons	ENSRNOG00000000437_007	1.297452	0.392438958734517	2.34944	0.7987	1.21784
all_exons	ENSRNOG00000000437_008	1.23324555555556	0.127174799204787	1.40236	1.10597	1.16018
all_exons	ENSRNOG00000000437_009	1.68255	0.214913321248358	1.83391	1.308	1.7671
all_exons	ENSRNOG00000000437_010	1.3992075	0.402488497340814	1.77288	0.829	1.497475
all_exons	ENSRNOG00000000437_011	1.507696	0.518441937826352	1.83818	-0.24	1.64758
all_exons	ENSRNOG00000000437_012	2.26468666666667	0.36239887311267	2.65975	1.94767	2.18664
all_exons	ENSRNOG00000000437_013	1.97081428571429	0.086544253392343	2.0663	1.85746	1.95904
all_exons	ENSRNOG00000000437_014	1.43036375	0.064913821758984	1.5428	1.33584	1.42315
all_exons	ENSRNOG00000000437_015	0.653591128205128	0.355083795538771	1.3101	0.064	0.51344
all_exons	ENSRNOG00000000437_016	0.398333512820513	0.244862312667553	0.92132	-0.09278	0.38038
all_exons	ENSRNOG00000000438_001	0.554013810344828	0.432013518946992	1.50318	-0.06672	0.48452
all_exons	ENSRNOG00000000438_002	0.448782375	0.551120202029321	1.7385	0.00232	0.2832685
all_exons	ENSRNOG00000000438_003	1.76841714285714	0.642202498197007	2.20714	0.388	1.99339
all_exons	ENSRNOG00000000438_004	1.51524166666667	0.120737273187142	1.65902	1.35488	1.516985
all_exons	ENSRNOG00000000438_005	1.84474833333333	0.140185049048273	2.05179	1.71139	1.80556
all_exons	ENSRNOG00000000438_006	1.8367475	0.387717671652149	2.95	1.55214	1.69773
all_exons	ENSRNOG00000000438_007	2.28478	0.0604152033845788	2.3275	2.24206	2.28478
all_exons	ENSRNOG00000000438_008	0.827351875	0.514990488508225	1.72928	0.2232	0.62796
all_exons	ENSRNOG00000000439_001	0.512286	0.138203056881291	0.673769	0.344	0.5156875
all_exons	ENSRNOG00000000439_002	0.677481857142857	0.0756161245864676	0.841033	0.61948	0.654
all_exons	ENSRNOG00000000439_003	0.042685579	0.178719471040088	0.484333	-0.14016	-0.006859305
all_exons	ENSRNOG00000000439_004	0.175760363636364	0.219547854100318	0.765333	-0.0129	0.07502
all_exons	ENSRNOG00000000439_005	0.9412916	0.128012383396295	1.05731	0.73849	1.00368
all_exons	ENSRNOG00000000439_006	1.27211333333333	0.211676665758573	1.6275	1.0575	1.21529
all_exons	ENSRNOG00000000439_007	-0.0727335866666667	0.201796378111271	0.4985	-0.2808	-0.11128
all_exons	ENSRNOG00000000439_008	0.980652	0.163863808103912	1.44317	0.79612	0.95162
all_exons	ENSRNOG00000000439_009	0.285776799	0.167488720618666	0.489421	0.000777794	0.307609
all_exons	ENSRNOG00000000439_010	0.892	NA	0.892	0.892	0.892
all_exons	ENSRNOG00000000439_011	0.484958833333333	0.323222942194032	1.129	0.222333	0.390288
all_exons	ENSRNOG00000000439_012	0.460685	0.256467902312941	0.856286	0.12922	0.4167575
all_exons	ENSRNOG00000000439_013	0.874152	0.111009617232022	0.972222	0.691714	0.900815
all_exons	ENSRNOG00000000439_014	1.216	NA	1.216	1.216	1.216
all_exons	ENSRNOG00000000439_015	0.879558555555556	0.127437199778078	1.19743	0.73772	0.854176
all_exons	ENSRNOG00000000439_016	0.560693944444444	0.166507563371218	0.88744	0.276556	0.52124
all_exons	ENSRNOG00000000439_017	0.115	NA	0.115	0.115	0.115
all_exons	ENSRNOG00000000439_018	0.6576042	0.11191849506851	0.8585	0.502778	0.6434565
all_exons	ENSRNOG00000000439_019	0.732657333333333	0.154922265721662	0.890053	0.580333	0.727586
all_exons	ENSRNOG00000000439_020	0.3145262	0.313309581657982	0.643462	-0.193333	0.338515
all_exons	ENSRNOG00000000439_021	0.658	NA	0.658	0.658	0.658
all_exons	ENSRNOG00000000439_022	0.369	NA	0.369	0.369	0.369
all_exons	ENSRNOG00000000439_023	0.5026954	0.118017468900159	0.6453	0.3065	0.543132
all_exons	ENSRNOG00000000439_024	-0.155222	NA	-0.155222	-0.155222	-0.155222
all_exons	ENSRNOG00000000439_025	0.182697333333333	0.032756531704888	0.220438	0.161654	0.166
all_exons	ENSRNOG00000000439_026	0.814343	0.430664620591244	1.2925	0.456958	0.693571
all_exons	ENSRNOG00000000439_027	0.603889230769231	0.207586629562678	1.2385	0.4235	0.562
all_exons	ENSRNOG00000000439_028	0.187895913043478	0.310705653972448	0.81704	-0.2688	0.153133
all_exons	ENSRNOG00000000439_029	0.527680666666667	0.228636763864286	0.674941	0.264286	0.643815
all_exons	ENSRNOG00000000439_030	1.413	NA	1.413	1.413	1.413
all_exons	ENSRNOG00000000440_001	0.975511578947368	0.453122701427319	1.89776	0.44374	0.81828
all_exons	ENSRNOG00000000440_002	2.19971875	0.291976836186782	2.55708	1.57	2.22482
all_exons	ENSRNOG00000000440_003	1.9854688	0.327388068955381	2.69841	1.42944	1.95246
all_exons	ENSRNOG00000000440_004	1.81071684210526	0.23821761573198	2.15794	1.3506	1.8432
all_exons	ENSRNOG00000000440_005	0.3832995625	1.0960125395537	2.982	-0.34024	0.02301925
all_exons	ENSRNOG00000000440_006	2.12525571428571	0.153972402607854	2.4368	1.7796	2.1457
[truncated: 240,507 more rows]
