# Supplementary material for: Free circular introns with an unusual branchpoint in neuronal projections
Source: eLife. 2019 Nov 7;8:e47809. doi: 10.7554/eLife.47809 (PMC6879206; doi:10.7554/eLife.47809)
Supplement: Source code 1. [file elife-47809-code1.gz › Saini19-supplement/data_tables_for_saini_et_al_19/phyloP_free_introns_depleted_from_projections.tsv]

sample	intron_id	mean_cons	sd_cons	max_cons	min_cons	median_cons
p_free_deplet	ENSRNOG00000000007_016i	0.0600219816846847	0.180265391018141	1.3148	-0.22694	0.04108
p_free_deplet	ENSRNOG00000000121_002i	0.078746397953668	0.135617600645149	1.12267	-0.21394	0.0551
p_free_deplet	ENSRNOG00000000483_011i	0.346299442857143	0.445306472587014	1.33864	-0.43414	0.31157
p_free_deplet	ENSRNOG00000000520_003i	1.70493430555556	0.646679776278714	3.0973	0.57158	1.50592
p_free_deplet	ENSRNOG00000000802_025i	0.0482701525340599	0.188018940195538	2.507	-0.41166	0
p_free_deplet	ENSRNOG00000001285_022i	0.14821280011449	0.448530304391128	2.1641	-0.296	-0.00669999
p_free_deplet	ENSRNOG00000001325_002i	0.126868744680851	0.210480052981868	0.964	0	0
p_free_deplet	ENSRNOG00000001479_005i	0.0334493945152355	0.128067797447167	1.48314	-0.31848	0.03182
p_free_deplet	ENSRNOG00000001598_014i	-0.0368958534482759	0.25225641475352	1.25971	-0.52662	0.01902
p_free_deplet	ENSRNOG00000001632_001i	0.237731675913317	0.367069157389687	2.35078	-0.4649	0.1222
p_free_deplet	ENSRNOG00000001640_003i	0.067362442	0.301797317026135	1.2567	-0.53468	-0.01506
p_free_deplet	ENSRNOG00000001682_010i	0.117956902936326	0.276169384043281	1.2174	-0.62072	0.10297
p_free_deplet	ENSRNOG00000001719_020i	0.365878731707317	0.384744739114781	1.92333	-0.12878	0.26196
p_free_deplet	ENSRNOG00000002353_019i	0.0941070800898058	0.237806457869883	2.243	-0.3525	0.05772
p_free_deplet	ENSRNOG00000002755_001i	0.15396954006	0.280868740082082	2.6288	-0.37866	0.1259
p_free_deplet	ENSRNOG00000002977_004i	0.100667625277778	0.273716198242276	2.03967	-0.2209	0.03046
p_free_deplet	ENSRNOG00000003207_027i	0.184613161290323	0.462091254428105	2.4735	-0.1188	0.04776
p_free_deplet	ENSRNOG00000003541_005i	0.0490424818181818	0.227139176034533	0.9753	-0.39176	0.06242
p_free_deplet	ENSRNOG00000003594_005i	0.493478637931034	0.435385607867929	2.1952	0.01168	0.37179
p_free_deplet	ENSRNOG00000003689_001i	0.297452493150685	0.251207053102677	0.859214	-0.1963	0.28774
p_free_deplet	ENSRNOG00000003795_001i	0.120399631488943	0.317353147160527	1.6402	-0.57174	0.05608
p_free_deplet	ENSRNOG00000004510_002i	0.325159224137931	0.320487736632505	1.19747	-0.20536	0.28205
p_free_deplet	ENSRNOG00000004941_001i	0.247969623962025	0.532714347488013	2.44594	-0.40762	0.07392
p_free_deplet	ENSRNOG00000005346_001i	-0.0703740987530864	0.218296617480538	1.826	-0.42942	-0.07436
p_free_deplet	ENSRNOG00000005479_004i	0.197350471222209	0.370131761515266	2.04289	-0.43196	0.08876
p_free_deplet	ENSRNOG00000005513_002i	0.03003178475	0.307424154569373	1.56733	-0.32438	-0.02997
p_free_deplet	ENSRNOG00000005513_005i	1.56375928455285	0.500849406395996	2.58648	0.60852	1.63578
p_free_deplet	ENSRNOG00000005934_004i	0.889493620689655	0.434519186495456	1.57944	0.27388	0.8506
p_free_deplet	ENSRNOG00000005975_001i	0.338499765308642	0.514111798312621	2.72933	-0.16126	0.15064
p_free_deplet	ENSRNOG00000006077_014i	0.0508910172626506	0.207128848551121	1.24398	-0.6251	0.03879
p_free_deplet	ENSRNOG00000006112_002i	0.0482651296296296	0.0920248790606789	0.249667	-0.16736	0.07194
p_free_deplet	ENSRNOG00000006114_008i	0.0462629091164773	0.187145000213886	1.94567	-0.43532	0.0467
p_free_deplet	ENSRNOG00000006131_001i	0.219115176764706	0.359867495441562	1.0359	-0.1709	0.10238
p_free_deplet	ENSRNOG00000006514_001i	0.253779230876623	0.467023082851954	1.73744	-1.01396	0.12423
p_free_deplet	ENSRNOG00000006554_008i	0.0521146449660721	0.166937571902993	2.537	-0.54834	0.06518
p_free_deplet	ENSRNOG00000006779_005i	0.035448212369863	0.256813237795017	1.368	-0.45496	0.02601
p_free_deplet	ENSRNOG00000007235_002i	0.100083161322581	0.326811920214213	1.58414	-0.15858	0.0075
p_free_deplet	ENSRNOG00000007249_003i	0.210220366926606	0.245210529104468	1.2779	-0.30294	0.16666
p_free_deplet	ENSRNOG00000007340_007i	-0.0461734369279279	0.296369607440147	1.21691	-0.75284	-0.05535
p_free_deplet	ENSRNOG00000007622_006i	0.0323163965517241	0.198203308105763	1.09971	-0.24872	0.01974
p_free_deplet	ENSRNOG00000007921_001i	0.142277630091324	0.244720189228821	2.4	-0.24862	0.12852
p_free_deplet	ENSRNOG00000007975_018i	0.0254714816326531	0.300402471531888	1.676	-0.36666	0.0162
p_free_deplet	ENSRNOG00000007979_003i	0.0950662701563636	0.174560995154998	1.1868	-0.2162	0.06274
p_free_deplet	ENSRNOG00000008065_016i	0.0330432571428571	0.384550487266135	1.53689	-0.48882	-0.03796
p_free_deplet	ENSRNOG00000008194_019i	0.136359467836257	0.317978525448767	1.49048	-0.491	0.07978
p_free_deplet	ENSRNOG00000008247_004i	0.0533811845219396	0.164388968786327	1.07838	-0.46906	0.028
p_free_deplet	ENSRNOG00000008427_001i	0.042249188490566	0.31914860163013	1.876	-0.39092	-0.00782
p_free_deplet	ENSRNOG00000008524_013i	0.40868920326087	0.262698244793588	1.22014	-0.0800333	0.38858
p_free_deplet	ENSRNOG00000008659_002i	1.19630132263441	0.714485362416085	3.19767	-0.00891999	1.01325
p_free_deplet	ENSRNOG00000008741_018i	0.0632688100548387	0.11748555635216	0.942222	-0.2184	0.05443
p_free_deplet	ENSRNOG00000008850_006i	0.101532329964467	0.21097086608064	2.07786	-0.27074	0.06142
p_free_deplet	ENSRNOG00000009196_002i	1.43171696969697	0.417350460681883	2.27786	0.32596	1.4593
p_free_deplet	ENSRNOG00000009248_001i	0.0626747109230769	0.247130433217439	0.7857	-0.531556	0.00828
p_free_deplet	ENSRNOG00000009275_020i	0.174034760230415	0.406772880447509	1.774	-0.364	0.0643
p_free_deplet	ENSRNOG00000009313_007i	-0.163874200104	0.184708561873012	0.842333	-0.57796	-0.17892
p_free_deplet	ENSRNOG00000009722_012i	0.278312745472727	0.426359680942878	2.27867	-0.25484	0.24428
p_free_deplet	ENSRNOG00000010096_007i	0.130613154924485	0.185598718110293	1.19071	-0.22452	0.08434
p_free_deplet	ENSRNOG00000010235_003i	-0.0301328915879518	0.168988684409183	0.35856	-0.66716	-0.0144
p_free_deplet	ENSRNOG00000010301_001i	0.183862579677551	0.301500425887597	2.5294	-0.49208	0.11052
p_free_deplet	ENSRNOG00000010397_001i	0.104938142761905	0.183448891150726	1.18933	-0.18778	0.06768
p_free_deplet	ENSRNOG00000010474_024i	0.0765893293630573	0.229096480192305	1.3955	-0.61854	0.09704
p_free_deplet	ENSRNOG00000010768_005i	0.419663694081633	0.445163669065215	1.72643	-0.09544	0.24968
p_free_deplet	ENSRNOG00000010830_001i	0.0307389054609375	0.370753730980639	2.41267	-0.4742	-0.06031
p_free_deplet	ENSRNOG00000010921_009i	0.110653384344262	0.506319264619548	1.51344	-0.45632	-0.07771
p_free_deplet	ENSRNOG00000010957_001i	0.154439274293785	0.250407218492865	2.04667	-0.35796	0.14421
p_free_deplet	ENSRNOG00000011829_003i	0.759662286346749	0.727427342686161	3.193	-0.2227	0.62548
p_free_deplet	ENSRNOG00000012012_001i	0.00387852235795454	0.198896472319814	1.0756	-0.95208	0.03852
p_free_deplet	ENSRNOG00000012295_017i	0.02251069496875	0.153781582983382	2.074	-0.38152	0.03067
p_free_deplet	ENSRNOG00000012405_022i	0.0274775167857143	0.29654483610624	2.1528	-0.52986	0.04556
p_free_deplet	ENSRNOG00000012422_034i	0.334553314606742	0.364830308002192	2.3322	-0.30582	0.31058
p_free_deplet	ENSRNOG00000012763_003i	0.381071849315068	0.342728874216951	1.39157	-0.23106	0.35546
p_free_deplet	ENSRNOG00000012788_006i	0.0521819251326165	0.175100435775189	1.515	-0.394182	0
p_free_deplet	ENSRNOG00000012999_007i	0.33274769047619	0.370590059427874	2.064	-0.29884	0.3487
p_free_deplet	ENSRNOG00000013653_004i	0.294775068181818	0.316030359301157	1.20715	-0.18478	0.22856
p_free_deplet	ENSRNOG00000013806_002i	0.24580465375	0.33236839912027	1.41428	-0.47314	0.21434
p_free_deplet	ENSRNOG00000014066_009i	0.0982279176637131	0.322624077059557	1.70429	-0.5548	0.03092
p_free_deplet	ENSRNOG00000014083_002i	0.126953658294118	0.458328267319968	2.0208	-0.5943	0.00416
p_free_deplet	ENSRNOG00000014154_005i	0.0789806961003584	0.303592858689837	1.6711	-1.21694	0.05196
p_free_deplet	ENSRNOG00000014450_003i	0.097722111442623	0.222427070360654	2.8265	-0.3442	0.07436
p_free_deplet	ENSRNOG00000014581_001i	-0.0759603112582782	0.216684315371993	1.7632	-0.43086	-0.10698
p_free_deplet	ENSRNOG00000014642_006i	-0.0622634098138958	0.147782852495422	0.46542	-0.55942	-0.05893
p_free_deplet	ENSRNOG00000014887_001i	0.190134454444444	0.248843766153988	0.80166	-0.25764	0.1617
p_free_deplet	ENSRNOG00000015051_005i	-0.0796214086956522	0.329044758241476	2.5725	-0.6413	-0.10832
p_free_deplet	ENSRNOG00000015084_001i	-0.00590063123741007	0.156316796115771	1.21017	-0.55824	0.00957
p_free_deplet	ENSRNOG00000015140_002i	0.0912852608826087	0.202872702874569	1.0422	-0.44884	0.07008
p_free_deplet	ENSRNOG00000015397_014i	-0.0365154333519313	0.155672886833476	0.984222	-0.39818	-0.0413
p_free_deplet	ENSRNOG00000015419_001i	0.107326175882353	0.174154423210964	0.5079	-0.07274	0.02976
p_free_deplet	ENSRNOG00000015554_001i	0.0887978235294118	0.122150052480449	0.2482	-0.332667	0.12181
p_free_deplet	ENSRNOG00000015621_017i	1.18148624913495	0.321090879791443	2.886	0.36298	1.2006
p_free_deplet	ENSRNOG00000015621_018i	0.900885897435897	0.481674067148476	2.27	-0.18606	0.90637
p_free_deplet	ENSRNOG00000015975_002i	0.083529859375	0.167491223134643	0.739667	-0.19724	0.0709
p_free_deplet	ENSRNOG00000016047_068i	0.368894856401084	0.517887086950027	2.4075	-0.35648	0.22604
p_free_deplet	ENSRNOG00000016128_001i	0.0453709484848485	0.157160773525877	0.36028	-0.2235	0.03918
p_free_deplet	ENSRNOG00000016580_001i	-0.255548780487805	0.603514890536286	3.3405	-0.69818	-0.30916
p_free_deplet	ENSRNOG00000016638_011i	-0.061643452631579	0.298955781382359	0.677267	-0.33094	-0.1444
p_free_deplet	ENSRNOG00000016974_003i	0.049784771964	0.320243726569939	3.3405	-0.68728	0.06547
p_free_deplet	ENSRNOG00000017158_008i	0.535065999833333	0.759242393963696	2.894	-0.3644	0.3442
p_free_deplet	ENSRNOG00000017506_005i	-0.00554774484563758	0.184465191006459	1.00787	-0.63512	-0.00869
p_free_deplet	ENSRNOG00000017673_016i	0.122484342898551	0.277534778489539	2.19075	-0.340917	0.05472
p_free_deplet	ENSRNOG00000017707_003i	0.400632548047244	0.467006177303693	2.74867	-0.33458	0.29174
p_free_deplet	ENSRNOG00000017731_004i	-0.108242340216495	0.200604828968761	1.09763	-0.73278	-0.09643
p_free_deplet	ENSRNOG00000017808_003i	-0.0467522787757576	0.246946176913982	3.051	-0.78874	-0.05846
p_free_deplet	ENSRNOG00000017913_011i	0.118393397990132	0.369289206266115	1.89646	-0.4313	0.0463
p_free_deplet	ENSRNOG00000017913_014i	0.0882272874524272	0.189363987332191	1.08728	-0.2832	0.05
p_free_deplet	ENSRNOG00000017977_004i	0.0296559129032258	0.14953776416846	0.5205	-0.2059	0.04314
p_free_deplet	ENSRNOG00000018087_007i	0.122449170731707	0.291884136853574	2.23067	-0.13608	0.06539
p_free_deplet	ENSRNOG00000018205_006i	0.0219267938037383	0.150193012549225	1.35714	-0.5005	0.01161
p_free_deplet	ENSRNOG00000018295_010i	0.03319675025	0.508922712562203	2.581	-0.42088	-0.05772
p_free_deplet	ENSRNOG00000018457_009i	-0.0193833467708978	0.375528105100715	3.245	-0.57326	-0.0931
p_free_deplet	ENSRNOG00000018491_003i	-0.00318537659919028	0.187633876250062	1.254	-0.55962	0.02082
p_free_deplet	ENSRNOG00000018677_013i	-0.179224528089888	0.163117854676116	0.6366	-0.53484	-0.18796
p_free_deplet	ENSRNOG00000018687_004i	0.166621861685083	0.242871270377902	1.8115	-0.24242	0.13444
p_free_deplet	ENSRNOG00000019113_004i	1.31752913043478	0.828815407944347	3.27929	0.29216	0.96013
p_free_deplet	ENSRNOG00000019134_008i	0.137015347777778	0.215764611078697	0.65494	-0.3193	0.10824
p_free_deplet	ENSRNOG00000019369_008i	0.0396981177272727	0.178535809339717	1.6308	-0.52738	0.07379
p_free_deplet	ENSRNOG00000019381_004i	0.279246929575808	0.464293250003406	1.92372	-0.50324	0.13886
p_free_deplet	ENSRNOG00000019560_013i	0.1964529375	0.394822711626015	2.606	-0.2908	0.15646
p_free_deplet	ENSRNOG00000019649_017i	0.0436014757561404	0.217227123753412	3.30333	-0.28994	0.03648
p_free_deplet	ENSRNOG00000019758_019i	0.379819887573965	0.18438511224942	1.0545	0.00762	0.342
p_free_deplet	ENSRNOG00000019811_003i	0.161679153861538	0.343813205246429	1.96911	-0.35868	0.0886
p_free_deplet	ENSRNOG00000019977_013i	-0.0303328766915584	0.488500271513853	2.13184	-1.2385	-0.04411
p_free_deplet	ENSRNOG00000020155_001i	0.157828671232877	0.447105100826673	3.191	-0.31426	0.07157
p_free_deplet	ENSRNOG00000020188_007i	0.232676217857143	0.24892065925792	0.85592	-0.14784	0.17453
p_free_deplet	ENSRNOG00000020232_002i	0.0654423950887793	0.205508702710725	1.20032	-0.61062	0.0334
p_free_deplet	ENSRNOG00000020254_015i	-0.0550693065886525	0.275683513766606	2.759	-0.34888	-0.0779
p_free_deplet	ENSRNOG00000020269_001i	0.0343983466711111	0.232684813644085	1.43925	-0.51344	0.01312
p_free_deplet	ENSRNOG00000020349_005i	0.0941249461538462	0.366881510423972	1.34732	-0.46246	0.00258
p_free_deplet	ENSRNOG00000020763_003i	0.520115203430233	0.332161379575931	1.23214	-0.12518	0.51414
p_free_deplet	ENSRNOG00000020857_013i	0.111224663694878	0.275877975172388	2.1275	-0.35608	0.08284
p_free_deplet	ENSRNOG00000020875_005i	0.0295358371511628	0.202955419706243	1.22329	-0.26962	-0.0135
p_free_deplet	ENSRNOG00000021041_007i	0.191314699650155	0.264842231956063	0.84568	-0.52162	0.18852
p_free_deplet	ENSRNOG00000021614_015i	0.109019443969466	0.224542667902454	2.40775	-0.31758	0.09374
p_free_deplet	ENSRNOG00000021681_003i	0.066719290649499	0.192051014854138	2.06414	-0.40138	0.0494
p_free_deplet	ENSRNOG00000021776_007i	0.046127447502809	0.123379853579637	1.00686	-0.27634	0.03736
p_free_deplet	ENSRNOG00000021815_002i	0.0546953661393035	0.215664909615704	0.73774	-0.51412	0.05616
p_free_deplet	ENSRNOG00000022619_001i	0.0789341339285714	0.227743808835639	0.959778	-0.28616	0.06494
p_free_deplet	ENSRNOG00000022753_020i	0.0423775483870968	0.378673683998403	1.4766	-0.33384	-0.07294
p_free_deplet	ENSRNOG00000023521_005i	0.0347798889135802	0.138866514447288	1.09688	-0.2502	0.03133
p_free_deplet	ENSRNOG00000023521_008i	0.0706678530708661	0.176084158278802	2.258	-0.53296	0.05892
p_free_deplet	ENSRNOG00000023577_005i	0.044636892483871	0.237608905078816	1.01967	-0.4347	0.0219
p_free_deplet	ENSRNOG00000024426_014i	0.0150379561058824	0.0893875394165281	0.481	-0.34112	0
p_free_deplet	ENSRNOG00000025459_002i	0.28328776	0.541100076359977	2.51	-0.2144	0.1394
p_free_deplet	ENSRNOG00000025643_007i	0.0996977451315789	0.240772953482023	3.1315	-0.34958	0.06112665
p_free_deplet	ENSRNOG00000025679_006i	-0.00593795727940631	0.250515529418548	3.193	-0.55436	-0.01252
p_free_deplet	ENSRNOG00000025704_001i	0.207944814814815	0.437608180131242	2.3354	-0.11088	0.07654
p_free_deplet	ENSRNOG00000025768_010i	0.949051000045977	0.885534584299586	2.93224	-0.05436	0.45332
p_free_deplet	ENSRNOG00000026840_003i	-0.00514178188582677	0.177170836273797	1.752	-0.48374	-0.00766
p_free_deplet	ENSRNOG00000027087_001i	-0.0300828424409449	0.197097424597819	1.07429	-0.47374	-0.03658
p_free_deplet	ENSRNOG00000027300_022i	0.0611969691961579	0.178151381337315	1.81083	-0.42662	0.0465
p_free_deplet	ENSRNOG00000027430_001i	0.440826378155221	0.456552728954196	2.30862	-0.3462	0.31422
p_free_deplet	ENSRNOG00000028014_006i	0.0466545972661871	0.251931700383898	2.0062	-0.37448	0.03642
p_free_deplet	ENSRNOG00000028198_002i	0.00210902018373812	0.154867423738465	1.3474	-0.5403	0.01114
p_free_deplet	ENSRNOG00000028219_001i	0.00637673586538462	0.137210866329683	0.34522	-0.2666	-0.01789
p_free_deplet	ENSRNOG00000029178_014i	0.763694101851852	0.464417956608563	2.54867	-0.28584	0.69581
p_free_deplet	ENSRNOG00000029220_002i	-0.0958416865671642	0.428527893084594	2.454	-0.68848	-0.1474
p_free_deplet	ENSRNOG00000029416_001i	0.0590256904778761	0.102844206378245	0.25124	-0.22748	0.06608
p_free_deplet	ENSRNOG00000029416_002i	0.0682316071616162	0.0949533824593683	0.2689	-0.179276	0.07794
p_free_deplet	ENSRNOG00000029592_010i	1.281954765625	0.84628870603744	3.20536	-0.01052	1.13967
p_free_deplet	ENSRNOG00000029885_032i	0.46161574137931	0.273688234809046	1.54844	-0.17328	0.42694
p_free_deplet	ENSRNOG00000030404_015i	0.289602721229508	0.288919811095952	1.00034	-0.19082	0.26286
p_free_deplet	ENSRNOG00000030667_012i	0.15767229016129	0.242309906908928	1.24033	-0.17732	0.1326
p_free_deplet	ENSRNOG00000032828_002i	0.027090292601626	0.218528177451751	1.09157	-0.44902	-0.00732
p_free_deplet	ENSRNOG00000034030_042i	0.182992263242857	0.384819488174472	1.70482	-0.33028	0.08846
p_free_deplet	ENSRNOG00000034030_048i	0.0724846337866242	0.288525441236555	1.87604	-0.30774	0.04278
p_free_deplet	ENSRNOG00000036675_003i	0.0202403734066667	0.185394645183092	0.602895	-0.55784	0.008870005
p_free_deplet	ENSRNOG00000039551_001i	0.165695610685976	0.271330591084686	1.34262	-0.4197	0.11311
p_free_deplet	ENSRNOG00000039815_013i	0.462546814814815	0.234964947465038	1.13333	0.128	0.39626
p_free_deplet	ENSRNOG00000039850_004i	0.051598165966805	0.226085498220366	2.184	-0.25286	0.0155
p_free_deplet	ENSRNOG00000042576_002i	0.0423879633027523	0.236004356005996	2.894	-0.30342	0.02875
p_free_deplet	ENSRNOG00000045542+ENSRNOG00000016810_008i	0.474042765957447	0.433517316457873	3.193	0.15682	0.38248
p_free_deplet	ENSRNOG00000046139_006i	0.24279853158671	0.348333654498736	2.44967	-0.54234	0.18006
p_free_deplet	ENSRNOG00000046307_002i	0.0418157491525424	0.199055980283598	0.9515	-0.2913	0.01302
p_free_deplet	ENSRNOG00000046445_010i	0.135680131442231	0.228328956470838	1.52325	-0.5129	0.1178
p_free_deplet	ENSRNOG00000046527_008i	0.123435371244643	0.198947985833751	2.60867	-0.31	0.10356
p_free_deplet	ENSRNOG00000046996_002i	0.0208714033243697	0.292380431203669	2.673	-0.47386	0.01192
p_free_deplet	ENSRNOG00000047247_005i	0.271232993339602	0.511254063698669	2.56574	-0.641	0.1291
p_free_deplet	ENSRNOG00000047708_001i	0.0282928554528302	0.168944386521664	0.39052	-0.52176	0.03405
p_free_deplet	ENSRNOG00000049128_003i	0.904538156424581	0.662283332572066	2.8724	-0.12866	0.78212
p_free_deplet	ENSRNOG00000050624_002i	0.0590544844845361	0.411030273146084	3.193	-0.8296	0.0292
p_free_deplet	ENSRNOG00000050846+ENSRNOG00000051291_011i	-0.0474291960162602	0.167373531602607	0.243833	-0.63566	-0.0362692
p_free_deplet	ENSRNOG00000051170_011i	0.845329012345679	0.523365585703734	2.06808	0.07046	0.78558
p_free_deplet	ENSRNOG00000051170_012i	0.818747953639847	0.768293331346305	2.3382	-0.58306	0.83412
p_free_deplet	ENSRNOG00000051507_020i	0.0789849637173913	0.179485189954172	1.415	-0.25672	0.06471
p_free_deplet	ENSRNOG00000051682_002i	0.057674195547486	0.284811071695102	3.191	-0.32	0.0545
p_free_deplet	ENSRNOG00000052296_019i	-0.0715627272727273	0.303720046347293	1.02743	-0.5831	-0.13086
p_free_deplet	ENSRNOG00000052477_008i	0.179309565454545	0.428873164966577	1.24033	-0.41146	0.22664
p_free_deplet	ENSRNOG00000052572_003i	0.253081559653571	0.376988905886984	2.4485	-0.45364	0.156
p_free_deplet	ENSRNOG00000053529+ENSRNOG00000009590_003i	0.113029825686013	0.243148850662457	1.6096	-0.5776	0.08936
p_free_deplet	ENSRNOG00000053680+ENSRNOG00000059304_009i	0.558854540816327	0.488505939704293	2.40583	-0.1677	0.44431
p_free_deplet	ENSRNOG00000054204+ENSRNOG00000047006_004i	1.36294727272727	0.637372233501364	3.10117	0.46908	1.37228
p_free_deplet	ENSRNOG00000055082_003i	0.448109263157895	0.360570120223641	1.72289	-0.04268	0.43745
p_free_deplet	ENSRNOG00000055246_037i	0.774956726495726	0.453494623680736	3.191	0.09384	0.6748
p_free_deplet	ENSRNOG00000055300_029i	0.709264354166667	0.455690816417881	2.3	0.14216	0.6302365
p_free_deplet	ENSRNOG00000055631_014i	0.509641758823529	0.342410702238396	1.2227	-0.02906	0.41904
p_free_deplet	ENSRNOG00000056246_007i	0.340651225260989	0.432067850795894	2.27316	-0.48816	0.2607
p_free_deplet	ENSRNOG00000056853_002i	-0.194230248780488	0.281040513309394	1.05367	-0.50424	-0.22254
p_free_deplet	ENSRNOG00000056907_036i	0.433163967424594	0.402134659772235	2.894	-0.3492	0.32412
p_free_deplet	ENSRNOG00000057078_001i	0.15419004	0.174764636441053	0.743778	-0.18552	0.168231
p_free_deplet	ENSRNOG00000057623_021i	0.0257967244827586	0.176793805438521	0.36582	-0.33682	0.01174
p_free_deplet	ENSRNOG00000058662_005i	0.33379936	0.538427748378997	1.51656	-0.6158	0.22292
p_free_deplet	ENSRNOG00000058681_001i	0.0741465698387097	0.153232036439706	0.923571	-0.41844	0.08218
p_free_deplet	ENSRNOG00000059008_005i	0.650528435294118	0.284337259297218	1.37725	0.17254	0.68132
p_free_deplet	ENSRNOG00000059442_003i	0.245470865371795	0.159171847890788	1.1105	-0.0836	0.25415
p_free_deplet	ENSRNOG00000059463_001i	0.0809754571428571	0.197314914765131	0.829	-0.2754	0.0419862
p_free_deplet	ENSRNOG00000059466_001i	0.0371590619047619	0.143089542605854	0.654	-0.38708	0.0412
p_free_deplet	ENSRNOG00000059479_019i	0.0168741146788991	0.144580894531487	1.03	-0.29526	0.01421
p_free_deplet	ENSRNOG00000059615_021i	0.222440704305325	0.333964971459644	2.8775	-0.2683	0.2057
p_free_deplet	ENSRNOG00000059675+ENSRNOG00000060869_006i	0.0459506666666667	0.233379052591676	0.6054	-0.22956	-0.00892
p_free_deplet	ENSRNOG00000059840_009i	0.132662472868217	0.502263967026663	1.83944	-0.35006	-0.0675
p_free_deplet	ENSRNOG00000059863_001i	0.146532512094203	0.290716544134959	1.37264	-0.40454	0.08904
p_free_deplet	ENSRNOG00000060350_013i	0.0875927296333333	0.338404635338843	2.59	-0.48712	0.04054
p_free_deplet	ENSRNOG00000061519_021i	-0.0194311000567568	0.329896640321505	1.42758	-0.45108	-0.09429
