# Supplementary material for: Free circular introns with an unusual branchpoint in neuronal projections
Source: eLife. 2019 Nov 7;8:e47809. doi: 10.7554/eLife.47809 (PMC6879206; doi:10.7554/eLife.47809)
Supplement: Source code 1. [file elife-47809-code1.gz › Saini19-supplement/data_tables_for_saini_et_al_19/cbp5rep_corr_samples.csv]

Library type	Condition	Biological Replicate	Sample	Sample (counts per million)
RNA-Seq	Projections	Replicate 1	P_Replicate 1	pr1_tpm
RNA-Seq	Projections	Replicate 2	P_Replicate 2	pr2_tpm
RNA-Seq	Projections	Replicate 3	P_Replicate 3	pr3_tpm
RNA-Seq	Projections	Replicate 4	P_Replicate 4	pr4_tpm
RNA-Seq	Projections	Replicate 5	P_Replicate 5	pr5_tpm
RNA-Seq	Whole cell	Replicate 1	WC_Replicate 1	cbr1_tpm
RNA-Seq	Whole cell	Replicate 2	WC_Replicate 2	cbr2_tpm
RNA-Seq	Whole cell	Replicate 3	WC_Replicate 3	cbr3_tpm
RNA-Seq	Whole cell	Replicate 4	WC_Replicate 4	cbr4_tpm
RNA-Seq	Whole cell	Replicate 5	WC_Replicate 5	cbr5_tpm
