# Supplementary material for: Free circular introns with an unusual branchpoint in neuronal projections
Source: eLife. 2019 Nov 7;8:e47809. doi: 10.7554/eLife.47809 (PMC6879206; doi:10.7554/eLife.47809)
Supplement: Source code 1. [file elife-47809-code1.gz › Saini19-supplement/data_tables_for_saini_et_al_19/GO_0005840_ribosomal_protein_IDs.tsv]

ENSRNOG00000043348	Rpl39	GO:0005840
ENSRNOG00000062298	Rpl13a	GO:0005840
ENSRNOG00000026716	Rpl9	GO:0005840
ENSRNOG00000016896	Rpl3	GO:0005840
ENSRNOG00000049848	Rpl21	GO:0005840
ENSRNOG00000009378	Rpl4	GO:0005840
ENSRNOG00000014214	Rpl27a	GO:0005840
ENSRNOG00000000957	Rpl21	GO:0005840
ENSRNOG00000016387	Rpl34	GO:0005840
ENSRNOG00000023385	Rpl37a	GO:0005840
ENSRNOG00000038654	Rpl39	GO:0005840
ENSRNOG00000011104	Rpl22	GO:0005840
ENSRNOG00000032605	Rpl32	GO:0005840
ENSRNOG00000018680	Rpl17	GO:0005840
ENSRNOG00000019007	Rpl14	GO:0005840
ENSRNOG00000042233	Rpl41	GO:0005840
ENSRNOG00000001148	Rplp0	GO:0005840
ENSRNOG00000026260	Rpl11	GO:0005840
ENSRNOG00000015335	Rpl13	GO:0005840
ENSRNOG00000013874	Rplp1	GO:0005840
ENSRNOG00000008140	Rpl15	GO:0005840
ENSRNOG00000021035	Rpl18	GO:0005840
ENSRNOG00000017127	Rpl28	GO:0005840
ENSRNOG00000018795	Rpl18a	GO:0005840
ENSRNOG00000056765	Rpl10	GO:0005840
ENSRNOG00000000505	Rpl10a	GO:0005840
ENSRNOG00000029410	Rpl21	GO:0005840
ENSRNOG00000020674	Rpl27	GO:0005840
ENSRNOG00000004107	Rpl23	GO:0005840
ENSRNOG00000025936	Rpl6	GO:0005840
ENSRNOG00000004741	Rpl19	GO:0005840
ENSRNOG00000011138	Rpl29	GO:0005840
ENSRNOG00000002116	Rplp2	GO:0005840
ENSRNOG00000032803	Rpl21	GO:0005840
ENSRNOG00000004214	Rpl26	GO:0005840
ENSRNOG00000033473	Rpl36	GO:0005840
ENSRNOG00000014641	Rpl3l	GO:0005840
ENSRNOG00000023344	Rpl23a	GO:0005840
ENSRNOG00000032825	Rpl30	GO:0005840
ENSRNOG00000032635	Rpl8	GO:0005840
ENSRNOG00000010746	Rpl32	GO:0005840
ENSRNOG00000032303	Rpl35a	GO:0005840
ENSRNOG00000016220	Rpl12	GO:0005840
ENSRNOG00000034180	Rpl37	GO:0005840
ENSRNOG00000030747	Rpl38	GO:0005840
ENSRNOG00000014272	Rpl35	GO:0005840
ENSRNOG00000013508	Rpl31	GO:0005840
ENSRNOG00000023529	Rpl5	GO:0005840
ENSRNOG00000020595	Rps11	GO:0005840
ENSRNOG00000018320	Rps15a	GO:0005840
ENSRNOG00000019578	Rps16	GO:0005840
ENSRNOG00000008551	Rps7	GO:0005840
ENSRNOG00000011893	Rps3a	GO:0005840
ENSRNOG00000003201	Rps4x	GO:0005840
ENSRNOG00000028505	Rps18	GO:0005840
ENSRNOG00000010189	Rps24	GO:0005840
ENSRNOG00000042886	Rps28	GO:0005840
ENSRNOG00000059428	Rps2	GO:0005840
ENSRNOG00000054626	Rps8	GO:0005840
ENSRNOG00000034246	Rps27a	GO:0005840
ENSRNOG00000018774	Rps14	GO:0005840
ENSRNOG00000018645	Rpsa	GO:0005840
ENSRNOG00000058909	Rps9	GO:0005840
ENSRNOG00000019453	Rps5	GO:0005840
ENSRNOG00000007663	Rps6	GO:0005840
ENSRNOG00000017418	Rps3	GO:0005840
ENSRNOG00000016580	Rps23	GO:0005840
ENSRNOG00000048199	Rps19	GO:0005840
ENSRNOG00000029574	Rps4x	GO:0005840
ENSRNOG00000004196	Rps29	GO:0005840
ENSRNOG00000008555	Rps20	GO:0005840
ENSRNOG00000016411	Rps12	GO:0005840
ENSRNOG00000049025	Rps6	GO:0005840
ENSRNOG00000004426	Rps27a	GO:0005840
ENSRNOG00000014179	Rps2	GO:0005840
ENSRNOG00000019106	Rps17	GO:0005840
ENSRNOG00000060449	Rps21	GO:0005840
ENSRNOG00000016961	Rps27	GO:0005840
ENSRNOG00000024603	Rps15	GO:0005840
