# Supplementary material for: Free circular introns with an unusual branchpoint in neuronal projections
Source: eLife. 2019 Nov 7;8:e47809. doi: 10.7554/eLife.47809 (PMC6879206; doi:10.7554/eLife.47809)
Supplement: Source code 1. [file elife-47809-code1.gz › Saini19-supplement/data_tables_for_saini_et_al_19/phyloP_retained_introns_in_projections.tsv]

sample	intron_id	mean_cons	sd_cons	max_cons	min_cons	median_cons
p_all_ret	ENSRNOG00000000064_001i	-0.115474448	0.380182538322362	1.49075	-0.40448	-0.22256
p_all_ret	ENSRNOG00000000129_003i	1.00587881818182	0.430417836869435	1.88308	0.65825	0.78065
p_all_ret	ENSRNOG00000000145_001i	0.683009416666667	0.237439906220485	1.06558	0.38106	0.64254
p_all_ret	ENSRNOG00000000231_006i	0.559249709677419	0.236383723741604	1.13778	0.0237	0.55401
p_all_ret	ENSRNOG00000000231_007i	0.243439914634146	0.242358721484823	1.313	-0.16556	0.18511
p_all_ret	ENSRNOG00000000420_014i	0.08898235	0.224043527262068	0.483429	-0.23422	0.05307
p_all_ret	ENSRNOG00000000481_005i	0.267958363636364	0.442136056718759	1.40725	-0.1162	0.09996
p_all_ret	ENSRNOG00000000487_001i	0.0394343470588235	0.122631673952767	0.328636	-0.1601	0.05046
p_all_ret	ENSRNOG00000000498_026i	0.194709052173913	0.469339549081937	1.82933	-0.47026	0.09836
p_all_ret	ENSRNOG00000000504_003i	-0.03615256	0.236431371114692	0.529	-0.44688	0.04064
p_all_ret	ENSRNOG00000000505_002i	0.186701409090909	1.01265285344794	3.128	-0.41846	-0.0945854
p_all_ret	ENSRNOG00000000505_003i	0.583200714285714	0.737186438125453	2.10248	-0.39982	0.49502
p_all_ret	ENSRNOG00000000525_006i	0.0887711	0.209648677898583	0.42172	-0.26772	0.09828
p_all_ret	ENSRNOG00000001081_005i	-0.00867785135135135	0.133334926469338	0.23534	-0.22628	-0.0329388
p_all_ret	ENSRNOG00000001128_003i	0.4963487	0.559763997505308	1.65686	-0.06028	0.319565
p_all_ret	ENSRNOG00000001139_012i	0.868115222222222	0.147507299659862	1.05825	0.5875	0.88054
p_all_ret	ENSRNOG00000001143_043i	1.02171529411765	0.453129417359401	2.23822	0.55316	0.79692
p_all_ret	ENSRNOG00000001215_005i	0.0251661126197183	0.341516984322223	2.20117	-0.39308	0.00924
p_all_ret	ENSRNOG00000001227_004i	0.0959652108403614	0.555021929972204	2.91533	-0.6281	-0.03144
p_all_ret	ENSRNOG00000001235_003i	-0.104355262365248	0.250294818352521	1.8934	-0.71622	-0.08752
p_all_ret	ENSRNOG00000001311_005i	-0.0345940100381679	0.212478458669917	1.711	-0.41764	-0.0396
p_all_ret	ENSRNOG00000001325_003i	0.301959652173913	0.0910167639445778	0.501	0	0.2925
p_all_ret	ENSRNOG00000001353_010i	0.3446521	0.391471833185834	0.968	-0.15196	0.3029705
p_all_ret	ENSRNOG00000001353_013i	0.07247344	0.414861508010006	1.1454	-0.22856	-0.0264078
p_all_ret	ENSRNOG00000001492_013i	0.157699469966192	0.234501442600869	1.0863	-0.27122	0.09766
p_all_ret	ENSRNOG00000001493_002i	0.193098058823529	0.351982993874077	1.1467	-0.13378	0.09126
p_all_ret	ENSRNOG00000001500_001i	-0.0267290203031884	0.192259998900254	0.77475	-0.60844	-0.01856
p_all_ret	ENSRNOG00000001623_001i	1.48452857627119	0.437926286481318	2.24302	0.59832	1.44852
p_all_ret	ENSRNOG00000001815_001i	0.923575	0.228505735081201	1.35846	0.26106	0.939815
p_all_ret	ENSRNOG00000001833_001i	-0.121101833611111	0.32201820770203	0.86425	-0.49282	-0.21328
p_all_ret	ENSRNOG00000001849_001i	0.0494665519339623	0.162367590062794	1.366	-0.34264	0.04305
p_all_ret	ENSRNOG00000002035_006i	0.220666706153846	0.20952952445733	0.95232	-0.179	0.2008
p_all_ret	ENSRNOG00000002112_006i	1.119985	0.103153288227871	1.22532	0.9	1.14901
p_all_ret	ENSRNOG00000002125_001i	1.003439875	0.0741868016957146	1.1515	0.89172	0.9941845
p_all_ret	ENSRNOG00000002205_002i	0.13110319830379	0.25806969901327	1.01902	-0.5567	0.11326
p_all_ret	ENSRNOG00000002254_001i	0.431537204301075	0.293401497931683	1.0278	-0.12084	0.43658
p_all_ret	ENSRNOG00000002294_001i	0.102184920714286	0.392585684942584	1.46855	-0.43266	0.01894
p_all_ret	ENSRNOG00000002364_015i	0.01902212	0.0937468076429646	0.165413	-0.0755	-0.0215385
p_all_ret	ENSRNOG00000002652_001i	0.0462022197802198	0.217692616370106	0.58472	-0.38564	0.0426
p_all_ret	ENSRNOG00000002722_016i	0.108990380883598	0.352293557484948	1.98067	-0.52774	0.01988
p_all_ret	ENSRNOG00000002763_001i	0.004508075	0.00901615	0.0180323	0	0
p_all_ret	ENSRNOG00000002826_001i	-0.0152071216494845	0.170710495411158	0.31064	-0.45016	-0.00956
p_all_ret	ENSRNOG00000002882_017i	0.322125816336735	0.473723289390269	2.464	-0.19648	0.18456
p_all_ret	ENSRNOG00000003026_002i	0.602802375	0.63502660157507	1.93263	-0.0066	0.4288065
p_all_ret	ENSRNOG00000003026_003i	0.0167078101987952	0.222247264033718	1.7435	-0.45466	0.01237
p_all_ret	ENSRNOG00000003026_004i	0.15811779	0.382296242818868	1.21533	-0.08718	0.0591963
p_all_ret	ENSRNOG00000003071_013i	0.224965661666667	0.326788902305112	1.244	-0.52298	0.16775
p_all_ret	ENSRNOG00000003235_003i	0.0703706666666667	0.513164501689008	1.2535	-0.36452	-0.0482
p_all_ret	ENSRNOG00000003261_048i	0.478325367346939	0.249399397121422	1.1164	0.04022	0.44344
p_all_ret	ENSRNOG00000003359_004i	0.433871090909091	0.0519772014415061	0.512462	0.34144	0.44698
p_all_ret	ENSRNOG00000003442_004i	0.396929935326087	0.381431259860475	1.193	-0.09768	0.3352605
p_all_ret	ENSRNOG00000003594_001i	0.229625119031746	0.272401127525397	1.762	-0.29792	0.24386
p_all_ret	ENSRNOG00000003827_001i	-0.0386507491114983	0.263312556357158	2.0377	-0.5549	-0.03356
p_all_ret	ENSRNOG00000003841_014i	0.0231539618435114	0.244810802529437	1.06968	-0.49028	-0.000109998
p_all_ret	ENSRNOG00000003953_011i	0.596906	0.324272340699604	1.0285	0.1124	0.5980345
p_all_ret	ENSRNOG00000004060_001i	0.299136796835938	0.264907305343984	1.2794	-0.23206	0.28632
p_all_ret	ENSRNOG00000004077_006i	0.700748130841122	0.342203733720053	1.75761	0.02442	0.68664
p_all_ret	ENSRNOG00000004148_016i	0.946058909090909	0.361511211785936	2.56833	0.4174	0.90196
p_all_ret	ENSRNOG00000004149_003i	1.99237157894737	0.174829354808979	2.28582	1.71038	2.00542
p_all_ret	ENSRNOG00000004287_006i	0.182683642857143	0.463459795575043	2.12267	-0.31402	0.11528
p_all_ret	ENSRNOG00000004303_001i	0.444672286928105	0.401404862167267	1.60044	-0.15084	0.31716
p_all_ret	ENSRNOG00000004303_002i	0.996272071428571	0.496779306771197	1.738	0.115182	0.975089
p_all_ret	ENSRNOG00000004392_001i	-0.0749837333333333	0.0905351994888913	0.0168966	-0.164111	-0.0777368
p_all_ret	ENSRNOG00000004392_005i	0.0307732903225806	0.506530404684865	2.2074	-0.45652	-0.09468
p_all_ret	ENSRNOG00000004553_003i	-0.0553237021276596	0.403380908061228	1.922	-0.45094	-0.1378
p_all_ret	ENSRNOG00000004677_002i	0.257218698589041	0.435834035939871	2.05183	-0.53444	0.13353
p_all_ret	ENSRNOG00000004680_027i	0.0393379248333333	0.162887387257205	1.04275	-0.49224	0.03363
p_all_ret	ENSRNOG00000004695_003i	0.1863142	0.29816139458673	1.70675	-0.2197	0.1238
p_all_ret	ENSRNOG00000004874_001i	2.05306819672131	0.501679311341778	3.09008	0.77712	2.09486
p_all_ret	ENSRNOG00000004891_001i	0.00867825	0.202379512003951	0.656444	-0.33516	-0.0167
p_all_ret	ENSRNOG00000004992_012i	0.884576444444444	0.36186538463523	1.80302	0.4964	0.81868
p_all_ret	ENSRNOG00000004992_013i	0.132528191489362	0.104672275768672	0.4177	-0.04702	0.12088
p_all_ret	ENSRNOG00000005129_002i	0.31410196875	0.359165386671744	1.947	-0.10792	0.22495
p_all_ret	ENSRNOG00000005133_005i	0.0463215224761246	0.225394825655259	2.085	-0.61562	0.04526
p_all_ret	ENSRNOG00000005165_001i	0.0749525684210526	0.172770146096756	0.45325	-0.22424	0.0255
p_all_ret	ENSRNOG00000005180_008i	2.23461	0.123654405703962	2.44975	2.13695	2.1955
p_all_ret	ENSRNOG00000005285_004i	1.24347909090909	0.485922880186857	2.0915	0.62834	1.36986
p_all_ret	ENSRNOG00000005434_023i	1.60521333333333	0.187933223601718	1.76464	1.398	1.653
p_all_ret	ENSRNOG00000005615_002i	0.568812181818182	0.614764625566699	2.14767	0.14292	0.32142
p_all_ret	ENSRNOG00000005659_001i	0.105471461538462	0.237414758930083	0.788	-0.10924	0.0495814
p_all_ret	ENSRNOG00000005932_001i	0.339892113911392	0.252064270971803	2.0075	-0.09532	0.28402
p_all_ret	ENSRNOG00000006001_009i	0.221982729411765	0.269380677407377	2.5725	-0.25102	0.18084
p_all_ret	ENSRNOG00000006086_001i	-0.0525772875	0.14616490006607	0.22076	-0.39172	-0.04883
p_all_ret	ENSRNOG00000006206_012i	0.232320962777778	0.145407156078057	0.45432	-0.05356	0.24964
p_all_ret	ENSRNOG00000006460_009i	0.30901746375	0.409029973299762	1.25371	-0.00225999	0.1415715
p_all_ret	ENSRNOG00000006503_001i	0.106203329834282	0.255940889650378	1.85982	-0.33328	0
p_all_ret	ENSRNOG00000006636_001i	0.306754047619048	0.306076298191266	1.35679	-0.10592	0.20104
p_all_ret	ENSRNOG00000006818_003i	0.481561	0.32112731133998	0.9195	0.05628	0.495957
p_all_ret	ENSRNOG00000006984_012i	-0.0385840991490683	0.163083579042816	0.587	-0.50424	-0.02648
p_all_ret	ENSRNOG00000006999_014i	0.008609075	0.207390219591223	0.8986	-0.55092	0.03762
p_all_ret	ENSRNOG00000007141_001i	0.0938238	0.437914028847512	2.9465	-0.2292	0.00334
p_all_ret	ENSRNOG00000007142_002i	0.778591066666667	0.525161661102895	2.524	0.2735	0.64728
p_all_ret	ENSRNOG00000007142_003i	-0.0530320953188011	0.216332705298225	2.65633	-0.51008	-0.04476
p_all_ret	ENSRNOG00000007249_001i	0.291457941176471	0.165333813512916	0.6075	-0.05952	0.31672
p_all_ret	ENSRNOG00000007280_002i	-0.0183197571452991	0.129341462933104	0.25038	-0.386	0.00166
p_all_ret	ENSRNOG00000007283_003i	0.0954373154264706	0.128332668283432	0.68734	-0.25756	0.09789
p_all_ret	ENSRNOG00000007333_005i	-0.00620623460982265	0.343644992464143	3.19167	-0.8371	-0.02128
p_all_ret	ENSRNOG00000007334_007i	0.641335545454545	0.322266946210549	1.397	0.30494	0.58164
p_all_ret	ENSRNOG00000007408_012i	0.5858109	0.586211828109458	1.91225	0.07162	0.4510265
p_all_ret	ENSRNOG00000007686_010i	0.252702963947791	0.288871390012397	1.41838	-0.30052	0.19218
p_all_ret	ENSRNOG00000007727_003i	0.276771266666667	0.169529285176404	0.7675	-0.01784	0.2818
p_all_ret	ENSRNOG00000007738_014i	0.160297682242604	0.411313612977479	1.41192	-0.65928	0.05703
p_all_ret	ENSRNOG00000007842_001i	0.5447665	0.146050665595392	0.856714	0.37782	0.51257
p_all_ret	ENSRNOG00000007850_001i	0.0109394666666667	0.704547065256987	1.841	-0.38956	-0.22654
p_all_ret	ENSRNOG00000008035_002i	0.0175873134883721	0.158872914009141	1.26629	-0.32994	0.00533
p_all_ret	ENSRNOG00000008102_007i	0.0605306191891892	0.579946533488424	3.193	-0.39426	-0.03534
p_all_ret	ENSRNOG00000008145_014i	-0.0695535454545455	0.303197189341314	0.7035	-0.31204	-0.16842
p_all_ret	ENSRNOG00000008157_011i	0.494233888835979	0.457429781354407	2.39192	-0.23282	0.34446
p_all_ret	ENSRNOG00000008377_001i	0.4892765	0.18945196813899	0.83284	0.1689	0.4629255
p_all_ret	ENSRNOG00000008471_036i	0.191918421052632	0.443112146513579	2.535	-0.18544	0.09998
p_all_ret	ENSRNOG00000008557_013i	0.335228272727273	0.661129187241509	2.1342	-0.15	0.16838
p_all_ret	ENSRNOG00000008709_021i	0.788056119402985	0.349040243945886	2.085	0.28678	0.7733
p_all_ret	ENSRNOG00000008965_001i	0.441365681818182	0.487419468670067	2.894	-0.15824	0.36704
p_all_ret	ENSRNOG00000008970_001i	0.289578571428571	0.0358518100326755	0.334579	0.239	0.28428
p_all_ret	ENSRNOG00000008970_005i	1.35113611111111	0.348297924587877	1.86246	0.8628	1.406655
p_all_ret	ENSRNOG00000008984_003i	0.58184625	0.397210121201343	1.503	0.26376	0.4796015
p_all_ret	ENSRNOG00000009066_010i	0.770563914473684	0.41525280426066	2.4431	0.11378	0.70569
p_all_ret	ENSRNOG00000009196_001i	0.729142721518987	0.645565743815522	2.17136	-0.00412	0.46185
p_all_ret	ENSRNOG00000009274_002i	0.628197333333333	0.964753299609931	2.973	-0.07992	0.361907
p_all_ret	ENSRNOG00000009377_011i	0.1602209375	0.2617313565582	1.077	-0.05148	0.09411
p_all_ret	ENSRNOG00000009411_016i	0.696732533333333	0.376127591149899	1.63112	0.132486	0.64968
p_all_ret	ENSRNOG00000009414_001i	0.0562155470588235	0.0971785987800369	0.2171	-0.1266	0.05126
p_all_ret	ENSRNOG00000009484+ENSRNOG00000055675_005i	-0.241108226666667	0.257924184033015	0.480125	-0.60016	-0.26318
p_all_ret	ENSRNOG00000009588_010i	0.41481265	0.26569045367322	1.0188	0.11208	0.35462
p_all_ret	ENSRNOG00000009716_007i	0.807365473684211	0.26591090657302	1.3426	0.49362	0.788911
p_all_ret	ENSRNOG00000009856_002i	0.248462413793103	0.382709420044813	1.719	-0.14956	0.11378
p_all_ret	ENSRNOG00000009863_001i	0.0648349054054054	0.190519096567981	0.39728	-0.47226	0.0863595
p_all_ret	ENSRNOG00000009936_010i	0.2946625	0.179876160538047	0.538625	-0.152667	0.2918065
p_all_ret	ENSRNOG00000009965_003i	0.0832501779661017	0.19074504569196	0.8816	-0.25494	0.06664
p_all_ret	ENSRNOG00000009987_001i	-0.00167403	0.246187683521273	0.43754	-0.46172	0.01071125
p_all_ret	ENSRNOG00000009987_002i	0.194130857142857	0.253236612465376	0.8335	-0.46202	0.2032
p_all_ret	ENSRNOG00000010099_002i	0.0704640405049751	0.110180625450158	0.59	-0.1993	0.05759
p_all_ret	ENSRNOG00000010150_001i	1.00151538793103	0.649312366611387	2.71732	-0.18468	0.875
p_all_ret	ENSRNOG00000010232_001i	0.0878287060526316	0.240321723514453	2.3902	-0.32208	0.08431
p_all_ret	ENSRNOG00000010237_011i	0.8066301	0.467933441369235	1.994	0.41958	0.6742945
p_all_ret	ENSRNOG00000010311_019i	0.26302046	0.378484732228998	0.95048	-0.35218	0.23542
p_all_ret	ENSRNOG00000010353_009i	0.0882063257761628	0.17265757156761	1.1536	-0.22024	0.06993
p_all_ret	ENSRNOG00000010365_012i	0.285234483516484	0.352587325799734	1.46857	-0.29172	0.16982
p_all_ret	ENSRNOG00000010379_012i	0.764818717948718	0.676359590003713	3.03322	-0.3351	0.57798
p_all_ret	ENSRNOG00000010438+ENSRNOG00000011404_028i	0.552394	0.375786463156937	1.6428	0.11382	0.41482
p_all_ret	ENSRNOG00000010474_025i	-0.00458924664806867	0.218247583932496	0.51612	-0.67576	0.04482
p_all_ret	ENSRNOG00000010607_001i	0.299915919473684	0.161163841795046	0.54624	-0.123143	0.33956
p_all_ret	ENSRNOG00000010634_028i	0.321103333333333	0.324259486332838	1.48071	0.01238	0.24862
p_all_ret	ENSRNOG00000010838_011i	0.53154725	0.529167052695104	1.859	0.07838	0.29934
p_all_ret	ENSRNOG00000010891_013i	-0.00140971895424837	0.224198688221709	1.2175	-0.48506	0.00276
p_all_ret	ENSRNOG00000010957_017i	1.504856	0.26419232662757	2.11088	1.23448	1.427145
p_all_ret	ENSRNOG00000010964_038i	0.18649729047619	0.0877840627672923	0.3447	0.03772	0.15336
p_all_ret	ENSRNOG00000011053_001i	0.0296437624137931	0.167855277890769	0.38458	-0.49302	0.05236
p_all_ret	ENSRNOG00000011142_007i	0.230205885714286	0.163330072719579	0.6002	-0.11234	0.23504
p_all_ret	ENSRNOG00000011268_042i	0.449702090909091	0.117028807065999	0.592667	0.23262	0.43836
p_all_ret	ENSRNOG00000011340_001i	0.572974857142857	0.23650529384662	1.076	0.321381	0.515707
p_all_ret	ENSRNOG00000011382_006i	0.949286144578313	0.636989601170687	3.3405	0.10466	0.90561
p_all_ret	ENSRNOG00000011498_007i	0.538145777777778	0.393602013652882	2.00667	-0.07046	0.4159
p_all_ret	ENSRNOG00000011517_004i	0.176577014142857	0.244428095060695	1.1693	-0.30046	0.16457
p_all_ret	ENSRNOG00000011582_004i	0.0888383134585366	0.1971740232957	0.7716	-0.31322	0.05624
p_all_ret	ENSRNOG00000011611_005i	0.0797007271186441	0.136306186820645	0.475	-0.14764	0.0576667
p_all_ret	ENSRNOG00000011751_006i	0.64516095505618	0.232955530404308	1.4754	0.2086	0.6329
p_all_ret	ENSRNOG00000011784_001i	0.671941060707071	0.682608585783148	1.82614	-0.4542	0.50946
p_all_ret	ENSRNOG00000011804_001i	0.59244775	0.169911476003192	0.7935	0.394263	0.591014
p_all_ret	ENSRNOG00000012061_019i	0.20736246297138	0.296748991006228	2.027	-0.27368	0.1461
p_all_ret	ENSRNOG00000012156_010i	0.699882857142857	0.208804681358304	0.9274	0.34386	0.70445
p_all_ret	ENSRNOG00000012164_008i	0.383632272727273	0.547838246869415	1.768	-0.1969	0.05804
p_all_ret	ENSRNOG00000012266_001i	0.151699941176471	0.164680683667357	0.7026	-0.11326	0.11352
p_all_ret	ENSRNOG00000012357_019i	0.0301058666666667	0.158520942779931	0.4254	-0.12668	-0.03416
p_all_ret	ENSRNOG00000012455_001i	1.84289712328767	0.356813242340675	2.9288	1.20596	1.86888
p_all_ret	ENSRNOG00000012455_002i	1.54983705882353	0.373065609070319	2.34966	0.20488	1.54108
p_all_ret	ENSRNOG00000012460_001i	0.0644918060645161	0.230485411303366	1.20267	-0.39192	0.03814
p_all_ret	ENSRNOG00000012473_011i	0.0128218619590278	0.100498286050591	0.31156	-0.30078	0.01562
p_all_ret	ENSRNOG00000012620_001i	0.427592076923077	0.417491886795755	1.67544	-0.0296	0.30221
p_all_ret	ENSRNOG00000012644+ENSRNOG00000036381_004i	0.52485803030303	0.440133654146781	2.64283	-0.19928	0.45181
p_all_ret	ENSRNOG00000012722_001i	0.520854	0.382197199234337	1.429	0.2412	0.401449
p_all_ret	ENSRNOG00000012734_002i	0.933219853658537	0.41278705445658	1.88088	0.22142	0.87154
p_all_ret	ENSRNOG00000012760_005i	0.819218230769231	0.525778386563641	2.28656	-0.05662	0.96444
p_all_ret	ENSRNOG00000012962_001i	-0.053959583375	0.234567551283653	1.30833	-0.41046	-0.0783
p_all_ret	ENSRNOG00000012962_002i	0.183793975	0.220347347891698	0.644125	0.0186429	0.06935685
p_all_ret	ENSRNOG00000012985_002i	0.353054517241379	0.611447876869006	3.001	-0.05178	0.1509
p_all_ret	ENSRNOG00000013251_007i	0.20570552679803	0.428103222936566	2.58567	-0.12975	0.0462
p_all_ret	ENSRNOG00000013339_001i	0.169503406648352	0.305428543622911	1.31318	-0.28996	0.08935
p_all_ret	ENSRNOG00000013343_001i	0.0422479285714286	0.492706023030189	1.31183	-0.45356	-0.13422
p_all_ret	ENSRNOG00000013536_001i	1.00307573529412	0.430497082659935	2.18408	0.17912	1.01197
p_all_ret	ENSRNOG00000013553_001i	0.286796512195122	0.250738504616375	1.0473	0.00284	0.21378
p_all_ret	ENSRNOG00000013618_005i	0.0727669416219931	0.473436198615498	2.713	-0.46344	-0.03676
p_all_ret	ENSRNOG00000013694_010i	0.386757115346154	0.291675534916274	1.47067	0.000399999	0.397357
p_all_ret	ENSRNOG00000013798_001i	0.404290713114754	0.372936831224773	1.92266	-0.1506	0.31687
p_all_ret	ENSRNOG00000014004_016i	0.682245933333333	0.386647869658181	1.858	0.35418	0.54318
p_all_ret	ENSRNOG00000014165_015i	0.442231274683544	0.357174081360292	1.40906	-0.25632	0.4563
p_all_ret	ENSRNOG00000014265_001i	-0.0128971000328947	0.2952122306669	0.82436	-0.9195	0.0011199975
p_all_ret	ENSRNOG00000014287_001i	-0.214507	0.45365910124674	0.943667	-0.74524	-0.31351
p_all_ret	ENSRNOG00000014316_002i	0.401038958541667	0.438915783352365	1.46897	-0.20022	0.27841
p_all_ret	ENSRNOG00000014317_001i	0.145498047186937	0.287235251441242	1.63057	-0.66374	0.10751
p_all_ret	ENSRNOG00000014405_004i	-0.128699746153846	0.103167639616327	0.03402	-0.25668	-0.1448
p_all_ret	ENSRNOG00000014493_001i	0.398118333333333	0.580324299819135	1.669	-0.32218	0.22747
p_all_ret	ENSRNOG00000014508_001i	0.258495947368421	0.151368445970234	0.945	-0.08572	0.25978
p_all_ret	ENSRNOG00000014615_001i	0.212941761764706	0.210692094584974	0.74258	-0.248667	0.18234
p_all_ret	ENSRNOG00000014693_001i	0.774116375	0.458426962835159	1.6742	0.29454	0.7045255
p_all_ret	ENSRNOG00000014742_012i	0.0785378333333333	0.567010161429683	1.48025	-0.5031	-0.11225
p_all_ret	ENSRNOG00000014742_013i	0.120004214285714	0.212750455234503	0.479778	-0.11374	0.078
p_all_ret	ENSRNOG00000014742_016i	0.0239877642857143	0.0809471510139473	0.18352	-0.13124	0.02631
p_all_ret	ENSRNOG00000014751_001i	0.661627086685039	0.716086474321131	3.1515	-0.22254	0.36492
p_all_ret	ENSRNOG00000014856_008i	0.572758645833333	0.350302657348263	1.452	0.00274	0.50052
p_all_ret	ENSRNOG00000015055_001i	0.855486583333333	0.246725284320052	1.40886	0.635041	0.782049
p_all_ret	ENSRNOG00000015294_003i	0.245131109	0.664959716426235	2.111	-0.12276	0.016844545
p_all_ret	ENSRNOG00000015294_005i	0.07715908125	0.197901596517957	0.707444	-0.1618	0.07562
p_all_ret	ENSRNOG00000015294_006i	0.370606857142857	0.355031838920788	1.0479	0.02402	0.259625
p_all_ret	ENSRNOG00000015430_008i	0.615274887966805	0.305715589482174	1.31928	-0.01714	0.57904
p_all_ret	ENSRNOG00000015437_006i	0.00512695334782609	0.151713779317113	0.34175	-0.35868	0.007440005
p_all_ret	ENSRNOG00000015558_013i	0.7433934	0.788669201848447	2.853	0.25134	0.4437415
p_all_ret	ENSRNOG00000015625_006i	0.148825532050802	0.208206774525019	1.239	-0.34464	0.1245
p_all_ret	ENSRNOG00000015734_016i	-0.0566421356625	0.153249234706113	0.24914	-0.4881	-0.02838
p_all_ret	ENSRNOG00000015753_011i	-0.0282491573333333	0.222937091220688	0.9396	-0.61598	-0.03703
p_all_ret	ENSRNOG00000015956_001i	0.00877725812	0.103125105086143	0.23786	-0.18166	-0.002629997
p_all_ret	ENSRNOG00000015975_001i	0.16347905	0.137449308269184	0.477556	0.0465714	0.1312865
p_all_ret	ENSRNOG00000016013_001i	0.346375795302326	0.277358608332297	1.09962	-0.27156	0.32212
p_all_ret	ENSRNOG00000016189_002i	0.891359047619048	0.421304129638782	2.982	0.23282	0.90934
p_all_ret	ENSRNOG00000016220_001i	0.36997796	0.528093902557465	2.793	0.00248	0.2609
p_all_ret	ENSRNOG00000016244_028i	0.123299128712871	0.283920915392391	1.63533	-0.2975	0.08538
p_all_ret	ENSRNOG00000016257_003i	0.2246662	0.168008455778472	0.623	0.02622	0.1920165
p_all_ret	ENSRNOG00000016309_009i	0.288739151614035	0.493700393241599	1.78076	-0.60758	0.10006
p_all_ret	ENSRNOG00000016405_012i	-0.0593332142857143	0.754921698636271	2.4025	-0.49326	-0.35194
p_all_ret	ENSRNOG00000016684_026i	0.0986148792415459	0.393239109358842	1.66411	-0.70966	0.0024
p_all_ret	ENSRNOG00000016698_011i	0.189000717791411	0.250841325992888	1.08588	-0.25062	0.16072
p_all_ret	ENSRNOG00000016723_001i	-0.143833510204082	0.258445517428652	0.8024	-0.67936	-0.19082
p_all_ret	ENSRNOG00000016733_006i	0.530079	1.06414157635345	3.3045	-0.04742	0.19831
p_all_ret	ENSRNOG00000016740_001i	0.419302875	0.154424508377244	0.565703	0.10634	0.4772225
p_all_ret	ENSRNOG00000016770_001i	0.406834598039216	0.262061786744856	1.0448	-0.29796	0.3878
p_all_ret	ENSRNOG00000016778_001i	0.314506	0.0960437071415926	0.376633	0.150053	0.361724
p_all_ret	ENSRNOG00000016885_002i	1.20369509090909	0.578548850976727	2.08986	0.317125	1.18746
p_all_ret	ENSRNOG00000016932_018i	0.6543465	0.151587441873219	0.8145	0.464219	0.6693335
p_all_ret	ENSRNOG00000017023_018i	0.0569818198283262	0.155973544829421	0.94278	-0.21798	0.0239
p_all_ret	ENSRNOG00000017075_002i	-0.123406652631579	0.848168749129639	3.193	-0.61858	-0.37486
p_all_ret	ENSRNOG00000017079_014i	0.261376221765376	0.184481911256139	0.85102	-0.38584	0.2531
p_all_ret	ENSRNOG00000017392_003i	0.303952266666667	0.117800678748684	0.574	0.06278	0.30735
p_all_ret	ENSRNOG00000017564_010i	0.4786575	0.472587598066523	1.5675	0.09876	0.3125995
p_all_ret	ENSRNOG00000017621_012i	0.117010045454545	0.133964545819865	0.347227	-0.06768	0.05948
p_all_ret	ENSRNOG00000017817_001i	-0.0849657319587629	0.307864008124073	1.43489	-0.5682	-0.07272
p_all_ret	ENSRNOG00000017828_005i	1.046324	0.299466332568454	1.4818	0.802229	0.9506335
p_all_ret	ENSRNOG00000017905_011i	0.182215448809524	0.429561065737221	1.14322	-0.47898	0.09979
p_all_ret	ENSRNOG00000018033_018i	0.0696265815444555	0.121454156024161	0.3845	-0.5695	0.08074
p_all_ret	ENSRNOG00000018145_009i	0.00137026551724138	0.246033215854946	1.50625	-0.32986	-0.0288491
p_all_ret	ENSRNOG00000018153_026i	0.189824037037037	0.295436027200538	1.3698	-0.05972	0.1109
p_all_ret	ENSRNOG00000018184_002i	0.433860091799704	0.260251343438582	0.88908	-0.07782	0.4544
p_all_ret	ENSRNOG00000018184_005i	0.131483449644295	0.375603429106515	3.191	-0.34152	0.07782
p_all_ret	ENSRNOG00000018272_002i	-0.236038863636364	0.337460007023743	1.21767	-0.60386	-0.3244
p_all_ret	ENSRNOG00000018309_026i	1.36528444444444	0.495181155237937	2.56867	0.9927	1.18
p_all_ret	ENSRNOG00000018379_002i	0.473525366666667	0.343381550366301	2.069	0.18068	0.39135
p_all_ret	ENSRNOG00000018440_001i	0.394882166666667	0.296188488732521	1.792	0.06976	0.32875
p_all_ret	ENSRNOG00000018526_003i	0.299736032154341	0.455249700647591	2.9465	-0.72688	0.26698
p_all_ret	ENSRNOG00000018533_009i	0.13511688014	0.324547501796108	1.08154	-0.43002	0.18153
p_all_ret	ENSRNOG00000018761_020i	0.142175758333333	0.495226049511672	1.599	-0.23062	-0.00289
p_all_ret	ENSRNOG00000018823_006i	0.166826606060606	0.112139862196985	0.3095	-0.344444	0.19154
p_all_ret	ENSRNOG00000018859_006i	0.0553955857142857	0.0715743841270611	0.159857	-0.03002	0.0404
p_all_ret	ENSRNOG00000018876_012i	-0.107592912083333	0.278469890781835	1.0518	-0.35966	-0.17674
p_all_ret	ENSRNOG00000018910_005i	0.1153435	0.294212950578253	0.94825	-0.1045	-0.00733
p_all_ret	ENSRNOG00000018937_009i	-0.0118998393056886	0.238670333869055	1.658	-1.0932	0
p_all_ret	ENSRNOG00000018987_001i	1.38037047619048	0.317374179565323	2.3133	1.05178	1.26964
p_all_ret	ENSRNOG00000019069_010i	0.613274971734463	0.525476077378569	3.155	-0.16854	0.51138
p_all_ret	ENSRNOG00000019181_001i	0.0854506708830409	0.202067954802246	0.87422	-0.40586	0.05874
p_all_ret	ENSRNOG00000019299_010i	0.436591869565217	0.127340385782753	0.8635	0.26718	0.41462
p_all_ret	ENSRNOG00000019356_001i	0.0234971520833333	0.297557885817682	1.8538	-0.25924	-0.04083
p_all_ret	ENSRNOG00000019435_004i	0.35755	0.509823100055107	1.775	0.00208	0.20514
p_all_ret	ENSRNOG00000019435_005i	0.547057375	0.385849155378086	1.45133	0.24824	0.38939
p_all_ret	ENSRNOG00000019464_003i	0.181321666666667	0.309995451501308	0.872231	-0.223333	0.122535
p_all_ret	ENSRNOG00000019482_001i	0.483978543478261	0.551301835168008	1.76614	-0.20368	0.2199
p_all_ret	ENSRNOG00000019497_001i	0.164871016666667	0.148476674514548	0.36364	-0.14925	0.17497
p_all_ret	ENSRNOG00000019506_010i	0.410969366972477	0.233591643721857	1.13569	-0.04712	0.42078
p_all_ret	ENSRNOG00000019519_002i	0.0253690011157025	0.154842334651936	1.191	-0.46342	0.00404
p_all_ret	ENSRNOG00000019645_001i	0.161901990909091	0.288305014317235	0.45594	-0.6158	0.18652
p_all_ret	ENSRNOG00000019666_002i	0.718875454545455	0.549702921795648	2.1765	0.22832	0.58112
p_all_ret	ENSRNOG00000019684_002i	0.131741342163158	0.463695074432133	2.80233	-0.11698	0.04355
p_all_ret	ENSRNOG00000019684_003i	0.540726555555556	0.70287828685682	2.28575	0.0798	0.292364
p_all_ret	ENSRNOG00000019684_004i	-0.00859414835897436	0.302370893875043	1.57575	-0.37362	-0.00994
p_all_ret	ENSRNOG00000019698_013i	0.445078666666667	0.578707120721916	1.919	0.00068	0.297744
p_all_ret	ENSRNOG00000019729_003i	-0.251337006666667	0.359578935311151	0.557125	-0.58468	-0.43208
p_all_ret	ENSRNOG00000019729_006i	0.217162833333333	0.200315680914318	0.5384	-0.01968	0.1774535
p_all_ret	ENSRNOG00000019729_007i	-0.119266975	0.0970110394580732	0.0055641	-0.228	-0.127316
p_all_ret	ENSRNOG00000019737_006i	-0.0467297384615385	0.337600612669007	2.5118	-0.60342	-0.06004
p_all_ret	ENSRNOG00000019908_003i	0.197626733333333	0.472379825468573	2.32317	-0.30096	0.10902
p_all_ret	ENSRNOG00000019921_001i	0.863828	0.440477043484188	1.839	0.47334	0.705985
p_all_ret	ENSRNOG00000019921_005i	0.2715744875	0.437445136243671	1.2995	-0.057	0.1580045
p_all_ret	ENSRNOG00000019930_013i	0.1099947125	0.235912911848585	0.595333	-0.09578	0.0199818
p_all_ret	ENSRNOG00000019936_004i	0.5448214375	0.300265192414299	1.31938	0.19916	0.51188
p_all_ret	ENSRNOG00000020020_004i	0.0782554054708108	0.230943641369729	1.8642	-0.21248	0.05158
p_all_ret	ENSRNOG00000020068_003i	0.245354214285714	0.876449951860272	3.039	-0.2726	-0.08597
p_all_ret	ENSRNOG00000020202_006i	-0.290436723076923	0.122097103268474	0.04968	-0.50434	-0.29992
p_all_ret	ENSRNOG00000020216_011i	0.201662441860465	0.165503238752886	0.50298	-0.0904643	0.20592
p_all_ret	ENSRNOG00000020280_005i	-0.186312910465116	0.20360790879734	0.788333	-0.72696	-0.18944
p_all_ret	ENSRNOG00000020339_003i	-0.0480278787878788	0.284591622008159	0.572	-0.38676	-0.08542
p_all_ret	ENSRNOG00000020427_001i	0.000131855101449277	0.228804803778798	1.0254	-0.40054	-0.00212
p_all_ret	ENSRNOG00000020431_001i	0.248461611111111	0.625033908697949	1.73483	-0.2296	0.0155435
p_all_ret	ENSRNOG00000020497_014i	0.463223783783784	0.316183414279187	1.35429	-0.0248	0.39256
p_all_ret	ENSRNOG00000020513_015i	0.638662714285714	0.133840173015856	0.93696	0.385444	0.64104
p_all_ret	ENSRNOG00000020513_019i	0.0414317664	0.188026722879253	0.2914	-0.657667	0.08392
p_all_ret	ENSRNOG00000020580_006i	0.406679285714286	0.244260532893884	1.09014	0.20068	0.3305
p_all_ret	ENSRNOG00000020619_009i	-0.26249733	0.372068655572179	0.9625	-0.6426	-0.3538
p_all_ret	ENSRNOG00000020687_010i	0.307754038269231	0.565433582926891	3.102	-0.2352	0.13118
p_all_ret	ENSRNOG00000020694_001i	0.203209420454545	0.197107356417633	1.0355	-0.20142	0.15901
p_all_ret	ENSRNOG00000020731_001i	0.280049705882353	0.320561703215965	1.431	0.05002	0.22338
p_all_ret	ENSRNOG00000020746_001i	0.262786225806452	0.567230940568637	2.911	-0.1605	0.19144
p_all_ret	ENSRNOG00000020875_008i	0.135212269230769	0.281303812111175	1.54417	-0.1644	0.09885
p_all_ret	ENSRNOG00000020916_001i	0.475508090909091	0.22957954999453	1.10267	0.23842	0.402528
p_all_ret	ENSRNOG00000020970_009i	-0.0985199333333333	0.22220324217103	0.694875	-0.41644	-0.12319
p_all_ret	ENSRNOG00000021006_006i	0.890106625	0.570888146337151	2.059	0.418	0.696787
p_all_ret	ENSRNOG00000021096_010i	0.0792373798	0.130520136707926	0.508316	-0.1489	0.06398
p_all_ret	ENSRNOG00000021221_008i	0.138150230772308	0.303111131661059	1.8976	-0.39274	0.09268
p_all_ret	ENSRNOG00000021231_001i	0.281371125	0.0784440622089351	0.41832	0.190179	0.28311
p_all_ret	ENSRNOG00000021399_004i	-0.0703674101171875	0.275480559356573	2.9805	-0.58804	-0.04436
p_all_ret	ENSRNOG00000021589_001i	0.851522822966507	0.403194903241801	1.98274	0.1139	0.78936
p_all_ret	ENSRNOG00000021589_002i	0.977120175438597	0.327313098525006	2.42211	0.50808	0.93306
p_all_ret	ENSRNOG00000021712_012i	0.0503982129258555	0.221916572165018	1.426	-0.60306	0.0431
p_all_ret	ENSRNOG00000021712_013i	0.0399398258725314	0.201759560336576	0.81012	-0.43664	0.02108
p_all_ret	ENSRNOG00000022274_009i	0.1743956625	0.206562939537807	0.655	-0.0239231	0.11694
p_all_ret	ENSRNOG00000022354_001i	1.19701461538462	0.638878010579364	2.538	-0.01946	1.31575
p_all_ret	ENSRNOG00000022615_002i	0.238764238095238	0.109941496399178	0.566778	0.03034	0.226282
p_all_ret	ENSRNOG00000022753_001i	0.3083349	0.20817591488421	0.747667	0.14106	0.217326
p_all_ret	ENSRNOG00000022893_021i	0.422864347826087	0.763683719276078	2.3975	-0.1955	0.01015
p_all_ret	ENSRNOG00000022983_001i	0.117152063602724	0.448187255209864	2.45616	-1.00596	0.0494
p_all_ret	ENSRNOG00000023020_003i	0.177980088888889	0.194354663321519	0.6245	0.01716	0.172893
p_all_ret	ENSRNOG00000023023_006i	0.224738923076923	0.273983469128602	0.9995	-0.07612	0.17958
p_all_ret	ENSRNOG00000023150_017i	-0.0756606444736842	0.291112163464908	1.43925	-0.48578	-0.11875
p_all_ret	ENSRNOG00000023187_001i	-0.0506365625	0.327413629367292	0.7574	-0.40626	-0.19653
p_all_ret	ENSRNOG00000023446+ENSRNOG00000047876_009i	0.877782819672131	0.337760675514019	2.11286	0.2723	0.83192
p_all_ret	ENSRNOG00000023668_015i	0.326049705882353	0.224278659207348	0.926111	0.04154	0.30206
p_all_ret	ENSRNOG00000023668_016i	0.279308055277778	0.217977841881578	0.751	-0.05334	0.31903
p_all_ret	ENSRNOG00000024470_001i	0.348389099099099	0.390908515020516	1.50582	-0.06482	0.22126
p_all_ret	ENSRNOG00000024497_005i	0.471256722222222	0.711433042825023	3.193	0.0274	0.312823
p_all_ret	ENSRNOG00000024801_001i	0.480929007894737	0.37395961438488	1.24662	-0.2965	0.39117
p_all_ret	ENSRNOG00000024945_002i	0.205919727272727	0.15411733996802	0.381238	-0.1021	0.25766
p_all_ret	ENSRNOG00000024945_003i	0.113667112698413	0.122769182217799	0.43796	-0.099	0.12284
p_all_ret	ENSRNOG00000024945_004i	0.0763289542372881	0.0674241945532609	0.21992	-0.04084	0.06418
p_all_ret	ENSRNOG00000025079_001i	0.366684224347826	0.186144853910493	0.8365	-0.3358	0.35178
p_all_ret	ENSRNOG00000025079_002i	0.662468534211726	0.542077800393358	2.53832	-0.63574	0.61644
p_all_ret	ENSRNOG00000025269_003i	0.0591162763105413	0.178731178451758	0.59828	-0.39066	0.05376
p_all_ret	ENSRNOG00000025285_004i	0.0932130335358852	0.139831621524723	0.738667	-0.25342	0.07412
p_all_ret	ENSRNOG00000025695_010i	0.4012133	0.217401938479099	0.63984	-0.0482857	0.46972
p_all_ret	ENSRNOG00000025818_007i	0.313149161490683	0.277755874615864	1.41657	-0.34046	0.28396
p_all_ret	ENSRNOG00000026065_004i	0.173877849875	0.459287056692735	3.127	-0.2883	0.07501
p_all_ret	ENSRNOG00000026180_006i	0.0738957958450704	0.21428612017885	0.9496	-0.35942	0.04565
p_all_ret	ENSRNOG00000026432_007i	0.849049074074074	0.319836632072823	1.48258	0.40872	0.77325
p_all_ret	ENSRNOG00000026861_001i	-0.0254560599428571	0.108872116645168	0.22824	-0.225286	-0.0337
p_all_ret	ENSRNOG00000027436+ENSRNOG00000060429_004i	-0.0909862735541741	0.195942890193068	0.292025	-0.97738	-0.0576
p_all_ret	ENSRNOG00000027513_037i	0.09803336	0.355222951204023	0.735167	-0.28538	-0.0419987
p_all_ret	ENSRNOG00000027901_001i	0.0891844125531915	0.106599123581645	0.2699	-0.245	0.09384
p_all_ret	ENSRNOG00000027944_001i	-0.091631096483871	0.243333442628883	0.3953	-0.566923	-0.03154
p_all_ret	ENSRNOG00000028166_002i	0.159502291666667	0.109311491493089	0.32404	-0.1136	0.18603
p_all_ret	ENSRNOG00000028208_003i	0.0650253703703704	0.209085290430367	0.92575	-0.2839	0.05684
p_all_ret	ENSRNOG00000028266_003i	0.391159333409091	0.400846001327332	1.55942	-0.07984	0.19305
p_all_ret	ENSRNOG00000028266_004i	0.174802936178344	0.214258381687192	0.86886	-0.2467	0.1313
p_all_ret	ENSRNOG00000028266_005i	0.101982841988304	0.123536142500119	0.6658	-0.15732	0.09078
p_all_ret	ENSRNOG00000028411_001i	2.437727	0.423070783388154	2.94548	1.76236	2.458125
p_all_ret	ENSRNOG00000028592_001i	0.731042	0.214711468840162	0.92	0.413	0.784892
p_all_ret	ENSRNOG00000029134_006i	0.406992093333333	0.355170846060356	1.68278	-0.25308	0.41224
p_all_ret	ENSRNOG00000029912+ENSRNOG00000046981_002i	0.0397088879292035	0.230763271923226	0.56882	-0.52926	0.04776
p_all_ret	ENSRNOG00000030830_002i	0.457870444444444	0.46582403705934	1.842	-0.02558	0.37121
p_all_ret	ENSRNOG00000031778_010i	0.3277905	0.344761014222735	1.09453	-0.10272	0.26022
p_all_ret	ENSRNOG00000032192_001i	0.199302286782946	0.267433938744113	1.3112	-0.62668	0.17756
p_all_ret	ENSRNOG00000032364+ENSRNOG00000059203_001i	0.075087575	0.0916316844633403	0.157667	-0.0457895	0.0942364
p_all_ret	ENSRNOG00000032677_001i	-0.14311804	0.274701155579186	0.28025	-0.62062	-0.11414
p_all_ret	ENSRNOG00000033426_001i	-0.0385377661313869	0.134902785814463	0.3278	-0.491267	-0.01515
p_all_ret	ENSRNOG00000033611_004i	0.810778	1.04221873479104	3.193	-0.01194	0.5104635
p_all_ret	ENSRNOG00000033790_001i	0.374399031324786	0.669693285647779	2.41449	-0.34932	0.05962
p_all_ret	ENSRNOG00000034031_004i	0.608047876190476	0.43427220347047	1.30724	-0.0878571	0.70708
p_all_ret	ENSRNOG00000038239_001i	-0.229062375	0.224942444560468	0.243333	-0.4595	-0.2944445
p_all_ret	ENSRNOG00000038883_001i	0.07203505365204	0.327981674461666	2.31186	-0.39392	0.01026
p_all_ret	ENSRNOG00000038909_028i	-0.157561022222222	0.0888072598895324	-0.0411539	-0.296348	-0.170242
p_all_ret	ENSRNOG00000039076_008i	-0.036529041	0.157539778557002	0.521	-0.33158	-0.06197
p_all_ret	ENSRNOG00000039297_002i	0.24002175	0.181885633459011	0.513	-0.0431	0.259057
p_all_ret	ENSRNOG00000039528_003i	0.205540625	0.306038935739947	0.7331	-0.11652	0.1890275
p_all_ret	ENSRNOG00000039587_010i	0.040900792025	0.093958770303564	0.294154	-0.14178	0.02155
p_all_ret	ENSRNOG00000039856_005i	0.124507983050847	0.371956624923061	2.22729	-0.19386	0.03846
p_all_ret	ENSRNOG00000042094_005i	0.286979773586121	0.511830886197801	2.8385	-0.57018	0.11148
p_all_ret	ENSRNOG00000042482_007i	0.108982705769231	0.137634801318005	0.33774	-0.19412	0.12501
p_all_ret	ENSRNOG00000042523_005i	1.23204625	0.480280375816199	2.14839	0.57902	1.14222
p_all_ret	ENSRNOG00000042939_006i	0.0967991230769231	0.137258343081536	0.23222	-0.271286	0.13038
p_all_ret	ENSRNOG00000043085_002i	0.084837359238342	0.240246590488687	1.03326	-0.45284	0.05452
p_all_ret	ENSRNOG00000043085_003i	0.168011121451713	0.290671576601221	1.79182	-0.3149	0.12324
p_all_ret	ENSRNOG00000043150_001i	-0.198058917857143	0.243075332411801	0.507	-0.52156	-0.23133
p_all_ret	ENSRNOG00000043377_009i	0.418999878744589	0.371958987748599	1.40762	-0.3306	0.45936
p_all_ret	ENSRNOG00000043498_002i	0.371015288	0.328845649621835	1.89817	-0.29738	0.32622
p_all_ret	ENSRNOG00000046333_001i	0.105790137483146	0.268454203091519	0.91774	-0.41426	0.07337
p_all_ret	ENSRNOG00000046560_001i	1.56084	0.245602911193387	2.02407	1.1369	1.56744
p_all_ret	ENSRNOG00000046698_014i	0.3513611075	0.920730032133838	2.45867	-0.36894	0.13403893
p_all_ret	ENSRNOG00000047309_001i	0.0979814561403509	0.133051312429153	0.423714	-0.33792	0.10964
p_all_ret	ENSRNOG00000047309_002i	0.123443513513514	0.0517067753289975	0.21306	0.00322	0.12268
p_all_ret	ENSRNOG00000047339_001i	0.505740037037037	0.182913941406104	0.75288	0.09386	0.57984
p_all_ret	ENSRNOG00000047853_001i	0.00905185882352941	0.462854670884975	1.5185	-0.44072	-0.09414
p_all_ret	ENSRNOG00000048237_002i	0.330096939393939	0.305059999830048	1.44717	0.01896	0.27764
p_all_ret	ENSRNOG00000048553_006i	-0.0469708604651163	0.145955295321087	0.24302	-0.513	-0.0473
p_all_ret	ENSRNOG00000048617_004i	0.25228161184466	0.279244211937585	1.50567	-0.13192	0.18192
p_all_ret	ENSRNOG00000048969_001i	-0.2333858	0.0912179826196568	-0.083	-0.317452	-0.261512
p_all_ret	ENSRNOG00000049056_008i	-0.166178806153846	0.191819389160754	0.155833	-0.42944	-0.21312
p_all_ret	ENSRNOG00000049481+ENSRNOG00000003428_025i	0.499312842105263	0.234735051539263	1.06586	0.20276	0.43096
p_all_ret	ENSRNOG00000049609+ENSRNOG00000015385_001i	0.0608703833333333	0.0884284754962657	0.16566	-0.0924	0.07873335
p_all_ret	ENSRNOG00000049633_014i	-0.0041923	0.007261276600571	0	-0.0125769	0
p_all_ret	ENSRNOG00000050298_002i	-0.114433984692308	0.104338215993617	0.05098	-0.288	-0.0911538
p_all_ret	ENSRNOG00000051135_002i	0.211397477354839	0.238073806176739	1.0554	-0.1539	0.16528
p_all_ret	ENSRNOG00000051135_003i	0.146003121141414	0.2752827590365	1.263	-0.28146	0.11912
p_all_ret	ENSRNOG00000051135_005i	0.684119634146341	0.215946112293297	1.1088	0.2642	0.661
p_all_ret	ENSRNOG00000051483_005i	-0.0538526333333333	0.222118003995363	0.499429	-0.2759	-0.0730808
p_all_ret	ENSRNOG00000051680_001i	0.153396161764706	0.258608295043261	1.29944	-0.32062	0.15607
p_all_ret	ENSRNOG00000052204_001i	-0.0953879363793103	0.22526183378401	1.129	-0.35912	-0.12908
p_all_ret	ENSRNOG00000052296_021i	-0.0286110321062591	0.255091874829995	1.61946	-1.1227	-0.00382
p_all_ret	ENSRNOG00000052307_011i	-0.009082375	0.0150907593434691	0	-0.0314545	-0.0024375
p_all_ret	ENSRNOG00000052354_024i	0.326675580645161	0.233513029382627	0.784176	-0.2148	0.31786
p_all_ret	ENSRNOG00000053285_007i	0.0114253953488372	0.395059964774054	1.851	-0.52232	-0.07359
p_all_ret	ENSRNOG00000053428_011i	0.187672277242574	0.354806030928488	2.2656	-0.59992	0.13165
p_all_ret	ENSRNOG00000053439_001i	1.182	0.0698419802124768	1.26548	1.0562	1.20181
p_all_ret	ENSRNOG00000053814_011i	0.299539713970195	0.381251601074213	1.95508	-0.53938	0.20742
p_all_ret	ENSRNOG00000054063+ENSRNOG00000016093_002i	0.10280806557377	0.214633340701914	0.69464	-0.65946	0.10346
p_all_ret	ENSRNOG00000054204+ENSRNOG00000047006_001i	1.08405625	0.426244543832663	2.33927	0.48672	0.99935
p_all_ret	ENSRNOG00000054497_001i	1.24424768181818	0.428831390525837	1.71728	0.374759	1.36152
p_all_ret	ENSRNOG00000054891_001i	1.17920068493151	0.441221755926627	2.54811	0.45328	1.16786
p_all_ret	ENSRNOG00000055401_002i	0.279236997178771	0.477799675201888	2.91567	-0.63646	0.16404
p_all_ret	ENSRNOG00000055579_013i	0.184597437977012	0.341279058001503	1.34174	-0.29054	0.10688
p_all_ret	ENSRNOG00000055608_001i	-0.03126450289	0.184319926673668	0.915667	-0.3737	-0.02313
p_all_ret	ENSRNOG00000056643_011i	1.53826854166667	0.471352639739537	2.37746	0.69688	1.58417
p_all_ret	ENSRNOG00000056889_021i	0.255765058823529	0.197634112791736	0.54886	-0.1933	0.28
p_all_ret	ENSRNOG00000057056_001i	1.61009964285714	0.072990316023436	1.75192	1.45944	1.61123
p_all_ret	ENSRNOG00000057116_009i	0.102955088068421	0.0971729688149229	0.35222	-0.16844	0.09591
p_all_ret	ENSRNOG00000057221_001i	0.339068594594595	0.403043019342949	1.851	-0.19746	0.29506
p_all_ret	ENSRNOG00000057569_005i	1.12510081081081	0.228823595075362	1.5975	0.59064	1.14564
p_all_ret	ENSRNOG00000057724_001i	0.562873138528138	0.60634090314728	2.1762	-0.05608	0.28876
p_all_ret	ENSRNOG00000058271_001i	0.245823446812766	0.16475990334056	0.87134	-0.14718	0.22822
p_all_ret	ENSRNOG00000058681_025i	0.158840448247191	0.187266818439607	1.31886	-0.1405	0.16406
p_all_ret	ENSRNOG00000058752_001i	0.0101875285684524	0.261691489805962	2.27775	-0.82282	0.03999
p_all_ret	ENSRNOG00000059406_001i	0.704768657534247	0.522645756027664	1.98488	0.01382	0.58446
p_all_ret	ENSRNOG00000059605_001i	0.677096951219512	0.200428715886965	1.44314	0.44364	0.63316
p_all_ret	ENSRNOG00000060550_001i	-0.0598069124137931	0.159481633936941	0.25372	-0.4	-0.05351665
p_all_ret	ENSRNOG00000060561_001i	0.348520444047619	0.340068118691307	1.21652	-1.01575	0.2863
