# Supplementary material for: Free circular introns with an unusual branchpoint in neuronal projections
Source: eLife. 2019 Nov 7;8:e47809. doi: 10.7554/eLife.47809 (PMC6879206; doi:10.7554/eLife.47809)
Supplement: Source code 1. [file elife-47809-code1.gz › Saini19-supplement/data_tables_for_saini_et_al_19/phyloP_free_introns_enriched_in_projections.tsv]

sample	intron_id	mean_cons	sd_cons	max_cons	min_cons	median_cons
p_free_enrich	ENSRNOG00000000867_005i	-0.00537410822680412	0.143248341746564	0.7625	-0.44318	-0.00687
p_free_enrich	ENSRNOG00000001374_010i	0.1052740016	0.330370336626773	1.46157	-0.25478	0.05642
p_free_enrich	ENSRNOG00000001888_002i	-0.060058962962963	0.277033674691846	0.961	-0.39498	-0.12436
p_free_enrich	ENSRNOG00000002907_014i	0.0225869814814815	0.540608401696123	2.621	-0.42996	-0.04508
p_free_enrich	ENSRNOG00000003031_007i	0.225053507462687	0.437472991965944	3.193	-0.31018	0.14649
p_free_enrich	ENSRNOG00000003494_001i	0.501718391304348	0.541251918382989	1.6426	-0.49044	0.34471
p_free_enrich	ENSRNOG00000003882_019i	0.238023846153846	0.147410532622251	0.862111	0.02728	0.21968
p_free_enrich	ENSRNOG00000008755_011i	0.2050045	0.361098753880871	1.60544	-0.13276	0.13742
p_free_enrich	ENSRNOG00000008764_001i	0.325312821428571	0.35009972947	1.54813	-0.00838	0.15832
p_free_enrich	ENSRNOG00000009414_004i	0.189194466666667	0.591989157198394	3.193	-0.17544	0.06992
p_free_enrich	ENSRNOG00000009967_048i	0.0388547438461538	0.243221848654763	0.783333	-0.34322	0.02178
p_free_enrich	ENSRNOG00000012162_006i	-0.0127240339705015	0.146515521418646	1.19114	-0.423211	0
p_free_enrich	ENSRNOG00000012946_011i	0.002155	0.334503702728599	1.4448	-0.29506	-0.08422
p_free_enrich	ENSRNOG00000014187_009i	-0.14649505	0.322803403164327	0.9324	-0.47526	-0.23274
p_free_enrich	ENSRNOG00000014375_024i	0.0145689642857143	0.232627914381725	0.799667	-0.33402	0.01258
p_free_enrich	ENSRNOG00000017473_005i	0.160083310344828	0.514032492399772	2.5725	-0.31932	0.14764
p_free_enrich	ENSRNOG00000017610_010i	0.022072356753304	0.186366743513889	1.1687	-0.3574	0.0048
p_free_enrich	ENSRNOG00000017613_012i	0.145714451290323	0.571602102773073	2.458	-0.37224	-0.05348
p_free_enrich	ENSRNOG00000017991_001i	0.200034548387097	0.390619972302052	2.146	-0.11684	0.12646
p_free_enrich	ENSRNOG00000018645_003i	-0.0620836249270833	0.383541574500955	2.94	-0.51192	-0.11249
p_free_enrich	ENSRNOG00000020249+ENSRNOG00000020185_015i	0.224508041666667	0.267465745806576	1.0193	-0.12174	0.1757
p_free_enrich	ENSRNOG00000020431_002i	0.013171	0.308701577133159	1.107	-0.45582	0.05494
p_free_enrich	ENSRNOG00000021025_001i	-0.02034425	0.420235628242631	2.02171	-0.38762	-0.10586
p_free_enrich	ENSRNOG00000022199_007i	0.083370964028777	0.17631636063396	0.601	-0.3196	0.07986
p_free_enrich	ENSRNOG00000023278_008i	-0.00212248307692307	0.397737184129712	1.4375	-0.49132	0.00940087
p_free_enrich	ENSRNOG00000024066_002i	0.11775632	0.290889578250597	1.282	-0.10884	0.00484
p_free_enrich	ENSRNOG00000028501_017i	-0.2556944125	0.274591244955616	0.932444	-0.67002	-0.27123
p_free_enrich	ENSRNOG00000028586_013i	-0.010415119047619	0.173469230111201	0.42606	-0.68666	0.01389
p_free_enrich	ENSRNOG00000030688_011i	0.0396047602375	0.1157594712067	0.4502	-0.2065	0.01181
p_free_enrich	ENSRNOG00000033087_026i	0.052145488255814	0.258866431528612	1.935	-0.16828	0.00071
p_free_enrich	ENSRNOG00000033570_005i	0.0347447931670534	0.168523907706333	1.68057	-0.52596	0.0313
p_free_enrich	ENSRNOG00000033688_015i	-0.317323203846154	0.179459074230311	0.0656	-0.58752	-0.35092
p_free_enrich	ENSRNOG00000038225_006i	0.0500064411029412	0.230204755576435	1.814	-0.45882	0.02848
p_free_enrich	ENSRNOG00000040040_002i	0.00841839244660767	0.185314784343001	1.40178	-0.55336	0.01286
p_free_enrich	ENSRNOG00000054331_002i	0.289194954691843	0.291876164367499	2.89067	-0.2176	0.2199
p_free_enrich	ENSRNOG00000056118_014i	0.276263454545455	0.111138138292274	0.5195	0.1	0.253083
p_free_enrich	ENSRNOG00000056946_007i	0.00483962951851852	0.160289500606776	0.5225	-0.24674	0.0118
p_free_enrich	ENSRNOG00000057147_001i	0.221649766666667	0.305067631144273	1.5105	-0.01698	0.13989
