# Supplementary material for: Free circular introns with an unusual branchpoint in neuronal projections
Source: eLife. 2019 Nov 7;8:e47809. doi: 10.7554/eLife.47809 (PMC6879206; doi:10.7554/eLife.47809)
Supplement: Source code 1. [file elife-47809-code1.gz › Saini19-supplement/data_tables_for_saini_et_al_19/kallisto_output_for_diff_expression_by_sleuth/cbp_5rep.txt]

run_accession experiment_accession spots condition sequencer sample
cbr1 xxx xxx CB hiseq D
cbr2 xxx xxx CB hiseq E
cbr3 xxx xxx CB hiseq F
cbr4 xxx xxx CB hiseq B
cbr5 xxx xxx CB hiseq C
pr1 xxx xxx P hiseq D
pr2 xxx xxx P hiseq E
pr3 xxx xxx P hiseq F
pr4 xxx xxx P hiseq B
pr5 xxx xxx P hiseq C
