# Supplementary material for: Free circular introns with an unusual branchpoint in neuronal projections
Source: eLife. 2019 Nov 7;8:e47809. doi: 10.7554/eLife.47809 (PMC6879206; doi:10.7554/eLife.47809)
Supplement: Source code 1. [file elife-47809-code1.gz › Saini19-supplement/data_tables_for_saini_et_al_19/kallisto_output_for_diff_expression_by_sleuth/cbp_5rep/cbr1/kallisto/abundance.tsv]

target_id	length	eff_length	est_counts	tpm
ENSRNOT00000067916.3	1823	1638.68	66	1.99116
ENSRNOT00000000471.6	2693	2508.68	373.364	7.35772
ENSRNOT00000084420.1	798	613.889	23.6355	1.9034
ENSRNOT00000017829.4	1912	1727.68	48	1.37351
ENSRNOT00000072054.2	1800	1615.68	0	0
ENSRNOT00000061930.4	1143	958.68	48	2.47527
ENSRNOT00000009763.5	5978	5793.68	324.571	2.76956
ENSRNOT00000020339.7	8047	7862.68	1405	8.83408
ENSRNOT00000005273.7	2527	2342.68	1542.94	32.5605
ENSRNOT00000018987.3	2188	2003.68	0	0
ENSRNOT00000071707.3	3044	2859.68	5.19782e-07	8.98585e-09
ENSRNOT00000073435.2	2664	2479.68	0	0
ENSRNOT00000048033.3	567	383.084	0	0
ENSRNOT00000059467.4	412	228.468	167	36.1366
ENSRNOT00000043686.2	1505	1320.68	0	0
ENSRNOT00000001973.3	2315	2130.68	128	2.96994
ENSRNOT00000023584.6	3080	2895.68	0	0
ENSRNOT00000078650.1	2937	2752.68	251	4.50789
ENSRNOT00000007309.6	2963	2778.68	10.1465	0.180523
ENSRNOT00000026875.5	1574	1389.68	1083	38.5273
ENSRNOT00000068623.2	2186	2001.68	20	0.493959
ENSRNOT00000004104.6	2128	1943.68	123	3.1285
ENSRNOT00000034448.5	5460	5275.68	257.143	2.40964
ENSRNOT00000006953.6	1405	1220.68	202	8.18097
ENSRNOT00000068030.2	1651	1466.68	0	0
ENSRNOT00000008743.6	3456	3271.68	307	4.63898
ENSRNOT00000025294.6	3092	2907.68	1850	31.4543
ENSRNOT00000005768.7	1421	1236.68	5	0.199879
ENSRNOT00000033977.6	2558	2373.68	39	0.812265
ENSRNOT00000060703.3	1601	1416.68	0	0
ENSRNOT00000004880.4	862	677.889	0	0
ENSRNOT00000020699.2	927	742.68	0	0
ENSRNOT00000025550.6	1508	1323.68	463	17.2923
ENSRNOT00000038938.3	1708	1523.68	0	0
ENSRNOT00000026526.5	1736	1551.68	638	20.327
ENSRNOT00000040170.6	2360	2175.68	367	8.33924
ENSRNOT00000039876.5	3315	3130.68	203.262	3.20977
ENSRNOT00000001261.6	950	765.68	219	14.1401
ENSRNOT00000012644.4	5518	5333.68	195	1.80744
ENSRNOT00000011287.6	5316	5131.68	1099.02	10.5877
ENSRNOT00000046167.1	939	754.68	0	0
ENSRNOT00000017022.7	3932	3747.68	287	3.78595
ENSRNOT00000075420.2	4715	4530.68	1386	15.1236
ENSRNOT00000033486.6	1812	1627.68	5	0.151865
ENSRNOT00000077727.1	1728	1543.68	10	0.320257
ENSRNOT00000002247.6	3614	3429.68	401	5.78024
ENSRNOT00000023483.6	609	425.084	0	0
ENSRNOT00000023550.7	5445	5260.68	1432	13.4573
ENSRNOT00000039059.3	6454	6269.68	1528	12.0485
ENSRNOT00000080623.1	5331	5146.68	0	0
ENSRNOT00000021348.5	639	455.041	0	0
ENSRNOT00000042142.1	2815	2630.68	0	0
ENSRNOT00000013501.7	5841	5656.68	688	6.01288
ENSRNOT00000041750.4	669	484.995	55	5.60636
ENSRNOT00000037371.3	3252	3067.68	83	1.33759
ENSRNOT00000018877.7	3112	2927.68	1571	26.5282
ENSRNOT00000014407.5	448	264.25	733.968	137.315
ENSRNOT00000048460.3	408	224.468	0	0
ENSRNOT00000022324.6	2534	2349.68	68	1.43072
ENSRNOT00000011263.6	1938	1753.68	1.55399	0.043808
ENSRNOT00000086491.1	4023	3838.68	340.446	4.38452
ENSRNOT00000033621.4	1204	1019.68	0	0
ENSRNOT00000072098.2	5627	5442.68	379.631	3.44829
ENSRNOT00000083578.1	5851	5666.68	53.3693	0.465605
ENSRNOT00000020822.6	3859	3674.68	344	4.62801
ENSRNOT00000043588.1	297	119.289	0	0
ENSRNOT00000089831.1	1794	1609.68	0	0
ENSRNOT00000031484.3	1118	933.68	6	0.317694
ENSRNOT00000026969.6	2427	2242.68	85	1.87373
ENSRNOT00000057854.1	405	221.512	0	0
ENSRNOT00000014337.4	936	751.68	0	0
ENSRNOT00000063952.1	2006	1821.68	411	11.1539
ENSRNOT00000034446.2	1557	1372.68	172	6.19462
ENSRNOT00000036745.6	1212	1027.68	229	11.0162
ENSRNOT00000051917.2	378	194.941	17.2786	4.38187
ENSRNOT00000006482.3	641	457.041	0	0
ENSRNOT00000020366.5	2183	1998.68	187	4.62545
ENSRNOT00000026280.4	2470	2285.68	749.291	16.2065
ENSRNOT00000049256.5	836	651.889	0	0
ENSRNOT00000063879.1	1181	996.68	0	0
ENSRNOT00000001941.3	728	543.944	173	15.7234
ENSRNOT00000003001.6	7766	7581.68	320.159	2.08764
ENSRNOT00000000874.4	2337	2152.68	1152.62	26.4705
ENSRNOT00000084511.1	2136	1951.68	8.38084	0.212292
ENSRNOT00000080322.1	2443	2258.68	30.0009	0.656651
ENSRNOT00000077428.1	2763	2578.68	22.5948	0.433178
ENSRNOT00000027360.5	3674	3489.68	257.048	3.64152
ENSRNOT00000047230.5	474	290.223	0	0
ENSRNOT00000068269.2	3493	3308.68	22.1171	0.330468
ENSRNOT00000084005.1	1740	1555.68	36.8829	1.17209
ENSRNOT00000079417.1	1575	1390.68	0	0
ENSRNOT00000037194.1	960	775.68	0	0
ENSRNOT00000081136.1	2496	2311.68	1206.43	25.8005
ENSRNOT00000073148.2	2439	2254.68	476.632	10.4509
ENSRNOT00000071615.3	2336	2151.68	1692.94	38.8973
ENSRNOT00000071333.2	549	365.159	0	0
ENSRNOT00000033483.4	875	690.821	14	1.00189
ENSRNOT00000060614.3	1469	1284.68	0	0
ENSRNOT00000083800.1	924	739.68	0	0
ENSRNOT00000055398.2	4749	4564.68	1	0.0108304
ENSRNOT00000015540.7	2800	2615.68	650.5	12.2947
ENSRNOT00000014910.5	652	467.995	3534	373.319
ENSRNOT00000015635.5	1272	1087.68	136.881	6.22154
ENSRNOT00000027214.4	679	494.995	0	0
ENSRNOT00000023114.6	2309	2124.68	0	0
ENSRNOT00000084297.1	1681	1496.68	19	0.627596
ENSRNOT00000065115.2	906	721.68	1	0.0685031
ENSRNOT00000084198.1	1807	1622.68	0	0
ENSRNOT00000082860.1	603	419.084	0	0
ENSRNOT00000036951.2	4845	4660.68	595	6.31136
ENSRNOT00000015546.4	2570	2385.68	237	4.91124
ENSRNOT00000071833.1	918	733.68	0	0
ENSRNOT00000031908.6	1294	1109.68	3.33391	0.148529
ENSRNOT00000087818.1	2628	2443.68	3.66609	0.0741675
ENSRNOT00000089549.1	948	763.68	0	0
ENSRNOT00000008410.5	1492	1307.68	211	7.97694
ENSRNOT00000060213.3	1755	1570.68	6	0.188851
ENSRNOT00000051043.3	249	80.9104	1	0.611014
ENSRNOT00000072904.3	2277	2092.68	0	0
ENSRNOT00000081433.1	1308	1123.68	0	0
ENSRNOT00000071977.2	1336	1151.68	5	0.214631
ENSRNOT00000006168.7	1565	1380.68	34	1.21742
ENSRNOT00000081156.1	1008	823.68	0	0
ENSRNOT00000025725.6	1118	933.68	0	0
ENSRNOT00000018164.6	1918	1733.68	84.6566	2.41405
ENSRNOT00000051258.3	2396	2211.68	2	0.0447057
ENSRNOT00000074950.1	255	85.2353	0	0
ENSRNOT00000064015.2	3847	3662.68	208.988	2.82084
ENSRNOT00000075423.2	1814	1629.68	1169.47	35.4766
ENSRNOT00000080686.1	1660	1475.68	5.53014	0.185267
ENSRNOT00000024408.4	2490	2305.68	453	9.71303
ENSRNOT00000084950.1	2460	2275.68	0	0
ENSRNOT00000044455.5	327	146.261	0	0
ENSRNOT00000090597.1	6617	6432.68	517.264	3.97535
ENSRNOT00000089006.1	2887	2702.68	138.736	2.53776
ENSRNOT00000083005.1	11117	10932.7	1089.31	4.92583
ENSRNOT00000019320.2	10110	9925.68	3618.69	18.0238
ENSRNOT00000051805.4	465	281.223	0	0
ENSRNOT00000002169.6	2521	2336.68	1746	36.9403
ENSRNOT00000034485.6	816	631.889	7	0.547662
ENSRNOT00000064466.4	744	559.889	0	0
ENSRNOT00000043498.6	2828	2643.68	209.486	3.91743
ENSRNOT00000002645.4	2059	1874.68	196.514	5.18229
ENSRNOT00000072947.1	735	550.944	0	0
ENSRNOT00000034300.6	2793	2608.68	359	6.80345
ENSRNOT00000047856.1	912	727.68	0	0
ENSRNOT00000052120.5	1800	1615.68	1004	30.7209
ENSRNOT00000074915.1	864	679.889	0	0
ENSRNOT00000073984.1	438	254.302	0	0
ENSRNOT00000009697.7	1849	1664.68	39.2345	1.16518
ENSRNOT00000071358.2	693	508.995	0	0
ENSRNOT00000042211.4	372	189.018	0	0
ENSRNOT00000006050.6	5283	5098.68	363	3.51969
ENSRNOT00000045439.1	966	781.68	0	0
ENSRNOT00000071925.2	863	678.889	1	0.072821
ENSRNOT00000030112.5	2500	2315.68	0	0
ENSRNOT00000051823.4	351	168.695	0	0
ENSRNOT00000086812.1	12140	11955.7	318.08	1.31528
ENSRNOT00000050555.3	9756	9571.68	228.92	1.18236
ENSRNOT00000006308.4	1396	1211.68	12	0.489608
ENSRNOT00000087329.1	1739	1554.68	10	0.317991
ENSRNOT00000073130.1	489	305.193	0	0
ENSRNOT00000055995.2	1820	1635.68	14	0.423141
ENSRNOT00000070962.3	4227	4042.68	462	5.64973
ENSRNOT00000019968.7	2806	2621.68	485	9.14571
ENSRNOT00000004956.4	4765	4580.68	377	4.0688
ENSRNOT00000027734.5	763	578.889	360	30.7442
ENSRNOT00000074150.3	5920	5735.68	1097	9.45534
ENSRNOT00000017996.6	1414	1229.68	1	0.0402034
ENSRNOT00000044428.2	459	275.223	0	0
ENSRNOT00000026491.8	2559	2374.68	7.68733	0.160039
ENSRNOT00000056724.5	2487	2302.68	25.3127	0.54345
ENSRNOT00000015946.4	1174	989.68	785	39.213
ENSRNOT00000079333.1	6577	6392.68	43.7551	0.338377
ENSRNOT00000039057.3	4239	4054.68	0	0
ENSRNOT00000028247.5	2123	1938.68	69.0006	1.75955
ENSRNOT00000028901.6	5019	4834.68	5.07232	0.0518674
ENSRNOT00000019267.6	4101	3916.68	189	2.38561
ENSRNOT00000021543.5	306	126.996	0	0
ENSRNOT00000004282.2	960	775.68	0	0
ENSRNOT00000006219.4	3210	3025.68	4340.83	70.926
ENSRNOT00000080621.1	3868	3683.68	5699.17	76.4865
ENSRNOT00000048474.5	3219	3034.68	652	10.6216
ENSRNOT00000059157.4	1536	1351.68	0	0
ENSRNOT00000012600.8	3927	3742.68	0	0
ENSRNOT00000064942.4	3735	3550.68	20	0.278467
ENSRNOT00000087263.1	939	754.68	0	0
ENSRNOT00000020192.5	1184	999.68	227	11.2259
ENSRNOT00000014413.7	2203	2018.68	73	1.78777
ENSRNOT00000020609.5	819	634.889	101	7.86464
ENSRNOT00000040516.5	2016	1831.68	0	0
ENSRNOT00000018677.6	2617	2432.68	0	0
ENSRNOT00000091830.1	831	646.889	0	0
ENSRNOT00000051619.3	2713	2528.68	0	0
ENSRNOT00000087322.1	3010	2825.68	43	0.752317
ENSRNOT00000068083.1	2353	2168.68	0	0
ENSRNOT00000082933.1	2637	2452.68	0	0
ENSRNOT00000074452.1	876	691.821	0	0
ENSRNOT00000008542.2	702	517.944	0	0
ENSRNOT00000011295.4	1349	1164.68	0	0
ENSRNOT00000078434.1	1927	1742.68	437.964	12.4244
ENSRNOT00000078221.1	1337	1152.68	308.03	13.2111
ENSRNOT00000050142.5	909	724.68	29.0059	1.97877
ENSRNOT00000021132.6	2188	2003.68	178	4.39184
ENSRNOT00000060156.2	1659	1474.68	13	0.435814
ENSRNOT00000054729.4	1989	1804.68	0	0
ENSRNOT00000073040.1	921	736.68	0	0
ENSRNOT00000026112.5	4397	4212.68	447.121	5.24713
ENSRNOT00000011168.3	886	701.752	0	0
ENSRNOT00000072317.1	954	769.68	0	0
ENSRNOT00000052292.4	429	245.351	0	0
ENSRNOT00000061903.2	3984	3799.68	1241.17	16.1488
ENSRNOT00000007769.6	1493	1308.68	88.8294	3.35566
ENSRNOT00000005619.7	3672	3487.68	13	0.184273
ENSRNOT00000067912.1	3773	3588.68	897	12.357
ENSRNOT00000033359.5	4502	4317.68	46	0.526699
ENSRNOT00000016348.3	1406	1221.68	0	0
ENSRNOT00000017851.6	1167	982.68	0	0
ENSRNOT00000079440.1	825	640.889	0	0
ENSRNOT00000083079.1	640	456.041	0	0
ENSRNOT00000088892.1	391	207.642	0	0
ENSRNOT00000092180.1	342	160.192	0	0
ENSRNOT00000082718.1	357	174.435	0	0
ENSRNOT00000090520.1	312	132.569	0	0
ENSRNOT00000030919.5	830	645.889	6299.67	482.187
ENSRNOT00000067679.3	2121	1936.68	127	3.24191
ENSRNOT00000029755.2	1099	914.68	0	0
ENSRNOT00000060386.4	339	157.449	0	0
ENSRNOT00000008262.6	1885	1700.68	28.4028	0.825645
ENSRNOT00000017712.6	905	720.68	268.187	18.3972
ENSRNOT00000024149.5	1597	1412.68	185	6.47416
ENSRNOT00000015367.5	2000	1815.68	80	2.17824
ENSRNOT00000057585.4	8136	7951.68	1151.16	7.15701
ENSRNOT00000019772.6	8331	8146.68	2576.84	15.6373
ENSRNOT00000037106.4	2696	2511.68	87	1.71242
ENSRNOT00000067319.1	939	754.68	0	0
ENSRNOT00000000116.5	2115	1930.68	369	9.44869
ENSRNOT00000008159.6	2229	2044.68	69	1.66832
ENSRNOT00000088465.1	2011	1826.68	0	0
ENSRNOT00000021403.5	2278	2093.68	104	2.45572
ENSRNOT00000092022.1	2931	2746.68	0	0
ENSRNOT00000021249.2	1919	1734.68	0	0
ENSRNOT00000079450.1	954	769.68	0	0
ENSRNOT00000087294.1	2046	1861.68	211.754	5.62318
ENSRNOT00000037708.6	1947	1762.68	110.246	3.09204
ENSRNOT00000020620.6	2009	1824.68	70	1.89656
ENSRNOT00000047889.3	258	87.4714	38	21.477
ENSRNOT00000020907.7	1856	1671.68	562.09	16.623
ENSRNOT00000012999.6	3077	2892.68	1212.65	20.7247
ENSRNOT00000024218.6	1875	1690.68	47	1.37433
ENSRNOT00000066702.4	2375	2190.68	426	9.6136
ENSRNOT00000048214.2	1443	1258.68	8.93488	0.350937
ENSRNOT00000077362.1	1594	1409.68	1381.07	48.4338
ENSRNOT00000044955.1	939	754.68	0	0
ENSRNOT00000029591.3	3012	2827.68	0	0
ENSRNOT00000090693.1	2838	2653.68	0.113022	0.00210557
ENSRNOT00000003630.6	2828	2643.68	5.88698	0.110088
ENSRNOT00000028628.7	3374	3189.68	323.769	5.01815
ENSRNOT00000044866.5	2649	2464.68	177.231	3.55495
ENSRNOT00000018603.5	1354	1169.68	265	11.2004
ENSRNOT00000071962.2	315	135.28	1	0.365444
ENSRNOT00000021296.2	942	757.68	0	0
ENSRNOT00000030771.6	1122	937.68	40	2.10892
ENSRNOT00000017870.5	480	296.193	0	0
ENSRNOT00000024602.7	5653	5468.68	459.32	4.15229
ENSRNOT00000091645.1	2201	2016.68	244.694	5.99848
ENSRNOT00000074412.3	714	529.944	0	0
ENSRNOT00000040224.1	954	769.68	0	0
ENSRNOT00000041789.2	1511	1326.68	3793	141.342
ENSRNOT00000016327.5	5820	5635.68	578.809	5.07744
ENSRNOT00000015562.6	2596	2411.68	364	7.46169
ENSRNOT00000048152.1	951	766.68	0	0
ENSRNOT00000012668.5	1415	1230.68	6	0.241025
ENSRNOT00000019155.3	1639	1454.68	0	0
ENSRNOT00000071420.2	2218	2033.68	49	1.19116
ENSRNOT00000044464.4	945	760.68	0	0
ENSRNOT00000041617.3	1507	1322.68	0	0
ENSRNOT00000027179.3	2319	2134.68	108.279	2.50766
ENSRNOT00000006755.6	6177	5992.68	756.321	6.23937
ENSRNOT00000077715.1	1522	1337.68	343.638	12.7
ENSRNOT00000009418.7	3341	3156.68	273	4.27551
ENSRNOT00000016819.5	2259	2074.68	141.832	3.3797
ENSRNOT00000064580.1	1917	1732.68	20.168	0.57544
ENSRNOT00000090202.1	372	189.018	0	0
ENSRNOT00000028674.6	1379	1194.68	83	3.43464
ENSRNOT00000022480.5	4495	4310.68	43	0.493149
ENSRNOT00000088772.1	1772	1587.68	56	1.74373
ENSRNOT00000091449.1	921	736.68	0	0
ENSRNOT00000084095.1	549	365.159	0	0
ENSRNOT00000086807.1	954	769.68	0	0
ENSRNOT00000005143.6	1749	1564.68	190	6.00321
ENSRNOT00000091514.1	1360	1175.68	0	0
ENSRNOT00000090515.1	2325	2140.68	7	0.16166
ENSRNOT00000024679.6	2277	2092.68	228	5.38626
ENSRNOT00000079479.1	1842	1657.68	0	0
ENSRNOT00000078608.1	1791	1606.68	16.8906	0.519723
ENSRNOT00000090834.1	1749	1564.68	21.1094	0.666968
ENSRNOT00000066715.1	700	515.944	2	0.191638
ENSRNOT00000087132.1	762	577.889	11	0.941031
ENSRNOT00000078322.1	963	778.68	0	0
ENSRNOT00000027665.6	4304	4119.68	876	10.5123
ENSRNOT00000001295.5	1124	939.68	380	19.9921
ENSRNOT00000036537.2	1020	835.68	0	0
ENSRNOT00000052360.1	2546	2361.68	313.245	6.55719
ENSRNOT00000085832.1	2568	2383.68	63.7553	1.32228
ENSRNOT00000019076.6	3141	2956.68	3572.04	59.7266
ENSRNOT00000026081.5	2306	2121.68	372	8.66799
ENSRNOT00000022020.6	3373	3188.68	119	1.84498
ENSRNOT00000045052.4	1129	944.68	0	0
ENSRNOT00000046595.2	1118	933.68	0	0
ENSRNOT00000071877.3	1698	1513.68	0	0
ENSRNOT00000040985.5	1677	1492.68	134	4.43806
ENSRNOT00000074889.1	1431	1246.68	0	0
ENSRNOT00000078158.1	4512	4327.68	767	8.76185
ENSRNOT00000015278.5	666	481.995	3.07076	0.314963
ENSRNOT00000041610.5	1837	1652.68	0	0
ENSRNOT00000014273.5	1875	1690.68	75	2.19308
ENSRNOT00000058389.3	396	212.621	0	0
ENSRNOT00000046598.6	3622	3437.68	15	0.215715
ENSRNOT00000043374.3	2820	2635.68	0	0
ENSRNOT00000023327.2	740	555.889	0	0
ENSRNOT00000006051.6	4486	4301.68	279	3.20643
ENSRNOT00000059211.3	228	66.5039	0	0
ENSRNOT00000026968.6	2608	2423.68	780	15.9102
ENSRNOT00000001446.5	5621	5436.68	208	1.89141
ENSRNOT00000009718.6	4398	4213.68	1231.09	14.4439
ENSRNOT00000033652.5	1293	1108.68	0	0
ENSRNOT00000011632.2	987	802.68	0	0
ENSRNOT00000005423.6	3281	3096.68	0	0
ENSRNOT00000074322.1	8827	8642.68	7024.05	40.1786
ENSRNOT00000079180.1	4917	4732.68	313	3.26958
ENSRNOT00000081891.1	5544	5359.68	1566.12	14.4458
ENSRNOT00000085829.1	645	460.995	101.876	10.9252
ENSRNOT00000005257.5	6900	6715.68	121	0.89074
ENSRNOT00000082156.1	4522	4337.68	44.4858	0.507013
ENSRNOT00000035411.4	1092	907.68	0	0
ENSRNOT00000090918.1	7271	7086.68	371.251	2.58988
ENSRNOT00000049482.4	3396	3211.68	88.7494	1.36612
ENSRNOT00000051416.1	1077	892.68	0	0
ENSRNOT00000089927.1	306	126.996	0	0
ENSRNOT00000060550.3	3040	2855.68	109.122	1.88912
ENSRNOT00000089140.1	2774	2589.68	127.816	2.44003
ENSRNOT00000020297.5	2875	2690.68	26	0.477713
ENSRNOT00000010383.7	780	595.889	3406.99	282.658
ENSRNOT00000083064.1	333	151.76	0	0
ENSRNOT00000021764.7	5718	5533.68	1981.84	17.7055
ENSRNOT00000091696.1	3526	3341.68	274.62	4.06277
ENSRNOT00000091557.1	1152	967.68	4.66302	0.238227
ENSRNOT00000019916.7	920	735.68	92	6.18236
ENSRNOT00000023187.5	2161	1976.68	8.64081	0.216109
ENSRNOT00000057372.4	1860	1675.68	15.3879	0.453987
ENSRNOT00000025621.3	2401	2216.68	0	0
ENSRNOT00000077441.1	3133	2948.68	1	0.0167659
ENSRNOT00000078157.1	1114	929.68	97.8604	5.2039
ENSRNOT00000088824.1	1757	1572.68	968.14	30.4336
ENSRNOT00000004864.5	2526	2341.68	0	0
ENSRNOT00000074019.2	939	754.68	0	0
ENSRNOT00000042213.3	372	189.018	0	0
ENSRNOT00000087408.1	4260	4075.68	87.2197	1.05796
ENSRNOT00000018577.3	1183	998.68	6.78026	0.335641
ENSRNOT00000028563.6	2469	2284.68	670	14.4979
ENSRNOT00000083451.1	1002	817.68	0	0
ENSRNOT00000090013.1	990	805.68	0	0
ENSRNOT00000061398.3	993	808.68	2	0.122267
ENSRNOT00000061391.3	990	805.68	0	0
ENSRNOT00000020970.3	2164	1979.68	19.0355	0.475362
ENSRNOT00000015451.7	1230	1045.68	0	0
ENSRNOT00000010025.7	3534	3349.68	36	0.531318
ENSRNOT00000009162.7	1934	1749.68	25	0.706377
ENSRNOT00000024280.4	3552	3367.68	508.894	7.47054
ENSRNOT00000091265.1	3327	3142.68	561.106	8.82674
ENSRNOT00000090644.1	1193	1008.68	0	0
ENSRNOT00000014248.6	1097	912.68	0	0
ENSRNOT00000090763.1	801	616.889	0	0
ENSRNOT00000017340.4	4033	3848.68	32.7594	0.420804
ENSRNOT00000083277.1	3514	3329.68	251.306	3.73126
ENSRNOT00000050372.4	1795	1610.68	80.6944	2.47679
ENSRNOT00000038151.3	3235	3050.68	6	0.0972322
ENSRNOT00000020028.6	4668	4483.68	290	3.19756
ENSRNOT00000001668.7	3575	3390.68	236	3.44097
ENSRNOT00000028003.3	1497	1312.68	23	0.866212
ENSRNOT00000014701.7	667	482.995	0	0
ENSRNOT00000077311.1	563	379.084	1	0.130413
ENSRNOT00000006174.3	2218	2033.68	0	0
ENSRNOT00000078218.1	546	362.159	0	0
ENSRNOT00000066305.4	993	808.68	2.52068	0.154098
ENSRNOT00000037662.2	576	392.084	0	0
ENSRNOT00000080669.1	960	775.68	0	0
ENSRNOT00000008386.5	633	449.041	0	0
ENSRNOT00000054852.4	1956	1771.68	0	0
ENSRNOT00000020647.6	1444	1259.68	2413.44	94.7178
ENSRNOT00000007258.5	1678	1493.68	312.736	10.3509
ENSRNOT00000081599.1	1532	1347.68	15.2636	0.55992
ENSRNOT00000024785.4	1767	1582.68	207	6.46595
ENSRNOT00000044883.4	4053	3868.68	2	0.0255577
ENSRNOT00000012583.4	2138	1953.68	294	7.43959
ENSRNOT00000026219.5	2301	2116.68	2	0.0467122
ENSRNOT00000051655.6	2214	2029.68	43.2772	1.05411
ENSRNOT00000036502.6	666	481.995	3.72282	0.381843
ENSRNOT00000079763.1	6021	5836.68	4081	34.5666
ENSRNOT00000005467.7	3420	3235.68	0	0
ENSRNOT00000084911.1	1424	1239.68	3	0.119637
ENSRNOT00000041605.2	1056	871.68	0	0
ENSRNOT00000049860.2	561	377.122	0	0
ENSRNOT00000004719.2	942	757.68	0	0
ENSRNOT00000044486.3	2473	2288.68	709	15.315
ENSRNOT00000037796.5	581	397.084	0	0
ENSRNOT00000072814.1	936	751.68	0	0
ENSRNOT00000068497.3	3224	3039.68	1562	25.4044
ENSRNOT00000009015.6	2412	2227.68	498	11.0518
ENSRNOT00000074710.1	933	748.68	0	0
ENSRNOT00000004601.5	1514	1329.68	25	0.929497
ENSRNOT00000036278.6	9293	9108.68	1533	8.32036
ENSRNOT00000061249.3	2554	2369.68	195.989	4.08881
ENSRNOT00000089138.1	1756	1571.68	138.147	4.34543
ENSRNOT00000065917.1	936	751.68	0	0
ENSRNOT00000015684.5	1443	1258.68	115	4.51687
ENSRNOT00000017689.2	927	742.68	0	0
ENSRNOT00000046690.1	171	33.4976	0	0
ENSRNOT00000011467.7	2583	2398.68	25	0.515256
ENSRNOT00000016493.6	4269	4084.68	1156	13.9912
ENSRNOT00000022749.3	2222	2037.68	0	0
ENSRNOT00000019409.6	1239	1054.68	327	15.3279
ENSRNOT00000011824.6	7094	6909.68	150	1.07322
ENSRNOT00000073807.1	933	748.68	0	0
ENSRNOT00000026691.2	1809	1624.68	3	0.091287
ENSRNOT00000073141.1	795	610.889	0	0
ENSRNOT00000040168.5	660	475.995	0	0
ENSRNOT00000002131.4	168	31.9574	0	0
ENSRNOT00000020428.8	2777	2592.68	234	4.46193
ENSRNOT00000066211.1	1096	911.68	33	1.78948
ENSRNOT00000006361.6	3756	3571.68	3321.27	45.9713
ENSRNOT00000087824.1	2235	2050.68	1.72944	0.0416931
ENSRNOT00000032047.5	1743	1558.68	307.864	9.76466
ENSRNOT00000085784.1	1551	1366.68	211.136	7.63749
ENSRNOT00000028396.2	1947	1762.68	0	0
ENSRNOT00000050744.6	3978	3793.68	1	0.0130315
ENSRNOT00000029345.2	552	368.159	0	0
ENSRNOT00000072599.2	513	329.193	2	0.300355
ENSRNOT00000035255.5	7351	7166.68	170	1.1727
ENSRNOT00000045150.4	2586	2401.68	160.741	3.30878
ENSRNOT00000078870.1	1483	1298.68	30.3263	1.15444
ENSRNOT00000085779.1	192	44.4263	0	0
ENSRNOT00000058860.2	1637	1452.68	0	0
ENSRNOT00000065867.3	3133	2948.68	462.517	7.75454
ENSRNOT00000084491.1	2669	2484.68	60.4825	1.20341
ENSRNOT00000017742.3	2224	2039.68	0	0
ENSRNOT00000077970.1	279	103.881	0	0
ENSRNOT00000071922.2	996	811.68	256.665	15.6328
ENSRNOT00000085040.1	1431	1246.68	0	0
ENSRNOT00000088191.1	3771	3586.68	422.441	5.82276
ENSRNOT00000084075.1	1368	1183.68	8.47718	0.354056
ENSRNOT00000077175.1	1309	1124.68	0	0
ENSRNOT00000089211.1	1753	1568.68	15	0.472729
ENSRNOT00000006030.6	1146	961.68	210	10.7955
ENSRNOT00000042939.1	399	215.621	0	0
ENSRNOT00000021318.4	2078	1893.68	2358	61.5591
ENSRNOT00000081804.1	1095	910.68	0	0
ENSRNOT00000008999.6	1491	1306.68	476	18.0091
ENSRNOT00000020215.5	3691	3506.68	71	1.00096
ENSRNOT00000024694.6	2004	1819.68	671	18.2298
ENSRNOT00000074809.1	315	135.28	204	74.5505
ENSRNOT00000084924.1	2610	2425.68	247	5.03406
ENSRNOT00000035910.7	597	413.084	0	0
ENSRNOT00000073770.1	468	284.223	0	0
ENSRNOT00000043677.1	477	293.223	2.71056	0.457001
ENSRNOT00000028315.6	552	368.159	783.57	105.22
ENSRNOT00000043704.5	318	138.071	195.048	69.8382
ENSRNOT00000088339.1	6884	6699.68	578.996	4.27245
ENSRNOT00000071281.1	927	742.68	0	0
ENSRNOT00000010489.4	2104	1919.68	236	6.07769
ENSRNOT00000014087.4	1137	952.68	185	9.60019
ENSRNOT00000013128.5	4354	4169.68	143.082	1.69643
ENSRNOT00000075555.2	1854	1669.68	308.584	9.13684
ENSRNOT00000003921.4	2069	1884.68	0	0
ENSRNOT00000065800.1	576	392.084	0	0
ENSRNOT00000041443.3	3467	3282.68	1498	22.56
ENSRNOT00000024069.3	2853	2668.68	15	0.277875
ENSRNOT00000037404.3	1452	1267.68	0	0
ENSRNOT00000013322.6	1398	1213.68	74	3.01427
ENSRNOT00000084085.1	1035	850.68	0	0
ENSRNOT00000065677.1	1601	1416.68	20.8811	0.728679
ENSRNOT00000034056.3	606	422.084	0	0
ENSRNOT00000010783.5	4305	4120.68	274	3.28728
ENSRNOT00000066736.3	7806	7621.68	59	0.382698
ENSRNOT00000013801.5	3650	3465.68	67	0.955744
ENSRNOT00000080281.1	1035	850.68	2	0.11623
ENSRNOT00000082903.1	864	679.889	0	0
ENSRNOT00000017025.7	1865	1680.68	692	20.3552
ENSRNOT00000035049.5	4464	4279.68	15	0.173275
ENSRNOT00000008148.6	2283	2098.68	0	0
ENSRNOT00000083536.1	1053	868.68	0	0
ENSRNOT00000071917.2	1008	823.68	279	16.7456
ENSRNOT00000009396.5	1368	1183.68	104	4.34364
ENSRNOT00000012093.3	1457	1272.68	64	2.48609
ENSRNOT00000030229.6	2299	2114.68	66	1.54296
ENSRNOT00000045135.4	6047	5862.68	13	0.109623
ENSRNOT00000077481.1	3900	3715.68	436.857	5.81241
ENSRNOT00000079292.1	2850	2665.68	115.143	2.13543
ENSRNOT00000050336.6	5403	5218.68	295	2.79458
ENSRNOT00000070862.2	577	393.084	852	107.154
ENSRNOT00000006887.4	858	673.889	769	56.4149
ENSRNOT00000046432.3	2058	1873.68	205	5.40896
ENSRNOT00000017635.6	1152	967.68	27.2119	1.39022
ENSRNOT00000062053.3	348	165.897	0	0
ENSRNOT00000017070.4	739	554.889	0	0
ENSRNOT00000085628.1	903	718.68	0	0
ENSRNOT00000019880.3	4324	4139.68	90	1.07481
ENSRNOT00000015866.6	2653	2468.68	4.55476	0.0912129
ENSRNOT00000091221.1	1569	1384.68	0.445239	0.0158964
ENSRNOT00000006095.6	2231	2046.68	101	2.43965
ENSRNOT00000061234.2	2995	2810.68	23	0.40455
ENSRNOT00000001636.7	1918	1733.68	229	6.53013
ENSRNOT00000049063.1	1335	1150.68	3.50114	0.150422
ENSRNOT00000035989.5	6916	6731.68	869.067	6.38242
ENSRNOT00000059078.1	3887	3702.68	98.9799	1.32156
ENSRNOT00000012492.6	2554	2369.68	5	0.104312
ENSRNOT00000089104.1	1774	1589.68	254	7.89913
ENSRNOT00000020328.5	438	254.302	0	0
ENSRNOT00000001162.4	2584	2399.68	5.04059	0.103844
ENSRNOT00000005165.6	1606	1421.68	579	20.1341
ENSRNOT00000037068.3	4155	3970.68	108	1.34467
ENSRNOT00000060273.3	868	683.821	0	0
ENSRNOT00000037800.6	1593	1408.68	306.578	10.7593
ENSRNOT00000081373.1	1645	1460.68	14.1632	0.479359
ENSRNOT00000065593.3	1596	1411.68	212.198	7.43122
ENSRNOT00000000715.6	3170	2985.68	1438	23.8106
ENSRNOT00000074268.2	1329	1144.68	0.00154455	6.67073e-05
ENSRNOT00000060403.4	1129	944.68	4	0.20933
ENSRNOT00000019478.6	518	334.193	0	0
ENSRNOT00000024337.4	1202	1017.68	197	9.56996
ENSRNOT00000074081.2	951	766.68	143	9.22098
ENSRNOT00000066769.1	972	787.68	0	0
ENSRNOT00000050334.1	939	754.68	0	0
ENSRNOT00000090713.1	636	452.041	2	0.21873
ENSRNOT00000056598.3	1002	817.68	0	0
ENSRNOT00000047694.4	801	616.889	0	0
ENSRNOT00000078466.1	189	42.7613	0	0
ENSRNOT00000011936.2	489	305.193	0	0
ENSRNOT00000052306.1	960	775.68	0	0
ENSRNOT00000017240.2	3411	3226.68	7	0.10725
ENSRNOT00000078743.1	8607	8422.68	1012.19	5.94109
ENSRNOT00000037389.5	5994	5809.68	502.821	4.27875
ENSRNOT00000030960.3	1973	1788.68	1293	35.7373
ENSRNOT00000001389.7	1807	1622.68	216	6.58076
ENSRNOT00000085619.1	2843	2658.68	34.0546	0.633236
ENSRNOT00000021152.4	645	460.995	6.94536	0.744825
ENSRNOT00000005622.5	405	221.512	0	0
ENSRNOT00000067704.2	1688	1503.68	111.397	3.66247
ENSRNOT00000078453.1	1243	1058.68	99.603	4.65118
ENSRNOT00000020448.3	954	769.68	0	0
ENSRNOT00000024993.5	3625	3440.68	511	7.3423
ENSRNOT00000028779.4	949	764.68	394.157	25.4826
ENSRNOT00000016975.4	2567	2382.68	0	0
ENSRNOT00000071279.2	705	520.944	0	0
ENSRNOT00000004231.6	3696	3511.68	2.87594e-06	4.04874e-08
ENSRNOT00000084274.1	1356	1171.68	0	0
ENSRNOT00000082592.1	3536	3351.68	9.91509	0.146248
ENSRNOT00000083701.1	3678	3493.68	95.3331	1.34901
ENSRNOT00000084322.1	2478	2293.68	2.7518	0.0593116
ENSRNOT00000058179.4	2944	2759.68	224.361	4.01924
ENSRNOT00000045169.4	1580	1395.68	0	0
ENSRNOT00000089222.1	1473	1288.68	0	0
ENSRNOT00000028572.3	957	772.68	0	0
ENSRNOT00000019935.7	3528	3343.68	0	0
ENSRNOT00000004581.5	2716	2531.68	357	6.97132
ENSRNOT00000078736.1	1390	1205.68	0	0
ENSRNOT00000018766.4	1231	1046.68	13	0.614023
ENSRNOT00000031812.5	9054	8869.68	3632	20.2439
ENSRNOT00000049609.4	994	809.68	1161.72	70.9324
ENSRNOT00000021272.2	588	404.084	0	0
ENSRNOT00000061233.4	3651	3466.68	1591	22.6888
ENSRNOT00000014871.7	1145	960.68	281.102	14.4657
ENSRNOT00000087803.1	1005	820.68	264.898	15.9573
ENSRNOT00000045483.2	672	487.995	0	0
ENSRNOT00000019089.6	1366	1181.68	117	4.89487
ENSRNOT00000089523.1	1182	997.68	26.7625	1.32615
ENSRNOT00000025381.6	4485	4300.68	3522.3	40.4897
ENSRNOT00000091370.1	4210	4025.68	234.696	2.88219
ENSRNOT00000005645.6	568	384.084	0	0
ENSRNOT00000060098.4	3828	3643.68	677.944	9.19833
ENSRNOT00000081042.1	411	227.468	34.4681	7.49123
ENSRNOT00000064013.1	2867	2682.68	922	16.9909
ENSRNOT00000048046.4	714	529.944	0	0
ENSRNOT00000014180.6	1586	1401.68	1021	36.0108
ENSRNOT00000075166.2	516	332.193	0	0
ENSRNOT00000075465.2	3701	3516.68	24.5527	0.345161
ENSRNOT00000010959.5	2419	2234.68	3	0.0663684
ENSRNOT00000055865.3	2131	1946.68	36	0.914246
ENSRNOT00000060150.2	408	224.468	0	0
ENSRNOT00000071831.2	1598	1413.68	1	0.0349707
ENSRNOT00000080574.1	1373	1188.68	11.8702	0.493685
ENSRNOT00000088654.1	1065	880.68	0	0
ENSRNOT00000016333.7	3615	3430.68	481	6.93139
ENSRNOT00000013046.5	4068	3883.68	1385	17.6304
ENSRNOT00000080161.1	1267	1082.68	0	0
ENSRNOT00000090699.1	3996	3811.68	267.042	3.46353
ENSRNOT00000035839.5	1968	1783.68	81.9575	2.27158
ENSRNOT00000084176.1	546	362.159	0	0
ENSRNOT00000043610.2	429	245.351	5.56615	1.12156
ENSRNOT00000002284.6	2098	1913.68	433	11.186
ENSRNOT00000085896.1	2193	2008.68	0	0
ENSRNOT00000049961.4	4158	3973.68	1289	16.0367
ENSRNOT00000064316.4	1542	1357.68	69	2.51251
ENSRNOT00000017106.6	1539	1354.68	0	0
ENSRNOT00000090646.1	1536	1351.68	0	0
ENSRNOT00000006710.5	1338	1153.68	0	0
ENSRNOT00000059335.3	1572	1387.68	4	0.142504
ENSRNOT00000039133.5	5531	5346.68	42	0.388347
ENSRNOT00000031163.4	3647	3462.68	27	0.385484
ENSRNOT00000058238.2	618	434.084	0	0
ENSRNOT00000067626.1	1579	1394.68	119	4.21821
ENSRNOT00000078192.1	3003	2818.68	203.544	3.57
ENSRNOT00000038084.6	2871	2686.68	273.456	5.03184
ENSRNOT00000075003.2	1481	1296.68	44	1.67755
ENSRNOT00000075732.1	945	760.68	0	0
ENSRNOT00000035035.4	1570	1385.68	0	0
ENSRNOT00000056479.4	711	526.944	0	0
ENSRNOT00000078009.1	1725	1540.68	0	0
ENSRNOT00000006596.6	1824	1639.68	0	0
ENSRNOT00000068381.3	4858	4673.68	5	0.0528891
ENSRNOT00000089424.1	936	751.68	0	0
ENSRNOT00000079190.1	1874	1689.68	97.198	2.84386
ENSRNOT00000086782.1	2642	2457.68	60.802	1.22306
ENSRNOT00000036656.4	6530	6345.68	0	0
ENSRNOT00000019014.6	1906	1721.68	13	0.37329
ENSRNOT00000042547.4	860	675.889	541.138	39.5811
ENSRNOT00000045357.3	5309	5124.68	1307	12.6085
ENSRNOT00000003447.3	3264	3079.68	95	1.52501
ENSRNOT00000091792.1	1201	1016.68	638	31.0236
ENSRNOT00000074336.2	1104	919.68	183	9.83716
ENSRNOT00000077958.1	2916	2731.68	78	1.41163
ENSRNOT00000024471.7	2562	2377.68	398	8.27532
ENSRNOT00000050214.3	738	553.944	0	0
ENSRNOT00000072702.1	945	760.68	0	0
ENSRNOT00000007879.4	729	544.944	16	1.45152
ENSRNOT00000086352.1	5958	5773.68	130.114	1.11411
ENSRNOT00000012334.7	5552	5367.68	408.886	3.76592
ENSRNOT00000056084.1	528	344.159	0	0
ENSRNOT00000090470.1	2916	2731.68	498.469	9.02119
ENSRNOT00000091230.1	2162	1977.68	239.531	5.9877
ENSRNOT00000059814.4	2019	1834.68	28.0002	0.754493
ENSRNOT00000047449.3	1564	1379.68	148	5.30321
ENSRNOT00000026921.6	1299	1114.68	598	26.522
ENSRNOT00000027117.4	3652	3467.68	391	5.57434
ENSRNOT00000031978.6	1044	859.68	0	0
ENSRNOT00000003641.7	2625	2440.68	253	5.12466
ENSRNOT00000005129.5	4528	4343.68	90.3492	1.0283
ENSRNOT00000020417.6	2134	1949.68	156	3.95564
ENSRNOT00000004909.6	2419	2234.68	3.03098	0.0670538
ENSRNOT00000004921.5	1601	1416.68	0	0
ENSRNOT00000003551.6	2966	2781.68	183	3.25237
ENSRNOT00000043742.1	930	745.68	0	0
ENSRNOT00000011922.8	9328	9143.68	1815.35	9.8151
ENSRNOT00000035362.4	2113	1928.68	1104	28.2986
ENSRNOT00000072759.2	942	757.68	162.805	10.6228
ENSRNOT00000024815.6	773	588.889	24	2.01481
ENSRNOT00000077119.1	1356	1171.68	2	0.0843871
ENSRNOT00000075512.2	1263	1078.68	0	0
ENSRNOT00000040851.1	1065	880.68	2.00288	0.112433
ENSRNOT00000073356.1	654	469.995	53	5.57491
ENSRNOT00000083436.1	297	119.289	0	0
ENSRNOT00000079456.1	17592	17407.7	4420.18	12.5532
ENSRNOT00000088387.1	16095	15910.7	817.822	2.54112
ENSRNOT00000073687.2	2382	2197.68	576	12.9573
ENSRNOT00000080602.1	678	493.995	34	3.40261
ENSRNOT00000071612.1	1254	1069.68	9.26634	0.428262
ENSRNOT00000045964.4	3726	3541.68	515.832	7.20037
ENSRNOT00000090001.1	3370	3185.68	364.168	5.65138
ENSRNOT00000021155.5	2079	1894.68	194	5.06199
ENSRNOT00000014846.5	3232	3047.68	3.04661	0.04942
ENSRNOT00000019028.4	2714	2529.68	176	3.43956
ENSRNOT00000083491.1	1834	1649.68	159.342	4.77514
ENSRNOT00000058703.2	1636	1451.68	271.746	9.25439
ENSRNOT00000086161.1	1957	1772.68	40.2783	1.1233
ENSRNOT00000056818.3	2766	2581.68	673.722	12.9013
ENSRNOT00000064410.1	3947	3762.68	426.768	5.60725
ENSRNOT00000064060.2	2162	1977.68	863.05	21.5742
ENSRNOT00000086424.1	1895	1710.68	30.95	0.894431
ENSRNOT00000005389.6	5693	5508.68	389	3.49106
ENSRNOT00000048155.4	1159	974.68	146	7.40536
ENSRNOT00000025683.8	4520	4335.68	354.121	4.03785
ENSRNOT00000065058.3	2429	2244.68	24.8787	0.547934
ENSRNOT00000044274.4	2444	2259.68	335.059	7.33043
ENSRNOT00000083830.1	1381	1196.68	8.94115	0.369378
ENSRNOT00000019209.2	3584	3399.68	0	0
ENSRNOT00000084057.1	5419	5234.68	197.532	1.86553
ENSRNOT00000088421.1	5215	5030.68	231.468	2.27467
ENSRNOT00000007602.5	3163	2978.68	0	0
ENSRNOT00000072617.1	1206	1021.68	0	0
ENSRNOT00000045048.3	2043	1858.68	75	1.99486
ENSRNOT00000065712.2	5673	5488.68	1494.42	13.4605
ENSRNOT00000087461.1	4691	4506.68	316.58	3.47282
ENSRNOT00000086427.1	459	275.223	0.5	0.0898134
ENSRNOT00000071638.1	828	643.889	0	0
ENSRNOT00000078250.1	2558	2373.68	1721	35.8438
ENSRNOT00000066678.2	997	812.68	0	0
ENSRNOT00000084388.1	1042	857.68	130	7.4933
ENSRNOT00000047387.6	2667	2482.68	189.162	3.76677
ENSRNOT00000092133.1	1281	1096.68	262.332	11.8257
ENSRNOT00000028653.5	1497	1312.68	0	0
ENSRNOT00000079091.1	1498	1313.68	209.668	7.89037
ENSRNOT00000013979.5	1062	877.68	176	9.91361
ENSRNOT00000003219.3	2016	1831.68	330	8.90676
ENSRNOT00000046788.1	1005	820.68	0	0
ENSRNOT00000022983.6	2052	1867.68	1028.37	27.2209
ENSRNOT00000086091.1	1418	1233.68	189.629	7.59903
ENSRNOT00000012160.5	2864	2679.68	325.778	6.01026
ENSRNOT00000014274.4	2045	1860.68	771	20.4851
ENSRNOT00000014377.4	1267	1082.68	491	22.4201
ENSRNOT00000022126.6	2453	2268.68	1132	24.6677
ENSRNOT00000045584.4	345	162.996	0	0
ENSRNOT00000009058.6	2303	2118.68	0	0
ENSRNOT00000000713.5	5776	5591.68	392	3.46577
ENSRNOT00000085481.1	3058	2873.68	1	0.0172035
ENSRNOT00000078968.1	804	619.889	0	0
ENSRNOT00000047657.5	1173	988.68	14.9406	0.747082
ENSRNOT00000061224.3	2724	2539.68	0	0
ENSRNOT00000017998.5	1278	1093.68	487	22.0137
ENSRNOT00000067149.3	8337	8152.68	533.916	3.23763
ENSRNOT00000079219.1	10285	10100.7	96.0844	0.470281
ENSRNOT00000019317.7	2691	2506.68	6	0.118334
ENSRNOT00000079718.1	2871	2686.68	0	0
ENSRNOT00000090898.1	1659	1474.68	0	0
ENSRNOT00000021481.4	1557	1372.68	4	0.144061
ENSRNOT00000074177.2	1688	1503.68	399	13.1182
ENSRNOT00000075737.2	711	526.944	0	0
ENSRNOT00000088903.1	777	592.889	0	0
ENSRNOT00000084788.1	771	586.889	0	0
ENSRNOT00000028533.3	905	720.68	0	0
ENSRNOT00000081648.1	2746	2561.68	84	1.6211
ENSRNOT00000000331.5	2330	2145.68	106	2.44228
ENSRNOT00000059810.4	2538	2353.68	3	0.0630129
ENSRNOT00000024704.8	3407	3222.68	573	8.79008
ENSRNOT00000058446.3	360	177.329	0.666667	0.185859
ENSRNOT00000011281.6	2197	2012.68	614	15.0817
ENSRNOT00000001633.6	759	574.889	0	0
ENSRNOT00000011309.3	1070	885.68	0	0
ENSRNOT00000068124.2	1542	1357.68	8.78656	0.319946
ENSRNOT00000084833.1	1783	1598.68	290.213	8.97452
ENSRNOT00000027616.6	2425	2240.68	125	2.75794
ENSRNOT00000015021.6	2737	2552.68	25.932	0.50222
ENSRNOT00000073597.2	1573	1388.68	68	2.42082
ENSRNOT00000083189.1	849	664.889	67.2539	5.00062
ENSRNOT00000068694.2	522	338.193	0	0
ENSRNOT00000006670.6	5265	5080.68	113.005	1.09959
ENSRNOT00000001565.3	3538	3353.68	0	0
ENSRNOT00000021534.6	1385	1200.68	136	5.59973
ENSRNOT00000005124.7	1692	1507.68	2068	67.8105
ENSRNOT00000052280.4	372	189.018	0	0
ENSRNOT00000024878.6	763	578.889	54	4.61163
ENSRNOT00000039731.4	378	194.941	0	0
ENSRNOT00000047012.1	309	129.811	0	0
ENSRNOT00000047043.4	312	132.569	0	0
ENSRNOT00000007466.4	3111	2926.68	9	0.152028
ENSRNOT00000081957.1	2124	1939.68	127.93	3.26061
ENSRNOT00000017794.5	643	458.995	300	32.3123
ENSRNOT00000084845.1	1468	1283.68	5	0.192561
ENSRNOT00000071886.2	516	332.193	14.5362	2.16329
ENSRNOT00000031997.4	717	532.944	0	0
ENSRNOT00000029077.7	741	556.889	0	0
ENSRNOT00000009888.4	1178	993.68	0	0
ENSRNOT00000034719.4	987	802.68	17	1.04704
ENSRNOT00000052333.2	978	793.68	0	0
ENSRNOT00000043609.4	408	224.468	0	0
ENSRNOT00000025885.4	1729	1544.68	40	1.2802
ENSRNOT00000045315.4	5007	4822.68	574	5.88408
ENSRNOT00000090989.1	2697	2512.68	898.684	17.6817
ENSRNOT00000071215.2	1116	931.68	3142.73	166.761
ENSRNOT00000009683.2	1111	926.68	0	0
ENSRNOT00000087731.1	639	455.041	1402	152.319
ENSRNOT00000016840.7	4188	4003.68	123	1.5188
ENSRNOT00000005770.4	3087	2902.68	549	9.35036
ENSRNOT00000055343.2	1931	1746.68	0	0
ENSRNOT00000000743.3	3043	2858.68	45	0.77822
ENSRNOT00000072966.1	2550	2365.68	0	0
ENSRNOT00000081138.1	817	632.889	0	0
ENSRNOT00000039696.5	1148	963.68	0	0
ENSRNOT00000091207.1	174	34.7772	92	130.782
ENSRNOT00000085853.1	6511	6326.68	277.589	2.16911
ENSRNOT00000060020.5	2190	2005.68	131.691	3.246
ENSRNOT00000012939.5	1594	1409.68	13	0.455909
ENSRNOT00000077581.1	1672	1487.68	0	0
ENSRNOT00000004941.4	2802	2617.68	1619.55	30.5868
ENSRNOT00000000083.6	921	736.68	156	10.4689
ENSRNOT00000092195.1	939	754.68	0	0
ENSRNOT00000023583.5	2753	2568.68	105	2.02085
ENSRNOT00000058382.4	4108	3923.68	50.9506	0.641965
ENSRNOT00000090369.1	2132	1947.68	2.04941	0.0520195
ENSRNOT00000013705.3	1447	1262.68	0	0
ENSRNOT00000034669.5	3355	3170.68	17.9714	0.280211
ENSRNOT00000081593.1	3485	3300.68	82.0286	1.22862
ENSRNOT00000048429.1	318	138.071	0	0
ENSRNOT00000072343.2	1333	1148.68	0	0
ENSRNOT00000024171.5	4103	3918.68	19	0.239701
ENSRNOT00000000337.4	3536	3351.68	34	0.501501
ENSRNOT00000054954.4	3289	3104.68	540.749	8.61062
ENSRNOT00000088710.1	1959	1774.68	0	0
ENSRNOT00000061070.4	2526	2341.68	399	8.42366
ENSRNOT00000021919.6	1830	1645.68	0	0
ENSRNOT00000075248.2	1032	847.68	0	0
ENSRNOT00000055245.3	2883	2698.68	1820.56	33.3509
ENSRNOT00000080305.1	4053	3868.68	112.445	1.43692
ENSRNOT00000031555.5	879	694.752	250	17.7896
ENSRNOT00000043902.5	4158	3973.68	1506.71	18.7453
ENSRNOT00000090038.1	3342	3157.68	215.791	3.37847
ENSRNOT00000022755.5	6430	6245.68	979.343	7.75194
ENSRNOT00000051280.5	3187	3002.68	0	0
ENSRNOT00000017268.5	3129	2944.68	265	4.44901
ENSRNOT00000074681.1	957	772.68	0	0
ENSRNOT00000066468.2	2467	2282.68	170	3.68179
ENSRNOT00000034960.1	1350	1165.68	8	0.339286
ENSRNOT00000074035.1	402	218.534	0	0
ENSRNOT00000000826.7	741	556.889	55	4.88258
ENSRNOT00000027264.4	2826	2641.68	934	17.4792
ENSRNOT00000009304.4	2335	2150.68	117	2.68946
ENSRNOT00000060472.3	2415	2230.68	277	6.139
ENSRNOT00000050364.3	2472	2287.68	11	0.237713
ENSRNOT00000012101.6	1294	1109.68	2338	104.16
ENSRNOT00000090456.1	2273	2088.68	275.713	6.5259
ENSRNOT00000092150.1	2198	2013.68	11.2872	0.27711
ENSRNOT00000011508.6	1074	889.68	785	43.6205
ENSRNOT00000055435.2	4139	3954.68	1389.77	17.3735
ENSRNOT00000071195.1	3001	2816.68	19	0.333481
ENSRNOT00000054962.2	1873	1688.68	0	0
ENSRNOT00000088898.1	1730	1545.68	0	0
ENSRNOT00000083601.1	1865	1680.68	0	0
ENSRNOT00000007893.5	3100	2915.68	0	0
ENSRNOT00000009081.2	2258	2073.68	0	0
ENSRNOT00000002145.6	2695	2510.68	0	0
ENSRNOT00000072216.2	234	70.4769	0	0
ENSRNOT00000072118.1	991	806.68	151.809	9.30359
ENSRNOT00000039827.6	4245	4060.68	87.9154	1.07034
ENSRNOT00000032904.2	1794	1609.68	42.2199	1.29668
ENSRNOT00000078754.1	1607	1422.68	168.78	5.86502
ENSRNOT00000020767.6	6959	6774.68	241.05	1.75903
ENSRNOT00000086682.1	1705	1520.68	17.95	0.583555
ENSRNOT00000087418.1	2304	2119.68	110.762	2.58332
ENSRNOT00000061507.4	1677	1492.68	13.8061	0.457256
ENSRNOT00000080864.1	4092	3907.68	130.431	1.65013
ENSRNOT00000021270.6	3981	3796.68	106	1.38025
ENSRNOT00000027299.3	1167	982.68	0	0
ENSRNOT00000065143.1	6195	6010.68	295	2.42635
ENSRNOT00000087583.1	345	162.996	7	2.12313
ENSRNOT00000090041.1	1725	1540.68	205.926	6.60774
ENSRNOT00000085993.1	1569	1384.68	117.266	4.18674
ENSRNOT00000079365.1	1380	1195.68	115.809	4.78831
ENSRNOT00000084633.1	1673	1488.68	0	0
ENSRNOT00000019288.4	1560	1375.68	125	4.49208
ENSRNOT00000008805.2	948	763.68	0	0
ENSRNOT00000072657.1	423	239.351	0	0
ENSRNOT00000044134.6	2482	2297.68	691	14.8677
ENSRNOT00000009199.3	3096	2911.68	387	6.57087
ENSRNOT00000074993.2	1365	1180.68	0	0
ENSRNOT00000059468.3	1794	1609.68	8.45237	0.259594
ENSRNOT00000042125.4	5340	5155.68	93.5036	0.896598
ENSRNOT00000090170.1	7710	7525.68	239.22	1.57147
ENSRNOT00000030656.5	2740	2555.68	3	0.0580323
ENSRNOT00000036217.3	1233	1048.68	18.6159	0.877598
ENSRNOT00000004192.4	2615	2430.68	488	9.92539
ENSRNOT00000002973.4	1393	1208.68	170	6.95333
ENSRNOT00000031345.2	996	811.68	0	0
ENSRNOT00000075346.1	645	460.995	0	0
ENSRNOT00000005331.5	3075	2890.68	73	1.24847
ENSRNOT00000043988.1	936	751.68	0	0
ENSRNOT00000068770.1	1269	1084.68	0	0
ENSRNOT00000085084.1	3481	3296.68	103.531	1.55256
ENSRNOT00000084416.1	3526	3341.68	42.4691	0.628295
ENSRNOT00000002072.6	1579	1394.68	369	13.08
ENSRNOT00000040346.2	2078	1893.68	259	6.76158
ENSRNOT00000074341.2	201	49.4239	45	45.0122
ENSRNOT00000022929.3	1253	1068.68	0	0
ENSRNOT00000020354.5	4265	4080.68	0	0
ENSRNOT00000047635.5	3171	2986.68	100.16	1.65791
ENSRNOT00000015067.7	3491	3306.68	55.8403	0.834855
ENSRNOT00000079199.1	1424	1239.68	2	0.0797583
ENSRNOT00000032200.5	1170	985.68	0	0
ENSRNOT00000091710.1	3836	3651.68	281.784	3.81487
ENSRNOT00000006849.5	2813	2628.68	139.192	2.61777
ENSRNOT00000010593.7	980	795.68	899	55.8569
ENSRNOT00000022117.4	1979	1794.68	887	24.4339
ENSRNOT00000091296.1	2696	2511.68	0	0
ENSRNOT00000044273.1	936	751.68	0	0
ENSRNOT00000014672.6	2231	2046.68	0	0
ENSRNOT00000027428.5	1207	1022.68	108.362	5.23831
ENSRNOT00000081977.1	2572	2387.68	79.8815	1.65396
ENSRNOT00000072093.2	489	305.193	303	49.0821
ENSRNOT00000054987.2	1779	1594.68	127	3.93718
ENSRNOT00000074488.2	870	685.821	25	1.80212
ENSRNOT00000084460.1	1308	1123.68	0	0
ENSRNOT00000061821.3	1260	1075.68	142	6.5262
ENSRNOT00000085146.1	315	135.28	0	0
ENSRNOT00000036996.6	312	132.569	0	0
ENSRNOT00000002140.4	1830	1645.68	0	0
ENSRNOT00000052293.3	7493	7308.68	14	0.0946988
ENSRNOT00000002599.6	1802	1617.68	2482.34	75.8619
ENSRNOT00000045329.3	676	491.995	28.5764	2.87145
ENSRNOT00000045821.3	1119	934.68	42.4236	2.24388
ENSRNOT00000006843.6	1828	1643.68	96	2.88742
ENSRNOT00000011107.7	2366	2181.68	0	0
ENSRNOT00000086957.1	2144	1959.68	1	0.0252273
ENSRNOT00000091172.1	4370	4185.68	63.9999	0.755908
ENSRNOT00000015961.6	1740	1555.68	30.7713	0.977868
ENSRNOT00000026617.6	2418	2233.68	235	5.20118
ENSRNOT00000058139.3	1445	1260.68	464	18.1957
ENSRNOT00000047454.1	936	751.68	0	0
ENSRNOT00000077772.1	345	162.996	0	0
ENSRNOT00000080931.1	2753	2568.68	0	0
ENSRNOT00000008936.5	4476	4291.68	1465	16.8759
ENSRNOT00000064428.2	2391	2206.68	37.4377	0.838737
ENSRNOT00000088928.1	3081	2896.68	1299.56	22.1795
ENSRNOT00000037271.4	3079	2894.68	465	7.9416
ENSRNOT00000063870.1	2542	2357.68	9	0.188718
ENSRNOT00000079339.1	1716	1531.68	5.91655	0.190966
ENSRNOT00000018277.4	1713	1528.68	46.0834	1.49033
ENSRNOT00000052186.1	972	787.68	0	0
ENSRNOT00000001700.6	862	677.889	14	1.021
ENSRNOT00000012135.5	246	78.7477	0	0
ENSRNOT00000011308.5	1463	1278.68	0	0
ENSRNOT00000040957.1	969	784.68	0	0
ENSRNOT00000017941.7	2498	2313.68	913.966	19.5291
ENSRNOT00000083991.1	4408	4223.68	46.3058	0.542001
ENSRNOT00000023332.5	2610	2425.68	298	6.07349
ENSRNOT00000073193.2	4355	4170.68	335	3.97094
ENSRNOT00000018808.7	3196	3011.68	377	6.18854
ENSRNOT00000029001.4	1796	1611.68	126	3.86498
ENSRNOT00000026992.6	1841	1656.68	156.81	4.67939
ENSRNOT00000040236.5	1224	1039.68	5.26321e-06	2.50269e-07
ENSRNOT00000071818.2	1212	1027.68	0.999995	0.0481055
ENSRNOT00000065792.3	2025	1840.68	563	15.1212
ENSRNOT00000080730.1	3255	3070.68	18	0.289797
ENSRNOT00000049947.5	2298	2113.68	0	0
ENSRNOT00000012578.5	1897	1712.68	24	0.692772
ENSRNOT00000005486.7	2675	2490.68	380	7.5426
ENSRNOT00000002800.6	2757	2572.68	420	8.07084
ENSRNOT00000082677.1	4929	4744.68	10	0.104195
ENSRNOT00000068119.3	1536	1351.68	0	0
ENSRNOT00000071064.1	357	174.435	0	0
ENSRNOT00000002313.4	2010	1825.68	27	0.73113
ENSRNOT00000084134.1	1792	1607.68	0	0
ENSRNOT00000034487.5	3549	3364.68	269	3.95243
ENSRNOT00000014300.7	4577	4392.68	2316	26.0654
ENSRNOT00000080616.1	6805	6620.68	7	0.0522698
ENSRNOT00000010910.6	3344	3159.68	0	0
ENSRNOT00000004244.3	2342	2157.68	9.1466	0.209569
ENSRNOT00000020812.6	881	696.752	0	0
ENSRNOT00000089614.1	962	777.68	0	0
ENSRNOT00000089934.1	4162	3977.68	9	0.111858
ENSRNOT00000008537.5	1472	1287.68	107	4.10801
ENSRNOT00000055741.4	1756	1571.68	0	0
ENSRNOT00000077079.1	3631	3446.68	6.88003	0.0986836
ENSRNOT00000064007.3	3260	3075.68	112.12	1.80218
ENSRNOT00000044699.4	315	135.28	0	0
ENSRNOT00000029784.7	2589	2404.68	36	0.740117
ENSRNOT00000058068.5	2535	2350.68	0	0
ENSRNOT00000058067.3	2451	2266.68	0	0
ENSRNOT00000036321.5	4013	3828.68	193	2.49209
ENSRNOT00000024279.4	1575	1390.68	94	3.34161
ENSRNOT00000034744.4	2490	2305.68	95	2.03695
ENSRNOT00000004323.5	2395	2210.68	324	7.2456
ENSRNOT00000031964.4	2570	2385.68	27.687	0.573746
ENSRNOT00000011906.6	3445	3260.68	10	0.151617
ENSRNOT00000028672.7	1788	1603.68	476.523	14.69
ENSRNOT00000074883.1	939	754.68	0	0
ENSRNOT00000039994.4	2051	1866.68	0	0
ENSRNOT00000020720.6	2385	2200.68	135	3.03272
ENSRNOT00000077781.1	1598	1413.68	255	8.91753
ENSRNOT00000013215.2	939	754.68	0	0
ENSRNOT00000033075.5	6036	5851.68	46.299	0.391153
ENSRNOT00000014071.6	3269	3084.68	290	4.64776
ENSRNOT00000051261.6	708	523.944	0	0
ENSRNOT00000052403.5	660	475.995	1.70756	0.177349
ENSRNOT00000064705.3	9363	9178.68	695.73	3.74728
ENSRNOT00000090572.1	7694	7509.68	1356.27	8.92854
ENSRNOT00000051475.3	297	119.289	0	0
ENSRNOT00000075056.2	660	475.995	0	0
ENSRNOT00000065685.4	636	452.041	0	0
ENSRNOT00000049798.3	2594	2409.68	248	5.08801
ENSRNOT00000073724.1	774	589.889	0	0
ENSRNOT00000037918.5	2263	2078.68	108	2.56857
ENSRNOT00000060160.4	1722	1537.68	0	0
ENSRNOT00000088962.1	756	571.889	2.73403	0.236346
ENSRNOT00000016881.5	1354	1169.68	652.266	27.5685
ENSRNOT00000021895.7	2297	2112.68	6	0.140402
ENSRNOT00000084481.1	1410	1225.68	1459.62	58.8734
ENSRNOT00000078710.1	994	809.68	43.2437	2.64037
ENSRNOT00000021040.7	903	718.68	628.785	43.2536
ENSRNOT00000038547.6	2771	2586.68	102	1.94945
ENSRNOT00000068156.3	6958	6773.68	2912	21.2531
ENSRNOT00000066373.3	519	335.193	59.5	8.77561
ENSRNOT00000072716.2	1212	1027.68	160	7.69693
ENSRNOT00000034001.4	4190	4005.68	245	3.02375
ENSRNOT00000006385.7	1149	964.68	100.243	5.13718
ENSRNOT00000027675.6	2327	2142.68	294	6.78337
ENSRNOT00000075800.1	4467	4282.68	258	2.97824
ENSRNOT00000015931.6	2715	2530.68	3651	71.3231
ENSRNOT00000015723.6	1192	1007.68	0	0
ENSRNOT00000038653.4	3530	3345.68	549.653	8.12194
ENSRNOT00000085537.1	942	757.68	0	0
ENSRNOT00000085517.1	2662	2477.68	8.12003	0.16202
ENSRNOT00000023944.6	731	546.944	5	0.451942
ENSRNOT00000041187.3	748	563.889	79.6958	6.98711
ENSRNOT00000055166.2	1241	1056.68	0	0
ENSRNOT00000084700.1	2880	2695.68	739.545	13.5629
ENSRNOT00000075425.1	1391	1206.68	501	20.5258
ENSRNOT00000041697.1	954	769.68	0	0
ENSRNOT00000061294.4	3030	2845.68	0	0
ENSRNOT00000048344.4	2796	2611.68	2	0.0378587
ENSRNOT00000008469.5	1521	1336.68	0	0
ENSRNOT00000017809.5	5396	5211.68	571	5.41644
ENSRNOT00000007788.6	4328	4143.68	454.09	5.41765
ENSRNOT00000090847.1	4784	4599.68	264.91	2.84726
ENSRNOT00000073376.2	601	417.084	200	23.7062
ENSRNOT00000070979.2	1170	985.68	8	0.401245
ENSRNOT00000075727.1	954	769.68	0	0
ENSRNOT00000005438.7	8159	7974.68	254	1.57462
ENSRNOT00000027684.7	3711	3526.68	315	4.4157
ENSRNOT00000057833.4	2958	2773.68	28.567	0.509171
ENSRNOT00000035382.5	1784	1599.68	1.06047	0.0327734
ENSRNOT00000088195.1	306	126.996	0	0
ENSRNOT00000081249.1	2980	2795.68	2405.9	42.5447
ENSRNOT00000042692.4	2571	2386.68	0	0
ENSRNOT00000037518.5	752	567.889	7	0.609383
ENSRNOT00000022923.6	871	686.821	0	0
ENSRNOT00000026382.5	2921	2736.68	184	3.32391
ENSRNOT00000033074.4	1446	1261.68	4	0.156735
ENSRNOT00000008560.7	2076	1891.68	166.03	4.33906
ENSRNOT00000090673.1	1926	1741.68	40.3909	1.14649
ENSRNOT00000085326.1	3253	3068.68	32.0588	0.516478
ENSRNOT00000043017.4	2325	2140.68	0	0
ENSRNOT00000025770.4	2068	1883.68	0	0
ENSRNOT00000085376.1	945	760.68	0	0
ENSRNOT00000071125.1	933	748.68	0	0
ENSRNOT00000022992.4	1830	1645.68	0	0
ENSRNOT00000014546.4	3034	2849.68	323	5.60353
ENSRNOT00000060094.1	954	769.68	0	0
ENSRNOT00000072819.2	3564	3379.68	778.999	11.3951
ENSRNOT00000047394.6	1152	967.68	0	0
ENSRNOT00000000683.7	1062	877.68	0	0
ENSRNOT00000060370.4	2513	2328.68	0	0
ENSRNOT00000021716.6	1705	1520.68	300	9.75301
ENSRNOT00000088323.1	5878	5693.68	410.25	3.56214
ENSRNOT00000082699.1	5911	5726.68	0.966549	0.00834404
ENSRNOT00000051577.3	1314	1129.68	0	0
ENSRNOT00000075196.3	5718	5533.68	1883	16.8225
ENSRNOT00000042140.3	1066	881.68	0	0
ENSRNOT00000090110.1	1180	995.68	0	0
ENSRNOT00000050817.1	936	751.68	0	0
ENSRNOT00000005715.6	3415	3230.68	603.112	9.2291
ENSRNOT00000041154.4	300	121.815	0	0
ENSRNOT00000068434.1	10037	9852.68	25.9267	0.130091
ENSRNOT00000013600.4	1102	917.68	892	48.0539
ENSRNOT00000025472.5	821	636.889	285	22.1226
ENSRNOT00000027597.4	1183	998.68	0	0
ENSRNOT00000008737.6	2845	2660.68	1712	31.8102
ENSRNOT00000022150.2	1835	1650.68	17	0.509145
ENSRNOT00000005072.5	1751	1566.68	28	0.883554
ENSRNOT00000082463.1	3416	3231.68	91	1.39209
ENSRNOT00000042638.4	1668	1483.68	212	7.064
ENSRNOT00000068171.3	3683	3498.68	504.949	7.13508
ENSRNOT00000008759.7	4041	3856.68	226.196	2.89952
ENSRNOT00000049771.4	3933	3748.68	0	0
ENSRNOT00000017631.2	945	760.68	0	0
ENSRNOT00000014505.7	1527	1342.68	0	0
ENSRNOT00000003010.6	1871	1686.68	355	10.4052
ENSRNOT00000035312.5	2712	2527.68	448	8.76216
ENSRNOT00000004865.2	948	763.68	0	0
ENSRNOT00000087328.1	1467	1282.68	302.861	11.6729
ENSRNOT00000012487.5	6486	6301.68	72	0.564848
ENSRNOT00000039728.5	981	796.68	390	24.2011
ENSRNOT00000074826.2	1580	1395.68	67	2.37325
ENSRNOT00000072804.2	1485	1300.68	10.002	0.380165
ENSRNOT00000025826.5	2255	2070.68	141.762	3.38455
ENSRNOT00000049175.3	2027	1842.68	0	0
ENSRNOT00000046152.5	3384	3199.68	0	0
ENSRNOT00000078556.1	2885	2700.68	0	0
ENSRNOT00000081152.1	906	721.68	0	0
ENSRNOT00000081725.1	1990	1805.68	15	0.410682
ENSRNOT00000001579.6	4984	4799.68	909.29	9.36581
ENSRNOT00000025446.6	1497	1312.68	0.00338258	0.000127393
ENSRNOT00000032960.5	2190	2005.68	0	0
ENSRNOT00000049161.3	627	443.041	0	0
ENSRNOT00000055227.1	972	787.68	0	0
ENSRNOT00000050860.3	1008	823.68	0	0
ENSRNOT00000010092.7	3666	3481.68	17	0.241388
ENSRNOT00000009645.5	3510	3325.68	1011	15.0289
ENSRNOT00000092161.1	3088	2903.68	277.15	4.7187
ENSRNOT00000015778.5	2926	2741.68	82.8496	1.49393
ENSRNOT00000091349.1	897	712.752	0	0
ENSRNOT00000061242.5	982	797.68	169.058	10.4776
ENSRNOT00000030850.4	2179	1994.68	309	7.65844
ENSRNOT00000047914.1	921	736.68	0	0
ENSRNOT00000058640.4	636	452.041	0	0
ENSRNOT00000003146.4	4407	4222.68	69	0.807823
ENSRNOT00000081292.1	249	80.9104	0	0
ENSRNOT00000030425.5	2308	2123.68	407	9.4746
ENSRNOT00000013963.7	2362	2177.68	827.388	18.7832
ENSRNOT00000022246.4	1793	1608.68	99	3.04243
ENSRNOT00000028181.5	3608	3423.68	1401	20.2302
ENSRNOT00000075076.2	2414	2229.68	18	0.399103
ENSRNOT00000027054.5	3622	3437.68	96.0005	1.38059
ENSRNOT00000026457.6	2161	1976.68	1	0.0250103
ENSRNOT00000010247.5	2737	2552.68	96	1.85922
ENSRNOT00000084063.1	942	757.68	0	0
ENSRNOT00000002403.3	4300	4115.68	635.974	7.6393
ENSRNOT00000021337.7	1870	1685.68	3.07111	0.090069
ENSRNOT00000081375.1	2212	2027.68	5.92889	0.144554
ENSRNOT00000004958.8	909	724.68	0	0
ENSRNOT00000078222.1	3612	3427.68	96.3401	1.38951
ENSRNOT00000025711.7	1584	1399.68	42.6599	1.50677
ENSRNOT00000089283.1	1205	1020.68	106.056	5.13689
ENSRNOT00000078125.1	915	730.68	6.94408	0.469832
ENSRNOT00000086044.1	870	685.821	0	0
ENSRNOT00000023744.5	2411	2226.68	69	1.53196
ENSRNOT00000022679.6	3071	2886.68	485	8.30613
ENSRNOT00000089375.1	60	30	0	0
ENSRNOT00000023741.7	4264	4079.68	930	11.2697
ENSRNOT00000021001.5	3380	3195.68	97.125	1.50253
ENSRNOT00000013703.6	2145	1960.68	1832	46.1928
ENSRNOT00000019991.6	4102	3917.68	165.109	2.08351
ENSRNOT00000024084.6	1436	1251.68	11.0007	0.434494
ENSRNOT00000021120.4	1190	1005.68	0	0
ENSRNOT00000013619.5	639	455.041	0	0
ENSRNOT00000083626.1	2716	2531.68	5	0.0976375
ENSRNOT00000082522.1	2904	2719.68	0	0
ENSRNOT00000060868.5	3189	3004.68	347.044	5.71007
ENSRNOT00000091672.1	2439	2254.68	146.832	3.21953
ENSRNOT00000079157.1	1743	1558.68	4.25049	0.134815
ENSRNOT00000006416.2	438	254.302	2.90691	0.565116
ENSRNOT00000075670.1	579	395.084	3	0.375394
ENSRNOT00000073976.2	939	754.68	0	0
ENSRNOT00000021717.7	4001	3816.68	467	6.04904
ENSRNOT00000043386.4	1976	1791.68	0	0
ENSRNOT00000014028.6	2945	2760.68	154.129	2.76009
ENSRNOT00000085675.1	1923	1738.68	0	0
ENSRNOT00000014030.4	1812	1627.68	0	0
ENSRNOT00000046460.1	438	254.302	1.00673	0.195713
ENSRNOT00000015579.6	1990	1805.68	5871	160.741
ENSRNOT00000072806.1	483	299.193	0	0
ENSRNOT00000078640.1	1422	1237.68	0.00065298	2.60824e-05
ENSRNOT00000075588.2	3585	3400.68	15.6353	0.227298
ENSRNOT00000057504.2	1335	1150.68	46	1.97633
ENSRNOT00000036821.5	1290	1105.68	0	0
ENSRNOT00000008227.5	1233	1048.68	206	9.71135
ENSRNOT00000073555.2	888	703.752	0	0
ENSRNOT00000029136.5	3057	2872.68	33	0.567913
ENSRNOT00000064526.4	3022	2837.68	146	2.54358
ENSRNOT00000003320.6	3622	3437.68	296	4.25678
ENSRNOT00000085468.1	459	275.223	0	0
ENSRNOT00000072444.2	606	422.084	3.01407	0.353029
ENSRNOT00000066793.3	3625	3440.68	561	8.06072
ENSRNOT00000072917.2	666	481.995	116.946	11.9949
ENSRNOT00000068445.1	3729	3544.68	338	4.71406
ENSRNOT00000039369.5	507	323.193	0	0
ENSRNOT00000012038.7	5019	4834.68	13	0.132932
ENSRNOT00000010429.2	1057	872.68	924	52.3446
ENSRNOT00000006709.8	5901	5716.68	1063.24	9.19481
ENSRNOT00000075193.2	5787	5602.68	1192.76	10.5248
ENSRNOT00000008104.5	4156	3971.68	55	0.684611
ENSRNOT00000078263.1	2080	1895.68	9.78529	0.25519
ENSRNOT00000004350.6	3140	2955.68	330.215	5.52325
ENSRNOT00000034073.3	2507	2322.68	508	10.8126
ENSRNOT00000087430.1	1081	896.68	0	0
ENSRNOT00000085158.1	3385	3200.68	3	0.0463377
ENSRNOT00000038092.5	2706	2521.68	259	5.07768
ENSRNOT00000003974.6	700	515.944	14	1.34147
ENSRNOT00000032300.2	2274	2089.68	0	0
ENSRNOT00000023124.2	975	790.68	0	0
ENSRNOT00000012365.3	1326	1141.68	0	0
ENSRNOT00000045375.6	1977	1792.68	0	0
ENSRNOT00000070992.2	1848	1663.68	0	0
ENSRNOT00000071482.2	2349	2164.68	472.487	10.7907
ENSRNOT00000077874.1	2289	2104.68	108.513	2.54889
ENSRNOT00000039296.6	4961	4776.68	155.349	1.60782
ENSRNOT00000039308.4	5168	4983.68	19.1735	0.190198
ENSRNOT00000091545.1	3316	3131.68	26.4774	0.417979
ENSRNOT00000030035.3	2355	2170.68	30	0.683252
ENSRNOT00000072449.1	783	598.889	0	0
ENSRNOT00000047128.4	357	174.435	0	0
ENSRNOT00000017532.5	2928	2743.68	63	1.13517
ENSRNOT00000078078.1	834	649.889	0	0
ENSRNOT00000007223.5	3388	3203.68	803	12.3914
ENSRNOT00000028575.2	930	745.68	0	0
ENSRNOT00000024691.7	531	347.159	0	0
ENSRNOT00000026001.5	3452	3267.68	46	0.695943
ENSRNOT00000018640.6	4979	4794.68	290	2.99016
ENSRNOT00000034609.6	3535	3350.68	952	14.0462
ENSRNOT00000046983.3	3445	3260.68	311	4.71528
ENSRNOT00000087848.1	366	183.167	0	0
ENSRNOT00000024096.6	965	780.68	739	46.7979
ENSRNOT00000038276.5	1784	1599.68	1	0.0309045
ENSRNOT00000089841.1	2756	2571.68	33.6557	0.64699
ENSRNOT00000005085.3	1888	1703.68	167.698	4.86626
ENSRNOT00000078320.1	1730	1545.68	17.5001	0.559727
ENSRNOT00000056179.5	1893	1708.68	80.6563	2.33363
ENSRNOT00000056178.4	954	769.68	2.84362	0.182649
ENSRNOT00000073155.2	704	519.944	0	0
ENSRNOT00000035435.4	2940	2755.68	0	0
ENSRNOT00000048302.2	2390	2205.68	466	10.4448
ENSRNOT00000031164.3	2418	2233.68	1445	31.9818
ENSRNOT00000032933.5	6009	5824.68	1148.17	9.74521
ENSRNOT00000072279.1	936	751.68	0	0
ENSRNOT00000058351.1	1355	1170.68	8	0.337837
ENSRNOT00000090712.1	1863	1678.68	190	5.59553
ENSRNOT00000015977.5	13668	13483.7	3771	13.8262
ENSRNOT00000068113.1	1366	1181.68	593	24.809
ENSRNOT00000074580.2	2813	2628.68	43	0.808697
ENSRNOT00000087918.1	945	760.68	0	0
ENSRNOT00000011230.5	2539	2354.68	601.462	12.6279
ENSRNOT00000084797.1	3214	3029.68	59	0.962744
ENSRNOT00000028127.5	771	586.889	170	14.3202
ENSRNOT00000019363.7	935	750.68	26.3369	1.73447
ENSRNOT00000082142.1	3352	3167.68	113.663	1.77392
ENSRNOT00000092028.1	1638	1453.68	289.994	9.86223
ENSRNOT00000023667.7	2978	2793.68	184	3.25609
ENSRNOT00000091961.1	357	174.435	0	0
ENSRNOT00000083966.1	447	263.25	0	0
ENSRNOT00000022259.7	2628	2443.68	335	6.77729
ENSRNOT00000032737.6	1453	1268.68	0	0
ENSRNOT00000045513.3	3634	3449.68	489	7.00786
ENSRNOT00000004717.6	3286	3101.68	3	0.0478167
ENSRNOT00000047682.5	1192	1007.68	5	0.245303
ENSRNOT00000084986.1	900	715.68	0	0
ENSRNOT00000050284.4	870	685.821	0	0
ENSRNOT00000005066.4	2237	2052.68	82	1.97491
ENSRNOT00000060577.2	939	754.68	1	0.0655077
ENSRNOT00000072589.1	2924	2739.68	1497	27.0133
ENSRNOT00000050195.4	1830	1645.68	0	0
ENSRNOT00000089166.1	1754	1569.68	0	0
ENSRNOT00000004853.6	782	597.889	28	2.31522
ENSRNOT00000005405.7	3192	3007.68	13	0.213682
ENSRNOT00000024753.6	3450	3265.68	2184.3	33.0669
ENSRNOT00000067974.2	3345	3160.68	2262	35.3808
ENSRNOT00000079955.1	3081	2896.68	163.872	2.79679
ENSRNOT00000066940.2	1278	1093.68	40.1279	1.81389
ENSRNOT00000052289.4	2197	2012.68	40	0.982518
ENSRNOT00000089085.1	435	251.302	0	0
ENSRNOT00000066643.3	4194	4009.68	622.509	7.67523
ENSRNOT00000078799.1	3246	3061.68	224.491	3.62489
ENSRNOT00000020332.5	745	560.889	0	0
ENSRNOT00000083900.1	776	591.889	0	0
ENSRNOT00000008909.7	2005	1820.68	260	7.05984
ENSRNOT00000007485.5	2436	2251.68	0	0
ENSRNOT00000082085.1	987	802.68	0	0
ENSRNOT00000021758.7	2723	2538.68	413.947	8.06105
ENSRNOT00000056430.2	3387	3202.68	97.0533	1.49814
ENSRNOT00000072841.2	4307	4122.68	167.234	2.00539
ENSRNOT00000088386.1	972	787.68	0	0
ENSRNOT00000005153.5	807	622.889	0	0
ENSRNOT00000072416.2	1062	877.68	73	4.11189
ENSRNOT00000028685.3	3034	2849.68	14	0.242878
ENSRNOT00000029607.3	835	650.889	4	0.303815
ENSRNOT00000042353.5	381	197.823	0	0
ENSRNOT00000071024.1	588	404.084	20	2.44688
ENSRNOT00000090913.1	939	754.68	0	0
ENSRNOT00000028379.5	1366	1181.68	78	3.26325
ENSRNOT00000027206.4	2583	2398.68	97.6257	2.01209
ENSRNOT00000058474.1	795	610.889	0	0
ENSRNOT00000075297.2	945	760.68	0	0
ENSRNOT00000081342.1	921	736.68	0	0
ENSRNOT00000085181.1	291	114.079	0	0
ENSRNOT00000082110.1	285	109.002	0	0
ENSRNOT00000006063.7	2078	1893.68	641	16.7343
ENSRNOT00000025412.4	1438	1253.68	191	7.53186
ENSRNOT00000073800.2	984	799.68	0	0
ENSRNOT00000073178.1	2334	2149.68	0	0
ENSRNOT00000040366.1	369	186.093	0	0
ENSRNOT00000010601.6	2548	2363.68	369	7.71779
ENSRNOT00000039580.4	729	544.944	371	33.6571
ENSRNOT00000078419.1	1908	1723.68	86	2.46659
ENSRNOT00000013473.4	878	693.752	15	1.06891
ENSRNOT00000058502.1	369	186.093	0	0
ENSRNOT00000057349.3	1212	1027.68	0	0
ENSRNOT00000001730.4	2383	2198.68	0	0
ENSRNOT00000020691.3	975	790.68	0	0
ENSRNOT00000013599.6	1679	1494.68	319.767	10.5765
ENSRNOT00000072733.2	7056	6871.68	1934.55	13.9178
ENSRNOT00000071714.2	351	168.695	0	0
ENSRNOT00000050297.3	339	157.449	0	0
ENSRNOT00000081817.1	330	149.111	0	0
ENSRNOT00000055570.3	2129	1944.68	79.8157	2.02906
ENSRNOT00000089674.1	2247	2062.68	35.1843	0.84328
ENSRNOT00000005845.6	2977	2792.68	313.868	5.55624
ENSRNOT00000005033.5	1622	1437.68	474	16.2994
ENSRNOT00000073327.2	935	750.68	90	5.92711
ENSRNOT00000034610.4	2052	1867.68	0	0
ENSRNOT00000022864.5	489	305.193	406.862	65.9064
ENSRNOT00000075300.1	867	682.821	310.607	22.4885
ENSRNOT00000031418.2	1666	1481.68	30.7201	1.025
ENSRNOT00000086143.1	1704	1519.68	704.943	22.9328
ENSRNOT00000007595.7	1639	1454.68	899.057	30.5545
ENSRNOT00000010141.7	3138	2953.68	50	0.836878
ENSRNOT00000084643.1	2318	2133.68	415.779	9.63359
ENSRNOT00000011085.4	2154	1969.68	125.221	3.14295
ENSRNOT00000038213.2	945	760.68	0	0
ENSRNOT00000089105.1	930	745.68	0	0
ENSRNOT00000084720.1	1818	1633.68	188.5	5.70426
ENSRNOT00000024576.3	1446	1261.68	482	18.8866
ENSRNOT00000061413.4	447	263.25	0	0
ENSRNOT00000045830.5	1349	1164.68	0	0
ENSRNOT00000072986.2	1422	1237.68	0	0
ENSRNOT00000009574.2	1346	1161.68	2	0.0851136
ENSRNOT00000072666.2	4108	3923.68	237.12	2.98765
ENSRNOT00000013608.6	1389	1204.68	29765	1221.49
ENSRNOT00000027450.4	2089	1904.68	82	2.12837
ENSRNOT00000040447.4	429	245.351	0	0
ENSRNOT00000057058.4	6993	6808.68	1825	13.2512
ENSRNOT00000027159.6	912	727.68	22	1.49464
ENSRNOT00000079166.1	522	338.193	0	0
ENSRNOT00000064914.3	4062	3877.68	179.168	2.28425
ENSRNOT00000081127.1	3693	3508.68	365.832	5.15459
ENSRNOT00000090006.1	3367	3182.68	0	0
ENSRNOT00000048576.4	3306	3121.68	42	0.665145
ENSRNOT00000004867.6	285	109.002	276.277	125.304
ENSRNOT00000071646.1	942	757.68	0	0
ENSRNOT00000040002.4	1839	1654.68	18	0.537791
ENSRNOT00000088391.1	5349	5164.68	15520.8	148.569
ENSRNOT00000090258.1	2661	2476.68	95.1547	1.8994
ENSRNOT00000060838.4	4333	4148.68	516.738	6.15766
ENSRNOT00000008364.7	1141	956.68	578	29.8687
ENSRNOT00000020383.5	1478	1293.68	15	0.573218
ENSRNOT00000008608.4	348	165.897	288.959	86.1099
ENSRNOT00000023579.4	571	387.084	121	15.4538
ENSRNOT00000032663.2	1177	992.68	0	0
ENSRNOT00000010318.7	1836	1651.68	1074.84	32.1715
ENSRNOT00000081051.1	1896	1711.68	32.1646	0.928989
ENSRNOT00000006964.5	1586	1401.68	7	0.246891
ENSRNOT00000038439.4	1521	1336.68	334	12.3531
ENSRNOT00000024336.7	3270	3085.68	330	5.28711
ENSRNOT00000046013.4	3027	2842.68	0	0
ENSRNOT00000038312.5	753	568.889	16	1.39043
ENSRNOT00000040978.4	1815	1630.68	13.4302	0.407164
ENSRNOT00000086117.1	1541	1356.68	16.5698	0.603802
ENSRNOT00000033984.5	2466	2281.68	252.468	5.47024
ENSRNOT00000091375.1	2498	2313.68	94.5323	2.01991
ENSRNOT00000087559.1	345	162.996	0	0
ENSRNOT00000012912.2	951	766.68	0	0
ENSRNOT00000048225.1	333	151.76	0	0
ENSRNOT00000016067.4	2111	1926.68	84.5559	2.16965
ENSRNOT00000071020.2	2110	1925.68	162.875	4.18145
ENSRNOT00000072373.3	3144	2959.68	157.125	2.62455
ENSRNOT00000075623.2	2193	2008.68	0	0
ENSRNOT00000057826.2	984	799.68	114	7.04764
ENSRNOT00000027193.7	1708	1523.68	0	0
ENSRNOT00000012088.7	1432	1247.68	8	0.316987
ENSRNOT00000013152.4	4181	3996.68	528	6.53115
ENSRNOT00000079558.1	951	766.68	0	0
ENSRNOT00000085007.1	303	124.319	0	0
ENSRNOT00000002502.7	2403	2218.68	208.874	4.6542
ENSRNOT00000086813.1	4578	4393.68	270.835	3.04742
ENSRNOT00000065366.2	1502	1317.68	1	0.0375185
ENSRNOT00000088918.1	402	218.534	0	0
ENSRNOT00000039874.5	933	748.68	0	0
ENSRNOT00000047852.1	927	742.68	0	0
ENSRNOT00000020225.5	2029	1844.68	51	1.3668
ENSRNOT00000079240.1	2016	1831.68	0	0
ENSRNOT00000045721.4	2035	1850.68	237	6.331
ENSRNOT00000034284.5	2893	2708.68	386	7.04506
ENSRNOT00000068611.3	2376	2191.68	2	0.0451137
ENSRNOT00000042276.3	2103	1918.68	1.4959	0.0385439
ENSRNOT00000052029.4	2091	1906.68	10.5041	0.272356
ENSRNOT00000073915.2	1021	836.68	1289	76.1638
ENSRNOT00000092196.1	4377	4192.68	27.1111	0.319677
ENSRNOT00000008898.5	1753	1568.68	62.8889	1.98196
ENSRNOT00000025309.5	2809	2624.68	179.412	3.37932
ENSRNOT00000016491.4	2537	2352.68	761.597	16.0036
ENSRNOT00000091982.1	2945	2760.68	164.403	2.94408
ENSRNOT00000073049.2	1962	1777.68	88.2219	2.45346
ENSRNOT00000078820.1	1665	1480.68	184.484	6.15961
ENSRNOT00000072855.2	1263	1078.68	0	0
ENSRNOT00000074718.3	2465	2280.68	1293.52	28.039
ENSRNOT00000017651.3	2182	1997.68	0	0
ENSRNOT00000017958.2	960	775.68	0	0
ENSRNOT00000016494.7	2942	2757.68	1283	23.0005
ENSRNOT00000022017.6	1640	1455.68	247	8.38854
ENSRNOT00000091927.1	1281	1096.68	558.68	25.1848
ENSRNOT00000088469.1	960	775.68	644.32	41.0652
ENSRNOT00000045922.2	1919	1734.68	5	0.142497
ENSRNOT00000031175.4	766	581.889	131	11.1298
ENSRNOT00000079593.1	809	624.889	2.05086	0.162252
ENSRNOT00000003705.6	504	320.193	0.949138	0.146546
ENSRNOT00000075456.1	438	254.302	0	0
ENSRNOT00000043714.4	2973	2788.68	210	3.72285
ENSRNOT00000016654.4	1893	1708.68	56	1.62025
ENSRNOT00000005042.5	1263	1078.68	252	11.5495
ENSRNOT00000085959.1	1994	1809.68	18	0.491729
ENSRNOT00000012604.4	2388	2203.68	445	9.98313
ENSRNOT00000040255.5	8832	8647.68	67.1209	0.38372
ENSRNOT00000064025.3	9756	9571.68	329.216	1.70039
ENSRNOT00000041130.5	9711	9526.68	229.406	1.19047
ENSRNOT00000043646.4	9639	9454.68	794.165	4.15259
ENSRNOT00000082723.1	7725	7540.68	492.092	3.2262
ENSRNOT00000016129.5	1478	1293.68	724	27.6673
ENSRNOT00000013771.6	1294	1109.68	149	6.6381
ENSRNOT00000081759.1	942	757.68	0	0
ENSRNOT00000057891.1	411	227.468	0	0
ENSRNOT00000029238.5	834	649.889	102	7.75919
ENSRNOT00000005492.8	2454	2269.68	56	1.21977
ENSRNOT00000051252.4	2017	1832.68	0	0
ENSRNOT00000088209.1	2133	1948.68	0	0
ENSRNOT00000083686.1	1515	1330.68	0	0
ENSRNOT00000039997.4	604	420.084	330	38.8359
ENSRNOT00000006708.4	1781	1596.68	285	8.82434
ENSRNOT00000034477.6	2268	2083.68	163.971	3.89037
ENSRNOT00000083157.1	1164	979.68	235.029	11.8602
ENSRNOT00000007855.6	2993	2808.68	0	0
ENSRNOT00000081679.1	2402	2217.68	0	0
ENSRNOT00000043486.2	381	197.823	0	0
ENSRNOT00000047702.1	933	748.68	0	0
ENSRNOT00000017110.4	1734	1549.68	209	6.66745
ENSRNOT00000091053.1	1554	1369.68	0	0
ENSRNOT00000066520.3	1344	1159.68	131	5.58455
ENSRNOT00000079764.1	741	556.889	0	0
ENSRNOT00000014388.7	4196	4011.68	183	2.25517
ENSRNOT00000052063.5	4932	4747.68	1036	10.7878
ENSRNOT00000079981.1	3424	3239.68	47.2485	0.72101
ENSRNOT00000079524.1	3261	3076.68	159.56	2.56388
ENSRNOT00000085650.1	3042	2857.68	161.192	2.78859
ENSRNOT00000080930.1	1593	1408.68	12	0.421138
ENSRNOT00000022818.4	1670	1485.68	0	0
ENSRNOT00000023661.5	3263	3078.68	88	1.4131
ENSRNOT00000066048.3	3148	2963.68	0	0
ENSRNOT00000072739.1	825	640.889	3	0.231416
ENSRNOT00000030102.2	2223	2038.68	64.4387	1.56262
ENSRNOT00000077117.1	3101	2916.68	68.5613	1.16211
ENSRNOT00000038397.5	2095	1910.68	0	0
ENSRNOT00000023319.4	3068	2883.68	0	0
ENSRNOT00000036657.5	690	505.995	0	0
ENSRNOT00000023935.5	809	624.889	1710	135.284
ENSRNOT00000060871.4	9807	9622.68	1362.06	6.99768
ENSRNOT00000051512.5	9609	9424.68	324.25	1.70086
ENSRNOT00000044972.6	9767	9582.68	61.4799	0.317177
ENSRNOT00000068065.1	993	808.68	15	0.917001
ENSRNOT00000017226.6	2263	2078.68	696	16.553
ENSRNOT00000012463.5	4339	4154.68	4	0.0475968
ENSRNOT00000092125.1	3851	3666.68	0	0
ENSRNOT00000020002.5	3275	3090.68	0	0
ENSRNOT00000051473.5	2235	2050.68	69	1.66344
ENSRNOT00000084601.1	2803	2618.68	958	18.0858
ENSRNOT00000022706.7	1782	1597.68	492	15.2241
ENSRNOT00000010264.6	4115	3930.68	333	4.18824
ENSRNOT00000025489.6	852	667.889	0	0
ENSRNOT00000011307.5	1586	1401.68	1256	44.2992
ENSRNOT00000086502.1	651	466.995	0	0
ENSRNOT00000001817.7	1682	1497.68	446.463	14.7374
ENSRNOT00000065314.2	1313	1128.68	15.5372	0.680544
ENSRNOT00000021549.5	5336	5151.68	413	3.9633
ENSRNOT00000073962.2	2229	2044.68	0	0
ENSRNOT00000005346.4	1667	1482.68	160.776	5.3608
ENSRNOT00000071976.1	879	694.752	9.82134	0.698871
ENSRNOT00000013829.5	2142	1957.68	697.211	17.6067
ENSRNOT00000049969.4	357	174.435	0	0
ENSRNOT00000020753.7	2295	2110.68	24	0.56214
ENSRNOT00000068299.1	4149	3964.68	87	1.08484
ENSRNOT00000026378.4	4007	3822.68	3660	47.3335
ENSRNOT00000011292.2	2641	2456.68	1318	26.523
ENSRNOT00000027346.2	4396	4211.68	2	0.0234763
ENSRNOT00000051966.1	927	742.68	0	0
ENSRNOT00000046001.3	939	754.68	0	0
ENSRNOT00000064696.2	4085	3900.68	184	2.33202
ENSRNOT00000017889.7	4973	4788.68	174	1.79634
ENSRNOT00000013228.4	2538	2353.68	169	3.54972
ENSRNOT00000077502.1	18521	18336.7	580.991	1.56641
ENSRNOT00000083354.1	1583	1398.68	247.075	8.73303
ENSRNOT00000089544.1	990	805.68	31.9953	1.96326
ENSRNOT00000044628.2	4387	4202.68	26.9317	0.316806
ENSRNOT00000017820.6	2225	2040.68	13	0.314937
ENSRNOT00000077165.1	3520	3335.68	12.4458	0.184457
ENSRNOT00000013871.6	1888	1703.68	23	0.667414
ENSRNOT00000039294.4	393	209.642	0	0
ENSRNOT00000080799.1	2096	1911.68	0	0
ENSRNOT00000087669.1	2420	2235.68	0	0
ENSRNOT00000087957.1	2795	2610.68	0	0
ENSRNOT00000080820.1	2098	1913.68	0	0
ENSRNOT00000067751.2	3382	3197.68	846	13.0795
ENSRNOT00000014134.3	889	704.752	0	0
ENSRNOT00000012597.6	1496	1311.68	93.8094	3.53569
ENSRNOT00000022348.6	510	326.193	1301	197.178
ENSRNOT00000085087.1	2538	2353.68	3	0.0630129
ENSRNOT00000064207.3	2353	2168.68	0	0
ENSRNOT00000055319.4	1931	1746.68	0	0
ENSRNOT00000044626.3	4259	4074.68	538	6.52746
ENSRNOT00000065721.2	4436	4251.68	376	4.37203
ENSRNOT00000074676.2	4122	3937.68	59	0.740742
ENSRNOT00000074209.2	4517	4332.68	7.11429	0.0811765
ENSRNOT00000027756.6	1359	1174.68	1702	71.6301
ENSRNOT00000042558.2	879	694.752	79	5.62151
ENSRNOT00000085918.1	672	487.995	0	0
ENSRNOT00000067907.2	3223	3038.68	275	4.47407
ENSRNOT00000010512.6	1286	1101.68	1429	64.1257
ENSRNOT00000038556.4	2801	2616.68	37	0.699047
ENSRNOT00000014970.7	1602	1417.68	0	0
ENSRNOT00000037902.6	2582	2397.68	819.013	16.8871
ENSRNOT00000080950.1	1755	1570.68	123.987	3.9025
ENSRNOT00000077360.1	1094	909.68	151.144	8.21404
ENSRNOT00000066549.3	936	751.68	50.8563	3.34478
ENSRNOT00000023543.5	4724	4539.68	151	1.6444
ENSRNOT00000030148.5	978	793.68	0	0
ENSRNOT00000081508.1	930	745.68	0	0
ENSRNOT00000073194.1	960	775.68	0	0
ENSRNOT00000086252.1	300	121.815	0	0
ENSRNOT00000032481.5	1579	1394.68	196	6.94763
ENSRNOT00000015108.8	2259	2074.68	137.653	3.28013
ENSRNOT00000017008.5	2098	1913.68	4	0.103335
ENSRNOT00000029651.1	1575	1390.68	0	0
ENSRNOT00000051304.3	918	733.68	0	0
ENSRNOT00000017833.5	1219	1034.68	1072	51.2205
ENSRNOT00000010975.5	1436	1251.68	13	0.513458
ENSRNOT00000087076.1	3995	3810.68	6054.9	78.5525
ENSRNOT00000055238.4	3974	3789.68	727.096	9.48516
ENSRNOT00000088024.1	635	451.041	0	0
ENSRNOT00000087672.1	507	323.193	0	0
ENSRNOT00000016464.6	1798	1613.68	127	3.89082
ENSRNOT00000013585.4	1242	1057.68	406	18.977
ENSRNOT00000015466.5	1932	1747.68	2.27165	0.064259
ENSRNOT00000015420.5	2569	2384.68	250.494	5.19305
ENSRNOT00000088049.1	2052	1867.68	105.234	2.78555
ENSRNOT00000077436.1	1059	874.68	0	0
ENSRNOT00000022130.4	1212	1027.68	14	0.673481
ENSRNOT00000000432.2	450	266.25	2	0.37136
ENSRNOT00000056601.2	966	781.68	0	0
ENSRNOT00000041946.2	1671	1486.68	0	0
ENSRNOT00000077662.1	2264	2079.68	0	0
ENSRNOT00000001540.5	2691	2506.68	0	0
ENSRNOT00000010320.6	5195	5010.68	419.022	4.13424
ENSRNOT00000087334.1	2667	2482.68	3.42158	0.0681335
ENSRNOT00000087398.1	4204	4019.68	288.557	3.54891
ENSRNOT00000080421.1	972	787.68	2043.02	128.226
ENSRNOT00000014756.7	708	523.944	0	0
ENSRNOT00000081610.1	2015	1830.68	13.0364	0.352046
ENSRNOT00000024751.6	1032	847.68	1.96362	0.11452
ENSRNOT00000010229.6	4081	3896.68	453.506	5.75365
ENSRNOT00000030532.3	2235	2050.68	35	0.843773
ENSRNOT00000006618.7	5144	4959.68	210	2.09325
ENSRNOT00000066161.4	402	218.534	0	0
ENSRNOT00000057061.3	375	191.96	0	0
ENSRNOT00000028709.7	4538	4353.68	524.829	5.9596
ENSRNOT00000077325.1	4399	4214.68	189.178	2.21902
ENSRNOT00000090848.1	3256	3071.68	21	0.337986
ENSRNOT00000005353.7	3384	3199.68	0	0
ENSRNOT00000058204.2	976	791.68	197	12.3019
ENSRNOT00000087007.1	4004	3819.68	4.58988	0.059406
ENSRNOT00000089504.1	3685	3500.68	34.1067	0.481662
ENSRNOT00000083713.1	3297	3112.68	0	0
ENSRNOT00000009008.5	2497	2312.68	220	4.70286
ENSRNOT00000021227.6	1419	1234.68	57	2.28232
ENSRNOT00000086505.1	1542	1357.68	1	0.0364131
ENSRNOT00000009111.5	1561	1376.68	4.79454e-07	1.72175e-08
ENSRNOT00000080828.1	7592	7407.68	496	3.3102
ENSRNOT00000020637.6	1800	1615.68	1	0.0305985
ENSRNOT00000019560.7	4489	4304.68	485.922	5.5806
ENSRNOT00000054686.2	4108	3923.68	296.078	3.73051
ENSRNOT00000059530.4	1323	1138.68	8.23666	0.357606
ENSRNOT00000080068.1	2176	1991.68	1.76334	0.0437696
ENSRNOT00000077767.1	9111	8926.68	1743	9.65301
ENSRNOT00000071566.2	342	160.192	0	0
ENSRNOT00000004808.7	2145	1960.68	1134	28.5931
ENSRNOT00000044613.4	4686	4501.68	3771	41.4131
ENSRNOT00000082945.1	2118	1933.68	103.931	2.65715
ENSRNOT00000056170.2	3893	3708.68	270.069	3.60007
ENSRNOT00000047198.3	2568	2383.68	0	0
ENSRNOT00000002987.4	1776	1591.68	360.292	11.1906
ENSRNOT00000001476.5	1868	1683.68	547.007	16.0616
ENSRNOT00000001899.5	3059	2874.68	33	0.567518
ENSRNOT00000022790.8	3663	3478.68	10	0.142115
ENSRNOT00000010602.7	1423	1238.68	610	24.3459
ENSRNOT00000088553.1	1341	1156.68	16.7647	0.716534
ENSRNOT00000010243.5	1281	1096.68	33.2353	1.49822
ENSRNOT00000045699.4	5562	5377.68	1985.28	18.2508
ENSRNOT00000043971.6	4533	4348.68	304.724	3.46422
ENSRNOT00000075365.2	2485	2300.68	555	11.9259
ENSRNOT00000029602.5	2781	2596.68	0	0
ENSRNOT00000072069.1	1355	1170.68	59	2.49155
ENSRNOT00000038383.5	3521	3336.68	166.207	2.46257
ENSRNOT00000081281.1	2337	2152.68	0.793334	0.0182193
ENSRNOT00000003625.7	2577	2392.68	0	0
ENSRNOT00000073871.2	2122	1937.68	657.743	16.7815
ENSRNOT00000078266.1	807	622.889	0	0
ENSRNOT00000071804.3	1101	916.68	289.257	15.5999
ENSRNOT00000018620.4	2040	1855.68	508	13.5337
ENSRNOT00000042366.3	1535	1350.68	38.0018	1.39094
ENSRNOT00000012676.4	3565	3380.68	37	0.541069
ENSRNOT00000086669.1	2283	2098.68	0	0
ENSRNOT00000054812.4	2061	1876.68	0	0
ENSRNOT00000065376.2	1888	1703.68	0	0
ENSRNOT00000082482.1	1476	1291.68	0	0
ENSRNOT00000031530.7	2643	2458.68	239.954	4.82482
ENSRNOT00000075283.1	2694	2509.68	184.046	3.62547
ENSRNOT00000003986.5	1236	1051.68	12	0.564096
ENSRNOT00000041612.1	942	757.68	0	0
ENSRNOT00000030934.6	1774	1589.68	735	22.8577
ENSRNOT00000040229.3	1656	1471.68	317	10.6488
ENSRNOT00000002194.7	509	325.193	1005	152.785
ENSRNOT00000027150.3	1072	887.68	583	32.4689
ENSRNOT00000088707.1	4122	3937.68	10	0.125549
ENSRNOT00000089209.1	792	607.889	18.1506	1.47612
ENSRNOT00000072155.1	936	751.68	180.849	11.8943
ENSRNOT00000005794.6	381	197.823	22.0799	5.51793
ENSRNOT00000009077.7	4781	4596.68	3	0.0322651
ENSRNOT00000081471.1	2350	2165.68	49	1.11855
ENSRNOT00000021532.4	1794	1609.68	8.13053e-06	2.49709e-07
ENSRNOT00000019930.5	2072	1887.68	79	2.06897
ENSRNOT00000020175.8	1368	1183.68	28	1.16944
ENSRNOT00000074353.2	168	31.9574	37	57.2382
ENSRNOT00000028703.5	3417	3232.68	564	8.62525
ENSRNOT00000004173.4	1478	1293.68	167	6.38183
ENSRNOT00000039275.3	1773	1588.68	119	3.7031
ENSRNOT00000013701.3	1277	1092.68	4	0.180977
ENSRNOT00000074389.2	2995	2810.68	372.632	6.55427
ENSRNOT00000025815.3	1818	1633.68	169	5.11417
ENSRNOT00000046271.3	924	739.68	0	0
ENSRNOT00000017692.5	1603	1418.68	3004	104.682
ENSRNOT00000009545.6	4483	4298.68	27	0.310516
ENSRNOT00000032726.5	1242	1057.68	0	0
ENSRNOT00000020123.4	3681	3496.68	2386.97	33.7479
ENSRNOT00000060387.2	1100	915.68	0	0
ENSRNOT00000008938.6	6557	6372.68	796.278	6.17729
ENSRNOT00000057802.5	1677	1492.68	72.1956	2.39111
ENSRNOT00000040060.6	1668	1483.68	0	0
ENSRNOT00000067049.3	714	529.944	0	0
ENSRNOT00000052387.4	705	520.944	0.215312	0.020433
ENSRNOT00000073352.2	201	49.4239	2.58911	2.58982
ENSRNOT00000035280.5	7024	6839.68	2932	21.1926
ENSRNOT00000027505.6	5362	5177.68	710	6.7792
ENSRNOT00000012285.6	414	230.445	0	0
ENSRNOT00000060114.1	318	138.071	0	0
ENSRNOT00000050701.3	1614	1429.68	1710	59.1306
ENSRNOT00000027662.7	774	589.889	408	34.1936
ENSRNOT00000087412.1	1053	868.68	0	0
ENSRNOT00000026032.6	3455	3270.68	224.788	3.39775
ENSRNOT00000057673.3	3827	3642.68	248.679	3.375
ENSRNOT00000050005.3	3637	3452.68	238.533	3.41544
ENSRNOT00000077868.1	1101	916.68	62.759	3.38465
ENSRNOT00000066250.3	1213	1028.68	105.241	5.05777
ENSRNOT00000065294.2	1298	1113.68	28.0001	1.24295
ENSRNOT00000005981.4	1077	892.68	38	2.10447
ENSRNOT00000022395.5	1583	1398.68	0	0
ENSRNOT00000075148.2	1717	1532.68	54.3167	1.75201
ENSRNOT00000049411.5	3097	2912.68	124	2.10467
ENSRNOT00000029223.6	5661	5476.68	116.472	1.05138
ENSRNOT00000006783.5	3373	3188.68	49	0.759697
ENSRNOT00000019660.7	1347	1162.68	4	0.170081
ENSRNOT00000062080.3	777	592.889	2	0.166768
ENSRNOT00000002500.7	794	609.889	160	12.9695
ENSRNOT00000042699.4	1420	1235.68	2	0.0800164
ENSRNOT00000026704.6	1005	820.68	1477	88.9737
ENSRNOT00000022552.7	1262	1077.68	207	9.49589
ENSRNOT00000078190.1	1888	1703.68	115.598	3.35443
ENSRNOT00000010546.7	2160	1975.68	55.4017	1.38631
ENSRNOT00000010103.6	2799	2614.68	107	2.02312
ENSRNOT00000007851.5	1909	1724.68	25	0.716617
ENSRNOT00000087526.1	1074	889.68	0	0
ENSRNOT00000016454.5	1284	1099.68	23	1.03399
ENSRNOT00000081195.1	3266	3081.68	544	8.72704
ENSRNOT00000011930.6	1975	1790.68	10	0.276082
ENSRNOT00000037133.5	3544	3359.68	390.768	5.75011
ENSRNOT00000087122.1	2211	2026.68	246.232	6.0064
ENSRNOT00000036823.2	1628	1443.68	0	0
ENSRNOT00000067490.3	3493	3308.68	423.812	6.33249
ENSRNOT00000023659.6	2719	2534.68	76	1.48233
ENSRNOT00000016521.7	1534	1349.68	28	1.02561
ENSRNOT00000016414.2	1734	1549.68	24.6338	0.785859
ENSRNOT00000012371.4	845	660.889	0	0
ENSRNOT00000059448.3	1017	832.68	0	0
ENSRNOT00000082419.1	1667	1482.68	696.774	23.2327
ENSRNOT00000073694.1	384	200.743	0	0
ENSRNOT00000005204.4	841	656.889	133	10.0096
ENSRNOT00000077577.1	1645	1460.68	41.2769	1.39703
ENSRNOT00000006366.7	1783	1598.68	340.723	10.5365
ENSRNOT00000031786.5	3180	2995.68	103	1.6998
ENSRNOT00000087679.1	945	760.68	0	0
ENSRNOT00000022346.3	2927	2742.68	0	0
ENSRNOT00000089941.1	1691	1506.68	0	0
ENSRNOT00000028733.4	252	82.9661	0	0
ENSRNOT00000020152.3	2925	2740.68	242.026	4.36576
ENSRNOT00000011019.3	1163	978.68	36	1.81852
ENSRNOT00000084390.1	5862	5677.68	456.07	3.97114
ENSRNOT00000080945.1	5056	4871.68	3166.45	32.1329
ENSRNOT00000022370.6	3131	2946.68	248	4.16077
ENSRNOT00000026114.3	708	523.944	77	7.26543
ENSRNOT00000018246.7	2373	2188.68	331	7.47655
ENSRNOT00000031871.5	1930	1745.68	476	13.4802
ENSRNOT00000071109.3	1571	1386.68	0	0
ENSRNOT00000048677.4	2134	1949.68	0	0
ENSRNOT00000058315.5	2679	2494.68	107.917	2.13861
ENSRNOT00000091652.1	1839	1654.68	23.0661	0.689154
ENSRNOT00000010482.7	1722	1537.68	13.6045	0.437393
ENSRNOT00000079769.1	2108	1923.68	153.412	3.94259
ENSRNOT00000006883.6	837	652.889	53	4.01321
ENSRNOT00000081026.1	6031	5846.68	630.605	5.33216
ENSRNOT00000000248.2	1683	1498.68	93.3951	3.08085
ENSRNOT00000088172.1	2312	2127.68	17.5775	0.408419
ENSRNOT00000046288.4	3093	2908.68	25.4225	0.432093
ENSRNOT00000081705.1	1304	1119.68	14.197	0.62684
ENSRNOT00000086214.1	1353	1168.68	30.803	1.30303
ENSRNOT00000029848.3	2526	2341.68	0	0
ENSRNOT00000040091.4	803	618.889	14	1.11833
ENSRNOT00000019311.5	837	652.889	0	0
ENSRNOT00000092211.1	887	702.752	0	0
ENSRNOT00000049512.5	1586	1401.68	0	0
ENSRNOT00000075165.2	2060	1875.68	132	3.47913
ENSRNOT00000002807.3	2408	2223.68	0	0
ENSRNOT00000026395.3	2183	1998.68	0	0
ENSRNOT00000016484.2	939	754.68	0	0
ENSRNOT00000006886.6	2689	2504.68	566	11.1717
ENSRNOT00000003080.4	1049	864.68	0	0
ENSRNOT00000016997.7	3354	3169.68	33	0.5147
ENSRNOT00000072577.1	933	748.68	0	0
ENSRNOT00000018177.5	1587	1402.68	0	0
ENSRNOT00000039754.6	1002	817.68	0	0
ENSRNOT00000005461.5	2445	2260.68	0	0
ENSRNOT00000078914.1	1563	1378.68	209.183	7.50099
ENSRNOT00000016240.7	3655	3470.68	307	4.373
ENSRNOT00000085012.1	3354	3169.68	118.424	1.84705
ENSRNOT00000087737.1	1641	1456.68	1.57645	0.0535021
ENSRNOT00000016702.2	981	796.68	0	0
ENSRNOT00000091475.1	711	526.944	6	0.562914
ENSRNOT00000082885.1	411	227.468	3.6	0.782417
ENSRNOT00000065156.3	390	206.642	1.00212	0.239749
ENSRNOT00000081766.1	1467	1282.68	73.1267	2.81847
ENSRNOT00000089436.1	393	209.642	235.51	55.5375
ENSRNOT00000013088.5	5027	4842.68	3425	34.9647
ENSRNOT00000077607.1	936	751.68	0	0
ENSRNOT00000046129.4	381	197.823	17	4.24842
ENSRNOT00000017613.6	9777	9592.68	2121.73	10.9347
ENSRNOT00000015383.6	2965	2780.68	421	7.48491
ENSRNOT00000085840.1	300	121.815	7	2.84088
ENSRNOT00000072685.3	2967	2782.68	442	7.85262
ENSRNOT00000047434.3	1342	1157.68	19	0.811373
ENSRNOT00000086223.1	1167	982.68	0	0
ENSRNOT00000016976.7	1117	932.68	0	0
ENSRNOT00000023293.2	939	754.68	0	0
ENSRNOT00000006087.2	4158	3973.68	277	3.44621
ENSRNOT00000046196.2	924	739.68	0	0
ENSRNOT00000075356.1	900	715.68	0	0
ENSRNOT00000009650.6	1318	1133.68	0.940864	0.0410291
ENSRNOT00000085822.1	1321	1136.68	0.0591358	0.00257198
ENSRNOT00000078264.1	1506	1321.68	0	0
ENSRNOT00000005753.5	3005	2820.68	142	2.4888
ENSRNOT00000056735.3	10610	10425.7	726.37	3.44436
ENSRNOT00000084214.1	9690	9505.68	313.63	1.63114
ENSRNOT00000002407.5	4787	4602.68	3061	32.8782
ENSRNOT00000045223.5	5434	5249.68	269.022	2.53343
ENSRNOT00000071859.1	945	760.68	0	0
ENSRNOT00000017048.3	2847	2662.68	0	0
ENSRNOT00000085995.1	2330	2145.68	14.1178	0.325279
ENSRNOT00000045314.3	2169	1984.68	313.589	7.81135
ENSRNOT00000085849.1	1920	1735.68	50.2931	1.4325
ENSRNOT00000061693.4	4755	4570.68	655	7.08461
ENSRNOT00000063869.1	1285	1100.68	0	0
ENSRNOT00000026177.7	738	553.944	160.79	14.3499
ENSRNOT00000020527.4	2223	2038.68	56	1.35798
ENSRNOT00000022336.8	2067	1882.68	74	1.94317
ENSRNOT00000077462.1	1303	1118.68	0	0
ENSRNOT00000028644.6	1435	1250.68	0	0
ENSRNOT00000079631.1	1251	1066.68	0	0
ENSRNOT00000010561.4	4075	3890.68	83	1.05465
ENSRNOT00000078390.1	3597	3412.68	665	9.63344
ENSRNOT00000008700.5	933	748.68	0	0
ENSRNOT00000081569.1	342	160.192	0	0
ENSRNOT00000077826.1	2604	2419.68	62.929	1.28572
ENSRNOT00000027518.5	1448	1263.68	31.3463	1.22632
ENSRNOT00000027593.6	879	694.752	10.7247	0.763155
ENSRNOT00000010636.6	5411	5226.68	447	4.22802
ENSRNOT00000011869.6	2526	2341.68	7.28351	0.153769
ENSRNOT00000003240.6	1737	1552.68	106	3.37504
ENSRNOT00000006720.4	1333	1148.68	15.1473	0.651916
ENSRNOT00000084437.1	4184	3999.68	2443.58	30.2035
ENSRNOT00000032792.5	2757	2572.68	2324.42	44.6667
ENSRNOT00000009898.6	2514	2329.68	84.8424	1.80041
ENSRNOT00000018442.5	3434	3249.68	660.974	10.0554
ENSRNOT00000029053.5	1537	1352.68	2	0.0730954
ENSRNOT00000030400.2	2126	1941.68	23	0.585606
ENSRNOT00000072684.2	1920	1735.68	43	1.22477
ENSRNOT00000045224.6	5001	4816.68	906	9.29899
ENSRNOT00000065246.2	3676	3491.68	0	0
ENSRNOT00000077477.1	3572	3387.68	4	0.0583731
ENSRNOT00000044151.3	318	138.071	0	0
ENSRNOT00000081140.1	1375	1190.68	87.7674	3.64413
ENSRNOT00000080203.1	1262	1077.68	0	0
ENSRNOT00000035813.2	960	775.68	0	0
ENSRNOT00000086193.1	1446	1261.68	0	0
ENSRNOT00000065584.3	1305	1120.68	0	0
ENSRNOT00000048400.4	336	154.574	0	0
ENSRNOT00000028323.6	518	334.193	0	0
ENSRNOT00000086276.1	4688	4503.68	55.2216	0.606173
ENSRNOT00000081434.1	4565	4380.68	107.778	1.21631
ENSRNOT00000085865.1	1290	1105.68	144.836	6.47594
ENSRNOT00000091297.1	3408	3223.68	341.738	5.24078
ENSRNOT00000020940.5	3454	3269.68	46.7424	0.706742
ENSRNOT00000064128.3	3708	3523.68	0	0
ENSRNOT00000037901.6	7613	7428.68	2663	17.7221
ENSRNOT00000042058.5	2996	2811.68	22.4445	0.394638
ENSRNOT00000070821.1	1618	1433.68	24.876	0.857795
ENSRNOT00000082108.1	2830	2645.68	74.9625	1.40075
ENSRNOT00000083983.1	4507	4322.68	303.353	3.46937
ENSRNOT00000035404.5	2977	2792.68	0	0
ENSRNOT00000064667.1	2849	2664.68	47	0.871983
ENSRNOT00000001669.4	948	763.68	7	0.45315
ENSRNOT00000052302.4	1405	1220.68	15	0.607498
ENSRNOT00000077725.1	1729	1544.68	0	0
ENSRNOT00000034845.5	1747	1562.68	0	0
ENSRNOT00000087866.1	2590	2405.68	423.429	8.70158
ENSRNOT00000017714.4	2628	2443.68	10.571	0.213859
ENSRNOT00000045096.2	666	481.995	20	2.05136
ENSRNOT00000066351.2	465	281.223	0	0
ENSRNOT00000089943.1	747	562.889	0	0
ENSRNOT00000036012.5	1263	1078.68	0	0
ENSRNOT00000091669.1	1480	1295.68	0	0
ENSRNOT00000013354.6	1640	1455.68	145	4.92445
ENSRNOT00000087230.1	2203	2018.68	2.0263	0.0496241
ENSRNOT00000064905.1	4333	4148.68	54.5366	0.649881
ENSRNOT00000072031.1	1204	1019.68	40.6046	1.96864
ENSRNOT00000027745.6	2699	2514.68	2	0.039319
ENSRNOT00000043672.4	2181	1996.68	0	0
ENSRNOT00000088857.1	264	91.9556	0	0
ENSRNOT00000050651.1	939	754.68	0	0
ENSRNOT00000057960.1	465	281.223	0	0
ENSRNOT00000018890.7	1519	1334.68	0	0
ENSRNOT00000082904.1	8412	8227.68	11.8657	0.0712971
ENSRNOT00000015223.2	4945	4760.68	0.259331	0.00269302
ENSRNOT00000035463.5	2963	2778.68	0	0
ENSRNOT00000043157.2	1125	940.68	0	0
ENSRNOT00000052009.4	1266	1081.68	0	0
ENSRNOT00000036666.5	3789	3604.68	503	6.89853
ENSRNOT00000041552.3	1917	1732.68	0	0
ENSRNOT00000040545.4	399	215.621	2	0.458559
ENSRNOT00000021357.6	2468	2283.68	0	0
ENSRNOT00000075526.1	297	119.289	0	0
ENSRNOT00000065105.1	699	514.944	231	22.1772
ENSRNOT00000042386.3	1890	1705.68	79.0935	2.29244
ENSRNOT00000078023.1	1440	1255.68	1.03351	0.0406905
ENSRNOT00000090366.1	6353	6168.68	317.261	2.54261
ENSRNOT00000088169.1	2177	1992.68	12.7392	0.316052
ENSRNOT00000090018.1	933	748.68	0	0
ENSRNOT00000035758.5	4661	4476.68	6	0.0662599
ENSRNOT00000043710.1	936	751.68	0	0
ENSRNOT00000036625.5	542	358.159	0	0
ENSRNOT00000064511.2	294	116.633	0	0
ENSRNOT00000043752.4	869	684.821	82	5.9196
ENSRNOT00000026870.6	1446	1261.68	0	0
ENSRNOT00000079989.1	1509	1324.68	434	16.197
ENSRNOT00000064900.3	1860	1675.68	823	24.2809
ENSRNOT00000052379.4	240	74.499	0	0
ENSRNOT00000037509.5	6567	6382.68	882.4	6.83467
ENSRNOT00000004723.3	1563	1378.68	321	11.5106
ENSRNOT00000018942.4	2465	2280.68	174	3.77173
ENSRNOT00000091464.1	1336	1151.68	341.362	14.6534
ENSRNOT00000017472.7	900	715.68	551.638	38.1058
ENSRNOT00000035084.6	4397	4212.68	461	5.41001
ENSRNOT00000078380.1	135	17.6576	0	0
ENSRNOT00000041508.4	1122	937.68	81.8952	4.31777
ENSRNOT00000074262.1	1605	1420.68	28	0.974355
ENSRNOT00000023890.7	4204	4019.68	766.605	9.42835
ENSRNOT00000088624.1	2883	2698.68	812.395	14.8823
ENSRNOT00000083363.1	2631	2446.68	0	0
ENSRNOT00000087452.1	699	514.944	405	38.8821
ENSRNOT00000025615.7	922	737.68	174	11.661
ENSRNOT00000045275.5	2522	2337.68	15	0.317221
ENSRNOT00000042432.6	2471	2286.68	0	0
ENSRNOT00000074801.3	1671	1486.68	2	0.0665071
ENSRNOT00000074869.1	312	132.569	0	0
ENSRNOT00000031951.4	1611	1426.68	0	0
ENSRNOT00000023645.5	3447	3262.68	996	15.0918
ENSRNOT00000018300.5	1755	1570.68	283	8.90746
ENSRNOT00000082141.1	4808	4623.68	106.276	1.13633
ENSRNOT00000066975.1	2442	2257.68	0	0
ENSRNOT00000086919.1	1183	998.68	1	0.0495027
ENSRNOT00000025254.5	1204	1019.68	0	0
ENSRNOT00000004948.5	1462	1277.68	215	8.31901
ENSRNOT00000023712.5	3819	3634.68	351	4.77415
ENSRNOT00000005190.4	654	469.995	76	7.99421
ENSRNOT00000085661.1	1655	1470.68	4	0.134461
ENSRNOT00000056694.4	1868	1683.68	0	0
ENSRNOT00000056693.3	1479	1294.68	0	0
ENSRNOT00000056692.4	1701	1516.68	0	0
ENSRNOT00000081447.1	1401	1216.68	0	0
ENSRNOT00000059520.3	150	24.055	0	0
ENSRNOT00000058819.1	456	272.25	0	0
ENSRNOT00000017339.7	5876	5691.68	6	0.0521154
ENSRNOT00000082869.1	2651	2466.68	153	3.06644
ENSRNOT00000086245.1	2091	1906.68	2	0.051857
ENSRNOT00000048997.2	294	116.633	0	0
ENSRNOT00000068082.1	7183	6998.68	1671	11.8036
ENSRNOT00000033998.4	3687	3502.68	52	0.733936
ENSRNOT00000010296.5	2349	2164.68	7	0.159867
ENSRNOT00000070832.1	3150	2965.68	535	8.91836
ENSRNOT00000049513.3	936	751.68	0	0
ENSRNOT00000073400.2	828	643.889	0	0
ENSRNOT00000014664.7	3711	3526.68	249	3.49051
ENSRNOT00000022107.3	2857	2672.68	314.307	5.81384
ENSRNOT00000089251.1	2002	1817.68	135.693	3.69057
ENSRNOT00000077384.1	942	757.68	0	0
ENSRNOT00000078174.1	438	254.302	0	0
ENSRNOT00000064910.2	4100	3915.68	1024	12.9285
ENSRNOT00000042714.3	1938	1753.68	68	1.91696
ENSRNOT00000008414.5	2858	2673.68	145	2.68111
ENSRNOT00000009207.5	607	423.084	116	13.5546
ENSRNOT00000005919.5	2568	2383.68	349.678	7.25231
ENSRNOT00000040386.3	369	186.093	0	0
ENSRNOT00000026702.6	1602	1417.68	1	0.034872
ENSRNOT00000075270.1	2622	2437.68	334	6.77369
ENSRNOT00000000167.5	1648	1463.68	26	0.878178
ENSRNOT00000081996.1	351	168.695	0	0
ENSRNOT00000073285.1	945	760.68	0	0
ENSRNOT00000006006.6	423	239.351	20.4188	4.21745
ENSRNOT00000073930.1	1937	1752.68	8.00247	0.225723
ENSRNOT00000078958.1	282	106.446	0	0
ENSRNOT00000050249.2	2698	2513.68	501.75	9.86808
ENSRNOT00000078793.1	2364	2179.68	529.25	12.0039
ENSRNOT00000081310.1	414	230.445	0	0
ENSRNOT00000027695.6	1982	1797.68	82	2.25505
ENSRNOT00000020411.7	4384	4199.68	1287	15.1502
ENSRNOT00000027226.5	1168	983.68	0	0
ENSRNOT00000092160.1	3933	3748.68	47.7401	0.629593
ENSRNOT00000019618.4	4095	3910.68	861.732	10.8937
ENSRNOT00000074266.2	474	290.223	0	0
ENSRNOT00000031026.4	1137	952.68	229.387	11.9035
ENSRNOT00000057177.3	2108	1923.68	1428	36.6987
ENSRNOT00000086579.1	1954	1769.68	10	0.279358
ENSRNOT00000079424.1	2993	2808.68	184.005	3.2388
ENSRNOT00000016984.5	306	126.996	6	2.33569
ENSRNOT00000046126.3	2142	1957.68	1141	28.8137
ENSRNOT00000004815.5	1727	1542.68	1	0.0320464
ENSRNOT00000067479.1	780	595.889	23	1.90817
ENSRNOT00000001580.6	2154	1969.68	0	0
ENSRNOT00000079207.1	2108	1923.68	4	0.102797
ENSRNOT00000079678.1	2026	1841.68	46.6847	1.25319
ENSRNOT00000016205.6	2024	1839.68	67.1479	1.80445
ENSRNOT00000058817.5	5899	5714.68	802.449	6.94194
ENSRNOT00000030760.4	2555	2370.68	185.551	3.86942
ENSRNOT00000042108.5	552	368.159	0	0
ENSRNOT00000023226.6	10570	10385.7	24.5663	0.116939
ENSRNOT00000084337.1	1848	1663.68	126.035	3.74523
ENSRNOT00000017770.5	1769	1584.68	913.965	28.513
ENSRNOT00000064386.2	4337	4152.68	450.8	5.36674
ENSRNOT00000084777.1	3154	2969.68	3.90778	0.0650543
ENSRNOT00000087120.1	2427	2242.68	655.293	14.4452
ENSRNOT00000010720.3	4383	4198.68	3047	35.8769
ENSRNOT00000074274.2	2974	2789.68	507.661	8.99652
ENSRNOT00000071241.3	2853	2668.68	15.3392	0.284159
ENSRNOT00000077593.1	2685	2500.68	0	0
ENSRNOT00000036769.6	1431	1246.68	16	0.634483
ENSRNOT00000017824.5	3471	3286.68	0	0
ENSRNOT00000085670.1	3203	3018.68	0	0
ENSRNOT00000083535.1	2851	2666.68	0	0
ENSRNOT00000019283.6	3796	3611.68	479	6.55664
ENSRNOT00000031683.4	349	166.83	1	0.296334
ENSRNOT00000073029.1	399	215.621	18.4726	4.2354
ENSRNOT00000014925.5	2709	2524.68	0	0
ENSRNOT00000033672.3	1627	1442.68	0	0
ENSRNOT00000089492.1	423	239.351	0	0
ENSRNOT00000089637.1	1832	1647.68	21	0.630089
ENSRNOT00000032995.6	486	302.193	1.0059	0.164561
ENSRNOT00000031481.3	1503	1318.68	43.5	1.63082
ENSRNOT00000082079.1	8236	8051.68	788.248	4.83985
ENSRNOT00000024825.5	8103	7918.68	261.223	1.63085
ENSRNOT00000032316.4	625	441.041	3.52889	0.395562
ENSRNOT00000013342.6	1810	1625.68	726	22.0779
ENSRNOT00000021704.4	1044	859.68	14	0.805094
ENSRNOT00000018981.4	954	769.68	0	0
ENSRNOT00000077805.1	963	778.68	0	0
ENSRNOT00000006412.6	1144	959.68	244	12.5695
ENSRNOT00000078249.1	2405	2220.68	7.66311	0.170598
ENSRNOT00000008035.5	2744	2559.68	27.3369	0.527982
ENSRNOT00000004643.3	939	754.68	0	0
ENSRNOT00000074570.1	1856	1671.68	0	0
ENSRNOT00000071039.1	420	236.375	0	0
ENSRNOT00000022254.5	1896	1711.68	0	0
ENSRNOT00000022068.5	1604	1419.68	4	0.139292
ENSRNOT00000025362.3	2763	2578.68	334.302	6.40911
ENSRNOT00000047450.3	2917	2732.68	13837	250.327
ENSRNOT00000022380.6	1667	1482.68	0	0
ENSRNOT00000067646.2	2414	2229.68	280	6.20827
ENSRNOT00000005786.6	1258	1073.68	1049	48.301
ENSRNOT00000087826.1	1748	1563.68	0.22811	0.00721195
ENSRNOT00000029621.6	1742	1557.68	12.7719	0.405352
ENSRNOT00000037684.6	2625	2440.68	214.751	4.3499
ENSRNOT00000037072.4	1453	1268.68	101	3.93572
ENSRNOT00000091442.1	7999	7814.68	201.648	1.27567
ENSRNOT00000016093.3	7216	7031.68	265.472	1.86645
ENSRNOT00000009727.2	1388	1203.68	0	0
ENSRNOT00000075429.2	192	44.4263	16.5405	18.4062
ENSRNOT00000088110.1	3875	3690.68	0	0
ENSRNOT00000047831.2	3389	3204.68	34	0.524505
ENSRNOT00000071201.2	3447	3262.68	3	0.0454571
ENSRNOT00000088653.1	957	772.68	0	0
ENSRNOT00000088357.1	1283	1098.68	211.833	9.53187
ENSRNOT00000061992.2	1373	1188.68	16.1668	0.67238
ENSRNOT00000066249.1	924	739.68	0	0
ENSRNOT00000082303.1	2896	2711.68	24.4132	0.445083
ENSRNOT00000020323.3	763	578.889	5.58685	0.477119
ENSRNOT00000050607.3	945	760.68	0	0
ENSRNOT00000022432.5	3258	3073.68	729	11.7253
ENSRNOT00000001679.7	3078	2893.68	255	4.35657
ENSRNOT00000072951.2	798	613.889	0	0
ENSRNOT00000022522.5	4124	3939.68	60	0.752915
ENSRNOT00000026155.7	825	640.889	164	12.6508
ENSRNOT00000084718.1	894	709.752	13.6021	0.947448
[truncated: 39,035 more rows]
