# Supplementary material for: Free circular introns with an unusual branchpoint in neuronal projections
Source: eLife. 2019 Nov 7;8:e47809. doi: 10.7554/eLife.47809 (PMC6879206; doi:10.7554/eLife.47809)
Supplement: Source code 1. [file elife-47809-code1.gz › Saini19-supplement/data_tables_for_saini_et_al_19/kallisto_output_for_diff_expression_by_sleuth/cbp_5rep/cbr1/kallisto/run_info.json]

{
	"n_targets": 41034,
	"n_bootstraps": 100,
	"n_processed": 21045784,
	"n_pseudoaligned": 10865407,
	"n_unique": 7526776,
	"p_pseudoaligned": 51.6,
	"p_unique": 35.8,
	"kallisto_version": "0.44.0",
	"index_version": 10,
	"start_time": "Thu Feb 22 15:53:23 2018",
	"call": "kallisto quant -i /home/hs40w/project/reference_files/rn6_refs/kallisto_ref/current/Rattus_norvegicus.Rnor_6.0.cdna.all.xist.ncRNA.fa.idx -o /home/hs40w/project/hiseq_hs_quant/kallisto_180122/kal_out_1802/cbr1_1 -b 100 --rf-stranded --genomebam --gtf /home/hs40w/project/reference_files/rn6_refs/kallisto_ref/current/Rattus_norvegicus.Rnor_6.0.91.gtf --chromosomes /home/hs40w/project/reference_files/rn6_refs/Rattus_norvegicus/Ensembl/Rnor_6.0/Sequence/WholeGenomeFasta/sizes.genome /home/hs40w/project/1014_HiSeq/032715_analysis/fastq_files/1014_RNASeq/dolphin_fastq_filters/seqmapping/rn6_ens_chrm/cbr1.1.fastq.gz /home/hs40w/project/1014_HiSeq/032715_analysis/fastq_files/1014_RNASeq/dolphin_fastq_filters/seqmapping/rn6_ens_chrm/cbr1.2.fastq.gz"
}
