# Supplementary material for: Free circular introns with an unusual branchpoint in neuronal projections
Source: eLife. 2019 Nov 7;8:e47809. doi: 10.7554/eLife.47809 (PMC6879206; doi:10.7554/eLife.47809)
Supplement: Source code 1. [file elife-47809-code1.gz › Saini19-supplement/data_tables_for_saini_et_al_19/kallisto_output_for_diff_expression_by_sleuth/cbp_5rep/pr4/kallisto/abundance.tsv]

target_id	length	eff_length	est_counts	tpm
ENSRNOT00000067916.3	1823	1606.06	3	0.149017
ENSRNOT00000000471.6	2693	2476.06	176	5.67058
ENSRNOT00000084420.1	798	581.779	0	0
ENSRNOT00000017829.4	1912	1695.06	30	1.41193
ENSRNOT00000072054.2	1800	1583.06	0	0
ENSRNOT00000061930.4	1143	926.06	29	2.49824
ENSRNOT00000009763.5	5978	5761.06	62.0606	0.859388
ENSRNOT00000020339.7	8047	7830.06	890	9.06778
ENSRNOT00000005273.7	2527	2310.06	2649	91.4818
ENSRNOT00000018987.3	2188	1971.06	1	0.040474
ENSRNOT00000071707.3	3044	2827.06	107.099	3.02222
ENSRNOT00000073435.2	2664	2447.06	0	0
ENSRNOT00000048033.3	567	351.945	0	0
ENSRNOT00000059467.4	412	198.647	280	112.448
ENSRNOT00000043686.2	1505	1288.06	0	0
ENSRNOT00000001973.3	2315	2098.06	32	1.21677
ENSRNOT00000023584.6	3080	2863.06	0	0
ENSRNOT00000078650.1	2937	2720.06	21	0.61591
ENSRNOT00000007309.6	2963	2746.06	8.08368	0.234842
ENSRNOT00000026875.5	1574	1357.06	2432	142.969
ENSRNOT00000068623.2	2186	1969.06	4	0.162061
ENSRNOT00000004104.6	2128	1911.06	65	2.71341
ENSRNOT00000034448.5	5460	5243.06	214.618	3.26556
ENSRNOT00000006953.6	1405	1188.06	30	2.01446
ENSRNOT00000068030.2	1651	1434.06	0	0
ENSRNOT00000008743.6	3456	3239.06	157	3.86685
ENSRNOT00000025294.6	3092	2875.06	246	6.82597
ENSRNOT00000005768.7	1421	1204.06	0	0
ENSRNOT00000033977.6	2558	2341.06	50	1.70386
ENSRNOT00000060703.3	1601	1384.06	0	0
ENSRNOT00000004880.4	862	645.471	0	0
ENSRNOT00000020699.2	927	710.299	0	0
ENSRNOT00000025550.6	1508	1291.06	346	21.3799
ENSRNOT00000038938.3	1708	1491.06	0	0
ENSRNOT00000026526.5	1736	1519.06	1539	80.8239
ENSRNOT00000040170.6	2360	2143.06	322	11.9866
ENSRNOT00000039876.5	3315	3098.06	581	14.9611
ENSRNOT00000001261.6	950	733.206	165	17.9529
ENSRNOT00000012644.4	5518	5301.06	168	2.52827
ENSRNOT00000011287.6	5316	5099.06	1080.28	16.9015
ENSRNOT00000046167.1	939	722.299	0	0
ENSRNOT00000017022.7	3932	3715.06	58	1.24548
ENSRNOT00000075420.2	4715	4498.06	465	8.24715
ENSRNOT00000033486.6	1812	1595.06	0	0
ENSRNOT00000077727.1	1728	1511.06	0	0
ENSRNOT00000002247.6	3614	3397.06	168	3.94532
ENSRNOT00000023483.6	609	393.681	0	0
ENSRNOT00000023550.7	5445	5228.06	573	8.7436
ENSRNOT00000039059.3	6454	6237.06	2163	27.6664
ENSRNOT00000080623.1	5331	5114.06	0	0
ENSRNOT00000021348.5	639	423.55	0	0
ENSRNOT00000042142.1	2815	2598.06	0	0
ENSRNOT00000013501.7	5841	5624.06	171	2.42562
ENSRNOT00000041750.4	669	453.322	16	2.81572
ENSRNOT00000037371.3	3252	3035.06	34	0.893692
ENSRNOT00000018877.7	3112	2895.06	299	8.23929
ENSRNOT00000014407.5	448	234.114	1410	480.473
ENSRNOT00000048460.3	408	194.749	0	0
ENSRNOT00000022324.6	2534	2317.06	37	1.27392
ENSRNOT00000011263.6	1938	1721.06	0	0
ENSRNOT00000086491.1	4023	3806.06	51	1.06898
ENSRNOT00000033621.4	1204	987.06	0	0
ENSRNOT00000072098.2	5627	5410.06	31	0.457126
ENSRNOT00000083578.1	5851	5634.06	0	0
ENSRNOT00000020822.6	3859	3642.06	101	2.21233
ENSRNOT00000043588.1	297	93.9213	0	0
ENSRNOT00000089831.1	1794	1577.06	0	0
ENSRNOT00000031484.3	1118	901.06	0	0
ENSRNOT00000026969.6	2427	2210.06	33	1.1912
ENSRNOT00000057854.1	405	191.774	0	0
ENSRNOT00000014337.4	936	719.299	0	0
ENSRNOT00000063952.1	2006	1789.06	146	6.51035
ENSRNOT00000034446.2	1557	1340.06	63	3.75053
ENSRNOT00000036745.6	1212	995.06	172	13.7897
ENSRNOT00000051917.2	378	165.632	7.26426	3.49884
ENSRNOT00000006482.3	641	425.55	0	0
ENSRNOT00000020366.5	2183	1966.06	480	19.4769
ENSRNOT00000026280.4	2470	2253.06	222.478	7.87755
ENSRNOT00000049256.5	836	619.511	0	0
ENSRNOT00000063879.1	1181	964.06	0	0
ENSRNOT00000001941.3	728	512.137	124	19.3158
ENSRNOT00000003001.6	7766	7549.06	252.506	2.66842
ENSRNOT00000000874.4	2337	2120.06	1298	48.843
ENSRNOT00000084511.1	2136	1919.06	0	0
ENSRNOT00000080322.1	2443	2226.06	6.1445	0.220204
ENSRNOT00000077428.1	2763	2546.06	0	0
ENSRNOT00000027360.5	3674	3457.06	35	0.807676
ENSRNOT00000047230.5	474	259.878	0	0
ENSRNOT00000068269.2	3493	3276.06	1.70806	0.0415937
ENSRNOT00000084005.1	1740	1523.06	0	0
ENSRNOT00000079417.1	1575	1358.06	2.29194	0.134636
ENSRNOT00000037194.1	960	743.206	0	0
ENSRNOT00000081136.1	2496	2279.06	365.643	12.7991
ENSRNOT00000073148.2	2439	2222.06	86.8949	3.11971
ENSRNOT00000071615.3	2336	2119.06	554.462	20.8739
ENSRNOT00000071333.2	549	334.057	0	0
ENSRNOT00000033483.4	875	658.429	3	0.363487
ENSRNOT00000060614.3	1469	1252.06	0	0
ENSRNOT00000083800.1	924	707.299	0	0
ENSRNOT00000055398.2	4749	4532.06	1	0.0176028
ENSRNOT00000015540.7	2800	2583.06	710	21.9281
ENSRNOT00000014910.5	652	436.494	3606	659.058
ENSRNOT00000015635.5	1272	1055.06	25	1.89034
ENSRNOT00000027214.4	679	463.293	0	0
ENSRNOT00000023114.6	2309	2092.06	0	0
ENSRNOT00000084297.1	1681	1464.06	23	1.25327
ENSRNOT00000065115.2	906	689.344	0	0
ENSRNOT00000084198.1	1807	1590.06	3	0.150516
ENSRNOT00000082860.1	603	387.681	0	0
ENSRNOT00000036951.2	4845	4628.06	69	1.1894
ENSRNOT00000015546.4	2570	2353.06	45	1.52565
ENSRNOT00000071833.1	918	701.299	0	0
ENSRNOT00000031908.6	1294	1077.06	0	0
ENSRNOT00000087818.1	2628	2411.06	4	0.132351
ENSRNOT00000089549.1	948	731.206	0	0
ENSRNOT00000008410.5	1492	1275.06	74	4.62996
ENSRNOT00000060213.3	1755	1538.06	2	0.103737
ENSRNOT00000051043.3	249	59.4499	0	0
ENSRNOT00000072904.3	2277	2060.06	0	0
ENSRNOT00000081433.1	1308	1091.06	0	0
ENSRNOT00000071977.2	1336	1119.06	3	0.213867
ENSRNOT00000006168.7	1565	1348.06	156	9.23191
ENSRNOT00000081156.1	1008	791.06	0	0
ENSRNOT00000025725.6	1118	901.06	0	0
ENSRNOT00000018164.6	1918	1701.06	8.48105	0.397747
ENSRNOT00000051258.3	2396	2179.06	3	0.109832
ENSRNOT00000074950.1	255	63.4862	0	0
ENSRNOT00000064015.2	3847	3630.06	59.1085	1.29901
ENSRNOT00000075423.2	1814	1597.06	1572	78.5249
ENSRNOT00000080686.1	1660	1443.06	0	0
ENSRNOT00000024408.4	2490	2273.06	226.57	7.95184
ENSRNOT00000084950.1	2460	2243.06	107.43	3.82085
ENSRNOT00000044455.5	327	118.811	0	0
ENSRNOT00000090597.1	6617	6400.06	759.811	9.47105
ENSRNOT00000089006.1	2887	2670.06	90.1887	2.69468
ENSRNOT00000083005.1	11117	10900.1	1532.58	11.2169
ENSRNOT00000019320.2	10110	9893.06	25628.4	206.665
ENSRNOT00000051805.4	465	250.927	0	0
ENSRNOT00000002169.6	2521	2304.06	452	15.6502
ENSRNOT00000034485.6	816	599.628	0	0
ENSRNOT00000064466.4	744	528.103	0	0
ENSRNOT00000043498.6	2828	2611.06	63.8831	1.95184
ENSRNOT00000002645.4	2059	1842.06	16.1169	0.697998
ENSRNOT00000072947.1	735	519.137	3.9999	0.614672
ENSRNOT00000034300.6	2793	2576.06	17	0.526465
ENSRNOT00000047856.1	912	695.344	0	0
ENSRNOT00000052120.5	1800	1583.06	294	14.8158
ENSRNOT00000074915.1	864	647.471	0	0
ENSRNOT00000073984.1	438	224.158	0	0
ENSRNOT00000009697.7	1849	1632.06	72.0107	3.51995
ENSRNOT00000071358.2	693	477.203	0	0
ENSRNOT00000042211.4	372	160.025	0	0
ENSRNOT00000006050.6	5283	5066.06	317	4.99189
ENSRNOT00000045439.1	966	749.206	0	0
ENSRNOT00000071925.2	863	646.471	11	1.35744
ENSRNOT00000030112.5	2500	2283.06	0	0
ENSRNOT00000051823.4	351	140.304	0	0
ENSRNOT00000086812.1	12140	11923.1	80.0205	0.535414
ENSRNOT00000050555.3	9756	9539.06	25.9795	0.217271
ENSRNOT00000006308.4	1396	1179.06	0	0
ENSRNOT00000087329.1	1739	1522.06	0	0
ENSRNOT00000073130.1	489	274.756	0	0
ENSRNOT00000055995.2	1820	1603.06	6	0.298592
ENSRNOT00000070962.3	4227	4010.06	92	1.83026
ENSRNOT00000019968.7	2806	2589.06	118	3.63593
ENSRNOT00000004956.4	4765	4548.06	4	0.0701633
ENSRNOT00000027734.5	763	546.999	1516	221.1
ENSRNOT00000074150.3	5920	5703.06	388	5.4275
ENSRNOT00000017996.6	1414	1197.06	11	0.733083
ENSRNOT00000044428.2	459	244.959	0	0
ENSRNOT00000026491.8	2559	2342.06	0	0
ENSRNOT00000056724.5	2487	2270.06	0	0
ENSRNOT00000015946.4	1174	957.06	282	23.5064
ENSRNOT00000079333.1	6577	6360.06	8.36921	0.104978
ENSRNOT00000039057.3	4239	4022.06	4.70736	0.0933696
ENSRNOT00000028247.5	2123	1906.06	99.7285	4.17406
ENSRNOT00000028901.6	5019	4802.06	2.00668	0.0333371
ENSRNOT00000019267.6	4101	3884.06	131	2.69068
ENSRNOT00000021543.5	306	101.09	0	0
ENSRNOT00000004282.2	960	743.206	0	0
ENSRNOT00000006219.4	3210	2993.06	1681.02	44.8057
ENSRNOT00000080621.1	3868	3651.06	2357.98	51.5226
ENSRNOT00000048474.5	3219	3002.06	48	1.27555
ENSRNOT00000059157.4	1536	1319.06	0	0
ENSRNOT00000012600.8	3927	3710.06	0	0
ENSRNOT00000064942.4	3735	3518.06	9	0.204087
ENSRNOT00000087263.1	939	722.299	0	0
ENSRNOT00000020192.5	1184	967.06	79	6.51703
ENSRNOT00000014413.7	2203	1986.06	24	0.96404
ENSRNOT00000020609.5	819	602.589	345	45.6745
ENSRNOT00000040516.5	2016	1799.06	2	0.0886871
ENSRNOT00000018677.6	2617	2400.06	0	0
ENSRNOT00000091830.1	831	614.511	0	0
ENSRNOT00000051619.3	2713	2496.06	0	0
ENSRNOT00000087322.1	3010	2793.06	79	2.25644
ENSRNOT00000068083.1	2353	2136.06	0	0
ENSRNOT00000082933.1	2637	2420.06	0	0
ENSRNOT00000074452.1	876	659.429	0	0
ENSRNOT00000008542.2	702	486.203	0	0
ENSRNOT00000011295.4	1349	1132.06	2	0.140941
ENSRNOT00000078434.1	1927	1710.06	176.557	8.23664
ENSRNOT00000078221.1	1337	1120.06	58.4429	4.16262
ENSRNOT00000050142.5	909	692.344	0	0
ENSRNOT00000021132.6	2188	1971.06	164	6.63774
ENSRNOT00000060156.2	1659	1442.06	19	1.05111
ENSRNOT00000054729.4	1989	1772.06	0	0
ENSRNOT00000073040.1	921	704.299	0	0
ENSRNOT00000026112.5	4397	4180.06	166.102	3.17007
ENSRNOT00000011168.3	886	669.344	0	0
ENSRNOT00000072317.1	954	737.206	0	0
ENSRNOT00000052292.4	429	215.314	0	0
ENSRNOT00000061903.2	3984	3767.06	858.554	18.182
ENSRNOT00000007769.6	1493	1276.06	75.4459	4.71673
ENSRNOT00000005619.7	3672	3455.06	0	0
ENSRNOT00000067912.1	3773	3556.06	714	16.0179
ENSRNOT00000033359.5	4502	4285.06	53	0.986723
ENSRNOT00000016348.3	1406	1189.06	0	0
ENSRNOT00000017851.6	1167	950.06	0	0
ENSRNOT00000079440.1	825	608.55	0	0
ENSRNOT00000083079.1	640	424.55	0	0
ENSRNOT00000088892.1	391	178.194	0	0
ENSRNOT00000092180.1	342	132.113	0	0
ENSRNOT00000082718.1	357	145.928	0	0
ENSRNOT00000090520.1	312	106.015	0	0
ENSRNOT00000030919.5	830	613.511	11385.6	1480.51
ENSRNOT00000067679.3	2121	1904.06	496	20.7815
ENSRNOT00000029755.2	1099	882.06	0	0
ENSRNOT00000060386.4	339	129.33	0	0
ENSRNOT00000008262.6	1885	1668.06	7	0.334782
ENSRNOT00000017712.6	905	688.344	143.945	16.6827
ENSRNOT00000024149.5	1597	1380.06	70	4.04647
ENSRNOT00000015367.5	2000	1783.06	15	0.671122
ENSRNOT00000057585.4	8136	7919.06	40.8308	0.41133
ENSRNOT00000019772.6	8331	8114.06	125.169	1.23065
ENSRNOT00000037106.4	2696	2479.06	47	1.51247
ENSRNOT00000067319.1	939	722.299	0	0
ENSRNOT00000000116.5	2115	1898.06	53	2.22763
ENSRNOT00000008159.6	2229	2012.06	35	1.38772
ENSRNOT00000088465.1	2011	1794.06	0	0
ENSRNOT00000021403.5	2278	2061.06	25	0.967666
ENSRNOT00000092022.1	2931	2714.06	0	0
ENSRNOT00000021249.2	1919	1702.06	0	0
ENSRNOT00000079450.1	954	737.206	0	0
ENSRNOT00000087294.1	2046	1829.06	25.0569	1.09289
ENSRNOT00000037708.6	1947	1730.06	49.9431	2.30298
ENSRNOT00000020620.6	2009	1792.06	37	1.64712
ENSRNOT00000047889.3	258	65.4349	8	9.75341
ENSRNOT00000020907.7	1856	1639.06	188.643	9.18166
ENSRNOT00000012999.6	3077	2860.06	579	16.1503
ENSRNOT00000024218.6	1875	1658.06	7	0.336801
ENSRNOT00000066702.4	2375	2158.06	46	1.70048
ENSRNOT00000048214.2	1443	1226.06	0	0
ENSRNOT00000077362.1	1594	1377.06	398	23.0572
ENSRNOT00000044955.1	939	722.299	0	0
ENSRNOT00000029591.3	3012	2795.06	0	0
ENSRNOT00000090693.1	2838	2621.06	0.027788	0.000845779
ENSRNOT00000003630.6	2828	2611.06	0.972212	0.0297044
ENSRNOT00000028628.7	3374	3157.06	144.147	3.64249
ENSRNOT00000044866.5	2649	2432.06	119.853	3.93144
ENSRNOT00000018603.5	1354	1137.06	92	6.45477
ENSRNOT00000071962.2	315	108.576	0	0
ENSRNOT00000021296.2	942	725.252	0	0
ENSRNOT00000030771.6	1122	905.06	2	0.17629
ENSRNOT00000017870.5	480	265.861	1	0.30007
ENSRNOT00000024602.7	5653	5436.06	63.3607	0.929848
ENSRNOT00000091645.1	2201	1984.06	45.8826	1.84488
ENSRNOT00000074412.3	714	498.203	0	0
ENSRNOT00000040224.1	954	737.206	0	0
ENSRNOT00000041789.2	1511	1294.06	3353	206.707
ENSRNOT00000016327.5	5820	5603.06	397.308	5.6569
ENSRNOT00000015562.6	2596	2379.06	195	6.53891
ENSRNOT00000048152.1	951	734.206	0	0
ENSRNOT00000012668.5	1415	1198.06	0	0
ENSRNOT00000019155.3	1639	1422.06	0	0
ENSRNOT00000071420.2	2218	2001.06	31	1.23588
ENSRNOT00000044464.4	945	728.206	0	0
ENSRNOT00000041617.3	1507	1290.06	0	0
ENSRNOT00000027179.3	2319	2102.06	47	1.78373
ENSRNOT00000006755.6	6177	5960.06	564.471	7.55556
ENSRNOT00000077715.1	1522	1305.06	225.772	13.8012
ENSRNOT00000009418.7	3341	3124.06	73	1.86414
ENSRNOT00000016819.5	2259	2042.06	109.481	4.27709
ENSRNOT00000064580.1	1917	1700.06	48.5186	2.27678
ENSRNOT00000090202.1	372	160.025	0	0
ENSRNOT00000028674.6	1379	1162.06	26	1.78493
ENSRNOT00000022480.5	4495	4278.06	13	0.242422
ENSRNOT00000088772.1	1772	1555.06	6	0.307808
ENSRNOT00000091449.1	921	704.299	0	0
ENSRNOT00000084095.1	549	334.057	0	0
ENSRNOT00000086807.1	954	737.206	0	0
ENSRNOT00000005143.6	1749	1532.06	23	1.19765
ENSRNOT00000091514.1	1360	1143.06	0	0
ENSRNOT00000090515.1	2325	2108.06	0	0
ENSRNOT00000024679.6	2277	2060.06	113	4.37597
ENSRNOT00000079479.1	1842	1625.06	0	0
ENSRNOT00000078608.1	1791	1574.06	0	0
ENSRNOT00000090834.1	1749	1532.06	11	0.572787
ENSRNOT00000066715.1	700	484.203	0	0
ENSRNOT00000087132.1	762	545.999	0	0
ENSRNOT00000078322.1	963	746.206	0	0
ENSRNOT00000027665.6	4304	4087.06	323	6.30475
ENSRNOT00000001295.5	1124	907.06	234	20.5805
ENSRNOT00000036537.2	1020	803.06	1	0.0993409
ENSRNOT00000052360.1	2546	2329.06	121.981	4.17817
ENSRNOT00000085832.1	2568	2351.06	0.0194566	0.000660207
ENSRNOT00000019076.6	3141	2924.06	460.382	12.5605
ENSRNOT00000026081.5	2306	2089.06	65	2.48221
ENSRNOT00000022020.6	3373	3156.06	21	0.530824
ENSRNOT00000045052.4	1129	912.06	0	0
ENSRNOT00000046595.2	1118	901.06	0	0
ENSRNOT00000071877.3	1698	1481.06	0	0
ENSRNOT00000040985.5	1677	1460.06	13	0.710311
ENSRNOT00000074889.1	1431	1214.06	0	0
ENSRNOT00000078158.1	4512	4295.06	792	14.7107
ENSRNOT00000015278.5	666	450.322	1.00559	0.178146
ENSRNOT00000041610.5	1837	1620.06	0	0
ENSRNOT00000014273.5	1875	1658.06	0	0
ENSRNOT00000058389.3	396	182.994	0	0
ENSRNOT00000046598.6	3622	3405.06	0	0
ENSRNOT00000043374.3	2820	2603.06	0	0
ENSRNOT00000023327.2	740	524.103	0	0
ENSRNOT00000006051.6	4486	4269.06	49	0.915672
ENSRNOT00000059211.3	228	46.6252	0	0
ENSRNOT00000026968.6	2608	2391.06	287	9.57564
ENSRNOT00000001446.5	5621	5404.06	51	0.752881
ENSRNOT00000009718.6	4398	4181.06	1734	33.0856
ENSRNOT00000033652.5	1293	1076.06	0	0
ENSRNOT00000011632.2	987	770.06	0	0
ENSRNOT00000005423.6	3281	3064.06	0	0
ENSRNOT00000074322.1	8827	8610.06	11557.8	107.089
ENSRNOT00000079180.1	4917	4700.06	11	0.186709
ENSRNOT00000081891.1	5544	5327.06	258	3.86374
ENSRNOT00000085829.1	645	429.55	21	3.90016
ENSRNOT00000005257.5	6900	6683.06	56	0.668481
ENSRNOT00000082156.1	4522	4305.06	7.05838	0.130798
ENSRNOT00000035411.4	1092	875.06	0	0
ENSRNOT00000090918.1	7271	7054.06	334.954	3.78811
ENSRNOT00000049482.4	3396	3179.06	271.046	6.80174
ENSRNOT00000051416.1	1077	860.06	0	0
ENSRNOT00000089927.1	306	101.09	0	0
ENSRNOT00000060550.3	3040	2823.06	123.349	3.48571
ENSRNOT00000089140.1	2774	2557.06	0	0
ENSRNOT00000020297.5	2875	2658.06	0	0
ENSRNOT00000010383.7	780	563.891	787.832	111.459
ENSRNOT00000083064.1	333	124.003	0	0
ENSRNOT00000021764.7	5718	5501.06	2746.8	39.8342
ENSRNOT00000091696.1	3526	3309.06	28.4109	0.684947
ENSRNOT00000091557.1	1152	935.06	8.93199	0.762052
ENSRNOT00000019916.7	920	703.299	41	4.65072
ENSRNOT00000023187.5	2161	1944.06	13.7855	0.565703
ENSRNOT00000057372.4	1860	1643.06	3	0.145661
ENSRNOT00000025621.3	2401	2184.06	0	0
ENSRNOT00000077441.1	3133	2916.06	6	0.164146
ENSRNOT00000078157.1	1114	897.06	197.492	17.5632
ENSRNOT00000088824.1	1757	1540.06	3224.51	167.033
ENSRNOT00000004864.5	2526	2309.06	6	0.207297
ENSRNOT00000074019.2	939	722.299	0	0
ENSRNOT00000042213.3	372	160.025	0	0
ENSRNOT00000087408.1	4260	4043.06	27	0.532758
ENSRNOT00000018577.3	1183	966.06	0	0
ENSRNOT00000028563.6	2469	2252.06	1394	49.3809
ENSRNOT00000083451.1	1002	785.06	0	0
ENSRNOT00000090013.1	990	773.06	0	0
ENSRNOT00000061398.3	993	776.06	0	0
ENSRNOT00000061391.3	990	773.06	0	0
ENSRNOT00000020970.3	2164	1947.06	6.01806	0.246578
ENSRNOT00000015451.7	1230	1013.06	0	0
ENSRNOT00000010025.7	3534	3317.06	62	1.49113
ENSRNOT00000009162.7	1934	1717.06	18	0.836302
ENSRNOT00000024280.4	3552	3335.06	5880	140.653
ENSRNOT00000091265.1	3327	3110.06	0	0
ENSRNOT00000090644.1	1193	976.06	0	0
ENSRNOT00000014248.6	1097	880.06	0	0
ENSRNOT00000090763.1	801	584.704	0	0
ENSRNOT00000017340.4	4033	3816.06	9.11913	0.19064
ENSRNOT00000083277.1	3514	3297.06	219.435	5.30951
ENSRNOT00000050372.4	1795	1578.06	35.5653	1.79795
ENSRNOT00000038151.3	3235	3018.06	2	0.0528662
ENSRNOT00000020028.6	4668	4451.06	553	9.91147
ENSRNOT00000001668.7	3575	3358.06	83	1.97181
ENSRNOT00000028003.3	1497	1280.06	12	0.747872
ENSRNOT00000014701.7	667	451.322	0	0
ENSRNOT00000077311.1	563	348.013	0	0
ENSRNOT00000006174.3	2218	2001.06	0	0
ENSRNOT00000078218.1	546	331.078	0	0
ENSRNOT00000066305.4	993	776.06	0	0
ENSRNOT00000037662.2	576	360.899	0	0
ENSRNOT00000080669.1	960	743.206	0	0
ENSRNOT00000008386.5	633	417.55	1	0.191059
ENSRNOT00000054852.4	1956	1739.06	0	0
ENSRNOT00000020647.6	1444	1227.06	1497.39	97.3519
ENSRNOT00000007258.5	1678	1461.06	139	7.58967
ENSRNOT00000081599.1	1532	1315.06	0	0
ENSRNOT00000024785.4	1767	1550.06	364	18.7339
ENSRNOT00000044883.4	4053	3836.06	0	0
ENSRNOT00000012583.4	2138	1921.06	172	7.14272
ENSRNOT00000026219.5	2301	2084.06	0	0
ENSRNOT00000051655.6	2214	1997.06	0	0
ENSRNOT00000036502.6	666	450.322	0	0
ENSRNOT00000079763.1	6021	5804.06	1089	14.9683
ENSRNOT00000005467.7	3420	3203.06	0	0
ENSRNOT00000084911.1	1424	1207.06	40	2.64367
ENSRNOT00000041605.2	1056	839.06	0	0
ENSRNOT00000049860.2	561	346.013	0	0
ENSRNOT00000004719.2	942	725.252	0	0
ENSRNOT00000044486.3	2473	2256.06	200	7.07222
ENSRNOT00000037796.5	581	365.828	0	0
ENSRNOT00000072814.1	936	719.299	0	0
ENSRNOT00000068497.3	3224	3007.06	560	14.8567
ENSRNOT00000009015.6	2412	2195.06	170	6.17844
ENSRNOT00000074710.1	933	716.299	0	0
ENSRNOT00000004601.5	1514	1297.06	38	2.33722
ENSRNOT00000036278.6	9293	9076.06	732	6.43413
ENSRNOT00000061249.3	2554	2337.06	70.2875	2.3993
ENSRNOT00000089138.1	1756	1539.06	41.561	2.1543
ENSRNOT00000065917.1	936	719.299	0	0
ENSRNOT00000015684.5	1443	1226.06	66	4.29446
ENSRNOT00000017689.2	927	710.299	0	0
ENSRNOT00000046690.1	171	20.8051	0	0
ENSRNOT00000011467.7	2583	2366.06	0	0
ENSRNOT00000016493.6	4269	4052.06	652	12.8365
ENSRNOT00000022749.3	2222	2005.06	0	0
ENSRNOT00000019409.6	1239	1022.06	52	4.05885
ENSRNOT00000011824.6	7094	6877.06	126	1.46165
ENSRNOT00000073807.1	933	716.299	0	0
ENSRNOT00000026691.2	1809	1592.06	0	0
ENSRNOT00000073141.1	795	578.854	0	0
ENSRNOT00000040168.5	660	444.437	0	0
ENSRNOT00000002131.4	168	20.1097	0	0
ENSRNOT00000020428.8	2777	2560.06	285	8.88118
ENSRNOT00000066211.1	1096	879.06	5	0.453761
ENSRNOT00000006361.6	3756	3539.06	2549	57.459
ENSRNOT00000087824.1	2235	2018.06	0	0
ENSRNOT00000032047.5	1743	1526.06	57	2.97975
ENSRNOT00000085784.1	1551	1334.06	0	0
ENSRNOT00000028396.2	1947	1730.06	0	0
ENSRNOT00000050744.6	3978	3761.06	0	0
ENSRNOT00000029345.2	552	337.035	3	0.710105
ENSRNOT00000072599.2	513	298.406	0	0
ENSRNOT00000035255.5	7351	7134.06	62	0.693316
ENSRNOT00000045150.4	2586	2369.06	539.466	18.1662
ENSRNOT00000078870.1	1483	1266.06	47.6733	3.00398
ENSRNOT00000085779.1	192	28.5661	0	0
ENSRNOT00000058860.2	1637	1420.06	0	0
ENSRNOT00000065867.3	3133	2916.06	372.38	10.1875
ENSRNOT00000084491.1	2669	2452.06	160.62	5.22572
ENSRNOT00000017742.3	2224	2007.06	0	0
ENSRNOT00000077970.1	279	80.2097	4	3.97841
ENSRNOT00000071922.2	996	779.06	276.775	28.3421
ENSRNOT00000085040.1	1431	1214.06	0	0
ENSRNOT00000088191.1	3771	3554.06	941.081	21.1241
ENSRNOT00000084075.1	1368	1151.06	1.20949	0.0838261
ENSRNOT00000077175.1	1309	1092.06	0	0
ENSRNOT00000089211.1	1753	1536.06	7	0.363552
ENSRNOT00000006030.6	1146	929.06	223	19.1486
ENSRNOT00000042939.1	399	185.958	0	0
ENSRNOT00000021318.4	2078	1861.06	1353	57.9981
ENSRNOT00000081804.1	1095	878.06	0	0
ENSRNOT00000008999.6	1491	1274.06	499	31.2455
ENSRNOT00000020215.5	3691	3474.06	86	1.97486
ENSRNOT00000024694.6	2004	1787.06	499	22.276
ENSRNOT00000074809.1	315	108.576	135	99.1917
ENSRNOT00000084924.1	2610	2393.06	105	3.50035
ENSRNOT00000035910.7	597	381.731	0	0
ENSRNOT00000073770.1	468	253.878	0	0
ENSRNOT00000043677.1	477	262.878	0	0
ENSRNOT00000028315.6	552	337.035	3223.73	763.062
ENSRNOT00000043704.5	318	111.21	654.513	469.517
ENSRNOT00000088339.1	6884	6667.06	346.294	4.14369
ENSRNOT00000071281.1	927	710.299	0	0
ENSRNOT00000010489.4	2104	1887.06	108	4.56577
ENSRNOT00000014087.4	1137	920.06	1435	124.426
ENSRNOT00000013128.5	4354	4137.06	108.307	2.08852
ENSRNOT00000075555.2	1854	1637.06	74	3.60615
ENSRNOT00000003921.4	2069	1852.06	0	0
ENSRNOT00000065800.1	576	360.899	0	0
ENSRNOT00000041443.3	3467	3250.06	792	19.4406
ENSRNOT00000024069.3	2853	2636.06	0	0
ENSRNOT00000037404.3	1452	1235.06	0	0
ENSRNOT00000013322.6	1398	1181.06	7	0.472827
ENSRNOT00000084085.1	1035	818.06	0	0
ENSRNOT00000065677.1	1601	1384.06	3.02163	0.174166
ENSRNOT00000034056.3	606	390.681	0	0
ENSRNOT00000010783.5	4305	4088.06	55	1.0733
ENSRNOT00000066736.3	7806	7589.06	201	2.11293
ENSRNOT00000013801.5	3650	3433.06	13	0.302091
ENSRNOT00000080281.1	1035	818.06	3	0.292558
ENSRNOT00000082903.1	864	647.471	0	0
ENSRNOT00000017025.7	1865	1648.06	182	8.80997
ENSRNOT00000035049.5	4464	4247.06	6	0.112704
ENSRNOT00000008148.6	2283	2066.06	0	0
ENSRNOT00000083536.1	1053	836.06	0	0
ENSRNOT00000071917.2	1008	791.06	172	17.3458
ENSRNOT00000009396.5	1368	1151.06	24	1.66337
ENSRNOT00000012093.3	1457	1240.06	41	2.63765
ENSRNOT00000030229.6	2299	2082.06	11	0.421479
ENSRNOT00000045135.4	6047	5830.06	33	0.451562
ENSRNOT00000077481.1	3900	3683.06	413	8.94576
ENSRNOT00000079292.1	2850	2633.06	0	0
ENSRNOT00000050336.6	5403	5186.06	84	1.29216
ENSRNOT00000070862.2	577	361.899	947	208.756
ENSRNOT00000006887.4	858	641.471	1888	234.802
ENSRNOT00000046432.3	2058	1841.06	112	4.85318
ENSRNOT00000017635.6	1152	935.06	19	1.62103
ENSRNOT00000062053.3	348	137.579	0	0
ENSRNOT00000017070.4	739	523.103	0	0
ENSRNOT00000085628.1	903	686.344	0	0
ENSRNOT00000019880.3	4324	4107.06	3	0.0582729
ENSRNOT00000015866.6	2653	2436.06	0	0
ENSRNOT00000091221.1	1569	1352.06	0	0
ENSRNOT00000006095.6	2231	2014.06	278	11.0116
ENSRNOT00000061234.2	2995	2778.06	5	0.143584
ENSRNOT00000001636.7	1918	1701.06	155	7.26923
ENSRNOT00000049063.1	1335	1118.06	1.05009	0.074927
ENSRNOT00000035989.5	6916	6699.06	605.163	7.20667
ENSRNOT00000059078.1	3887	3670.06	57.4635	1.24909
ENSRNOT00000012492.6	2554	2337.06	1	0.0341355
ENSRNOT00000089104.1	1774	1557.06	60.745	3.1123
ENSRNOT00000020328.5	438	224.158	4.255	1.51433
ENSRNOT00000001162.4	2584	2367.06	0	0
ENSRNOT00000005165.6	1606	1389.06	192	11.027
ENSRNOT00000037068.3	4155	3938.06	45	0.911604
ENSRNOT00000060273.3	868	651.429	0	0
ENSRNOT00000037800.6	1593	1376.06	92.2133	5.34604
ENSRNOT00000081373.1	1645	1428.06	70.6647	3.94759
ENSRNOT00000065593.3	1596	1379.06	87.0348	5.03484
ENSRNOT00000000715.6	3170	2953.06	1134	30.6349
ENSRNOT00000074268.2	1329	1112.06	0	0
ENSRNOT00000060403.4	1129	912.06	0	0
ENSRNOT00000019478.6	518	303.386	0	0
ENSRNOT00000024337.4	1202	985.06	82	6.6409
ENSRNOT00000074081.2	951	734.206	50	5.43286
ENSRNOT00000066769.1	972	755.109	0	0
ENSRNOT00000050334.1	939	722.299	0	0
ENSRNOT00000090713.1	636	420.55	0	0
ENSRNOT00000056598.3	1002	785.06	0	0
ENSRNOT00000047694.4	801	584.704	0	0
ENSRNOT00000078466.1	189	27.2385	0	0
ENSRNOT00000011936.2	489	274.756	0	0
ENSRNOT00000052306.1	960	743.206	0	0
ENSRNOT00000017240.2	3411	3194.06	0	0
ENSRNOT00000078743.1	8607	8390.06	794.47	7.5542
ENSRNOT00000037389.5	5994	5777.06	153.202	2.1156
ENSRNOT00000030960.3	1973	1756.06	1621	73.641
ENSRNOT00000001389.7	1807	1590.06	35	1.75602
ENSRNOT00000085619.1	2843	2626.06	5	0.151894
ENSRNOT00000021152.4	645	429.55	0	0
ENSRNOT00000005622.5	405	191.774	0	0
ENSRNOT00000067704.2	1688	1471.06	126.158	6.84166
ENSRNOT00000078453.1	1243	1026.06	86.8417	6.75199
ENSRNOT00000020448.3	954	737.206	0	0
ENSRNOT00000024993.5	3625	3408.06	273	6.39045
ENSRNOT00000028779.4	949	732.206	136.403	14.8616
ENSRNOT00000016975.4	2567	2350.06	1	0.0339467
ENSRNOT00000071279.2	705	489.203	0	0
ENSRNOT00000004231.6	3696	3479.06	0	0
ENSRNOT00000084274.1	1356	1139.06	0	0
ENSRNOT00000082592.1	3536	3319.06	0	0
ENSRNOT00000083701.1	3678	3461.06	0	0
ENSRNOT00000084322.1	2478	2261.06	0	0
ENSRNOT00000058179.4	2944	2727.06	58.1957	1.70244
ENSRNOT00000045169.4	1580	1363.06	0	0
ENSRNOT00000089222.1	1473	1256.06	0	0
ENSRNOT00000028572.3	957	740.206	0	0
ENSRNOT00000019935.7	3528	3311.06	4	0.0963761
ENSRNOT00000004581.5	2716	2499.06	124	3.95841
ENSRNOT00000078736.1	1390	1173.06	0	0
ENSRNOT00000018766.4	1231	1014.06	2	0.157341
ENSRNOT00000031812.5	9054	8837.06	768	6.93313
ENSRNOT00000049609.4	994	777.06	1291	132.54
ENSRNOT00000021272.2	588	372.828	0	0
ENSRNOT00000061233.4	3651	3434.06	1004	23.3239
ENSRNOT00000014871.7	1145	928.06	47.9352	4.12054
ENSRNOT00000087803.1	1005	788.06	72.0648	7.29525
ENSRNOT00000045483.2	672	456.322	0	0
ENSRNOT00000019089.6	1366	1149.06	152	10.553
ENSRNOT00000089523.1	1182	965.06	13.6596	1.12917
ENSRNOT00000025381.6	4485	4268.06	3341.38	62.4556
ENSRNOT00000091370.1	4210	3993.06	107.621	2.15014
ENSRNOT00000005645.6	568	352.945	4	0.904127
ENSRNOT00000060098.4	3828	3611.06	81.7472	1.80599
ENSRNOT00000081042.1	411	197.673	36	14.5289
ENSRNOT00000064013.1	2867	2650.06	250	7.52594
ENSRNOT00000048046.4	714	498.203	0	0
ENSRNOT00000014180.6	1586	1369.06	33	1.92295
ENSRNOT00000075166.2	516	301.406	0	0
ENSRNOT00000075465.2	3701	3484.06	0	0
ENSRNOT00000010959.5	2419	2202.06	0	0
ENSRNOT00000055865.3	2131	1914.06	7	0.291755
ENSRNOT00000060150.2	408	194.749	0	0
ENSRNOT00000071831.2	1598	1381.06	6	0.346589
ENSRNOT00000080574.1	1373	1156.06	9.45043	0.652149
ENSRNOT00000088654.1	1065	848.06	0	0
ENSRNOT00000016333.7	3615	3398.06	826	19.3921
ENSRNOT00000013046.5	4068	3851.06	257	5.32389
ENSRNOT00000080161.1	1267	1050.06	0	0
ENSRNOT00000090699.1	3996	3779.06	145.587	3.07338
ENSRNOT00000035839.5	1968	1751.06	10.4126	0.474387
ENSRNOT00000084176.1	546	331.078	0	0
ENSRNOT00000043610.2	429	215.314	3.20263	1.18662
ENSRNOT00000002284.6	2098	1881.06	126	5.34372
ENSRNOT00000085896.1	2193	1976.06	0	0
ENSRNOT00000049961.4	4158	3941.06	1598	32.3474
ENSRNOT00000064316.4	1542	1325.06	35	2.10721
ENSRNOT00000017106.6	1539	1322.06	0	0
ENSRNOT00000090646.1	1536	1319.06	0	0
ENSRNOT00000006710.5	1338	1121.06	5	0.355809
ENSRNOT00000059335.3	1572	1355.06	1	0.0588732
ENSRNOT00000039133.5	5531	5314.06	63	0.94578
ENSRNOT00000031163.4	3647	3430.06	2	0.0465162
ENSRNOT00000058238.2	618	402.656	0	0
ENSRNOT00000067626.1	1579	1362.06	22	1.28855
ENSRNOT00000078192.1	3003	2786.06	65.8783	1.88637
ENSRNOT00000038084.6	2871	2654.06	42.1217	1.26611
ENSRNOT00000075003.2	1481	1264.06	5	0.315557
ENSRNOT00000075732.1	945	728.206	0	0
ENSRNOT00000035035.4	1570	1353.06	0	0
ENSRNOT00000056479.4	711	495.203	0	0
ENSRNOT00000078009.1	1725	1508.06	0	0
ENSRNOT00000006596.6	1824	1607.06	0	0
ENSRNOT00000068381.3	4858	4641.06	3	0.051568
ENSRNOT00000089424.1	936	719.299	0	0
ENSRNOT00000079190.1	1874	1657.06	94.5321	4.55111
ENSRNOT00000086782.1	2642	2425.06	69.4679	2.28527
ENSRNOT00000036656.4	6530	6313.06	0	0
ENSRNOT00000019014.6	1906	1689.06	0	0
ENSRNOT00000042547.4	860	643.471	477.583	59.2101
ENSRNOT00000045357.3	5309	5092.06	1308	20.4923
ENSRNOT00000003447.3	3264	3047.06	85	2.22543
ENSRNOT00000091792.1	1201	984.06	227	18.4027
ENSRNOT00000074336.2	1104	887.06	160	14.3894
ENSRNOT00000077958.1	2916	2699.06	75	2.21679
ENSRNOT00000024471.7	2562	2345.06	349	11.8726
ENSRNOT00000050214.3	738	522.137	3	0.458367
ENSRNOT00000072702.1	945	728.206	0	0
ENSRNOT00000007879.4	729	513.137	4	0.621875
ENSRNOT00000086352.1	5958	5741.06	20.9406	0.290986
ENSRNOT00000012334.7	5552	5335.06	11.0594	0.165375
ENSRNOT00000056084.1	528	313.287	0	0
ENSRNOT00000090470.1	2916	2699.06	91.2298	2.6965
ENSRNOT00000091230.1	2162	1945.06	70.7702	2.90264
ENSRNOT00000059814.4	2019	1802.06	0	0
ENSRNOT00000047449.3	1564	1347.06	214	12.6737
ENSRNOT00000026921.6	1299	1082.06	535	39.4438
ENSRNOT00000027117.4	3652	3435.06	114	2.64757
ENSRNOT00000031978.6	1044	827.06	0	0
ENSRNOT00000003641.7	2625	2408.06	89	2.94848
ENSRNOT00000005129.5	4528	4311.06	28.2784	0.523296
ENSRNOT00000020417.6	2134	1917.06	42	1.74779
ENSRNOT00000004909.6	2419	2202.06	0	0
ENSRNOT00000004921.5	1601	1384.06	0	0
ENSRNOT00000003551.6	2966	2749.06	64	1.85726
ENSRNOT00000043742.1	930	713.299	0	0
ENSRNOT00000011922.8	9328	9111.06	2105.17	18.433
ENSRNOT00000035362.4	2113	1896.06	374	15.736
ENSRNOT00000072759.2	942	725.252	28.1377	3.0951
ENSRNOT00000024815.6	773	556.963	18	2.57823
ENSRNOT00000077119.1	1356	1139.06	0	0
ENSRNOT00000075512.2	1263	1046.06	0	0
ENSRNOT00000040851.1	1065	848.06	0	0
ENSRNOT00000073356.1	654	438.466	7	1.27362
ENSRNOT00000083436.1	297	93.9213	0	0
ENSRNOT00000079456.1	17592	17375.1	1119	5.13783
ENSRNOT00000088387.1	16095	15878.1	0	0
ENSRNOT00000073687.2	2382	2165.06	184	6.77991
ENSRNOT00000080602.1	678	462.293	518	89.3899
ENSRNOT00000071612.1	1254	1037.06	0	0
ENSRNOT00000045964.4	3726	3509.06	2387.74	54.284
ENSRNOT00000090001.1	3370	3153.06	996.263	25.2068
ENSRNOT00000021155.5	2079	1862.06	101	4.32717
ENSRNOT00000014846.5	3232	3015.06	0	0
ENSRNOT00000019028.4	2714	2497.06	65	2.07664
ENSRNOT00000083491.1	1834	1617.06	92.8563	4.58101
ENSRNOT00000058703.2	1636	1419.06	394.611	22.1842
ENSRNOT00000086161.1	1957	1740.06	23.5985	1.08192
ENSRNOT00000056818.3	2766	2549.06	97.4015	3.04833
ENSRNOT00000064410.1	3947	3730.06	1082.15	23.1445
ENSRNOT00000064060.2	2162	1945.06	597	24.486
ENSRNOT00000086424.1	1895	1678.06	0	0
ENSRNOT00000005389.6	5693	5476.06	142	2.06869
ENSRNOT00000048155.4	1159	942.06	142	12.025
ENSRNOT00000025683.8	4520	4303.06	194	3.59667
ENSRNOT00000065058.3	2429	2212.06	0	0
ENSRNOT00000044274.4	2444	2227.06	155	5.55234
ENSRNOT00000083830.1	1381	1164.06	0	0
ENSRNOT00000019209.2	3584	3367.06	0	0
ENSRNOT00000084057.1	5419	5202.06	673.249	10.3247
ENSRNOT00000088421.1	5215	4998.06	93.7514	1.49642
ENSRNOT00000007602.5	3163	2946.06	0	0
ENSRNOT00000072617.1	1206	989.06	0	0
ENSRNOT00000045048.3	2043	1826.06	28	1.22326
ENSRNOT00000065712.2	5673	5456.06	471	6.88681
ENSRNOT00000087461.1	4691	4474.06	0	0
ENSRNOT00000086427.1	459	244.959	0	0
ENSRNOT00000071638.1	828	611.511	0	0
ENSRNOT00000078250.1	2558	2341.06	269	9.16676
ENSRNOT00000066678.2	997	780.06	0	0
ENSRNOT00000084388.1	1042	825.06	137	13.2468
ENSRNOT00000047387.6	2667	2450.06	253.174	8.24362
ENSRNOT00000092133.1	1281	1064.06	506.636	37.9845
ENSRNOT00000028653.5	1497	1280.06	0	0
ENSRNOT00000079091.1	1498	1281.06	297.56	18.5302
ENSRNOT00000013979.5	1062	845.06	24	2.26569
ENSRNOT00000003219.3	2016	1799.06	92	4.07961
ENSRNOT00000046788.1	1005	788.06	0	0
ENSRNOT00000022983.6	2052	1835.06	86.9589	3.78042
ENSRNOT00000086091.1	1418	1201.06	19.0411	1.26474
ENSRNOT00000012160.5	2864	2647.06	57.1936	1.72369
ENSRNOT00000014274.4	2045	1828.06	319	13.9212
ENSRNOT00000014377.4	1267	1050.06	96	7.29345
ENSRNOT00000022126.6	2453	2236.06	336	11.9876
ENSRNOT00000045584.4	345	134.804	0	0
ENSRNOT00000009058.6	2303	2086.06	0	0
ENSRNOT00000000713.5	5776	5559.06	635	9.11273
ENSRNOT00000085481.1	3058	2841.06	3	0.0842397
ENSRNOT00000078968.1	804	587.666	0	0
ENSRNOT00000047657.5	1173	956.06	1.05085	0.0876859
ENSRNOT00000061224.3	2724	2507.06	0	0
ENSRNOT00000017998.5	1278	1061.06	138	10.3756
ENSRNOT00000067149.3	8337	8120.06	96.6527	0.949579
ENSRNOT00000079219.1	10285	10068.1	41.3473	0.327625
ENSRNOT00000019317.7	2691	2474.06	4	0.128981
ENSRNOT00000079718.1	2871	2654.06	0	0
ENSRNOT00000090898.1	1659	1442.06	0	0
ENSRNOT00000021481.4	1557	1340.06	1	0.0595322
ENSRNOT00000074177.2	1688	1471.06	134	7.26692
ENSRNOT00000075737.2	711	495.203	0	0
ENSRNOT00000088903.1	777	560.963	0	0
ENSRNOT00000084788.1	771	554.999	0	0
ENSRNOT00000028533.3	905	688.344	0	0
ENSRNOT00000081648.1	2746	2529.06	100	3.1544
ENSRNOT00000000331.5	2330	2113.06	12	0.453049
ENSRNOT00000059810.4	2538	2321.06	0	0
ENSRNOT00000024704.8	3407	3190.06	281	7.02722
ENSRNOT00000058446.3	360	148.764	0	0
ENSRNOT00000011281.6	2197	1980.06	329	13.2554
ENSRNOT00000001633.6	759	542.999	0	0
ENSRNOT00000011309.3	1070	853.06	0	0
ENSRNOT00000068124.2	1542	1325.06	14.8363	0.893234
ENSRNOT00000084833.1	1783	1566.06	92.1637	4.69492
ENSRNOT00000027616.6	2425	2208.06	12	0.433557
ENSRNOT00000015021.6	2737	2520.06	4.10168	0.129846
ENSRNOT00000073597.2	1573	1356.06	23.9655	1.40989
ENSRNOT00000083189.1	849	632.471	23.0544	2.90797
ENSRNOT00000068694.2	522	307.327	0	0
ENSRNOT00000006670.6	5265	5048.06	41.3878	0.654069
ENSRNOT00000001565.3	3538	3321.06	0	0
ENSRNOT00000021534.6	1385	1168.06	9	0.614686
ENSRNOT00000005124.7	1692	1475.06	9347	505.52
ENSRNOT00000052280.4	372	160.025	0	0
ENSRNOT00000024878.6	763	546.999	46	6.70884
ENSRNOT00000039731.4	378	165.632	0	0
ENSRNOT00000047012.1	309	103.525	0	0
ENSRNOT00000047043.4	312	106.015	0	0
ENSRNOT00000007466.4	3111	2894.06	0	0
ENSRNOT00000081957.1	2124	1907.06	50	2.09162
ENSRNOT00000017794.5	643	427.55	388	72.3971
ENSRNOT00000084845.1	1468	1251.06	13	0.828975
ENSRNOT00000071886.2	516	301.406	2.45384	0.649487
ENSRNOT00000031997.4	717	501.203	0	0
ENSRNOT00000029077.7	741	525.103	0	0
ENSRNOT00000009888.4	1178	961.06	0	0
ENSRNOT00000034719.4	987	770.06	10.0993	1.04627
ENSRNOT00000052333.2	978	761.06	2.9007	0.304061
ENSRNOT00000043609.4	408	194.749	0	0
ENSRNOT00000025885.4	1729	1512.06	19	1.00245
ENSRNOT00000045315.4	5007	4790.06	43	0.71615
ENSRNOT00000090989.1	2697	2480.06	2525.12	81.226
ENSRNOT00000071215.2	1116	899.06	8715.75	773.379
ENSRNOT00000009683.2	1111	894.06	0	0
ENSRNOT00000087731.1	639	423.55	158	29.7597
ENSRNOT00000016840.7	4188	3971.06	28	0.562507
ENSRNOT00000005770.4	3087	2870.06	259	7.19921
ENSRNOT00000055343.2	1931	1714.06	0	0
ENSRNOT00000000743.3	3043	2826.06	6	0.169374
ENSRNOT00000072966.1	2550	2333.06	0	0
ENSRNOT00000081138.1	817	600.628	0	0
ENSRNOT00000039696.5	1148	931.06	0	0
ENSRNOT00000091207.1	174	21.6604	293	1079.14
ENSRNOT00000085853.1	6511	6294.06	261.495	3.31443
ENSRNOT00000060020.5	2190	1973.06	177.639	7.18248
ENSRNOT00000012939.5	1594	1377.06	1	0.0579326
ENSRNOT00000077581.1	1672	1455.06	0	0
ENSRNOT00000004941.4	2802	2585.06	1472.41	45.4395
ENSRNOT00000000083.6	921	704.299	30	3.39813
ENSRNOT00000092195.1	939	722.299	0	0
ENSRNOT00000023583.5	2753	2536.06	87	2.73675
ENSRNOT00000058382.4	4108	3891.06	10	0.205026
ENSRNOT00000090369.1	2132	1915.06	0	0
ENSRNOT00000013705.3	1447	1230.06	0	0
ENSRNOT00000034669.5	3355	3138.06	0	0
ENSRNOT00000081593.1	3485	3268.06	11	0.268521
ENSRNOT00000048429.1	318	111.21	0	0
ENSRNOT00000072343.2	1333	1116.06	0	0
ENSRNOT00000024171.5	4103	3886.06	9	0.184761
ENSRNOT00000000337.4	3536	3319.06	3	0.0721078
ENSRNOT00000054954.4	3289	3072.06	1046.54	27.177
ENSRNOT00000088710.1	1959	1742.06	0	0
ENSRNOT00000061070.4	2526	2309.06	376	12.9906
ENSRNOT00000021919.6	1830	1613.06	0	0
ENSRNOT00000075248.2	1032	815.06	0	0
ENSRNOT00000055245.3	2883	2666.06	135	4.03962
ENSRNOT00000080305.1	4053	3836.06	0	0
ENSRNOT00000031555.5	879	662.429	42	5.05808
ENSRNOT00000043902.5	4158	3941.06	1254.4	25.3921
ENSRNOT00000090038.1	3342	3125.06	56.7982	1.44995
ENSRNOT00000022755.5	6430	6213.06	1633.86	20.9791
ENSRNOT00000051280.5	3187	2970.06	0	0
ENSRNOT00000017268.5	3129	2912.06	90	2.46558
ENSRNOT00000074681.1	957	740.206	0	0
ENSRNOT00000066468.2	2467	2250.06	117	4.14828
ENSRNOT00000034960.1	1350	1133.06	7	0.492857
ENSRNOT00000074035.1	402	188.873	0	0
ENSRNOT00000000826.7	741	525.103	23	3.49429
ENSRNOT00000027264.4	2826	2609.06	204	6.23767
ENSRNOT00000009304.4	2335	2118.06	45	1.69492
ENSRNOT00000060472.3	2415	2198.06	87	3.15759
ENSRNOT00000050364.3	2472	2255.06	3	0.10613
ENSRNOT00000012101.6	1294	1077.06	1231	91.1789
ENSRNOT00000090456.1	2273	2056.06	488.562	18.9566
ENSRNOT00000092150.1	2198	1981.06	13.4383	0.541156
ENSRNOT00000011508.6	1074	857.06	566	52.6843
ENSRNOT00000055435.2	4139	3922.06	1251.97	25.4658
ENSRNOT00000071195.1	3001	2784.06	34	0.974264
ENSRNOT00000054962.2	1873	1656.06	0	0
ENSRNOT00000088898.1	1730	1513.06	0	0
ENSRNOT00000083601.1	1865	1648.06	0	0
ENSRNOT00000007893.5	3100	2883.06	0	0
ENSRNOT00000009081.2	2258	2041.06	0	0
ENSRNOT00000002145.6	2695	2478.06	0	0
ENSRNOT00000072216.2	234	50.2684	0	0
ENSRNOT00000072118.1	991	774.06	570	58.7457
ENSRNOT00000039827.6	4245	4028.06	35.6179	0.705422
ENSRNOT00000032904.2	1794	1577.06	63.5018	3.21228
ENSRNOT00000078754.1	1607	1390.06	244.498	14.032
ENSRNOT00000020767.6	6959	6742.06	195.05	2.30797
ENSRNOT00000086682.1	1705	1488.06	18.9499	1.01593
ENSRNOT00000087418.1	2304	2087.06	0	0
ENSRNOT00000061507.4	1677	1460.06	18.3887	1.00475
ENSRNOT00000080864.1	4092	3875.06	92.6113	1.90661
ENSRNOT00000021270.6	3981	3764.06	50	1.05972
ENSRNOT00000027299.3	1167	950.06	0	0
ENSRNOT00000065143.1	6195	5978.06	214	2.85581
ENSRNOT00000087583.1	345	134.804	0	0
ENSRNOT00000090041.1	1725	1508.06	117.169	6.19824
ENSRNOT00000085993.1	1569	1352.06	261.88	15.4519
ENSRNOT00000079365.1	1380	1163.06	29.951	2.0544
ENSRNOT00000084633.1	1673	1456.06	0	0
ENSRNOT00000019288.4	1560	1343.06	76	4.51434
ENSRNOT00000008805.2	948	731.206	0	0
ENSRNOT00000072657.1	423	209.437	0	0
ENSRNOT00000044134.6	2482	2265.06	864	30.4306
ENSRNOT00000009199.3	3096	2879.06	234	6.48397
ENSRNOT00000074993.2	1365	1148.06	1	0.0694883
ENSRNOT00000059468.3	1794	1577.06	0	0
ENSRNOT00000042125.4	5340	5123.06	47.3489	0.737321
ENSRNOT00000090170.1	7710	7493.06	284.053	3.02425
ENSRNOT00000030656.5	2740	2523.06	0	0
ENSRNOT00000036217.3	1233	1016.06	17.1044	1.34296
ENSRNOT00000004192.4	2615	2398.06	259	8.6162
ENSRNOT00000002973.4	1393	1176.06	13	0.88184
ENSRNOT00000031345.2	996	779.06	0	0
ENSRNOT00000075346.1	645	429.55	0	0
ENSRNOT00000005331.5	3075	2858.06	99	2.76338
ENSRNOT00000043988.1	936	719.299	0	0
ENSRNOT00000068770.1	1269	1052.06	0	0
ENSRNOT00000085084.1	3481	3264.06	5.05134	0.123459
ENSRNOT00000084416.1	3526	3309.06	4.94866	0.119305
ENSRNOT00000002072.6	1579	1362.06	406	23.7797
ENSRNOT00000040346.2	2078	1861.06	64	2.74344
ENSRNOT00000074341.2	201	32.6494	39	95.294
ENSRNOT00000022929.3	1253	1036.06	0	0
ENSRNOT00000020354.5	4265	4048.06	0	0
ENSRNOT00000047635.5	3171	2954.06	90	2.43052
ENSRNOT00000015067.7	3491	3274.06	0	0
ENSRNOT00000079199.1	1424	1207.06	0	0
ENSRNOT00000032200.5	1170	953.06	0	0
ENSRNOT00000091710.1	3836	3619.06	303.585	6.69206
ENSRNOT00000006849.5	2813	2596.06	114.952	3.53247
ENSRNOT00000010593.7	980	763.06	579	60.5335
ENSRNOT00000022117.4	1979	1762.06	274	12.4053
ENSRNOT00000091296.1	2696	2479.06	0.00501737	0.00016146
ENSRNOT00000044273.1	936	719.299	0	0
ENSRNOT00000014672.6	2231	2014.06	0	0
ENSRNOT00000027428.5	1207	990.06	166.214	13.3932
ENSRNOT00000081977.1	2572	2355.06	76.5458	2.59296
ENSRNOT00000072093.2	489	274.756	394	114.4
ENSRNOT00000054987.2	1779	1562.06	25	1.27679
ENSRNOT00000074488.2	870	653.429	7.5	0.91567
ENSRNOT00000084460.1	1308	1091.06	11.8137	0.863804
ENSRNOT00000061821.3	1260	1043.06	99.1863	7.5861
ENSRNOT00000085146.1	315	108.576	0	0
ENSRNOT00000036996.6	312	106.015	0	0
ENSRNOT00000002140.4	1830	1613.06	0	0
ENSRNOT00000052293.3	7493	7276.06	4	0.0438571
ENSRNOT00000002599.6	1802	1585.06	1773.31	89.2516
ENSRNOT00000045329.3	676	460.293	3.60015	0.623969
ENSRNOT00000045821.3	1119	902.06	19.3998	1.71569
ENSRNOT00000006843.6	1828	1611.06	52	2.57494
ENSRNOT00000011107.7	2366	2149.06	0	0
ENSRNOT00000086957.1	2144	1927.06	9	0.372583
ENSRNOT00000091172.1	4370	4153.06	28.2565	0.542783
ENSRNOT00000015961.6	1740	1523.06	0	0
ENSRNOT00000026617.6	2418	2201.06	560	20.297
ENSRNOT00000058139.3	1445	1228.06	1220	79.2531
ENSRNOT00000047454.1	936	719.299	3	0.332727
ENSRNOT00000077772.1	345	134.804	0	0
ENSRNOT00000080931.1	2753	2536.06	0	0
ENSRNOT00000008936.5	4476	4259.06	360	6.74318
ENSRNOT00000064428.2	2391	2174.06	0	0
ENSRNOT00000088928.1	3081	2864.06	736	20.5009
ENSRNOT00000037271.4	3079	2862.06	153	4.2647
ENSRNOT00000063870.1	2542	2325.06	9	0.308805
ENSRNOT00000079339.1	1716	1499.06	4.56791	0.243094
ENSRNOT00000018277.4	1713	1496.06	29.4321	1.56945
ENSRNOT00000052186.1	972	755.109	0	0
ENSRNOT00000001700.6	862	645.471	17	2.10111
ENSRNOT00000012135.5	246	57.6345	0	0
ENSRNOT00000011308.5	1463	1246.06	0	0
ENSRNOT00000040957.1	969	752.109	0	0
ENSRNOT00000017941.7	2498	2281.06	957.928	33.5021
ENSRNOT00000083991.1	4408	4191.06	17.0791	0.3251
ENSRNOT00000023332.5	2610	2393.06	64	2.13355
ENSRNOT00000073193.2	4355	4138.06	231	4.4534
ENSRNOT00000018808.7	3196	2979.06	105	2.81181
ENSRNOT00000029001.4	1796	1579.06	89	4.49643
ENSRNOT00000026992.6	1841	1624.06	204.224	10.0318
ENSRNOT00000040236.5	1224	1007.06	1.43994e-05	1.14068e-06
ENSRNOT00000071818.2	1212	995.06	0.999986	0.0801716
ENSRNOT00000065792.3	2025	1808.06	324	14.2958
ENSRNOT00000080730.1	3255	3038.06	0	0
ENSRNOT00000049947.5	2298	2081.06	0	0
ENSRNOT00000012578.5	1897	1680.06	0	0
ENSRNOT00000005486.7	2675	2458.06	313	10.1585
ENSRNOT00000002800.6	2757	2540.06	4	0.12563
ENSRNOT00000082677.1	4929	4712.06	9	0.152373
ENSRNOT00000068119.3	1536	1319.06	0	0
ENSRNOT00000071064.1	357	145.928	0	0
ENSRNOT00000002313.4	2010	1793.06	0	0
ENSRNOT00000084134.1	1792	1575.06	5	0.25325
ENSRNOT00000034487.5	3549	3332.06	92	2.20268
ENSRNOT00000014300.7	4577	4360.06	1220	22.3225
ENSRNOT00000080616.1	6805	6588.06	0	0
ENSRNOT00000010910.6	3344	3127.06	0	0
ENSRNOT00000004244.3	2342	2125.06	2.01251	0.0755516
ENSRNOT00000020812.6	881	664.387	0	0
ENSRNOT00000089614.1	962	745.206	0	0
ENSRNOT00000089934.1	4162	3945.06	2	0.0404439
ENSRNOT00000008537.5	1472	1255.06	110	6.99205
ENSRNOT00000055741.4	1756	1539.06	0	0
ENSRNOT00000077079.1	3631	3414.06	0	0
ENSRNOT00000064007.3	3260	3043.06	17	0.445671
ENSRNOT00000044699.4	315	108.576	0	0
ENSRNOT00000029784.7	2589	2372.06	68	2.28696
ENSRNOT00000058068.5	2535	2318.06	0	0
ENSRNOT00000058067.3	2451	2234.06	0	0
ENSRNOT00000036321.5	4013	3796.06	56	1.17688
ENSRNOT00000024279.4	1575	1358.06	64	3.75956
ENSRNOT00000034744.4	2490	2273.06	82	2.87792
ENSRNOT00000004323.5	2395	2178.06	549	20.1085
ENSRNOT00000031964.4	2570	2353.06	13.0788	0.443415
ENSRNOT00000011906.6	3445	3228.06	21	0.518984
ENSRNOT00000028672.7	1788	1571.06	59.4818	3.02042
ENSRNOT00000074883.1	939	722.299	0	0
ENSRNOT00000039994.4	2051	1834.06	0	0
ENSRNOT00000020720.6	2385	2168.06	280	10.303
ENSRNOT00000077781.1	1598	1381.06	658	38.0093
ENSRNOT00000013215.2	939	722.299	0	0
ENSRNOT00000033075.5	6036	5819.06	24.1342	0.330869
ENSRNOT00000014071.6	3269	3052.06	112	2.92753
ENSRNOT00000051261.6	708	492.203	0	0
ENSRNOT00000052403.5	660	444.437	1	0.1795
ENSRNOT00000064705.3	9363	9146.06	147.855	1.28967
ENSRNOT00000090572.1	7694	7477.06	838.145	8.94262
ENSRNOT00000051475.3	297	93.9213	0	0
ENSRNOT00000075056.2	660	444.437	0	0
ENSRNOT00000065685.4	636	420.55	0	0
ENSRNOT00000049798.3	2594	2377.06	216	7.24919
ENSRNOT00000073724.1	774	557.963	0	0
ENSRNOT00000037918.5	2263	2046.06	123	4.79582
ENSRNOT00000060160.4	1722	1505.06	0	0
ENSRNOT00000088962.1	756	540.034	0	0
ENSRNOT00000016881.5	1354	1137.06	105	7.36685
ENSRNOT00000021895.7	2297	2080.06	9	0.345178
ENSRNOT00000084481.1	1410	1193.06	465.323	31.1149
ENSRNOT00000078710.1	994	777.06	0	0
ENSRNOT00000021040.7	903	686.344	234.472	27.2537
ENSRNOT00000038547.6	2771	2554.06	27	0.843352
ENSRNOT00000068156.3	6958	6741.06	5242	62.0362
ENSRNOT00000066373.3	519	304.386	32.5	8.51794
ENSRNOT00000072716.2	1212	995.06	20	1.60346
ENSRNOT00000034001.4	4190	3973.06	3145	63.1498
ENSRNOT00000006385.7	1149	932.06	12.6964	1.08671
ENSRNOT00000027675.6	2327	2110.06	935	35.3503
ENSRNOT00000075800.1	4467	4250.06	53	0.994849
ENSRNOT00000015931.6	2715	2498.06	2057	65.6913
ENSRNOT00000015723.6	1192	975.06	0	0
ENSRNOT00000038653.4	3530	3313.06	383.493	9.2343
ENSRNOT00000085537.1	942	725.252	0	0
ENSRNOT00000085517.1	2662	2445.06	5.34279	0.174323
ENSRNOT00000023944.6	731	515.137	6	0.92919
ENSRNOT00000041187.3	748	532.103	10.7917	1.61796
ENSRNOT00000055166.2	1241	1024.06	0	0
ENSRNOT00000084700.1	2880	2663.06	184.434	5.52505
ENSRNOT00000075425.1	1391	1174.06	110	7.47444
ENSRNOT00000041697.1	954	737.206	0	0
ENSRNOT00000061294.4	3030	2813.06	0	0
ENSRNOT00000048344.4	2796	2579.06	3	0.0927974
ENSRNOT00000008469.5	1521	1304.06	0	0
ENSRNOT00000017809.5	5396	5179.06	555	8.54906
ENSRNOT00000007788.6	4328	4111.06	122.86	2.38414
ENSRNOT00000090847.1	4784	4567.06	42.1403	0.736101
ENSRNOT00000073376.2	601	385.731	474	98.0324
ENSRNOT00000070979.2	1170	953.06	20	1.67412
ENSRNOT00000075727.1	954	737.206	0	0
ENSRNOT00000005438.7	8159	7942.06	106	1.06475
ENSRNOT00000027684.7	3711	3494.06	216	4.93173
ENSRNOT00000057833.4	2958	2741.06	10.1615	0.295744
ENSRNOT00000035382.5	1784	1567.06	0	0
ENSRNOT00000088195.1	306	101.09	0	0
ENSRNOT00000081249.1	2980	2763.06	401.839	11.6021
ENSRNOT00000042692.4	2571	2354.06	0	0
ENSRNOT00000037518.5	752	536.103	6	0.892851
ENSRNOT00000022923.6	871	654.429	0	0
ENSRNOT00000026382.5	2921	2704.06	40	1.1801
ENSRNOT00000033074.4	1446	1229.06	0	0
ENSRNOT00000008560.7	2076	1859.06	25.1004	1.07712
ENSRNOT00000090673.1	1926	1709.06	0	0
ENSRNOT00000085326.1	3253	3036.06	15	0.394146
ENSRNOT00000043017.4	2325	2108.06	0	0
ENSRNOT00000025770.4	2068	1851.06	0	0
ENSRNOT00000085376.1	945	728.206	0	0
ENSRNOT00000071125.1	933	716.299	0	0
ENSRNOT00000022992.4	1830	1613.06	0	0
ENSRNOT00000014546.4	3034	2817.06	142	4.02132
ENSRNOT00000060094.1	954	737.206	0	0
ENSRNOT00000072819.2	3564	3347.06	3626.27	86.4317
ENSRNOT00000047394.6	1152	935.06	0	0
ENSRNOT00000000683.7	1062	845.06	0	0
ENSRNOT00000060370.4	2513	2296.06	0	0
ENSRNOT00000021716.6	1705	1488.06	121	6.48696
ENSRNOT00000088323.1	5878	5661.06	0.0114714	0.000161657
ENSRNOT00000082699.1	5911	5694.06	197.989	2.77392
ENSRNOT00000051577.3	1314	1097.06	0	0
ENSRNOT00000075196.3	5718	5501.06	1197	17.359
ENSRNOT00000042140.3	1066	849.06	0	0
ENSRNOT00000090110.1	1180	963.06	0	0
ENSRNOT00000050817.1	936	719.299	0	0
ENSRNOT00000005715.6	3415	3198.06	368.074	9.18175
ENSRNOT00000041154.4	300	96.3521	0	0
ENSRNOT00000068434.1	10037	9820.06	7.75765	0.063022
ENSRNOT00000013600.4	1102	885.06	3061	275.91
ENSRNOT00000025472.5	821	604.55	3068	404.855
ENSRNOT00000027597.4	1183	966.06	0	0
ENSRNOT00000008737.6	2845	2628.06	1222	37.0947
ENSRNOT00000022150.2	1835	1618.06	0	0
ENSRNOT00000005072.5	1751	1534.06	9	0.468033
ENSRNOT00000082463.1	3416	3199.06	26	0.648376
ENSRNOT00000042638.4	1668	1451.06	37	2.03419
ENSRNOT00000068171.3	3683	3466.06	138.159	3.17995
ENSRNOT00000008759.7	4041	3824.06	23.5076	0.490411
ENSRNOT00000049771.4	3933	3716.06	0	0
ENSRNOT00000017631.2	945	728.206	0	0
ENSRNOT00000014505.7	1527	1310.06	0	0
ENSRNOT00000003010.6	1871	1654.06	51	2.45977
ENSRNOT00000035312.5	2712	2495.06	377	12.0541
ENSRNOT00000004865.2	948	731.206	0	0
ENSRNOT00000087328.1	1467	1250.06	212.119	13.5371
ENSRNOT00000012487.5	6486	6269.06	19	0.241784
ENSRNOT00000039728.5	981	764.06	452	47.194
ENSRNOT00000074826.2	1580	1363.06	28	1.63877
ENSRNOT00000072804.2	1485	1268.06	0	0
ENSRNOT00000025826.5	2255	2038.06	0.521053	0.0203958
ENSRNOT00000049175.3	2027	1810.06	0	0
ENSRNOT00000046152.5	3384	3167.06	0	0
ENSRNOT00000078556.1	2885	2668.06	0	0
ENSRNOT00000081152.1	906	689.344	0	0
ENSRNOT00000081725.1	1990	1773.06	58	2.60964
ENSRNOT00000001579.6	4984	4767.06	922.795	15.443
ENSRNOT00000025446.6	1497	1280.06	0.00130188	8.11367e-05
ENSRNOT00000032960.5	2190	1973.06	3	0.121299
ENSRNOT00000049161.3	627	411.577	0	0
ENSRNOT00000055227.1	972	755.109	0	0
ENSRNOT00000050860.3	1008	791.06	0	0
ENSRNOT00000010092.7	3666	3449.06	0	0
ENSRNOT00000009645.5	3510	3293.06	343	8.30942
ENSRNOT00000092161.1	3088	2871.06	94.245	2.61874
ENSRNOT00000015778.5	2926	2709.06	3.75502	0.110578
ENSRNOT00000091349.1	897	680.344	0	0
ENSRNOT00000061242.5	982	765.06	310	32.3253
ENSRNOT00000030850.4	2179	1962.06	272	11.0594
ENSRNOT00000047914.1	921	704.299	0	0
ENSRNOT00000058640.4	636	420.55	0	0
ENSRNOT00000003146.4	4407	4190.06	0	0
ENSRNOT00000081292.1	249	59.4499	0	0
ENSRNOT00000030425.5	2308	2091.06	3533	134.789
ENSRNOT00000013963.7	2362	2145.06	519.815	19.3324
ENSRNOT00000022246.4	1793	1576.06	26	1.31606
ENSRNOT00000028181.5	3608	3391.06	634	14.9152
ENSRNOT00000075076.2	2414	2197.06	45	1.63398
ENSRNOT00000027054.5	3622	3405.06	56.0063	1.31216
ENSRNOT00000026457.6	2161	1944.06	0	0
ENSRNOT00000010247.5	2737	2520.06	40	1.26627
ENSRNOT00000084063.1	942	725.252	0	0
ENSRNOT00000002403.3	4300	4083.06	531	10.3749
ENSRNOT00000021337.7	1870	1653.06	1.66597	0.0803995
ENSRNOT00000081375.1	2212	1995.06	23.334	0.933061
ENSRNOT00000004958.8	909	692.344	0	0
ENSRNOT00000078222.1	3612	3395.06	171	4.01814
ENSRNOT00000025711.7	1584	1367.06	0	0
ENSRNOT00000089283.1	1205	988.06	4.83216	0.390152
ENSRNOT00000078125.1	915	698.299	0	0
ENSRNOT00000086044.1	870	653.429	35.1678	4.29362
ENSRNOT00000023744.5	2411	2194.06	45.1321	1.64102
ENSRNOT00000022679.6	3071	2854.06	7	0.195664
ENSRNOT00000089375.1	60	25.8409	0	0
ENSRNOT00000023741.7	4264	4047.06	176	3.46936
ENSRNOT00000021001.5	3380	3163.06	111.323	2.80771
ENSRNOT00000013703.6	2145	1928.06	456	18.8678
ENSRNOT00000019991.6	4102	3885.06	85.2531	1.75061
ENSRNOT00000024084.6	1436	1219.06	11.0008	0.719906
ENSRNOT00000021120.4	1190	973.06	0	0
ENSRNOT00000013619.5	639	423.55	0	0
ENSRNOT00000083626.1	2716	2499.06	0	0
ENSRNOT00000082522.1	2904	2687.06	0	0
ENSRNOT00000060868.5	3189	2972.06	88	2.36212
ENSRNOT00000091672.1	2439	2222.06	33.1239	1.18922
ENSRNOT00000079157.1	1743	1526.06	0	0
ENSRNOT00000006416.2	438	224.158	0	0
ENSRNOT00000075670.1	579	363.875	0	0
ENSRNOT00000073976.2	939	722.299	0	0
ENSRNOT00000021717.7	4001	3784.06	570	12.0169
ENSRNOT00000043386.4	1976	1759.06	0	0
ENSRNOT00000014028.6	2945	2728.06	72.7102	2.12627
ENSRNOT00000085675.1	1923	1706.06	0	0
ENSRNOT00000014030.4	1812	1595.06	0	0
ENSRNOT00000046460.1	438	224.158	0	0
ENSRNOT00000015579.6	1990	1773.06	1079	48.5483
ENSRNOT00000072806.1	483	268.826	1.94681	0.577733
ENSRNOT00000078640.1	1422	1205.06	90.8308	6.01313
ENSRNOT00000075588.2	3585	3368.06	27.8736	0.660221
ENSRNOT00000057504.2	1335	1118.06	0	0
ENSRNOT00000036821.5	1290	1073.06	0	0
ENSRNOT00000008227.5	1233	1016.06	60	4.71094
ENSRNOT00000073555.2	888	671.344	0	0
ENSRNOT00000029136.5	3057	2840.06	85	2.38763
ENSRNOT00000064526.4	3022	2805.06	108	3.07155
ENSRNOT00000003320.6	3622	3405.06	4	0.0937155
ENSRNOT00000085468.1	459	244.959	0	0
ENSRNOT00000072444.2	606	390.681	4.35048	0.888364
ENSRNOT00000066793.3	3625	3408.06	704	16.4794
ENSRNOT00000072917.2	666	450.322	57.8443	10.2474
ENSRNOT00000068445.1	3729	3512.06	73	1.6582
ENSRNOT00000039369.5	507	292.444	0	0
ENSRNOT00000012038.7	5019	4802.06	0	0
ENSRNOT00000010429.2	1057	840.06	3034	288.125
ENSRNOT00000006709.8	5901	5684.06	238.715	3.3504
ENSRNOT00000075193.2	5787	5570.06	900.285	12.8943
ENSRNOT00000008104.5	4156	3939.06	89	1.80249
ENSRNOT00000078263.1	2080	1863.06	0	0
ENSRNOT00000004350.6	3140	2923.06	222	6.05887
ENSRNOT00000034073.3	2507	2290.06	886	30.8648
ENSRNOT00000087430.1	1081	864.06	0	0
ENSRNOT00000085158.1	3385	3168.06	0	0
ENSRNOT00000038092.5	2706	2489.06	39	1.24999
ENSRNOT00000003974.6	700	484.203	1	0.164759
ENSRNOT00000032300.2	2274	2057.06	1	0.0387819
ENSRNOT00000023124.2	975	758.109	0	0
ENSRNOT00000012365.3	1326	1109.06	0	0
ENSRNOT00000045375.6	1977	1760.06	0	0
ENSRNOT00000070992.2	1848	1631.06	0	0
ENSRNOT00000071482.2	2349	2132.06	105.642	3.9529
ENSRNOT00000077874.1	2289	2072.06	72.3575	2.78585
ENSRNOT00000039296.6	4961	4744.06	5.39866	0.0907845
ENSRNOT00000039308.4	5168	4951.06	12.6013	0.203046
ENSRNOT00000091545.1	3316	3099.06	0	0
ENSRNOT00000030035.3	2355	2138.06	6	0.223876
ENSRNOT00000072449.1	783	566.891	0	0
ENSRNOT00000047128.4	357	145.928	0	0
ENSRNOT00000017532.5	2928	2711.06	13	0.382543
ENSRNOT00000078078.1	834	617.511	0	0
ENSRNOT00000007223.5	3388	3171.06	186	4.67934
ENSRNOT00000028575.2	930	713.299	0	0
ENSRNOT00000024691.7	531	316.267	0	0
ENSRNOT00000026001.5	3452	3235.06	23	0.567181
ENSRNOT00000018640.6	4979	4762.06	120	2.01031
ENSRNOT00000034609.6	3535	3318.06	6017	144.668
ENSRNOT00000046983.3	3445	3228.06	562	13.889
ENSRNOT00000087848.1	366	154.446	0	0
ENSRNOT00000024096.6	965	748.206	402	42.8629
ENSRNOT00000038276.5	1784	1567.06	0	0
ENSRNOT00000089841.1	2756	2539.06	4.71138	0.14803
ENSRNOT00000005085.3	1888	1671.06	21.3353	1.01855
ENSRNOT00000078320.1	1730	1513.06	3.54207	0.186757
ENSRNOT00000056179.5	1893	1676.06	0	0
ENSRNOT00000056178.4	954	737.206	1.45793	0.15777
ENSRNOT00000073155.2	704	488.203	0	0
ENSRNOT00000035435.4	2940	2723.06	0	0
ENSRNOT00000048302.2	2390	2173.06	101	3.70788
ENSRNOT00000031164.3	2418	2201.06	3214	116.49
ENSRNOT00000032933.5	6009	5792.06	301.409	4.15145
ENSRNOT00000072279.1	936	719.299	0	0
ENSRNOT00000058351.1	1355	1138.06	3	0.210297
ENSRNOT00000090712.1	1863	1646.06	38	1.84168
ENSRNOT00000015977.5	13668	13451.1	1148	6.80866
ENSRNOT00000068113.1	1366	1149.06	408	28.3265
ENSRNOT00000074580.2	2813	2596.06	0	0
ENSRNOT00000087918.1	945	728.206	0	0
ENSRNOT00000011230.5	2539	2322.06	397.247	13.6478
ENSRNOT00000084797.1	3214	2997.06	70	1.86328
ENSRNOT00000028127.5	771	554.999	208	29.8984
ENSRNOT00000019363.7	935	718.299	3.31199	0.367841
ENSRNOT00000082142.1	3352	3135.06	73.688	1.87511
ENSRNOT00000092028.1	1638	1421.06	81.9953	4.60312
ENSRNOT00000023667.7	2978	2761.06	204	5.89428
ENSRNOT00000091961.1	357	145.928	0	0
ENSRNOT00000083966.1	447	233.114	0	0
ENSRNOT00000022259.7	2628	2411.06	246	8.1396
ENSRNOT00000032737.6	1453	1236.06	0	0
ENSRNOT00000045513.3	3634	3417.06	455	10.6227
ENSRNOT00000004717.6	3286	3069.06	0	0
ENSRNOT00000047682.5	1192	975.06	8	0.654538
ENSRNOT00000084986.1	900	683.344	0	0
ENSRNOT00000050284.4	870	653.429	0	0
ENSRNOT00000005066.4	2237	2020.06	12	0.473907
ENSRNOT00000060577.2	939	722.299	0	0
ENSRNOT00000072589.1	2924	2707.06	501	14.7644
ENSRNOT00000050195.4	1830	1613.06	0	0
ENSRNOT00000089166.1	1754	1537.06	0	0
ENSRNOT00000004853.6	782	565.891	6	0.845853
ENSRNOT00000005405.7	3192	2975.06	2	0.0536303
ENSRNOT00000024753.6	3450	3233.06	825.669	20.3736
ENSRNOT00000067974.2	3345	3128.06	1747	44.5548
ENSRNOT00000079955.1	3081	2864.06	188	5.23663
ENSRNOT00000066940.2	1278	1061.06	0	0
ENSRNOT00000052289.4	2197	1980.06	13	0.523771
ENSRNOT00000089085.1	435	221.173	0	0
ENSRNOT00000066643.3	4194	3977.06	876.799	17.5879
ENSRNOT00000078799.1	3246	3029.06	694.201	18.2833
ENSRNOT00000020332.5	745	529.103	0	0
ENSRNOT00000083900.1	776	559.963	0	0
ENSRNOT00000008909.7	2005	1788.06	14	0.624629
ENSRNOT00000007485.5	2436	2219.06	0	0
ENSRNOT00000082085.1	987	770.06	0	0
ENSRNOT00000021758.7	2723	2506.06	344.843	10.9776
ENSRNOT00000056430.2	3387	3170.06	143.157	3.60264
ENSRNOT00000072841.2	4307	4090.06	301.622	5.88315
ENSRNOT00000088386.1	972	755.109	0	0
ENSRNOT00000005153.5	807	590.666	0	0
ENSRNOT00000072416.2	1062	845.06	44	4.15376
ENSRNOT00000028685.3	3034	2817.06	27	0.764617
ENSRNOT00000029607.3	835	618.511	0	0
ENSRNOT00000042353.5	381	168.566	0	0
ENSRNOT00000071024.1	588	372.828	8	1.71182
ENSRNOT00000090913.1	939	722.299	0	0
ENSRNOT00000028379.5	1366	1149.06	31	2.15226
ENSRNOT00000027206.4	2583	2366.06	6	0.202303
ENSRNOT00000058474.1	795	578.854	0	0
ENSRNOT00000075297.2	945	728.206	0	0
ENSRNOT00000081342.1	921	704.299	0	0
ENSRNOT00000085181.1	291	89.2261	0	0
ENSRNOT00000082110.1	285	84.6531	0	0
ENSRNOT00000006063.7	2078	1861.06	252	10.8023
ENSRNOT00000025412.4	1438	1221.06	125	8.16675
ENSRNOT00000073800.2	984	767.06	0	0
ENSRNOT00000073178.1	2334	2117.06	0	0
ENSRNOT00000040366.1	369	157.181	0	0
ENSRNOT00000010601.6	2548	2331.06	99	3.38811
ENSRNOT00000039580.4	729	513.137	563	87.5289
ENSRNOT00000078419.1	1908	1691.06	3	0.141527
ENSRNOT00000013473.4	878	661.429	25	3.01532
ENSRNOT00000058502.1	369	157.181	0	0
ENSRNOT00000057349.3	1212	995.06	0	0
ENSRNOT00000001730.4	2383	2166.06	0	0
ENSRNOT00000020691.3	975	758.109	0	0
ENSRNOT00000013599.6	1679	1462.06	324.013	17.6797
ENSRNOT00000072733.2	7056	6839.06	2333.39	27.2187
ENSRNOT00000071714.2	351	140.304	0	0
ENSRNOT00000050297.3	339	129.33	0	0
ENSRNOT00000081817.1	330	121.512	0	0
ENSRNOT00000055570.3	2129	1912.06	0	0
ENSRNOT00000089674.1	2247	2030.06	22	0.86455
ENSRNOT00000005845.6	2977	2760.06	261.351	7.55408
ENSRNOT00000005033.5	1622	1405.06	232	13.1725
ENSRNOT00000073327.2	935	718.299	29	3.22084
ENSRNOT00000034610.4	2052	1835.06	0	0
ENSRNOT00000022864.5	489	274.756	651.417	189.142
ENSRNOT00000075300.1	867	650.429	57.0551	6.99795
ENSRNOT00000031418.2	1666	1449.06	7.94564	0.43744
ENSRNOT00000086143.1	1704	1487.06	1508.37	80.9202
ENSRNOT00000007595.7	1639	1422.06	802.625	45.0268
ENSRNOT00000010141.7	3138	2921.06	2	0.0546218
ENSRNOT00000084643.1	2318	2101.06	179.327	6.80901
ENSRNOT00000011085.4	2154	1937.06	29.6727	1.22205
ENSRNOT00000038213.2	945	728.206	0	0
ENSRNOT00000089105.1	930	713.299	0	0
ENSRNOT00000084720.1	1818	1601.06	64.5	3.21387
ENSRNOT00000024576.3	1446	1229.06	1956	126.961
ENSRNOT00000061413.4	447	233.114	0	0
ENSRNOT00000045830.5	1349	1132.06	0	0
ENSRNOT00000072986.2	1422	1205.06	0	0
ENSRNOT00000009574.2	1346	1129.06	0	0
ENSRNOT00000072666.2	4108	3891.06	133.332	2.73365
ENSRNOT00000013608.6	1389	1172.06	32683.1	2224.58
ENSRNOT00000027450.4	2089	1872.06	10	0.426144
ENSRNOT00000040447.4	429	215.314	0	0
ENSRNOT00000057058.4	6993	6776.06	9577	112.753
ENSRNOT00000027159.6	912	695.344	11	1.26203
ENSRNOT00000079166.1	522	307.327	0	0
ENSRNOT00000064914.3	4062	3845.06	65.465	1.35826
ENSRNOT00000081127.1	3693	3476.06	264.535	6.07117
ENSRNOT00000090006.1	3367	3150.06	0	0
ENSRNOT00000048576.4	3306	3089.06	9	0.23243
ENSRNOT00000004867.6	285	84.6531	71	66.9101
ENSRNOT00000071646.1	942	725.252	0	0
ENSRNOT00000040002.4	1839	1622.06	26	1.27874
ENSRNOT00000088391.1	5349	5132.06	7042	109.466
ENSRNOT00000090258.1	2661	2444.06	0	0
ENSRNOT00000060838.4	4333	4116.06	62.1399	1.20438
ENSRNOT00000008364.7	1141	924.06	144	12.4319
ENSRNOT00000020383.5	1478	1261.06	4	0.253047
ENSRNOT00000008608.4	348	137.579	398.5	231.074
ENSRNOT00000023579.4	571	355.922	156	34.966
ENSRNOT00000032663.2	1177	960.06	0	0
ENSRNOT00000010318.7	1836	1619.06	767	37.7928
ENSRNOT00000081051.1	1896	1679.06	0	0
ENSRNOT00000006964.5	1586	1369.06	3	0.174813
ENSRNOT00000038439.4	1521	1304.06	156	9.5434
ENSRNOT00000024336.7	3270	3053.06	426	11.1314
ENSRNOT00000046013.4	3027	2810.06	0	0
ENSRNOT00000038312.5	753	537.103	0	0
ENSRNOT00000040978.4	1815	1598.06	4	0.199684
ENSRNOT00000086117.1	1541	1324.06	0	0
ENSRNOT00000033984.5	2466	2249.06	106	3.75994
ENSRNOT00000091375.1	2498	2281.06	2.21313e-08	7.74009e-10
ENSRNOT00000087559.1	345	134.804	0	0
ENSRNOT00000012912.2	951	734.206	0	0
ENSRNOT00000048225.1	333	124.003	0	0
ENSRNOT00000016067.4	2111	1894.06	171.149	7.20869
ENSRNOT00000071020.2	2110	1893.06	165.852	6.98928
ENSRNOT00000072373.3	3144	2927.06	121.148	3.30188
ENSRNOT00000075623.2	2193	1976.06	0	0
ENSRNOT00000057826.2	984	767.06	140	14.5604
ENSRNOT00000027193.7	1708	1491.06	0	0
ENSRNOT00000012088.7	1432	1215.06	4	0.262626
ENSRNOT00000013152.4	4181	3964.06	195	3.92438
ENSRNOT00000079558.1	951	734.206	0	0
ENSRNOT00000085007.1	303	98.651	0	0
ENSRNOT00000002502.7	2403	2186.06	154.913	5.65328
ENSRNOT00000086813.1	4578	4361.06	65.3202	1.1949
ENSRNOT00000065366.2	1502	1285.06	2	0.12416
ENSRNOT00000088918.1	402	188.873	0	0
ENSRNOT00000039874.5	933	716.299	0	0
ENSRNOT00000047852.1	927	710.299	0	0
ENSRNOT00000020225.5	2029	1812.06	23	1.01258
ENSRNOT00000079240.1	2016	1799.06	0	0
ENSRNOT00000045721.4	2035	1818.06	65	2.85221
ENSRNOT00000034284.5	2893	2676.06	322	9.59923
ENSRNOT00000068611.3	2376	2159.06	0	0
ENSRNOT00000042276.3	2103	1886.06	0	0
ENSRNOT00000052029.4	2091	1874.06	0	0
ENSRNOT00000073915.2	1021	804.06	4505	446.974
ENSRNOT00000092196.1	4377	4160.06	22	0.42189
ENSRNOT00000008898.5	1753	1536.06	5	0.25968
ENSRNOT00000025309.5	2809	2592.06	60.8811	1.87376
ENSRNOT00000016491.4	2537	2320.06	561.582	19.3103
ENSRNOT00000091982.1	2945	2728.06	165.418	4.83733
ENSRNOT00000073049.2	1962	1745.06	85.3966	3.90397
ENSRNOT00000078820.1	1665	1448.06	200.759	11.0602
ENSRNOT00000072855.2	1263	1046.06	0	0
ENSRNOT00000074718.3	2465	2248.06	3493.24	123.964
ENSRNOT00000017651.3	2182	1965.06	0	0
ENSRNOT00000017958.2	960	743.206	0	0
ENSRNOT00000016494.7	2942	2725.06	805	23.5665
ENSRNOT00000022017.6	1640	1423.06	162	9.08172
ENSRNOT00000091927.1	1281	1064.06	1278.41	95.8473
ENSRNOT00000088469.1	960	743.206	898.59	96.4559
ENSRNOT00000045922.2	1919	1702.06	3	0.140612
ENSRNOT00000031175.4	766	549.999	300	43.5147
ENSRNOT00000079593.1	809	592.666	9.77582	1.31589
ENSRNOT00000003705.6	504	289.538	7.22418	1.99049
ENSRNOT00000075456.1	438	224.158	0	0
ENSRNOT00000043714.4	2973	2756.06	35	1.01311
ENSRNOT00000016654.4	1893	1676.06	14	0.666369
ENSRNOT00000005042.5	1263	1046.06	116	8.84662
ENSRNOT00000085959.1	1994	1777.06	15	0.673388
ENSRNOT00000012604.4	2388	2171.06	409	15.0289
ENSRNOT00000040255.5	8832	8615.06	149.643	1.38572
ENSRNOT00000064025.3	9756	9539.06	0.0590909	0.000494187
ENSRNOT00000041130.5	9711	9494.06	0	0
ENSRNOT00000043646.4	9639	9422.06	499.797	4.23179
ENSRNOT00000082723.1	7725	7508.06	148.501	1.57789
ENSRNOT00000016129.5	1478	1261.06	221	13.9808
ENSRNOT00000013771.6	1294	1077.06	105	7.77724
ENSRNOT00000081759.1	942	725.252	0	0
ENSRNOT00000057891.1	411	197.673	0	0
ENSRNOT00000029238.5	834	617.511	27	3.48815
ENSRNOT00000005492.8	2454	2237.06	24	0.855874
ENSRNOT00000051252.4	2017	1800.06	0	0
ENSRNOT00000088209.1	2133	1916.06	0	0
ENSRNOT00000083686.1	1515	1298.06	0	0
ENSRNOT00000039997.4	604	388.681	302	61.9854
ENSRNOT00000006708.4	1781	1564.06	201	10.2522
ENSRNOT00000034477.6	2268	2051.06	162.3	6.31272
ENSRNOT00000083157.1	1164	947.06	205.7	17.3274
ENSRNOT00000007855.6	2993	2776.06	0	0
ENSRNOT00000081679.1	2402	2185.06	0	0
ENSRNOT00000043486.2	381	168.566	0	0
ENSRNOT00000047702.1	933	716.299	0	0
ENSRNOT00000017110.4	1734	1517.06	164	8.62417
ENSRNOT00000091053.1	1554	1337.06	0	0
ENSRNOT00000066520.3	1344	1127.06	13	0.920179
ENSRNOT00000079764.1	741	525.103	4	0.607703
ENSRNOT00000014388.7	4196	3979.06	0	0
ENSRNOT00000052063.5	4932	4715.06	144	2.43642
ENSRNOT00000079981.1	3424	3207.06	54.4313	1.354
ENSRNOT00000079524.1	3261	3044.06	107.543	2.81842
ENSRNOT00000085650.1	3042	2825.06	4.02564	0.11368
ENSRNOT00000080930.1	1593	1376.06	7	0.405823
ENSRNOT00000022818.4	1670	1453.06	0	0
ENSRNOT00000023661.5	3263	3046.06	122	3.1952
ENSRNOT00000066048.3	3148	2931.06	0	0
ENSRNOT00000072739.1	825	608.55	0	0
ENSRNOT00000030102.2	2223	2006.06	12.7941	0.508792
ENSRNOT00000077117.1	3101	2884.06	5.20594	0.144003
ENSRNOT00000038397.5	2095	1878.06	0	0
ENSRNOT00000023319.4	3068	2851.06	0	0
ENSRNOT00000036657.5	690	474.203	0	0
ENSRNOT00000023935.5	809	592.666	3030	407.858
ENSRNOT00000060871.4	9807	9590.06	1095.55	9.11357
ENSRNOT00000051512.5	9609	9392.06	32.1766	0.27331
ENSRNOT00000044972.6	9767	9550.06	0	0
ENSRNOT00000068065.1	993	776.06	20	2.05594
ENSRNOT00000017226.6	2263	2046.06	272	10.6054
ENSRNOT00000012463.5	4339	4122.06	6	0.116122
ENSRNOT00000092125.1	3851	3634.06	0	0
ENSRNOT00000020002.5	3275	3058.06	0	0
ENSRNOT00000051473.5	2235	2018.06	5	0.197657
ENSRNOT00000084601.1	2803	2586.06	8548	263.695
ENSRNOT00000022706.7	1782	1565.06	620	31.6036
ENSRNOT00000010264.6	4115	3898.06	351	7.18348
ENSRNOT00000025489.6	852	635.471	0	0
ENSRNOT00000011307.5	1586	1369.06	134	7.80834
ENSRNOT00000086502.1	651	435.494	0	0
ENSRNOT00000001817.7	1682	1465.06	309.688	16.8634
ENSRNOT00000065314.2	1313	1096.06	31.3125	2.27908
ENSRNOT00000021549.5	5336	5119.06	226	3.52204
ENSRNOT00000073962.2	2229	2012.06	0	0
ENSRNOT00000005346.4	1667	1450.06	133.967	7.37033
ENSRNOT00000071976.1	879	662.429	0	0
ENSRNOT00000013829.5	2142	1925.06	241	9.98732
ENSRNOT00000049969.4	357	145.928	0	0
ENSRNOT00000020753.7	2295	2078.06	16	0.61424
ENSRNOT00000068299.1	4149	3932.06	41	0.83184
ENSRNOT00000026378.4	4007	3790.06	18195	382.985
ENSRNOT00000011292.2	2641	2424.06	1882.05	61.939
ENSRNOT00000027346.2	4396	4179.06	0	0
ENSRNOT00000051966.1	927	710.299	0	0
ENSRNOT00000046001.3	939	722.299	0	0
ENSRNOT00000064696.2	4085	3868.06	62	1.27872
ENSRNOT00000017889.7	4973	4756.06	34	0.570306
ENSRNOT00000013228.4	2538	2321.06	95	3.26523
ENSRNOT00000077502.1	18521	18304.1	680.911	2.96769
ENSRNOT00000083354.1	1583	1366.06	113.183	6.60976
ENSRNOT00000089544.1	990	773.06	0	0
ENSRNOT00000044628.2	4387	4170.06	0	0
ENSRNOT00000017820.6	2225	2008.06	0	0
ENSRNOT00000077165.1	3520	3303.06	4.12291	0.099578
ENSRNOT00000013871.6	1888	1671.06	17	0.811583
ENSRNOT00000039294.4	393	180.147	0	0
ENSRNOT00000080799.1	2096	1879.06	0	0
ENSRNOT00000087669.1	2420	2203.06	0	0
ENSRNOT00000087957.1	2795	2578.06	0	0
ENSRNOT00000080820.1	2098	1881.06	0	0
ENSRNOT00000067751.2	3382	3165.06	1566	39.4717
ENSRNOT00000014134.3	889	672.344	0	0
ENSRNOT00000012597.6	1496	1279.06	66.5869	4.15311
ENSRNOT00000022348.6	510	295.406	1370	369.98
ENSRNOT00000085087.1	2538	2321.06	0	0
ENSRNOT00000064207.3	2353	2136.06	0	0
ENSRNOT00000055319.4	1931	1714.06	0	0
ENSRNOT00000044626.3	4259	4042.06	241	4.75653
ENSRNOT00000065721.2	4436	4219.06	84	1.58833
ENSRNOT00000074676.2	4122	3905.06	72	1.47089
ENSRNOT00000074209.2	4517	4300.06	8.60221	0.159592
ENSRNOT00000027756.6	1359	1142.06	1518	106.037
ENSRNOT00000042558.2	879	662.429	48	5.78067
ENSRNOT00000085918.1	672	456.322	0	0
ENSRNOT00000067907.2	3223	3006.06	83	2.20271
ENSRNOT00000010512.6	1286	1069.06	298	22.2377
ENSRNOT00000038556.4	2801	2584.06	6	0.185236
ENSRNOT00000014970.7	1602	1385.06	0	0
ENSRNOT00000037902.6	2582	2365.06	2816.08	94.9904
ENSRNOT00000080950.1	1755	1538.06	160.915	8.34641
ENSRNOT00000077360.1	1094	877.06	116.925	10.6354
ENSRNOT00000066549.3	936	719.299	9.07489	1.00649
ENSRNOT00000023543.5	4724	4507.06	75	1.32753
ENSRNOT00000030148.5	978	761.06	9.00503	0.943935
ENSRNOT00000081508.1	930	713.299	0	0
ENSRNOT00000073194.1	960	743.206	0	0
ENSRNOT00000086252.1	300	96.3521	0	0
ENSRNOT00000032481.5	1579	1362.06	69	4.04137
ENSRNOT00000015108.8	2259	2042.06	33.1024	1.29321
ENSRNOT00000017008.5	2098	1881.06	4	0.169642
ENSRNOT00000029651.1	1575	1358.06	0	0
ENSRNOT00000051304.3	918	701.299	0	0
ENSRNOT00000017833.5	1219	1002.06	785	62.496
ENSRNOT00000010975.5	1436	1219.06	0	0
ENSRNOT00000087076.1	3995	3778.06	5916.27	124.927
ENSRNOT00000055238.4	3974	3757.06	391.727	8.31785
ENSRNOT00000088024.1	635	419.55	0	0
ENSRNOT00000087672.1	507	292.444	0	0
ENSRNOT00000016464.6	1798	1581.06	73	3.68342
ENSRNOT00000013585.4	1242	1025.06	63	4.90306
ENSRNOT00000015466.5	1932	1715.06	2.04042	0.0949109
ENSRNOT00000015420.5	2569	2352.06	227.848	7.7281
ENSRNOT00000088049.1	2052	1835.06	36.1116	1.5699
ENSRNOT00000077436.1	1059	842.06	0	0
ENSRNOT00000022130.4	1212	995.06	2	0.160346
ENSRNOT00000000432.2	450	236.114	0	0
ENSRNOT00000056601.2	966	749.206	0	0
ENSRNOT00000041946.2	1671	1454.06	0	0
ENSRNOT00000077662.1	2264	2047.06	0	0
ENSRNOT00000001540.5	2691	2474.06	0	0
ENSRNOT00000010320.6	5195	4978.06	126.783	2.03178
ENSRNOT00000087334.1	2667	2450.06	3.93751	0.12821
ENSRNOT00000087398.1	4204	3987.06	156.28	3.12698
ENSRNOT00000080421.1	972	755.109	349.269	36.9
ENSRNOT00000014756.7	708	492.203	0	0
ENSRNOT00000081610.1	2015	1798.06	23	1.02047
ENSRNOT00000024751.6	1032	815.06	0	0
ENSRNOT00000010229.6	4081	3864.06	289.236	5.97153
ENSRNOT00000030532.3	2235	2018.06	35	1.3836
ENSRNOT00000006618.7	5144	4927.06	37	0.599087
ENSRNOT00000066161.4	402	188.873	0	0
ENSRNOT00000057061.3	375	162.857	0	0
ENSRNOT00000028709.7	4538	4321.06	179	3.30475
ENSRNOT00000077325.1	4399	4182.06	0	0
ENSRNOT00000090848.1	3256	3039.06	6	0.157503
ENSRNOT00000005353.7	3384	3167.06	0	0
ENSRNOT00000058204.2	976	759.109	780	81.9722
ENSRNOT00000087007.1	4004	3787.06	0	0
ENSRNOT00000089504.1	3685	3468.06	0	0
ENSRNOT00000083713.1	3297	3080.06	1.03594	0.0268319
ENSRNOT00000009008.5	2497	2280.06	120	4.19866
ENSRNOT00000021227.6	1419	1202.06	51	3.3847
ENSRNOT00000086505.1	1542	1325.06	0	0
ENSRNOT00000009111.5	1561	1344.06	0	0
ENSRNOT00000080828.1	7592	7375.06	682	7.37726
ENSRNOT00000020637.6	1800	1583.06	0	0
ENSRNOT00000019560.7	4489	4272.06	147	2.74509
ENSRNOT00000054686.2	4108	3891.06	0	0
ENSRNOT00000059530.4	1323	1106.06	7.72152	0.55693
ENSRNOT00000080068.1	2176	1959.06	5.27848	0.21495
ENSRNOT00000077767.1	9111	8894.06	482	4.32338
ENSRNOT00000071566.2	342	132.113	0	0
ENSRNOT00000004808.7	2145	1928.06	1831	75.7607
ENSRNOT00000044613.4	4686	4469.06	947	16.9048
ENSRNOT00000082945.1	2118	1901.06	321.805	13.5043
ENSRNOT00000056170.2	3893	3676.06	168.195	3.65011
ENSRNOT00000047198.3	2568	2351.06	9	0.30539
ENSRNOT00000002987.4	1776	1559.06	210.396	10.7659
ENSRNOT00000001476.5	1868	1651.06	650.147	31.4141
ENSRNOT00000001899.5	3059	2842.06	16	0.449121
ENSRNOT00000022790.8	3663	3446.06	5	0.115751
ENSRNOT00000010602.7	1423	1206.06	447	29.5675
ENSRNOT00000088553.1	1341	1124.06	1	0.0709719
ENSRNOT00000010243.5	1281	1064.06	0	0
ENSRNOT00000045699.4	5562	5345.06	7016.08	104.717
ENSRNOT00000043971.6	4533	4316.06	443.922	8.20531
ENSRNOT00000075365.2	2485	2268.06	1591	55.9618
ENSRNOT00000029602.5	2781	2564.06	0	0
ENSRNOT00000072069.1	1355	1138.06	0	0
ENSRNOT00000038383.5	3521	3304.06	99	2.39036
ENSRNOT00000081281.1	2337	2120.06	0	0
ENSRNOT00000003625.7	2577	2360.06	0	0
ENSRNOT00000073871.2	2122	1905.06	255.658	10.706
ENSRNOT00000078266.1	807	590.666	0	0
ENSRNOT00000071804.3	1101	884.06	300.342	27.1025
ENSRNOT00000018620.4	2040	1823.06	214	9.36459
ENSRNOT00000042366.3	1535	1318.06	54.0425	3.27097
ENSRNOT00000012676.4	3565	3348.06	8	0.190622
ENSRNOT00000086669.1	2283	2066.06	0	0
ENSRNOT00000054812.4	2061	1844.06	0	0
ENSRNOT00000065376.2	1888	1671.06	0	0
ENSRNOT00000082482.1	1476	1259.06	0	0
ENSRNOT00000031530.7	2643	2426.06	90	2.95949
ENSRNOT00000075283.1	2694	2477.06	0	0
ENSRNOT00000003986.5	1236	1019.06	6	0.469708
ENSRNOT00000041612.1	942	725.252	0	0
ENSRNOT00000030934.6	1774	1557.06	31	1.5883
ENSRNOT00000040229.3	1656	1439.06	64	3.54795
ENSRNOT00000002194.7	509	294.406	450	121.939
ENSRNOT00000027150.3	1072	855.06	1000	93.2995
ENSRNOT00000088707.1	4122	3905.06	0	0
ENSRNOT00000089209.1	792	575.891	0.000491119	6.80335e-05
ENSRNOT00000072155.1	936	719.299	42.9891	4.76788
ENSRNOT00000005794.6	381	168.566	0	0
ENSRNOT00000009077.7	4781	4564.06	5	0.0873967
ENSRNOT00000081471.1	2350	2133.06	0	0
ENSRNOT00000021532.4	1794	1577.06	7	0.3541
ENSRNOT00000019930.5	2072	1855.06	22	0.946108
ENSRNOT00000020175.8	1368	1151.06	13	0.900993
ENSRNOT00000074353.2	168	20.1097	41	162.65
ENSRNOT00000028703.5	3417	3200.06	339	8.45119
ENSRNOT00000004173.4	1478	1261.06	102	6.45269
ENSRNOT00000039275.3	1773	1556.06	39	1.99947
ENSRNOT00000013701.3	1277	1060.06	0	0
ENSRNOT00000074389.2	2995	2778.06	168.924	4.85095
ENSRNOT00000025815.3	1818	1601.06	89	4.43464
ENSRNOT00000046271.3	924	707.299	0	0
ENSRNOT00000017692.5	1603	1386.06	1556	89.5579
ENSRNOT00000009545.6	4483	4266.06	10	0.187003
ENSRNOT00000032726.5	1242	1025.06	0	0
ENSRNOT00000020123.4	3681	3464.06	7777.34	179.111
ENSRNOT00000060387.2	1100	883.06	0	0
ENSRNOT00000008938.6	6557	6340.06	297.245	3.74023
ENSRNOT00000057802.5	1677	1460.06	0.0227113	0.00124093
ENSRNOT00000040060.6	1668	1451.06	7.13841	0.392457
ENSRNOT00000067049.3	714	498.203	0	0
ENSRNOT00000052387.4	705	489.203	0	0
ENSRNOT00000073352.2	201	32.6494	0.838875	2.04974
ENSRNOT00000035280.5	7024	6807.06	1368	16.0326
ENSRNOT00000027505.6	5362	5145.06	846	13.1177
ENSRNOT00000012285.6	414	200.57	0	0
ENSRNOT00000060114.1	318	111.21	0	0
ENSRNOT00000050701.3	1614	1397.06	500	28.5516
ENSRNOT00000027662.7	774	557.963	245	35.0297
ENSRNOT00000087412.1	1053	836.06	0	0
ENSRNOT00000026032.6	3455	3238.06	17.5491	0.43236
ENSRNOT00000057673.3	3827	3610.06	671.679	14.8431
ENSRNOT00000050005.3	3637	3420.06	436.772	10.1882
ENSRNOT00000077868.1	1101	884.06	0	0
ENSRNOT00000066250.3	1213	996.06	41	3.28378
ENSRNOT00000065294.2	1298	1081.06	0	0
ENSRNOT00000005981.4	1077	860.06	4	0.371029
ENSRNOT00000022395.5	1583	1366.06	0	0
ENSRNOT00000075148.2	1717	1500.06	136.115	7.23889
ENSRNOT00000049411.5	3097	2880.06	76	2.10518
ENSRNOT00000029223.6	5661	5444.06	191.132	2.80082
ENSRNOT00000006783.5	3373	3156.06	9	0.227496
ENSRNOT00000019660.7	1347	1130.06	0	0
ENSRNOT00000062080.3	777	560.963	2	0.284428
ENSRNOT00000002500.7	794	577.854	109	15.0482
ENSRNOT00000042699.4	1420	1203.06	0	0
ENSRNOT00000026704.6	1005	788.06	544	55.0701
ENSRNOT00000022552.7	1262	1045.06	61	4.65655
ENSRNOT00000078190.1	1888	1671.06	11.7128	0.559171
ENSRNOT00000010546.7	2160	1943.06	14.2872	0.586594
ENSRNOT00000010103.6	2799	2582.06	104	3.21324
ENSRNOT00000007851.5	1909	1692.06	0	0
ENSRNOT00000087526.1	1074	857.06	0	0
ENSRNOT00000016454.5	1284	1067.06	4	0.299052
ENSRNOT00000081195.1	3266	3049.06	1288	33.6997
ENSRNOT00000011930.6	1975	1758.06	0	0
ENSRNOT00000037133.5	3544	3327.06	224.633	5.38628
ENSRNOT00000087122.1	2211	1994.06	369.367	14.7773
ENSRNOT00000036823.2	1628	1411.06	0	0
ENSRNOT00000067490.3	3493	3276.06	10.2302	0.249121
ENSRNOT00000023659.6	2719	2502.06	213	6.79138
ENSRNOT00000016521.7	1534	1317.06	15	0.908577
ENSRNOT00000016414.2	1734	1517.06	29.2614	1.53875
ENSRNOT00000012371.4	845	628.471	0	0
ENSRNOT00000059448.3	1017	800.06	0	0
ENSRNOT00000082419.1	1667	1450.06	424.932	23.3781
ENSRNOT00000073694.1	384	171.466	0	0
ENSRNOT00000005204.4	841	624.471	87	11.1143
ENSRNOT00000077577.1	1645	1428.06	32.0926	1.79281
ENSRNOT00000006366.7	1783	1566.06	336.907	17.1624
ENSRNOT00000031786.5	3180	2963.06	289	7.78097
ENSRNOT00000087679.1	945	728.206	0	0
ENSRNOT00000022346.3	2927	2710.06	0	0
ENSRNOT00000089941.1	1691	1474.06	0	0
ENSRNOT00000028733.4	252	61.4566	0	0
ENSRNOT00000020152.3	2925	2708.06	336.667	9.91786
ENSRNOT00000011019.3	1163	946.06	2	0.16865
ENSRNOT00000084390.1	5862	5645.06	45.5784	0.64412
ENSRNOT00000080945.1	5056	4839.06	2146.85	35.393
ENSRNOT00000022370.6	3131	2914.06	114	3.12092
ENSRNOT00000026114.3	708	492.203	45	7.29365
ENSRNOT00000018246.7	2373	2156.06	34	1.25804
ENSRNOT00000031871.5	1930	1713.06	426	19.8387
ENSRNOT00000071109.3	1571	1354.06	0	0
ENSRNOT00000048677.4	2134	1917.06	0	0
ENSRNOT00000058315.5	2679	2462.06	97.3334	3.15384
ENSRNOT00000091652.1	1839	1622.06	5.79184	0.284856
ENSRNOT00000010482.7	1722	1505.06	7.50101	0.397596
ENSRNOT00000079769.1	2108	1891.06	76.3738	3.22192
ENSRNOT00000006883.6	837	620.471	12	1.54289
ENSRNOT00000081026.1	6031	5814.06	155.287	2.13075
ENSRNOT00000000248.2	1683	1466.06	2.71268	0.147612
ENSRNOT00000088172.1	2312	2095.06	0	0
ENSRNOT00000046288.4	3093	2876.06	1	0.0277382
ENSRNOT00000081705.1	1304	1087.06	4.37484	0.321059
ENSRNOT00000086214.1	1353	1136.06	7.62516	0.535456
ENSRNOT00000029848.3	2526	2309.06	0	0
ENSRNOT00000040091.4	803	586.704	11	1.49572
ENSRNOT00000019311.5	837	620.471	0	0
ENSRNOT00000092211.1	887	670.344	0	0
ENSRNOT00000049512.5	1586	1369.06	0	0
ENSRNOT00000075165.2	2060	1843.06	86	3.7225
ENSRNOT00000002807.3	2408	2191.06	0	0
ENSRNOT00000026395.3	2183	1966.06	0	0
ENSRNOT00000016484.2	939	722.299	0	0
ENSRNOT00000006886.6	2689	2472.06	333	10.7464
ENSRNOT00000003080.4	1049	832.06	0	0
ENSRNOT00000016997.7	3354	3137.06	59	1.50039
ENSRNOT00000072577.1	933	716.299	0	0
ENSRNOT00000018177.5	1587	1370.06	0	0
ENSRNOT00000039754.6	1002	785.06	0	0
ENSRNOT00000005461.5	2445	2228.06	0	0
ENSRNOT00000078914.1	1563	1346.06	24.1744	1.43274
ENSRNOT00000016240.7	3655	3438.06	125	2.9005
ENSRNOT00000085012.1	3354	3137.06	120	3.05165
ENSRNOT00000087737.1	1641	1424.06	0	0
ENSRNOT00000016702.2	981	764.06	0	0
ENSRNOT00000091475.1	711	495.203	0	0
ENSRNOT00000082885.1	411	197.673	2.6	1.04931
ENSRNOT00000065156.3	390	177.217	0	0
ENSRNOT00000081766.1	1467	1250.06	18.92	1.20744
ENSRNOT00000089436.1	393	180.147	17	7.52831
ENSRNOT00000013088.5	5027	4810.06	5219	86.5592
ENSRNOT00000077607.1	936	719.299	0	0
ENSRNOT00000046129.4	381	168.566	0	0
ENSRNOT00000017613.6	9777	9560.06	1162.86	9.70384
ENSRNOT00000015383.6	2965	2748.06	550	15.9666
ENSRNOT00000085840.1	300	96.3521	0	0
ENSRNOT00000072685.3	2967	2750.06	572	16.5932
ENSRNOT00000047434.3	1342	1125.06	0	0
ENSRNOT00000086223.1	1167	950.06	0	0
ENSRNOT00000016976.7	1117	900.06	7	0.620444
ENSRNOT00000023293.2	939	722.299	0	0
ENSRNOT00000006087.2	4158	3941.06	34	0.688243
ENSRNOT00000046196.2	924	707.299	0	0
ENSRNOT00000075356.1	900	683.344	0	0
ENSRNOT00000009650.6	1318	1101.06	0	0
ENSRNOT00000085822.1	1321	1104.06	0	0
ENSRNOT00000078264.1	1506	1289.06	0	0
ENSRNOT00000005753.5	3005	2788.06	48	1.37346
ENSRNOT00000056735.3	10610	10393.1	760.708	5.83917
ENSRNOT00000084214.1	9690	9473.06	182.292	1.53516
ENSRNOT00000002407.5	4787	4570.06	904	15.7806
ENSRNOT00000045223.5	5434	5217.06	85	1.29978
ENSRNOT00000071859.1	945	728.206	0	0
ENSRNOT00000017048.3	2847	2630.06	0	0
ENSRNOT00000085995.1	2330	2113.06	145.29	5.4853
ENSRNOT00000045314.3	2169	1952.06	464.804	18.9956
ENSRNOT00000085849.1	1920	1703.06	1.90607	0.0892862
ENSRNOT00000061693.4	4755	4538.06	485	8.52605
ENSRNOT00000063869.1	1285	1068.06	0	0
ENSRNOT00000026177.7	738	522.137	16	2.44462
ENSRNOT00000020527.4	2223	2006.06	57	2.26677
ENSRNOT00000022336.8	2067	1850.06	20	0.862423
ENSRNOT00000077462.1	1303	1086.06	0	0
ENSRNOT00000028644.6	1435	1218.06	0	0
ENSRNOT00000079631.1	1251	1034.06	0	0
ENSRNOT00000010561.4	4075	3858.06	17	0.351525
ENSRNOT00000078390.1	3597	3380.06	98	2.31301
ENSRNOT00000008700.5	933	716.299	0	0
ENSRNOT00000081569.1	342	132.113	0	0
ENSRNOT00000077826.1	2604	2387.06	30	1.00261
ENSRNOT00000027518.5	1448	1231.06	26	1.68488
ENSRNOT00000027593.6	879	662.429	1	0.120431
ENSRNOT00000010636.6	5411	5194.06	361	5.54468
ENSRNOT00000011869.6	2526	2309.06	1.01947	0.0352221
ENSRNOT00000003240.6	1737	1520.06	52	2.7291
ENSRNOT00000006720.4	1333	1116.06	44	3.14515
ENSRNOT00000084437.1	4184	3967.06	5294.45	106.47
ENSRNOT00000032792.5	2757	2540.06	3194.55	100.333
ENSRNOT00000009898.6	2514	2297.06	27.1251	0.942054
ENSRNOT00000018442.5	3434	3217.06	133	3.29814
ENSRNOT00000029053.5	1537	1320.06	0	0
ENSRNOT00000030400.2	2126	1909.06	7	0.292519
ENSRNOT00000072684.2	1920	1703.06	25	1.17108
ENSRNOT00000045224.6	5001	4784.06	776	12.9402
ENSRNOT00000065246.2	3676	3459.06	0	0
ENSRNOT00000077477.1	3572	3355.06	13	0.309114
ENSRNOT00000044151.3	318	111.21	0	0
ENSRNOT00000081140.1	1375	1158.06	19.0498	1.31231
ENSRNOT00000080203.1	1262	1045.06	0	0
ENSRNOT00000035813.2	960	743.206	0	0
ENSRNOT00000086193.1	1446	1229.06	0	0
ENSRNOT00000065584.3	1305	1088.06	0	0
ENSRNOT00000048400.4	336	126.644	0	0
ENSRNOT00000028323.6	518	303.386	0	0
ENSRNOT00000086276.1	4688	4471.06	385	6.86952
ENSRNOT00000081434.1	4565	4348.06	0.000129097	2.36864e-06
ENSRNOT00000085865.1	1290	1073.06	76.931	5.71944
ENSRNOT00000091297.1	3408	3191.06	480.95	12.0238
ENSRNOT00000020940.5	3454	3237.06	0	0
ENSRNOT00000064128.3	3708	3491.06	0	0
ENSRNOT00000037901.6	7613	7396.06	213	2.2975
ENSRNOT00000042058.5	2996	2779.06	12.1004	0.347359
ENSRNOT00000070821.1	1618	1401.06	2.89959	0.165104
ENSRNOT00000082108.1	2830	2613.06	75.7227	2.31182
ENSRNOT00000083983.1	4507	4290.06	168.589	3.13503
ENSRNOT00000035404.5	2977	2760.06	0	0
ENSRNOT00000064667.1	2849	2632.06	49	1.48517
ENSRNOT00000001669.4	948	731.206	4	0.436412
ENSRNOT00000052302.4	1405	1188.06	1	0.0671487
ENSRNOT00000077725.1	1729	1512.06	0	0
ENSRNOT00000034845.5	1747	1530.06	0	0
ENSRNOT00000087866.1	2590	2373.06	119	4.0005
ENSRNOT00000017714.4	2628	2411.06	4.56246e-05	1.50962e-06
ENSRNOT00000045096.2	666	450.322	21	3.72025
ENSRNOT00000066351.2	465	250.927	0	0
ENSRNOT00000089943.1	747	531.103	0	0
ENSRNOT00000036012.5	1263	1046.06	0	0
ENSRNOT00000091669.1	1480	1263.06	0	0
ENSRNOT00000013354.6	1640	1423.06	82	4.59692
ENSRNOT00000087230.1	2203	1986.06	21.4322	0.860894
ENSRNOT00000064905.1	4333	4116.06	46.2212	0.895851
ENSRNOT00000072031.1	1204	987.06	24.2685	1.96144
ENSRNOT00000027745.6	2699	2482.06	0	0
ENSRNOT00000043672.4	2181	1964.06	0	0
ENSRNOT00000088857.1	264	69.3985	0	0
ENSRNOT00000050651.1	939	722.299	0	0
ENSRNOT00000057960.1	465	250.927	0	0
ENSRNOT00000018890.7	1519	1302.06	0	0
ENSRNOT00000082904.1	8412	8195.06	2.36373	0.0230103
ENSRNOT00000015223.2	4945	4728.06	0.637317	0.0107535
ENSRNOT00000035463.5	2963	2746.06	0	0
ENSRNOT00000043157.2	1125	908.06	0	0
ENSRNOT00000052009.4	1266	1049.06	0	0
ENSRNOT00000036666.5	3789	3572.06	119	2.65769
ENSRNOT00000041552.3	1917	1700.06	0	0
ENSRNOT00000040545.4	399	185.958	5	2.14502
ENSRNOT00000021357.6	2468	2251.06	0	0
ENSRNOT00000075526.1	297	93.9213	0	0
ENSRNOT00000065105.1	699	483.203	342	56.4642
ENSRNOT00000042386.3	1890	1673.06	10.8434	0.517046
ENSRNOT00000078023.1	1440	1223.06	0	0
ENSRNOT00000090366.1	6353	6136.06	494.195	6.42518
ENSRNOT00000088169.1	2177	1960.06	17.7835	0.72381
ENSRNOT00000090018.1	933	716.299	0	0
ENSRNOT00000035758.5	4661	4444.06	0	0
ENSRNOT00000043710.1	936	719.299	0	0
ENSRNOT00000036625.5	542	327.099	0	0
ENSRNOT00000064511.2	294	91.6151	0	0
ENSRNOT00000043752.4	869	652.429	28	3.42374
ENSRNOT00000026870.6	1446	1229.06	0	0
ENSRNOT00000079989.1	1509	1292.06	547	33.7739
ENSRNOT00000064900.3	1860	1643.06	428	20.781
ENSRNOT00000052379.4	240	53.7411	0	0
ENSRNOT00000037509.5	6567	6350.06	186.051	2.33739
ENSRNOT00000004723.3	1563	1346.06	51	3.02261
ENSRNOT00000018942.4	2465	2248.06	19	0.674251
ENSRNOT00000091464.1	1336	1119.06	359.565	25.633
ENSRNOT00000017472.7	900	683.344	139.435	16.2783
ENSRNOT00000035084.6	4397	4180.06	97	1.85125
ENSRNOT00000078380.1	135	24.3692	0	0
ENSRNOT00000041508.4	1122	905.06	46	4.05468
ENSRNOT00000074262.1	1605	1388.06	4.5	0.258631
ENSRNOT00000023890.7	4204	3987.06	716.125	14.3289
ENSRNOT00000088624.1	2883	2666.06	148.875	4.45479
ENSRNOT00000083363.1	2631	2414.06	0	0
ENSRNOT00000087452.1	699	483.203	126	20.8026
ENSRNOT00000025615.7	922	705.299	37	4.18509
ENSRNOT00000045275.5	2522	2305.06	1.10305e-08	3.81757e-10
ENSRNOT00000042432.6	2471	2254.06	12	0.424709
ENSRNOT00000074801.3	1671	1454.06	0	0
ENSRNOT00000074869.1	312	106.015	0	0
ENSRNOT00000031951.4	1611	1394.06	2	0.114452
ENSRNOT00000023645.5	3447	3230.06	4018	99.2374
ENSRNOT00000018300.5	1755	1538.06	199	10.3218
ENSRNOT00000082141.1	4808	4591.06	27	0.469167
ENSRNOT00000066975.1	2442	2225.06	0	0
ENSRNOT00000086919.1	1183	966.06	0	0
ENSRNOT00000025254.5	1204	987.06	0	0
ENSRNOT00000004948.5	1462	1245.06	99	6.34338
ENSRNOT00000023712.5	3819	3602.06	260	5.75836
ENSRNOT00000005190.4	654	438.466	31	5.6403
ENSRNOT00000085661.1	1655	1438.06	0	0
ENSRNOT00000056694.4	1868	1651.06	3.53546	0.170828
ENSRNOT00000056693.3	1479	1262.06	0	0
ENSRNOT00000056692.4	1701	1484.06	0	0
ENSRNOT00000081447.1	1401	1184.06	5.46454	0.368176
ENSRNOT00000059520.3	150	18.5984	0	0
ENSRNOT00000058819.1	456	241.99	0	0
ENSRNOT00000017339.7	5876	5659.06	0	0
ENSRNOT00000082869.1	2651	2434.06	650	21.3039
ENSRNOT00000086245.1	2091	1874.06	0	0
ENSRNOT00000048997.2	294	91.6151	0	0
ENSRNOT00000068082.1	7183	6966.06	555	6.35597
ENSRNOT00000033998.4	3687	3470.06	69	1.58631
ENSRNOT00000010296.5	2349	2132.06	11	0.411594
ENSRNOT00000070832.1	3150	2933.06	118	3.2095
ENSRNOT00000049513.3	936	719.299	0	0
ENSRNOT00000073400.2	828	611.511	0	0
ENSRNOT00000014664.7	3711	3494.06	75	1.71241
ENSRNOT00000022107.3	2857	2640.06	263.309	7.95662
ENSRNOT00000089251.1	2002	1785.06	147.691	6.60049
ENSRNOT00000077384.1	942	725.252	0	0
ENSRNOT00000078174.1	438	224.158	0	0
ENSRNOT00000064910.2	4100	3883.06	5896	121.132
ENSRNOT00000042714.3	1938	1721.06	85	3.94003
ENSRNOT00000008414.5	2858	2641.06	260	7.85364
ENSRNOT00000009207.5	607	391.681	57	11.6096
ENSRNOT00000005919.5	2568	2351.06	33.1026	1.12325
ENSRNOT00000040386.3	369	157.181	0	0
ENSRNOT00000026702.6	1602	1385.06	0	0
ENSRNOT00000075270.1	2622	2405.06	91	3.0185
ENSRNOT00000000167.5	1648	1431.06	9	0.501719
ENSRNOT00000081996.1	351	140.304	0	0
ENSRNOT00000073285.1	945	728.206	0	0
ENSRNOT00000006006.6	423	209.437	19.3618	7.37511
ENSRNOT00000073930.1	1937	1720.06	8.39509	0.389366
ENSRNOT00000078958.1	282	82.4088	0	0
ENSRNOT00000050249.2	2698	2481.06	664.113	21.3541
ENSRNOT00000078793.1	2364	2147.06	453.887	16.8647
ENSRNOT00000081310.1	414	200.57	0	0
ENSRNOT00000027695.6	1982	1765.06	29	1.31073
ENSRNOT00000020411.7	4384	4167.06	737	14.1096
ENSRNOT00000027226.5	1168	951.06	0	0
ENSRNOT00000092160.1	3933	3716.06	714.522	15.3394
ENSRNOT00000019618.4	4095	3878.06	622.405	12.8037
ENSRNOT00000074266.2	474	259.878	0	0
ENSRNOT00000031026.4	1137	920.06	275.108	23.8541
ENSRNOT00000057177.3	2108	1891.06	840	35.4364
ENSRNOT00000086579.1	1954	1737.06	0	0
ENSRNOT00000079424.1	2993	2776.06	97.8848	2.81295
ENSRNOT00000016984.5	306	101.09	4	3.15666
ENSRNOT00000046126.3	2142	1925.06	599	24.8233
ENSRNOT00000004815.5	1727	1510.06	0	0
ENSRNOT00000067479.1	780	563.891	35	4.95164
ENSRNOT00000001580.6	2154	1937.06	0	0
ENSRNOT00000079207.1	2108	1891.06	20	0.843725
ENSRNOT00000079678.1	2026	1809.06	77.3568	3.41131
ENSRNOT00000016205.6	2024	1807.06	0	0
ENSRNOT00000058817.5	5899	5682.06	461.912	6.48529
ENSRNOT00000030760.4	2555	2338.06	32.0882	1.09488
ENSRNOT00000042108.5	552	337.035	1.04954	0.248427
ENSRNOT00000023226.6	10570	10353.1	23.4371	0.180597
ENSRNOT00000084337.1	1848	1631.06	25.6007	1.25215
ENSRNOT00000017770.5	1769	1552.06	456.399	23.4592
ENSRNOT00000064386.2	4337	4120.06	3916.05	75.8265
ENSRNOT00000084777.1	3154	2937.06	0	0
ENSRNOT00000087120.1	2427	2210.06	980.951	35.4095
ENSRNOT00000010720.3	4383	4166.06	1040	19.9152
ENSRNOT00000074274.2	2974	2757.06	651.913	18.8634
ENSRNOT00000071241.3	2853	2636.06	40.0872	1.21318
ENSRNOT00000077593.1	2685	2468.06	0	0
ENSRNOT00000036769.6	1431	1214.06	28	1.8399
ENSRNOT00000017824.5	3471	3254.06	0	0
ENSRNOT00000085670.1	3203	2986.06	0	0
ENSRNOT00000083535.1	2851	2634.06	0	0
ENSRNOT00000019283.6	3796	3579.06	268	5.97368
ENSRNOT00000031683.4	349	138.506	0	0
ENSRNOT00000073029.1	399	185.958	3	1.28701
ENSRNOT00000014925.5	2709	2492.06	0	0
ENSRNOT00000033672.3	1627	1410.06	0	0
ENSRNOT00000089492.1	423	209.437	0	0
ENSRNOT00000089637.1	1832	1615.06	6	0.296373
ENSRNOT00000032995.6	486	271.774	0	0
ENSRNOT00000031481.3	1503	1286.06	21.5	1.33369
ENSRNOT00000082079.1	8236	8019.06	268.68	2.67293
ENSRNOT00000024825.5	8103	7886.06	105.32	1.06544
ENSRNOT00000032316.4	625	409.63	0	0
ENSRNOT00000013342.6	1810	1593.06	92	4.60714
ENSRNOT00000021704.4	1044	827.06	4	0.385833
ENSRNOT00000018981.4	954	737.206	0	0
ENSRNOT00000077805.1	963	746.206	0	0
ENSRNOT00000006412.6	1144	927.06	164	14.1128
ENSRNOT00000078249.1	2405	2188.06	0	0
ENSRNOT00000008035.5	2744	2527.06	115	3.63043
ENSRNOT00000004643.3	939	722.299	0	0
ENSRNOT00000074570.1	1856	1639.06	0	0
ENSRNOT00000071039.1	420	206.464	0	0
ENSRNOT00000022254.5	1896	1679.06	0	0
ENSRNOT00000022068.5	1604	1387.06	0	0
ENSRNOT00000025362.3	2763	2546.06	146.455	4.58892
ENSRNOT00000047450.3	2917	2700.06	22226	656.696
ENSRNOT00000022380.6	1667	1450.06	0	0
ENSRNOT00000067646.2	2414	2197.06	57	2.06971
ENSRNOT00000005786.6	1258	1041.06	972.391	74.5145
ENSRNOT00000087826.1	1748	1531.06	0	0
ENSRNOT00000029621.6	1742	1525.06	0	0
ENSRNOT00000037684.6	2625	2408.06	39	1.29203
ENSRNOT00000037072.4	1453	1236.06	8	0.516329
ENSRNOT00000091442.1	7999	7782.06	39.2743	0.402615
ENSRNOT00000016093.3	7216	6999.06	225.702	2.57259
ENSRNOT00000009727.2	1388	1171.06	2	0.136247
ENSRNOT00000075429.2	192	28.5661	22.9392	64.0625
ENSRNOT00000088110.1	3875	3658.06	0	0
ENSRNOT00000047831.2	3389	3172.06	4	0.100599
ENSRNOT00000071201.2	3447	3230.06	14	0.345775
ENSRNOT00000088653.1	957	740.206	0	0
ENSRNOT00000088357.1	1283	1066.06	258.875	19.3724
ENSRNOT00000061992.2	1373	1156.06	86.1254	5.94329
ENSRNOT00000066249.1	924	707.299	0	0
ENSRNOT00000082303.1	2896	2679.06	4	0.119112
ENSRNOT00000020323.3	763	546.999	0	0
ENSRNOT00000050607.3	945	728.206	0	0
ENSRNOT00000022432.5	3258	3041.06	408	10.7031
ENSRNOT00000001679.7	3078	2861.06	5	0.139418
ENSRNOT00000072951.2	798	581.779	0	0
ENSRNOT00000022522.5	4124	3907.06	36	0.73507
ENSRNOT00000026155.7	825	608.55	124	16.2555
ENSRNOT00000084718.1	894	677.344	13.3375	1.57088
[truncated: 39,035 more rows]
