# Supplementary material for: Free circular introns with an unusual branchpoint in neuronal projections
Source: eLife. 2019 Nov 7;8:e47809. doi: 10.7554/eLife.47809 (PMC6879206; doi:10.7554/eLife.47809)
Supplement: Source code 1. [file elife-47809-code1.gz › Saini19-supplement/data_tables_for_saini_et_al_19/kallisto_output_for_diff_expression_by_sleuth/cbp_5rep/pr3/kallisto/abundance.tsv]

target_id	length	eff_length	est_counts	tpm
ENSRNOT00000067916.3	1823	1669.61	28	0.596045
ENSRNOT00000000471.6	2693	2539.61	136.717	1.91333
ENSRNOT00000084420.1	798	645.06	17.2832	0.952269
ENSRNOT00000017829.4	1912	1758.61	3	0.06063
ENSRNOT00000072054.2	1800	1646.61	0	0
ENSRNOT00000061930.4	1143	989.61	25	0.897866
ENSRNOT00000009763.5	5978	5824.61	10.0222	0.0611553
ENSRNOT00000020339.7	8047	7893.61	366	1.64794
ENSRNOT00000005273.7	2527	2373.61	660.065	9.88355
ENSRNOT00000018987.3	2188	2034.61	0	0
ENSRNOT00000071707.3	3044	2890.61	0.726602	0.00893394
ENSRNOT00000073435.2	2664	2510.61	11.1149	0.157349
ENSRNOT00000048033.3	567	415.068	0	0
ENSRNOT00000059467.4	412	261.021	202	27.505
ENSRNOT00000043686.2	1505	1351.61	0	0
ENSRNOT00000001973.3	2315	2161.61	40	0.657686
ENSRNOT00000023584.6	3080	2926.61	0	0
ENSRNOT00000078650.1	2937	2783.61	31	0.395812
ENSRNOT00000007309.6	2963	2809.61	0	0
ENSRNOT00000026875.5	1574	1420.61	1201	30.0472
ENSRNOT00000068623.2	2186	2032.61	9	0.157371
ENSRNOT00000004104.6	2128	1974.61	23	0.413983
ENSRNOT00000034448.5	5460	5306.61	241.344	1.61642
ENSRNOT00000006953.6	1405	1251.61	53	1.50502
ENSRNOT00000068030.2	1651	1497.61	0	0
ENSRNOT00000008743.6	3456	3302.61	93	1.00083
ENSRNOT00000025294.6	3092	2938.61	376	4.54759
ENSRNOT00000005768.7	1421	1267.61	0	0
ENSRNOT00000033977.6	2558	2404.61	27	0.399075
ENSRNOT00000060703.3	1601	1447.61	0	0
ENSRNOT00000004880.4	862	708.819	0	0
ENSRNOT00000020699.2	927	773.682	0	0
ENSRNOT00000025550.6	1508	1354.61	138	3.62077
ENSRNOT00000038938.3	1708	1554.61	0	0
ENSRNOT00000026526.5	1736	1582.61	765	17.18
ENSRNOT00000040170.6	2360	2206.61	238	3.83343
ENSRNOT00000039876.5	3315	3161.61	206.881	2.32568
ENSRNOT00000001261.6	950	796.682	192	8.56548
ENSRNOT00000012644.4	5518	5364.61	52	0.344509
ENSRNOT00000011287.6	5316	5162.61	261.71	1.80172
ENSRNOT00000046167.1	939	785.682	0	0
ENSRNOT00000017022.7	3932	3778.61	85	0.799508
ENSRNOT00000075420.2	4715	4561.61	456	3.5529
ENSRNOT00000033486.6	1812	1658.61	0	0
ENSRNOT00000077727.1	1728	1574.61	0	0
ENSRNOT00000002247.6	3614	3460.61	67	0.68811
ENSRNOT00000023483.6	609	456.951	0	0
ENSRNOT00000023550.7	5445	5291.61	467	3.13664
ENSRNOT00000039059.3	6454	6300.61	727	4.10098
ENSRNOT00000080623.1	5331	5177.61	0	0
ENSRNOT00000021348.5	639	486.826	0	0
ENSRNOT00000042142.1	2815	2661.61	0	0
ENSRNOT00000013501.7	5841	5687.61	209	1.30603
ENSRNOT00000041750.4	669	516.779	12	0.8253
ENSRNOT00000037371.3	3252	3098.61	10	0.114701
ENSRNOT00000018877.7	3112	2958.61	227	2.72693
ENSRNOT00000014407.5	448	296.872	1391	166.53
ENSRNOT00000048460.3	408	257.068	1.00315	0.138693
ENSRNOT00000022324.6	2534	2380.61	7	0.104507
ENSRNOT00000011263.6	1938	1784.61	0	0
ENSRNOT00000086491.1	4023	3869.61	16	0.146956
ENSRNOT00000033621.4	1204	1050.61	0	0
ENSRNOT00000072098.2	5627	5473.61	29	0.188304
ENSRNOT00000083578.1	5851	5697.61	0	0
ENSRNOT00000020822.6	3859	3705.61	108	1.03586
ENSRNOT00000043588.1	297	148.417	0	0
ENSRNOT00000089831.1	1794	1640.61	0	0
ENSRNOT00000031484.3	1118	964.61	5	0.184227
ENSRNOT00000026969.6	2427	2273.61	14	0.218851
ENSRNOT00000057854.1	405	254.091	0	0
ENSRNOT00000014337.4	936	782.682	0	0
ENSRNOT00000063952.1	2006	1852.61	87	1.66906
ENSRNOT00000034446.2	1557	1403.61	16	0.405144
ENSRNOT00000036745.6	1212	1058.61	101	3.39095
ENSRNOT00000051917.2	378	227.374	3.49644	0.546539
ENSRNOT00000006482.3	641	488.826	0	0
ENSRNOT00000020366.5	2183	2029.61	296	5.1834
ENSRNOT00000026280.4	2470	2316.61	59.6903	0.91577
ENSRNOT00000049256.5	836	682.819	0	0
ENSRNOT00000063879.1	1181	1027.61	0	0
ENSRNOT00000001941.3	728	575.388	143	8.83306
ENSRNOT00000003001.6	7766	7612.61	50.0282	0.23357
ENSRNOT00000000874.4	2337	2183.61	494	8.04059
ENSRNOT00000084511.1	2136	1982.61	0	0
ENSRNOT00000080322.1	2443	2289.61	1.0001	0.0155245
ENSRNOT00000077428.1	2763	2609.61	20.7519	0.28263
ENSRNOT00000027360.5	3674	3520.61	34.4434	0.347716
ENSRNOT00000047230.5	474	322.593	0	0
ENSRNOT00000068269.2	3493	3339.61	8.70597	0.0926525
ENSRNOT00000084005.1	1740	1586.61	0	0
ENSRNOT00000079417.1	1575	1421.61	1.29403	0.0323519
ENSRNOT00000037194.1	960	806.61	0	0
ENSRNOT00000081136.1	2496	2342.61	306.985	4.65751
ENSRNOT00000073148.2	2439	2285.61	115.016	1.78851
ENSRNOT00000071615.3	2336	2182.61	394.999	6.43214
ENSRNOT00000071333.2	549	397.14	0	0
ENSRNOT00000033483.4	875	721.819	0	0
ENSRNOT00000060614.3	1469	1315.61	0	0
ENSRNOT00000083800.1	924	770.752	0	0
ENSRNOT00000055398.2	4749	4595.61	5	0.038669
ENSRNOT00000015540.7	2800	2646.61	161	2.16208
ENSRNOT00000014910.5	652	499.826	2791	198.462
ENSRNOT00000015635.5	1272	1118.61	23	0.730777
ENSRNOT00000027214.4	679	526.591	0	0
ENSRNOT00000023114.6	2309	2155.61	0	0
ENSRNOT00000084297.1	1681	1527.61	16	0.372257
ENSRNOT00000065115.2	906	752.752	0	0
ENSRNOT00000084198.1	1807	1653.61	4	0.0859731
ENSRNOT00000082860.1	603	450.951	0	0
ENSRNOT00000036951.2	4845	4691.61	39	0.295446
ENSRNOT00000015546.4	2570	2416.61	54	0.794187
ENSRNOT00000071833.1	918	764.752	0	0
ENSRNOT00000031908.6	1294	1140.61	0	0
ENSRNOT00000087818.1	2628	2474.61	1	0.0143625
ENSRNOT00000089549.1	948	794.682	0	0
ENSRNOT00000008410.5	1492	1338.61	63	1.67272
ENSRNOT00000060213.3	1755	1601.61	4	0.0887644
ENSRNOT00000051043.3	249	105.572	0	0
ENSRNOT00000072904.3	2277	2123.61	0	0
ENSRNOT00000081433.1	1308	1154.61	1	0.0307823
ENSRNOT00000071977.2	1336	1182.61	0	0
ENSRNOT00000006168.7	1565	1411.61	9	0.226602
ENSRNOT00000081156.1	1008	854.61	0	0
ENSRNOT00000025725.6	1118	964.61	0	0
ENSRNOT00000018164.6	1918	1764.61	19.748	0.397749
ENSRNOT00000051258.3	2396	2242.61	0	0
ENSRNOT00000074950.1	255	110.542	0	0
ENSRNOT00000064015.2	3847	3693.61	42.7252	0.411121
ENSRNOT00000075423.2	1814	1660.61	492.945	10.5503
ENSRNOT00000080686.1	1660	1506.61	4.0552	0.0956637
ENSRNOT00000024408.4	2490	2336.61	170.999	2.60102
ENSRNOT00000084950.1	2460	2306.61	0.000704648	1.08576e-05
ENSRNOT00000044455.5	327	177.08	0	0
ENSRNOT00000090597.1	6617	6463.61	140.874	0.774623
ENSRNOT00000089006.1	2887	2733.61	54.1264	0.703734
ENSRNOT00000083005.1	11117	10963.6	528.941	1.7147
ENSRNOT00000019320.2	10110	9956.61	4080.06	14.5643
ENSRNOT00000051805.4	465	313.68	0	0
ENSRNOT00000002169.6	2521	2367.61	481	7.22056
ENSRNOT00000034485.6	816	663.002	0	0
ENSRNOT00000064466.4	744	591.282	0	0
ENSRNOT00000043498.6	2828	2674.61	34.7804	0.462178
ENSRNOT00000002645.4	2059	1905.61	12.2196	0.227908
ENSRNOT00000072947.1	735	582.335	0	0
ENSRNOT00000034300.6	2793	2639.61	32	0.43087
ENSRNOT00000047856.1	912	758.752	0	0
ENSRNOT00000052120.5	1800	1646.61	363	7.83523
ENSRNOT00000074915.1	864	710.819	0	0
ENSRNOT00000073984.1	438	286.898	0	0
ENSRNOT00000009697.7	1849	1695.61	18.0006	0.377309
ENSRNOT00000071358.2	693	540.591	0	0
ENSRNOT00000042211.4	372	221.415	0	0
ENSRNOT00000006050.6	5283	5129.61	87	0.602797
ENSRNOT00000045439.1	966	812.61	0	0
ENSRNOT00000071925.2	863	709.819	2	0.100143
ENSRNOT00000030112.5	2500	2346.61	0	0
ENSRNOT00000051823.4	351	200.602	0	0
ENSRNOT00000086812.1	12140	11986.6	65.3632	0.193809
ENSRNOT00000050555.3	9756	9602.61	48.6368	0.180016
ENSRNOT00000006308.4	1396	1242.61	13	0.37183
ENSRNOT00000087329.1	1739	1585.61	0	0
ENSRNOT00000073130.1	489	337.503	0	0
ENSRNOT00000055995.2	1820	1666.61	18	0.383861
ENSRNOT00000070962.3	4227	4073.61	112	0.97718
ENSRNOT00000019968.7	2806	2652.61	74	0.991503
ENSRNOT00000004956.4	4765	4611.61	11	0.0847766
ENSRNOT00000027734.5	763	610.228	226	13.1629
ENSRNOT00000074150.3	5920	5766.61	349	2.151
ENSRNOT00000017996.6	1414	1260.61	4	0.112776
ENSRNOT00000044428.2	459	307.708	0	0
ENSRNOT00000026491.8	2559	2405.61	0	0
ENSRNOT00000056724.5	2487	2333.61	3	0.0456908
ENSRNOT00000015946.4	1174	1020.61	214	7.45229
ENSRNOT00000079333.1	6577	6423.61	8.54439	0.0472757
ENSRNOT00000039057.3	4239	4085.61	0.565512	0.0049195
ENSRNOT00000028247.5	2123	1969.61	0.00154958	2.79621e-05
ENSRNOT00000028901.6	5019	4865.61	7.00473	0.051167
ENSRNOT00000019267.6	4101	3947.61	61	0.549201
ENSRNOT00000021543.5	306	156.887	0	0
ENSRNOT00000004282.2	960	806.61	0	0
ENSRNOT00000006219.4	3210	3056.61	1512.64	17.5886
ENSRNOT00000080621.1	3868	3714.61	1786.36	17.092
ENSRNOT00000048474.5	3219	3065.61	34	0.394183
ENSRNOT00000059157.4	1536	1382.61	0	0
ENSRNOT00000012600.8	3927	3773.61	0	0
ENSRNOT00000064942.4	3735	3581.61	6	0.05954
ENSRNOT00000087263.1	939	785.682	0	0
ENSRNOT00000020192.5	1184	1030.61	88	3.03476
ENSRNOT00000014413.7	2203	2049.61	26	0.450856
ENSRNOT00000020609.5	819	666.002	115	6.13703
ENSRNOT00000040516.5	2016	1862.61	0	0
ENSRNOT00000018677.6	2617	2463.61	0	0
ENSRNOT00000091830.1	831	677.88	0	0
ENSRNOT00000051619.3	2713	2559.61	0	0
ENSRNOT00000087322.1	3010	2856.61	13.7443	0.171004
ENSRNOT00000068083.1	2353	2199.61	2.41679	0.0390508
ENSRNOT00000082933.1	2637	2483.61	0	0
ENSRNOT00000074452.1	876	722.819	0	0
ENSRNOT00000008542.2	702	549.591	0	0
ENSRNOT00000011295.4	1349	1195.61	0	0
ENSRNOT00000078434.1	1927	1773.61	92.5895	1.85541
ENSRNOT00000078221.1	1337	1183.61	69.1146	2.07538
ENSRNOT00000050142.5	909	755.752	7.29582	0.343108
ENSRNOT00000021132.6	2188	2034.61	127	2.21849
ENSRNOT00000060156.2	1659	1505.61	5	0.11803
ENSRNOT00000054729.4	1989	1835.61	0	0
ENSRNOT00000073040.1	921	767.752	0.0159184	0.000736909
ENSRNOT00000026112.5	4397	4243.61	84.0631	0.704053
ENSRNOT00000011168.3	886	732.819	0	0
ENSRNOT00000072317.1	954	800.61	0	0
ENSRNOT00000052292.4	429	277.898	0	0
ENSRNOT00000061903.2	3984	3830.61	673.548	6.24937
ENSRNOT00000007769.6	1493	1339.61	21.4524	0.569157
ENSRNOT00000005619.7	3672	3518.61	4	0.040404
ENSRNOT00000067912.1	3773	3619.61	320	3.14213
ENSRNOT00000033359.5	4502	4348.61	45	0.367788
ENSRNOT00000016348.3	1406	1252.61	0	0
ENSRNOT00000017851.6	1167	1013.61	0	0
ENSRNOT00000079440.1	825	672.002	0	0
ENSRNOT00000083079.1	640	487.826	0	0
ENSRNOT00000088892.1	391	240.226	0	0
ENSRNOT00000092180.1	342	191.78	0	0
ENSRNOT00000082718.1	357	206.472	0	0
ENSRNOT00000090520.1	312	162.653	0	0
ENSRNOT00000030919.5	830	676.88	14156.7	743.335
ENSRNOT00000067679.3	2121	1967.61	46	0.830911
ENSRNOT00000029755.2	1099	945.61	0	0
ENSRNOT00000060386.4	339	188.815	0	0
ENSRNOT00000008262.6	1885	1731.61	0	0
ENSRNOT00000017712.6	905	751.752	153.375	7.25129
ENSRNOT00000024149.5	1597	1443.61	36	0.886316
ENSRNOT00000015367.5	2000	1846.61	9	0.173222
ENSRNOT00000057585.4	8136	7982.61	94.6531	0.42143
ENSRNOT00000019772.6	8331	8177.61	119.347	0.518705
ENSRNOT00000037106.4	2696	2542.61	45	0.629026
ENSRNOT00000067319.1	939	785.682	0	0
ENSRNOT00000000116.5	2115	1961.61	83	1.50384
ENSRNOT00000008159.6	2229	2075.61	7	0.119864
ENSRNOT00000088465.1	2011	1857.61	0	0
ENSRNOT00000021403.5	2278	2124.61	23	0.384755
ENSRNOT00000092022.1	2931	2777.61	0	0
ENSRNOT00000021249.2	1919	1765.61	0	0
ENSRNOT00000079450.1	954	800.61	0	0
ENSRNOT00000087294.1	2046	1892.61	18.498	0.347376
ENSRNOT00000037708.6	1947	1793.61	34.502	0.683679
ENSRNOT00000020620.6	2009	1855.61	25	0.478839
ENSRNOT00000047889.3	258	113.139	18	5.65451
ENSRNOT00000020907.7	1856	1702.61	144.128	3.00864
ENSRNOT00000012999.6	3077	2923.61	296.296	3.60199
ENSRNOT00000024218.6	1875	1721.61	8	0.165155
ENSRNOT00000066702.4	2375	2221.61	55	0.879895
ENSRNOT00000048214.2	1443	1289.61	0	0
ENSRNOT00000077362.1	1594	1440.61	313	7.72207
ENSRNOT00000044955.1	939	785.682	0	0
ENSRNOT00000029591.3	3012	2858.61	0	0
ENSRNOT00000090693.1	2838	2684.61	0.178593	0.00236439
ENSRNOT00000003630.6	2828	2674.61	8.82141	0.117223
ENSRNOT00000028628.7	3374	3220.61	32.9089	0.363171
ENSRNOT00000044866.5	2649	2495.61	43.0911	0.613686
ENSRNOT00000018603.5	1354	1200.61	93	2.75307
ENSRNOT00000071962.2	315	165.518	9	1.93256
ENSRNOT00000021296.2	942	788.682	0	0
ENSRNOT00000030771.6	1122	968.61	2	0.0733866
ENSRNOT00000017870.5	480	328.564	0	0
ENSRNOT00000024602.7	5653	5499.61	30.1672	0.194957
ENSRNOT00000091645.1	2201	2047.61	30.1408	0.523171
ENSRNOT00000074412.3	714	561.541	0	0
ENSRNOT00000040224.1	954	800.61	0	0
ENSRNOT00000041789.2	1511	1357.61	1879	49.1912
ENSRNOT00000016327.5	5820	5666.61	189.289	1.18724
ENSRNOT00000015562.6	2596	2442.61	161	2.34265
ENSRNOT00000048152.1	951	797.682	0	0
ENSRNOT00000012668.5	1415	1261.61	0	0
ENSRNOT00000019155.3	1639	1485.61	0	0
ENSRNOT00000071420.2	2218	2064.61	9	0.154932
ENSRNOT00000044464.4	945	791.682	0	0
ENSRNOT00000041617.3	1507	1353.61	0	0
ENSRNOT00000027179.3	2319	2165.61	20	0.328236
ENSRNOT00000006755.6	6177	6023.61	290.591	1.7146
ENSRNOT00000077715.1	1522	1368.61	82.4086	2.14007
ENSRNOT00000009418.7	3341	3187.61	53	0.590944
ENSRNOT00000016819.5	2259	2105.61	55.5978	0.93846
ENSRNOT00000064580.1	1917	1763.61	23.4022	0.471617
ENSRNOT00000090202.1	372	221.415	0	0
ENSRNOT00000028674.6	1379	1225.61	18	0.521983
ENSRNOT00000022480.5	4495	4341.61	2	0.0163725
ENSRNOT00000088772.1	1772	1618.61	9	0.197622
ENSRNOT00000091449.1	921	767.752	0	0
ENSRNOT00000084095.1	549	397.14	0	0
ENSRNOT00000086807.1	954	800.61	0	0
ENSRNOT00000005143.6	1749	1595.61	8.20365	0.182733
ENSRNOT00000091514.1	1360	1206.61	3.79635	0.111824
ENSRNOT00000090515.1	2325	2171.61	31	0.507359
ENSRNOT00000024679.6	2277	2123.61	45	0.753136
ENSRNOT00000079479.1	1842	1688.61	0	0
ENSRNOT00000078608.1	1791	1637.61	0	0
ENSRNOT00000090834.1	1749	1595.61	12	0.267295
ENSRNOT00000066715.1	700	547.591	0	0
ENSRNOT00000087132.1	762	609.228	0	0
ENSRNOT00000078322.1	963	809.61	0	0
ENSRNOT00000027665.6	4304	4150.61	253	2.16643
ENSRNOT00000001295.5	1124	970.61	125	4.57721
ENSRNOT00000036537.2	1020	866.61	0	0
ENSRNOT00000052360.1	2546	2392.61	109.992	1.6339
ENSRNOT00000085832.1	2568	2414.61	0.00771618	0.000113577
ENSRNOT00000019076.6	3141	2987.61	613.525	7.29868
ENSRNOT00000026081.5	2306	2152.61	43	0.709968
ENSRNOT00000022020.6	3373	3219.61	11	0.12143
ENSRNOT00000045052.4	1129	975.61	0	0
ENSRNOT00000046595.2	1118	964.61	0	0
ENSRNOT00000071877.3	1698	1544.61	0	0
ENSRNOT00000040985.5	1677	1523.61	39	0.90976
ENSRNOT00000074889.1	1431	1277.61	0	0
ENSRNOT00000078158.1	4512	4358.61	160	1.30469
ENSRNOT00000015278.5	666	513.826	1.01611	0.0702847
ENSRNOT00000041610.5	1837	1683.61	15	0.316654
ENSRNOT00000014273.5	1875	1721.61	14	0.289021
ENSRNOT00000058389.3	396	245.159	0	0
ENSRNOT00000046598.6	3622	3468.61	0	0
ENSRNOT00000043374.3	2820	2666.61	0	0
ENSRNOT00000023327.2	740	587.282	0	0
ENSRNOT00000006051.6	4486	4332.61	51	0.418366
ENSRNOT00000059211.3	228	88.6538	0	0
ENSRNOT00000026968.6	2608	2454.61	190	2.7511
ENSRNOT00000001446.5	5621	5467.61	33	0.214512
ENSRNOT00000009718.6	4398	4244.61	366	3.06464
ENSRNOT00000033652.5	1293	1139.61	0	0
ENSRNOT00000011632.2	987	833.61	0	0
ENSRNOT00000005423.6	3281	3127.61	0	0
ENSRNOT00000074322.1	8827	8673.61	2564.19	10.5072
ENSRNOT00000079180.1	4917	4763.61	16	0.119377
ENSRNOT00000081891.1	5544	5390.61	239	1.57578
ENSRNOT00000085829.1	645	492.826	18	1.29812
ENSRNOT00000005257.5	6900	6746.61	25	0.131701
ENSRNOT00000082156.1	4522	4368.61	3.00016	0.0244083
ENSRNOT00000035411.4	1092	938.61	0	0
ENSRNOT00000090918.1	7271	7117.61	356.34	1.77937
ENSRNOT00000049482.4	3396	3242.61	57.6603	0.632001
ENSRNOT00000051416.1	1077	923.61	0	0
ENSRNOT00000089927.1	306	156.887	0	0
ENSRNOT00000060550.3	3040	2886.61	10.8519	0.133615
ENSRNOT00000089140.1	2774	2620.61	47.1481	0.639437
ENSRNOT00000020297.5	2875	2721.61	21	0.274239
ENSRNOT00000010383.7	780	627.06	4437	251.487
ENSRNOT00000083064.1	333	182.916	0	0
ENSRNOT00000021764.7	5718	5564.61	936.747	5.98306
ENSRNOT00000091696.1	3526	3372.61	44.122	0.46497
ENSRNOT00000091557.1	1152	998.61	0	0
ENSRNOT00000019916.7	920	766.752	18	0.83436
ENSRNOT00000023187.5	2161	2007.61	2.18464	0.0386756
ENSRNOT00000057372.4	1860	1706.61	0	0
ENSRNOT00000025621.3	2401	2247.61	2	0.031626
ENSRNOT00000077441.1	3133	2979.61	0	0
ENSRNOT00000078157.1	1114	960.61	144.68	5.35299
ENSRNOT00000088824.1	1757	1603.61	1613.32	35.7567
ENSRNOT00000004864.5	2526	2372.61	0	0
ENSRNOT00000074019.2	939	785.682	1.0349e-07	4.68152e-09
ENSRNOT00000042213.3	372	221.415	1.33582	0.214426
ENSRNOT00000087408.1	4260	4106.61	13.3461	0.115507
ENSRNOT00000018577.3	1183	1029.61	15.6539	0.540361
ENSRNOT00000028563.6	2469	2315.61	357	5.47947
ENSRNOT00000083451.1	1002	848.61	0	0
ENSRNOT00000090013.1	990	836.61	0	0
ENSRNOT00000061398.3	993	839.61	0	0
ENSRNOT00000061391.3	990	836.61	0	0
ENSRNOT00000020970.3	2164	2010.61	13.3395	0.235802
ENSRNOT00000015451.7	1230	1076.61	0	0
ENSRNOT00000010025.7	3534	3380.61	17	0.178727
ENSRNOT00000009162.7	1934	1780.61	3	0.0598809
ENSRNOT00000024280.4	3552	3398.61	1329.23	13.9007
ENSRNOT00000091265.1	3327	3173.61	722.766	8.09431
ENSRNOT00000090644.1	1193	1039.61	0	0
ENSRNOT00000014248.6	1097	943.61	0	0
ENSRNOT00000090763.1	801	648.002	0	0
ENSRNOT00000017340.4	4033	3879.61	8.07406	0.0739673
ENSRNOT00000083277.1	3514	3360.61	52.6259	0.556567
ENSRNOT00000050372.4	1795	1641.61	11.3741	0.246254
ENSRNOT00000038151.3	3235	3081.61	8	0.0922674
ENSRNOT00000020028.6	4668	4514.61	236	1.85792
ENSRNOT00000001668.7	3575	3421.61	68	0.706341
ENSRNOT00000028003.3	1497	1343.61	10	0.264522
ENSRNOT00000014701.7	667	514.779	0	0
ENSRNOT00000077311.1	563	411.068	0	0
ENSRNOT00000006174.3	2218	2064.61	0	0
ENSRNOT00000078218.1	546	394.14	0	0
ENSRNOT00000066305.4	993	839.61	2.29672	0.0972222
ENSRNOT00000037662.2	576	424.03	0	0
ENSRNOT00000080669.1	960	806.61	0	0
ENSRNOT00000008386.5	633	480.826	0	0
ENSRNOT00000054852.4	1956	1802.61	0	0
ENSRNOT00000020647.6	1444	1290.61	1020.97	28.1161
ENSRNOT00000007258.5	1678	1524.61	125	2.91398
ENSRNOT00000081599.1	1532	1378.61	0	0
ENSRNOT00000024785.4	1767	1613.61	136	2.99555
ENSRNOT00000044883.4	4053	3899.61	0	0
ENSRNOT00000012583.4	2138	1984.61	95	1.70131
ENSRNOT00000026219.5	2301	2147.61	0	0
ENSRNOT00000051655.6	2214	2060.61	0	0
ENSRNOT00000036502.6	666	513.826	3	0.207511
ENSRNOT00000079763.1	6021	5867.61	992	6.00878
ENSRNOT00000005467.7	3420	3266.61	0	0
ENSRNOT00000084911.1	1424	1270.61	14	0.391608
ENSRNOT00000041605.2	1056	902.61	0	0
ENSRNOT00000049860.2	561	409.068	0	0
ENSRNOT00000004719.2	942	788.682	0	0
ENSRNOT00000044486.3	2473	2319.61	219	3.35556
ENSRNOT00000037796.5	581	429.03	0	0
ENSRNOT00000072814.1	936	782.682	0	0
ENSRNOT00000068497.3	3224	3070.61	520	6.01886
ENSRNOT00000009015.6	2412	2258.61	75	1.1802
ENSRNOT00000074710.1	933	779.682	0	0
ENSRNOT00000004601.5	1514	1360.61	28	0.731409
ENSRNOT00000036278.6	9293	9139.61	355	1.3805
ENSRNOT00000061249.3	2554	2400.61	36.0994	0.534459
ENSRNOT00000089138.1	1756	1602.61	6.61915	0.146795
ENSRNOT00000065917.1	936	782.682	0	0
ENSRNOT00000015684.5	1443	1289.61	30	0.826797
ENSRNOT00000017689.2	927	773.682	0	0
ENSRNOT00000046690.1	171	47.0946	0	0
ENSRNOT00000011467.7	2583	2429.61	22	0.321827
ENSRNOT00000016493.6	4269	4115.61	351	3.03116
ENSRNOT00000022749.3	2222	2068.61	0	0
ENSRNOT00000019409.6	1239	1085.61	55	1.80063
ENSRNOT00000011824.6	7094	6940.61	54	0.276523
ENSRNOT00000073807.1	933	779.682	0	0
ENSRNOT00000026691.2	1809	1655.61	1	0.0214673
ENSRNOT00000073141.1	795	642.06	0	0
ENSRNOT00000040168.5	660	507.826	0	0
ENSRNOT00000002131.4	168	45.0472	0	0
ENSRNOT00000020428.8	2777	2623.61	167	2.26231
ENSRNOT00000066211.1	1096	942.61	4	0.150822
ENSRNOT00000006361.6	3756	3602.61	1207	11.9076
ENSRNOT00000087824.1	2235	2081.61	0	0
ENSRNOT00000032047.5	1743	1589.61	37.8605	0.846508
ENSRNOT00000085784.1	1551	1397.61	29.1395	0.741024
ENSRNOT00000028396.2	1947	1793.61	0	0
ENSRNOT00000050744.6	3978	3824.61	0	0
ENSRNOT00000029345.2	552	400.104	0	0
ENSRNOT00000072599.2	513	361.313	3.82511	0.376267
ENSRNOT00000035255.5	7351	7197.61	32	0.158015
ENSRNOT00000045150.4	2586	2432.61	279.353	4.08147
ENSRNOT00000078870.1	1483	1329.61	21.1311	0.564851
ENSRNOT00000085779.1	192	62.0108	0	0
ENSRNOT00000058860.2	1637	1483.61	2	0.0479122
ENSRNOT00000065867.3	3133	2979.61	94.4884	1.12708
ENSRNOT00000084491.1	2669	2515.61	15.5116	0.219153
ENSRNOT00000017742.3	2224	2070.61	0	0
ENSRNOT00000077970.1	279	131.933	0	0
ENSRNOT00000071922.2	996	842.61	161.108	6.79557
ENSRNOT00000085040.1	1431	1277.61	0	0
ENSRNOT00000088191.1	3771	3617.61	261.649	2.5706
ENSRNOT00000084075.1	1368	1214.61	0	0
ENSRNOT00000077175.1	1309	1155.61	0	0
ENSRNOT00000089211.1	1753	1599.61	13	0.288845
ENSRNOT00000006030.6	1146	992.61	159	5.69317
ENSRNOT00000042939.1	399	248.137	1	0.143233
ENSRNOT00000021318.4	2078	1924.61	1088	20.0919
ENSRNOT00000081804.1	1095	941.61	0	0
ENSRNOT00000008999.6	1491	1337.61	150	3.98564
ENSRNOT00000020215.5	3691	3537.61	52	0.522431
ENSRNOT00000024694.6	2004	1850.61	553	10.6205
ENSRNOT00000074809.1	315	165.518	84	18.0373
ENSRNOT00000084924.1	2610	2456.61	38	0.549773
ENSRNOT00000035910.7	597	444.951	0	0
ENSRNOT00000073770.1	468	316.68	0	0
ENSRNOT00000043677.1	477	325.564	0	0
ENSRNOT00000028315.6	552	400.104	1965.9	174.632
ENSRNOT00000043704.5	318	168.411	415.412	87.6687
ENSRNOT00000088339.1	6884	6730.61	202.442	1.06901
ENSRNOT00000071281.1	927	773.682	0	0
ENSRNOT00000010489.4	2104	1950.61	68	1.23901
ENSRNOT00000014087.4	1137	983.61	192	6.93768
ENSRNOT00000013128.5	4354	4200.61	20.4596	0.173109
ENSRNOT00000075555.2	1854	1700.61	56.7478	1.18599
ENSRNOT00000003921.4	2069	1915.61	0	0
ENSRNOT00000065800.1	576	424.03	0	0
ENSRNOT00000041443.3	3467	3313.61	914	9.80349
ENSRNOT00000024069.3	2853	2699.61	10	0.131654
ENSRNOT00000037404.3	1452	1298.61	0	0
ENSRNOT00000013322.6	1398	1244.61	13	0.371232
ENSRNOT00000084085.1	1035	881.61	0	0
ENSRNOT00000065677.1	1601	1447.61	0	0
ENSRNOT00000034056.3	606	453.951	0	0
ENSRNOT00000010783.5	4305	4151.61	55	0.470849
ENSRNOT00000066736.3	7806	7652.61	39	0.18113
ENSRNOT00000013801.5	3650	3496.61	15	0.152468
ENSRNOT00000080281.1	1035	881.61	4	0.161257
ENSRNOT00000082903.1	864	710.819	0	0
ENSRNOT00000017025.7	1865	1711.61	176	3.65463
ENSRNOT00000035049.5	4464	4310.61	9	0.0742061
ENSRNOT00000008148.6	2283	2129.61	0	0
ENSRNOT00000083536.1	1053	899.61	0	0
ENSRNOT00000071917.2	1008	854.61	101	4.20039
ENSRNOT00000009396.5	1368	1214.61	24	0.70228
ENSRNOT00000012093.3	1457	1303.61	28	0.763389
ENSRNOT00000030229.6	2299	2145.61	8	0.132518
ENSRNOT00000045135.4	6047	5893.61	10	0.0603052
ENSRNOT00000077481.1	3900	3746.61	197	1.8688
ENSRNOT00000079292.1	2850	2696.61	0	0
ENSRNOT00000050336.6	5403	5249.61	35	0.236961
ENSRNOT00000070862.2	577	425.03	931	77.8513
ENSRNOT00000006887.4	858	704.819	958	48.3085
ENSRNOT00000046432.3	2058	1904.61	68	1.26893
ENSRNOT00000017635.6	1152	998.61	5.78586	0.205925
ENSRNOT00000062053.3	348	197.656	0	0
ENSRNOT00000017070.4	739	586.282	0	0
ENSRNOT00000085628.1	903	749.752	0	0
ENSRNOT00000019880.3	4324	4170.61	21	0.17896
ENSRNOT00000015866.6	2653	2499.61	0	0
ENSRNOT00000091221.1	1569	1415.61	0	0
ENSRNOT00000006095.6	2231	2077.61	186	3.18189
ENSRNOT00000061234.2	2995	2841.61	4	0.0500301
ENSRNOT00000001636.7	1918	1764.61	92	1.853
ENSRNOT00000049063.1	1335	1181.61	0	0
ENSRNOT00000035989.5	6916	6762.61	195.714	1.02859
ENSRNOT00000059078.1	3887	3733.61	126.947	1.20845
ENSRNOT00000012492.6	2554	2400.61	0	0
ENSRNOT00000089104.1	1774	1620.61	79	1.73254
ENSRNOT00000020328.5	438	286.898	0	0
ENSRNOT00000001162.4	2584	2430.61	0	0
ENSRNOT00000005165.6	1606	1452.61	229	5.60302
ENSRNOT00000037068.3	4155	4001.61	42	0.373036
ENSRNOT00000060273.3	868	714.819	0	0
ENSRNOT00000037800.6	1593	1439.61	91	2.24663
ENSRNOT00000081373.1	1645	1491.61	0	0
ENSRNOT00000065593.3	1596	1442.61	109	2.68543
ENSRNOT00000000715.6	3170	3016.61	744	8.76576
ENSRNOT00000074268.2	1329	1175.61	0	0
ENSRNOT00000060403.4	1129	975.61	0	0
ENSRNOT00000019478.6	518	366.247	0	0
ENSRNOT00000024337.4	1202	1048.61	81	2.74541
ENSRNOT00000074081.2	951	797.682	48	2.13869
ENSRNOT00000066769.1	972	818.61	0	0
ENSRNOT00000050334.1	939	785.682	0	0
ENSRNOT00000090713.1	636	483.826	0	0
ENSRNOT00000056598.3	1002	848.61	0	0
ENSRNOT00000047694.4	801	648.002	0	0
ENSRNOT00000078466.1	189	59.8978	0	0
ENSRNOT00000011936.2	489	337.503	0	0
ENSRNOT00000052306.1	960	806.61	0	0
ENSRNOT00000017240.2	3411	3257.61	0	0
ENSRNOT00000078743.1	8607	8453.61	214.55	0.902031
ENSRNOT00000037389.5	5994	5840.61	126.456	0.769516
ENSRNOT00000030960.3	1973	1819.61	702	13.7118
ENSRNOT00000001389.7	1807	1653.61	56	1.20362
ENSRNOT00000085619.1	2843	2689.61	7.34604	0.0970733
ENSRNOT00000021152.4	645	492.826	2.65396	0.191398
ENSRNOT00000005622.5	405	254.091	0	0
ENSRNOT00000067704.2	1688	1534.61	76.3762	1.76887
ENSRNOT00000078453.1	1243	1089.61	64.6238	2.10794
ENSRNOT00000020448.3	954	800.61	0	0
ENSRNOT00000024993.5	3625	3471.61	162	1.65852
ENSRNOT00000028779.4	949	795.682	296.504	13.2442
ENSRNOT00000016975.4	2567	2413.61	0	0
ENSRNOT00000071279.2	705	552.591	0	0
ENSRNOT00000004231.6	3696	3542.61	0	0
ENSRNOT00000084274.1	1356	1202.61	2.73619	0.0808643
ENSRNOT00000082592.1	3536	3382.61	0	0
ENSRNOT00000083701.1	3678	3524.61	0	0
ENSRNOT00000084322.1	2478	2324.61	16.2638	0.248661
ENSRNOT00000058179.4	2944	2790.61	61.1038	0.778224
ENSRNOT00000045169.4	1580	1426.61	0	0
ENSRNOT00000089222.1	1473	1319.61	0	0
ENSRNOT00000028572.3	957	803.61	2.5	0.110568
ENSRNOT00000019935.7	3528	3374.61	0	0
ENSRNOT00000004581.5	2716	2562.61	69	0.956979
ENSRNOT00000078736.1	1390	1236.61	0	0
ENSRNOT00000018766.4	1231	1077.61	1	0.0329818
ENSRNOT00000031812.5	9054	8900.61	751	2.99886
ENSRNOT00000049609.4	994	840.61	610.347	25.8059
ENSRNOT00000021272.2	588	435.991	0	0
ENSRNOT00000061233.4	3651	3497.61	774	7.86512
ENSRNOT00000014871.7	1145	991.61	130.952	4.69361
ENSRNOT00000087803.1	1005	851.61	102.048	4.25892
ENSRNOT00000045483.2	672	519.686	0	0
ENSRNOT00000019089.6	1366	1212.61	39	1.14309
ENSRNOT00000089523.1	1182	1028.61	8.48231	0.293089
ENSRNOT00000025381.6	4485	4331.61	2813.77	23.0874
ENSRNOT00000091370.1	4210	4056.61	77.2293	0.676635
ENSRNOT00000005645.6	568	416.068	5	0.427112
ENSRNOT00000060098.4	3828	3674.61	109.227	1.05646
ENSRNOT00000081042.1	411	260.045	3.54286	0.484219
ENSRNOT00000064013.1	2867	2713.61	212	2.77667
ENSRNOT00000048046.4	714	561.541	0	0
ENSRNOT00000014180.6	1586	1432.61	161	3.99424
ENSRNOT00000075166.2	516	364.28	0	0
ENSRNOT00000075465.2	3701	3547.61	0	0
ENSRNOT00000010959.5	2419	2265.61	0	0
ENSRNOT00000055865.3	2131	1977.61	9	0.161748
ENSRNOT00000060150.2	408	257.068	0	0
ENSRNOT00000071831.2	1598	1444.61	0.00010993	2.7046e-06
ENSRNOT00000080574.1	1373	1219.61	3.29076	0.0958984
ENSRNOT00000088654.1	1065	911.61	0	0
ENSRNOT00000016333.7	3615	3461.61	804	8.25494
ENSRNOT00000013046.5	4068	3914.61	444	4.03116
ENSRNOT00000080161.1	1267	1113.61	0	0
ENSRNOT00000090699.1	3996	3842.61	94.1023	0.870382
ENSRNOT00000035839.5	1968	1814.61	2.89765	0.0567543
ENSRNOT00000084176.1	546	394.14	0	0
ENSRNOT00000043610.2	429	277.898	11.57	1.47974
ENSRNOT00000002284.6	2098	1944.61	90	1.64492
ENSRNOT00000085896.1	2193	2039.61	0	0
ENSRNOT00000049961.4	4158	4004.61	644	5.7156
ENSRNOT00000064316.4	1542	1388.61	3.87377	0.0991492
ENSRNOT00000017106.6	1539	1385.61	37.1262	0.952304
ENSRNOT00000090646.1	1536	1382.61	0	0
ENSRNOT00000006710.5	1338	1184.61	0	0
ENSRNOT00000059335.3	1572	1418.61	0	0
ENSRNOT00000039133.5	5531	5377.61	4	0.0264367
ENSRNOT00000031163.4	3647	3493.61	1	0.0101733
ENSRNOT00000058238.2	618	465.868	0	0
ENSRNOT00000067626.1	1579	1425.61	5	0.124654
ENSRNOT00000078192.1	3003	2849.61	0	0
ENSRNOT00000038084.6	2871	2717.61	37	0.483894
ENSRNOT00000075003.2	1481	1327.61	22	0.588963
ENSRNOT00000075732.1	945	791.682	0	0
ENSRNOT00000035035.4	1570	1416.61	0	0
ENSRNOT00000056479.4	711	558.541	0	0
ENSRNOT00000078009.1	1725	1571.61	0	0
ENSRNOT00000006596.6	1824	1670.61	0	0
ENSRNOT00000068381.3	4858	4704.61	0	0
ENSRNOT00000089424.1	936	782.682	0	0
ENSRNOT00000079190.1	1874	1720.61	4.6732	0.0965313
ENSRNOT00000086782.1	2642	2488.61	58.3268	0.833004
ENSRNOT00000036656.4	6530	6376.61	0	0
ENSRNOT00000019014.6	1906	1752.61	7	0.141954
ENSRNOT00000042547.4	860	706.819	277.149	13.9361
ENSRNOT00000045357.3	5309	5155.61	425	2.92985
ENSRNOT00000003447.3	3264	3110.61	52	0.594147
ENSRNOT00000091792.1	1201	1047.61	160	5.4282
ENSRNOT00000074336.2	1104	950.61	143	5.3465
ENSRNOT00000077958.1	2916	2762.61	42	0.540338
ENSRNOT00000024471.7	2562	2408.61	280	4.13169
ENSRNOT00000050214.3	738	585.335	7	0.425039
ENSRNOT00000072702.1	945	791.682	0	0
ENSRNOT00000007879.4	729	576.388	12	0.73995
ENSRNOT00000086352.1	5958	5804.61	15.7188	0.0962457
ENSRNOT00000012334.7	5552	5398.61	35.2812	0.232272
ENSRNOT00000056084.1	528	376.247	0	0
ENSRNOT00000090470.1	2916	2762.61	70.0885	0.901702
ENSRNOT00000091230.1	2162	2008.61	70.9115	1.25475
ENSRNOT00000059814.4	2019	1865.61	0	0
ENSRNOT00000047449.3	1564	1410.61	45	1.13381
ENSRNOT00000026921.6	1299	1145.61	478	14.8295
ENSRNOT00000027117.4	3652	3498.61	26	0.264128
ENSRNOT00000031978.6	1044	890.61	0	0
ENSRNOT00000003641.7	2625	2471.61	47	0.675855
ENSRNOT00000005129.5	4528	4374.61	11.0375	0.0896739
ENSRNOT00000020417.6	2134	1980.61	48	0.861347
ENSRNOT00000004909.6	2419	2265.61	11.0003	0.172566
ENSRNOT00000004921.5	1601	1447.61	0	0
ENSRNOT00000003551.6	2966	2812.61	41	0.518096
ENSRNOT00000043742.1	930	776.682	0	0
ENSRNOT00000011922.8	9328	9174.61	577.431	2.23691
ENSRNOT00000035362.4	2113	1959.61	288	5.22346
ENSRNOT00000072759.2	942	788.682	7.91674	0.356763
ENSRNOT00000024815.6	773	620.117	6	0.343885
ENSRNOT00000077119.1	1356	1202.61	0	0
ENSRNOT00000075512.2	1263	1109.61	0	0
ENSRNOT00000040851.1	1065	911.61	0	0
ENSRNOT00000073356.1	654	501.826	12	0.849893
ENSRNOT00000083436.1	297	148.417	0	0
ENSRNOT00000079456.1	17592	17438.6	1561.93	3.18336
ENSRNOT00000088387.1	16095	15941.6	0.0694342	0.000154802
ENSRNOT00000073687.2	2382	2228.61	90	1.43531
ENSRNOT00000080602.1	678	525.591	73	4.93641
ENSRNOT00000071612.1	1254	1100.61	0	0
ENSRNOT00000045964.4	3726	3572.61	534.393	5.31632
ENSRNOT00000090001.1	3370	3216.61	273.607	3.02319
ENSRNOT00000021155.5	2079	1925.61	25	0.461432
ENSRNOT00000014846.5	3232	3078.61	5.06161	0.0584346
ENSRNOT00000019028.4	2714	2560.61	38	0.527444
ENSRNOT00000083491.1	1834	1680.61	16.8156	0.355616
ENSRNOT00000058703.2	1636	1482.61	142.892	3.42545
ENSRNOT00000086161.1	1957	1803.61	0	0
ENSRNOT00000056818.3	2766	2612.61	151	2.05418
ENSRNOT00000064410.1	3947	3793.61	398.006	3.72883
ENSRNOT00000064060.2	2162	2008.61	533	9.43121
ENSRNOT00000086424.1	1895	1741.61	0	0
ENSRNOT00000005389.6	5693	5539.61	158	1.01371
ENSRNOT00000048155.4	1159	1005.61	50	1.76716
ENSRNOT00000025683.8	4520	4366.61	125	1.01742
ENSRNOT00000065058.3	2429	2275.61	0	0
ENSRNOT00000044274.4	2444	2290.61	96	1.48955
ENSRNOT00000083830.1	1381	1227.61	0	0
ENSRNOT00000019209.2	3584	3430.61	0	0
ENSRNOT00000084057.1	5419	5265.61	34.9623	0.235986
ENSRNOT00000088421.1	5215	5061.61	127.038	0.892031
ENSRNOT00000007602.5	3163	3009.61	0	0
ENSRNOT00000072617.1	1206	1052.61	0	0
ENSRNOT00000045048.3	2043	1889.61	30	0.564267
ENSRNOT00000065712.2	5673	5519.61	236.54	1.52311
ENSRNOT00000087461.1	4691	4537.61	131.46	1.02968
ENSRNOT00000086427.1	459	307.708	0	0
ENSRNOT00000071638.1	828	674.941	0	0
ENSRNOT00000078250.1	2558	2404.61	286	4.22724
ENSRNOT00000066678.2	997	843.61	0	0
ENSRNOT00000084388.1	1042	888.61	61	2.4398
ENSRNOT00000047387.6	2667	2513.61	115.151	1.62819
ENSRNOT00000092133.1	1281	1127.61	336.28	10.5993
ENSRNOT00000028653.5	1497	1343.61	0	0
ENSRNOT00000079091.1	1498	1344.61	207.831	5.4935
ENSRNOT00000013979.5	1062	908.61	50	1.95582
ENSRNOT00000003219.3	2016	1862.61	84	1.60285
ENSRNOT00000046788.1	1005	851.61	0	0
ENSRNOT00000022983.6	2052	1898.61	84	1.57246
ENSRNOT00000086091.1	1418	1264.61	0	0
ENSRNOT00000012160.5	2864	2710.61	95.3831	1.25066
ENSRNOT00000014274.4	2045	1891.61	316	5.93733
ENSRNOT00000014377.4	1267	1113.61	172	5.48948
ENSRNOT00000022126.6	2453	2299.61	428	6.61493
ENSRNOT00000045584.4	345	194.71	0	0
ENSRNOT00000009058.6	2303	2149.61	0	0
ENSRNOT00000000713.5	5776	5622.61	176	1.11253
ENSRNOT00000085481.1	3058	2904.61	0	0
ENSRNOT00000078968.1	804	651.002	0	0
ENSRNOT00000047657.5	1173	1019.61	0	0
ENSRNOT00000061224.3	2724	2570.61	0	0
ENSRNOT00000017998.5	1278	1124.61	122	3.85562
ENSRNOT00000067149.3	8337	8183.61	101.593	0.441219
ENSRNOT00000079219.1	10285	10131.6	36.4072	0.127716
ENSRNOT00000019317.7	2691	2537.61	0	0
ENSRNOT00000079718.1	2871	2717.61	2	0.0261564
ENSRNOT00000090898.1	1659	1505.61	0	0
ENSRNOT00000021481.4	1557	1403.61	3	0.0759645
ENSRNOT00000074177.2	1688	1534.61	149	3.45083
ENSRNOT00000075737.2	711	558.541	0	0
ENSRNOT00000088903.1	777	624.117	0	0
ENSRNOT00000084788.1	771	618.173	0	0
ENSRNOT00000028533.3	905	751.752	0	0
ENSRNOT00000081648.1	2746	2592.61	41	0.56206
ENSRNOT00000000331.5	2330	2176.61	11	0.179617
ENSRNOT00000059810.4	2538	2384.61	0	0
ENSRNOT00000024704.8	3407	3253.61	255	2.78555
ENSRNOT00000058446.3	360	209.434	0	0
ENSRNOT00000011281.6	2197	2043.61	203	3.53048
ENSRNOT00000001633.6	759	606.228	0	0
ENSRNOT00000011309.3	1070	916.61	0	0
ENSRNOT00000068124.2	1542	1388.61	3.48557	0.0892131
ENSRNOT00000084833.1	1783	1629.61	78.5144	1.71239
ENSRNOT00000027616.6	2425	2271.61	9	0.140814
ENSRNOT00000015021.6	2737	2583.61	14.2016	0.195364
ENSRNOT00000073597.2	1573	1419.61	5.78809	0.144911
ENSRNOT00000083189.1	849	695.819	11.9498	0.610383
ENSRNOT00000068694.2	522	370.247	1.00308	0.0962895
ENSRNOT00000006670.6	5265	5111.61	25.2089	0.17528
ENSRNOT00000001565.3	3538	3384.61	0	0
ENSRNOT00000021534.6	1385	1231.61	22	0.634871
ENSRNOT00000005124.7	1692	1538.61	1910	44.1205
ENSRNOT00000052280.4	372	221.415	0	0
ENSRNOT00000024878.6	763	610.228	31	1.80553
ENSRNOT00000039731.4	378	227.374	0	0
ENSRNOT00000047012.1	309	159.815	0	0
ENSRNOT00000047043.4	312	162.653	0	0
ENSRNOT00000007466.4	3111	2957.61	2	0.0240339
ENSRNOT00000081957.1	2124	1970.61	49	0.883754
ENSRNOT00000017794.5	643	490.826	459	33.237
ENSRNOT00000084845.1	1468	1314.61	7	0.18925
ENSRNOT00000071886.2	516	364.28	0	0
ENSRNOT00000031997.4	717	564.439	0	0
ENSRNOT00000029077.7	741	588.282	0	0
ENSRNOT00000009888.4	1178	1024.61	0	0
ENSRNOT00000034719.4	987	833.61	0	0
ENSRNOT00000052333.2	978	824.61	0	0
ENSRNOT00000043609.4	408	257.068	0	0
ENSRNOT00000025885.4	1729	1575.61	25	0.563932
ENSRNOT00000045315.4	5007	4853.61	27	0.197713
ENSRNOT00000090989.1	2697	2543.61	695.218	9.71419
ENSRNOT00000071215.2	1116	962.61	2604.04	96.1465
ENSRNOT00000009683.2	1111	957.61	0	0
ENSRNOT00000087731.1	639	486.826	321	23.4351
ENSRNOT00000016840.7	4188	4034.61	13	0.114519
ENSRNOT00000005770.4	3087	2933.61	280	3.39228
ENSRNOT00000055343.2	1931	1777.61	0	0
ENSRNOT00000000743.3	3043	2889.61	4	0.049199
ENSRNOT00000072966.1	2550	2396.61	0	0
ENSRNOT00000081138.1	817	664.002	0	0
ENSRNOT00000039696.5	1148	994.61	0	0
ENSRNOT00000091207.1	174	49.2387	133	96.0022
ENSRNOT00000085853.1	6511	6357.61	88.146	0.492771
ENSRNOT00000060020.5	2190	2036.61	116.87	2.03954
ENSRNOT00000012939.5	1594	1440.61	0	0
ENSRNOT00000077581.1	1672	1518.61	0	0
ENSRNOT00000004941.4	2802	2648.61	828.679	11.12
ENSRNOT00000000083.6	921	767.752	27	1.24991
ENSRNOT00000092195.1	939	785.682	0	0
ENSRNOT00000023583.5	2753	2599.61	49	0.669921
ENSRNOT00000058382.4	4108	3954.61	8.00528	0.0719464
ENSRNOT00000090369.1	2132	1978.61	3.99472	0.0717566
ENSRNOT00000013705.3	1447	1293.61	0	0
ENSRNOT00000034669.5	3355	3201.61	7	0.0777079
ENSRNOT00000081593.1	3485	3331.61	0	0
ENSRNOT00000048429.1	318	168.411	0	0
ENSRNOT00000072343.2	1333	1179.61	0	0
ENSRNOT00000024171.5	4103	3949.61	0	0
ENSRNOT00000000337.4	3536	3382.61	5	0.0525356
ENSRNOT00000054954.4	3289	3135.61	406.139	4.6035
ENSRNOT00000088710.1	1959	1805.61	5	0.0984197
ENSRNOT00000061070.4	2526	2372.61	230	3.44538
ENSRNOT00000021919.6	1830	1676.61	0	0
ENSRNOT00000075248.2	1032	878.61	0	0
ENSRNOT00000055245.3	2883	2729.61	179.314	2.33479
ENSRNOT00000080305.1	4053	3899.61	10.6864	0.097397
ENSRNOT00000031555.5	879	725.819	51	2.49734
ENSRNOT00000043902.5	4158	4004.61	333.106	2.95637
ENSRNOT00000090038.1	3342	3188.61	56.0714	0.624994
ENSRNOT00000022755.5	6430	6276.61	436.611	2.47232
ENSRNOT00000051280.5	3187	3033.61	0	0
ENSRNOT00000017268.5	3129	2975.61	74	0.883876
ENSRNOT00000074681.1	957	803.61	0	0
ENSRNOT00000066468.2	2467	2313.61	118	1.81271
ENSRNOT00000034960.1	1350	1196.61	3	0.0891055
ENSRNOT00000074035.1	402	251.114	0	0
ENSRNOT00000000826.7	741	588.282	32	1.9333
ENSRNOT00000027264.4	2826	2672.61	260	3.45759
ENSRNOT00000009304.4	2335	2181.61	32	0.521325
ENSRNOT00000060472.3	2415	2261.61	50	0.785757
ENSRNOT00000050364.3	2472	2318.61	0	0
ENSRNOT00000012101.6	1294	1140.61	1210	37.7037
ENSRNOT00000090456.1	2273	2119.61	144.926	2.43011
ENSRNOT00000092150.1	2198	2044.61	11.074	0.1925
ENSRNOT00000011508.6	1074	920.61	680	26.2524
ENSRNOT00000055435.2	4139	3985.61	1100.02	9.80935
ENSRNOT00000071195.1	3001	2847.61	11	0.137293
ENSRNOT00000054962.2	1873	1719.61	0	0
ENSRNOT00000088898.1	1730	1576.61	0	0
ENSRNOT00000083601.1	1865	1711.61	0	0
ENSRNOT00000007893.5	3100	2946.61	0	0
ENSRNOT00000009081.2	2258	2104.61	0	0
ENSRNOT00000002145.6	2695	2541.61	0	0
ENSRNOT00000072216.2	234	93.441	0	0
ENSRNOT00000072118.1	991	837.61	231	9.8018
ENSRNOT00000039827.6	4245	4091.61	11.5963	0.10073
ENSRNOT00000032904.2	1794	1640.61	25.1394	0.544611
ENSRNOT00000078754.1	1607	1453.61	191.861	4.69109
ENSRNOT00000020767.6	6959	6805.61	132.123	0.689995
ENSRNOT00000086682.1	1705	1551.61	9.87738	0.226253
ENSRNOT00000087418.1	2304	2150.61	31.2086	0.515761
ENSRNOT00000061507.4	1677	1523.61	17.4785	0.407724
ENSRNOT00000080864.1	4092	3938.61	21.3129	0.192325
ENSRNOT00000021270.6	3981	3827.61	55	0.510706
ENSRNOT00000027299.3	1167	1013.61	0	0
ENSRNOT00000065143.1	6195	6041.61	62	0.364733
ENSRNOT00000087583.1	345	194.71	7	1.27775
ENSRNOT00000090041.1	1725	1571.61	83.2645	1.883
ENSRNOT00000085993.1	1569	1415.61	182.039	4.57043
ENSRNOT00000079365.1	1380	1226.61	102.696	2.97566
ENSRNOT00000084633.1	1673	1519.61	0	0
ENSRNOT00000019288.4	1560	1406.61	20	0.50535
ENSRNOT00000008805.2	948	794.682	0	0
ENSRNOT00000072657.1	423	271.948	0	0
ENSRNOT00000044134.6	2482	2328.61	500	7.63149
ENSRNOT00000009199.3	3096	2942.61	145	1.75134
ENSRNOT00000074993.2	1365	1211.61	0	0
ENSRNOT00000059468.3	1794	1640.61	1.22503	0.0265386
ENSRNOT00000042125.4	5340	5186.61	16.5401	0.113342
ENSRNOT00000090170.1	7710	7556.61	60.8265	0.286089
ENSRNOT00000030656.5	2740	2586.61	0	0
ENSRNOT00000036217.3	1233	1079.61	13.9793	0.460208
ENSRNOT00000004192.4	2615	2461.61	144	2.07912
ENSRNOT00000002973.4	1393	1239.61	37	1.06085
ENSRNOT00000031345.2	996	842.61	0	0
ENSRNOT00000075346.1	645	492.826	0	0
ENSRNOT00000005331.5	3075	2921.61	28	0.340621
ENSRNOT00000043988.1	936	782.682	0	0
ENSRNOT00000068770.1	1269	1115.61	0	0
ENSRNOT00000085084.1	3481	3327.61	17	0.181573
ENSRNOT00000084416.1	3526	3372.61	0	0
ENSRNOT00000002072.6	1579	1425.61	197	4.91135
ENSRNOT00000040346.2	2078	1924.61	61	1.12648
ENSRNOT00000074341.2	201	68.4857	37	19.2016
ENSRNOT00000022929.3	1253	1099.61	0	0
ENSRNOT00000020354.5	4265	4111.61	0	0
ENSRNOT00000047635.5	3171	3017.61	97.1371	1.14408
ENSRNOT00000015067.7	3491	3337.61	5.86285	0.0624323
ENSRNOT00000079199.1	1424	1270.61	0	0
ENSRNOT00000032200.5	1170	1016.61	1	0.0349608
ENSRNOT00000091710.1	3836	3682.61	55.6133	0.536734
ENSRNOT00000006849.5	2813	2659.61	38.3902	0.513025
ENSRNOT00000010593.7	980	826.61	454	19.5205
ENSRNOT00000022117.4	1979	1825.61	307	5.97677
ENSRNOT00000091296.1	2696	2542.61	0.00181998	2.54403e-05
ENSRNOT00000044273.1	936	782.682	0	0
ENSRNOT00000014672.6	2231	2077.61	0	0
ENSRNOT00000027428.5	1207	1053.61	63.9438	2.15702
ENSRNOT00000081977.1	2572	2418.61	17.2913	0.254096
ENSRNOT00000072093.2	489	337.503	255	26.8533
ENSRNOT00000054987.2	1779	1625.61	16	0.349816
ENSRNOT00000074488.2	870	716.819	1	0.0495823
ENSRNOT00000084460.1	1308	1154.61	0	0
ENSRNOT00000061821.3	1260	1106.61	57	1.8307
ENSRNOT00000085146.1	315	165.518	0	0
ENSRNOT00000036996.6	312	162.653	0	0
ENSRNOT00000002140.4	1830	1676.61	0	0
ENSRNOT00000052293.3	7493	7339.61	1	0.00484242
ENSRNOT00000002599.6	1802	1648.61	984.299	21.22
ENSRNOT00000045329.3	676	523.591	10	0.678803
ENSRNOT00000045821.3	1119	965.61	0	0
ENSRNOT00000006843.6	1828	1674.61	24	0.50937
ENSRNOT00000011107.7	2366	2212.61	0	0
ENSRNOT00000086957.1	2144	1990.61	0	0
ENSRNOT00000091172.1	4370	4216.61	31.034	0.261583
ENSRNOT00000015961.6	1740	1586.61	0	0
ENSRNOT00000026617.6	2418	2264.61	233	3.65678
ENSRNOT00000058139.3	1445	1291.61	675	18.5741
ENSRNOT00000047454.1	936	782.682	0	0
ENSRNOT00000077772.1	345	194.71	0	0
ENSRNOT00000080931.1	2753	2599.61	0	0
ENSRNOT00000008936.5	4476	4322.61	284	2.33511
ENSRNOT00000064428.2	2391	2237.61	8.09162	0.128525
ENSRNOT00000088928.1	3081	2927.61	529.908	6.43315
ENSRNOT00000037271.4	3079	2925.61	71	0.862537
ENSRNOT00000063870.1	2542	2388.61	3	0.0446387
ENSRNOT00000079339.1	1716	1562.61	4.49715	0.102287
ENSRNOT00000018277.4	1713	1559.61	33.5029	0.763487
ENSRNOT00000052186.1	972	818.61	0	0
ENSRNOT00000001700.6	862	708.819	11	0.551561
ENSRNOT00000012135.5	246	102.962	0	0
ENSRNOT00000011308.5	1463	1309.61	0	0
ENSRNOT00000040957.1	969	815.61	0	0
ENSRNOT00000017941.7	2498	2344.61	422	6.39702
ENSRNOT00000083991.1	4408	4254.61	0	0
ENSRNOT00000023332.5	2610	2456.61	90	1.30209
ENSRNOT00000073193.2	4355	4201.61	130	1.09967
ENSRNOT00000018808.7	3196	3042.61	70	0.817688
ENSRNOT00000029001.4	1796	1642.61	73	1.57952
ENSRNOT00000026992.6	1841	1687.61	26.1695	0.551137
ENSRNOT00000040236.5	1224	1070.61	0	0
ENSRNOT00000071818.2	1212	1058.61	0	0
ENSRNOT00000065792.3	2025	1871.61	344	6.53249
ENSRNOT00000080730.1	3255	3101.61	3	0.0343772
ENSRNOT00000049947.5	2298	2144.61	0	0
ENSRNOT00000012578.5	1897	1743.61	0	0
ENSRNOT00000005486.7	2675	2521.61	201	2.83305
ENSRNOT00000002800.6	2757	2603.61	21	0.286668
ENSRNOT00000082677.1	4929	4775.61	2	0.0148846
ENSRNOT00000068119.3	1536	1382.61	0	0
ENSRNOT00000071064.1	357	206.472	0	0
ENSRNOT00000002313.4	2010	1856.61	0	0
ENSRNOT00000084134.1	1792	1638.61	5	0.10845
ENSRNOT00000034487.5	3549	3395.61	44	0.460544
ENSRNOT00000014300.7	4577	4423.61	596	4.78856
ENSRNOT00000080616.1	6805	6651.61	0	0
ENSRNOT00000010910.6	3344	3190.61	5	0.055697
ENSRNOT00000004244.3	2342	2188.61	0	0
ENSRNOT00000020812.6	881	727.819	0	0
ENSRNOT00000089614.1	962	808.61	0	0
ENSRNOT00000089934.1	4162	4008.61	0	0
ENSRNOT00000008537.5	1472	1318.61	66	1.77895
ENSRNOT00000055741.4	1756	1602.61	0	0
ENSRNOT00000077079.1	3631	3477.61	0	0
ENSRNOT00000064007.3	3260	3106.61	13	0.148728
ENSRNOT00000044699.4	315	165.518	0	0
ENSRNOT00000029784.7	2589	2435.61	47	0.685845
ENSRNOT00000058068.5	2535	2381.61	0	0
ENSRNOT00000058067.3	2451	2297.61	0	0
ENSRNOT00000036321.5	4013	3859.61	72	0.663017
ENSRNOT00000024279.4	1575	1421.61	26	0.650023
ENSRNOT00000034744.4	2490	2336.61	22	0.334636
ENSRNOT00000004323.5	2395	2241.61	261	4.13825
ENSRNOT00000031964.4	2570	2416.61	33.1033	0.486856
ENSRNOT00000011906.6	3445	3291.61	6	0.0647856
ENSRNOT00000028672.7	1788	1634.61	161.384	3.50898
ENSRNOT00000074883.1	939	785.682	0	0
ENSRNOT00000039994.4	2051	1897.61	0	0
ENSRNOT00000020720.6	2385	2231.61	53	0.844099
ENSRNOT00000077781.1	1598	1444.61	250	6.15071
ENSRNOT00000013215.2	939	785.682	0	0
ENSRNOT00000033075.5	6036	5882.61	9.37593	0.0566474
ENSRNOT00000014071.6	3269	3115.61	159	1.8138
ENSRNOT00000051261.6	708	555.541	0	0
ENSRNOT00000052403.5	660	507.826	3	0.209963
ENSRNOT00000064705.3	9363	9209.61	127.787	0.493152
ENSRNOT00000090572.1	7694	7540.61	511.213	2.40953
ENSRNOT00000051475.3	297	148.417	0	0
ENSRNOT00000075056.2	660	507.826	0	0
ENSRNOT00000065685.4	636	483.826	0	0
ENSRNOT00000049798.3	2594	2440.61	69	1.00482
ENSRNOT00000073724.1	774	621.117	0	0
ENSRNOT00000037918.5	2263	2109.61	44	0.741287
ENSRNOT00000060160.4	1722	1568.61	0	0
ENSRNOT00000088962.1	756	603.228	0	0
ENSRNOT00000016881.5	1354	1200.61	250	7.40072
ENSRNOT00000021895.7	2297	2143.61	3	0.0497406
ENSRNOT00000084481.1	1410	1256.61	421.008	11.9076
ENSRNOT00000078710.1	994	840.61	0	0
ENSRNOT00000021040.7	903	749.752	265.286	12.5757
ENSRNOT00000038547.6	2771	2617.61	47	0.638159
ENSRNOT00000068156.3	6958	6804.61	1434	7.49
ENSRNOT00000066373.3	519	367.247	41.5	4.0163
ENSRNOT00000072716.2	1212	1058.61	22	0.738622
ENSRNOT00000034001.4	4190	4036.61	207	1.82259
ENSRNOT00000006385.7	1149	995.61	25.4422	0.90824
ENSRNOT00000027675.6	2327	2173.61	118	1.92946
ENSRNOT00000075800.1	4467	4313.61	32	0.26366
ENSRNOT00000015931.6	2715	2561.61	1623	22.5186
ENSRNOT00000015723.6	1192	1038.61	0	0
ENSRNOT00000038653.4	3530	3376.61	382.453	4.02562
ENSRNOT00000085537.1	942	788.682	0	0
ENSRNOT00000085517.1	2662	2508.61	0	0
ENSRNOT00000023944.6	731	578.388	0	0
ENSRNOT00000041187.3	748	595.228	21.372	1.27614
ENSRNOT00000055166.2	1241	1087.61	0	0
ENSRNOT00000084700.1	2880	2726.61	179.406	2.33856
ENSRNOT00000075425.1	1391	1237.61	182	5.22665
ENSRNOT00000041697.1	954	800.61	0	0
ENSRNOT00000061294.4	3030	2876.61	0	0
ENSRNOT00000048344.4	2796	2642.61	0	0
ENSRNOT00000008469.5	1521	1367.61	0	0
ENSRNOT00000017809.5	5396	5242.61	241	1.63382
ENSRNOT00000007788.6	4328	4174.61	116.921	0.995432
ENSRNOT00000090847.1	4784	4630.61	80.0792	0.614635
ENSRNOT00000073376.2	601	448.951	233	18.4456
ENSRNOT00000070979.2	1170	1016.61	0	0
ENSRNOT00000075727.1	954	800.61	0	0
ENSRNOT00000005438.7	8159	8005.61	71	0.31521
ENSRNOT00000027684.7	3711	3557.61	93	0.929096
ENSRNOT00000057833.4	2958	2804.61	0	0
ENSRNOT00000035382.5	1784	1630.61	10	0.217964
ENSRNOT00000088195.1	306	156.887	0	0
ENSRNOT00000081249.1	2980	2826.61	879.918	11.064
ENSRNOT00000042692.4	2571	2417.61	0	0
ENSRNOT00000037518.5	752	599.228	3	0.177936
ENSRNOT00000022923.6	871	717.819	0	0
ENSRNOT00000026382.5	2921	2767.61	34	0.436626
ENSRNOT00000033074.4	1446	1292.61	0	0
ENSRNOT00000008560.7	2076	1922.61	69.6501	1.28756
ENSRNOT00000090673.1	1926	1772.61	0	0
ENSRNOT00000085326.1	3253	3099.61	5	0.0573322
ENSRNOT00000043017.4	2325	2171.61	0	0
ENSRNOT00000025770.4	2068	1914.61	2	0.0371266
ENSRNOT00000085376.1	945	791.682	0	0
ENSRNOT00000071125.1	933	779.682	0	0
ENSRNOT00000022992.4	1830	1676.61	0	0
ENSRNOT00000014546.4	3034	2880.61	87	1.07342
ENSRNOT00000060094.1	954	800.61	0	0
ENSRNOT00000072819.2	3564	3410.61	416.998	4.34548
ENSRNOT00000047394.6	1152	998.61	0	0
ENSRNOT00000000683.7	1062	908.61	0	0
ENSRNOT00000060370.4	2513	2359.61	0	0
ENSRNOT00000021716.6	1705	1551.61	79	1.80959
ENSRNOT00000088323.1	5878	5724.61	0	0
ENSRNOT00000082699.1	5911	5757.61	106	0.654334
ENSRNOT00000051577.3	1314	1160.61	0	0
ENSRNOT00000075196.3	5718	5564.61	1323	8.45008
ENSRNOT00000042140.3	1066	912.61	0	0
ENSRNOT00000090110.1	1180	1026.61	0	0
ENSRNOT00000050817.1	936	782.682	0	0
ENSRNOT00000005715.6	3415	3261.61	213.514	2.32665
ENSRNOT00000041154.4	300	151.17	0	0
ENSRNOT00000068434.1	10037	9883.61	7.10226	0.0255398
ENSRNOT00000013600.4	1102	948.61	994	37.2421
ENSRNOT00000025472.5	821	668.002	703	37.4036
ENSRNOT00000027597.4	1183	1029.61	0	0
ENSRNOT00000008737.6	2845	2691.61	512	6.76073
ENSRNOT00000022150.2	1835	1681.61	9	0.190219
ENSRNOT00000005072.5	1751	1597.61	3	0.06674
ENSRNOT00000082463.1	3416	3262.61	29	0.315914
ENSRNOT00000042638.4	1668	1514.61	46	1.07943
ENSRNOT00000068171.3	3683	3529.61	140.87	1.41849
ENSRNOT00000008759.7	4041	3887.61	0	0
ENSRNOT00000049771.4	3933	3779.61	0	0
ENSRNOT00000017631.2	945	791.682	0	0
ENSRNOT00000014505.7	1527	1373.61	0	0
ENSRNOT00000003010.6	1871	1717.61	54	1.11739
ENSRNOT00000035312.5	2712	2558.61	319	4.43121
ENSRNOT00000004865.2	948	794.682	0	0
ENSRNOT00000087328.1	1467	1313.61	140.966	3.81404
ENSRNOT00000012487.5	6486	6332.61	23	0.129087
ENSRNOT00000039728.5	981	827.61	269	11.5521
ENSRNOT00000074826.2	1580	1426.61	18	0.448439
ENSRNOT00000072804.2	1485	1331.61	3.49637	0.0933202
ENSRNOT00000025826.5	2255	2101.61	0.113063	0.00191208
ENSRNOT00000049175.3	2027	1873.61	0	0
ENSRNOT00000046152.5	3384	3230.61	0	0
ENSRNOT00000078556.1	2885	2731.61	1	0.0130112
ENSRNOT00000081152.1	906	752.752	0	0
ENSRNOT00000081725.1	1990	1836.61	5	0.0967584
ENSRNOT00000001579.6	4984	4830.61	4023.31	29.6018
ENSRNOT00000025446.6	1497	1343.61	0	0
ENSRNOT00000032960.5	2190	2036.61	0	0
ENSRNOT00000049161.3	627	474.826	0	0
ENSRNOT00000055227.1	972	818.61	0	0
ENSRNOT00000050860.3	1008	854.61	0	0
ENSRNOT00000010092.7	3666	3512.61	0	0
ENSRNOT00000009645.5	3510	3356.61	181	1.91652
ENSRNOT00000092161.1	3088	2934.61	136.95	1.65862
ENSRNOT00000015778.5	2926	2772.61	21.0504	0.269841
ENSRNOT00000091349.1	897	743.752	0	0
ENSRNOT00000061242.5	982	828.61	92	3.94615
ENSRNOT00000030850.4	2179	2025.61	78	1.36859
ENSRNOT00000047914.1	921	767.752	0	0
ENSRNOT00000058640.4	636	483.826	0	0
ENSRNOT00000003146.4	4407	4253.61	5	0.041778
ENSRNOT00000081292.1	249	105.572	0	0
ENSRNOT00000030425.5	2308	2154.61	341	5.62499
ENSRNOT00000013963.7	2362	2208.61	297.738	4.79127
ENSRNOT00000022246.4	1793	1639.61	48	1.04049
ENSRNOT00000028181.5	3608	3454.61	548	5.6379
ENSRNOT00000075076.2	2414	2260.61	5	0.0786104
ENSRNOT00000027054.5	3622	3468.61	29.0005	0.297157
ENSRNOT00000026457.6	2161	2007.61	2	0.0354068
ENSRNOT00000010247.5	2737	2583.61	43	0.591531
ENSRNOT00000084063.1	942	788.682	0	0
ENSRNOT00000002403.3	4300	4146.61	210	1.79996
ENSRNOT00000021337.7	1870	1716.61	0	0
ENSRNOT00000081375.1	2212	2058.61	0	0
ENSRNOT00000004958.8	909	755.752	0	0
ENSRNOT00000078222.1	3612	3458.61	44	0.452155
ENSRNOT00000025711.7	1584	1430.61	3.2392e-06	8.04734e-08
ENSRNOT00000089283.1	1205	1051.61	10	0.337972
ENSRNOT00000078125.1	915	761.752	0	0
ENSRNOT00000086044.1	870	716.819	0	0
ENSRNOT00000023744.5	2411	2257.61	6.0024	0.0944957
ENSRNOT00000022679.6	3071	2917.61	34	0.414178
ENSRNOT00000089375.1	60	32.9508	0	0
ENSRNOT00000023741.7	4264	4110.61	214	1.8503
ENSRNOT00000021001.5	3380	3226.61	44.0647	0.485378
ENSRNOT00000013703.6	2145	1991.61	416	7.42378
ENSRNOT00000019991.6	4102	3948.61	59.0035	0.531091
ENSRNOT00000024084.6	1436	1282.61	11.0021	0.304872
ENSRNOT00000021120.4	1190	1036.61	0	0
ENSRNOT00000013619.5	639	486.826	0	0
ENSRNOT00000083626.1	2716	2562.61	25	0.346732
ENSRNOT00000082522.1	2904	2750.61	0	0
ENSRNOT00000060868.5	3189	3035.61	71	0.831282
ENSRNOT00000091672.1	2439	2285.61	28.0977	0.436922
ENSRNOT00000079157.1	1743	1589.61	0	0
ENSRNOT00000006416.2	438	286.898	12.9832	1.60839
ENSRNOT00000075670.1	579	427.03	4	0.332918
ENSRNOT00000073976.2	939	785.682	0	0
ENSRNOT00000021717.7	4001	3847.61	366	3.38085
ENSRNOT00000043386.4	1976	1822.61	0	0
ENSRNOT00000014028.6	2945	2791.61	0	0
ENSRNOT00000085675.1	1923	1769.61	0	0
ENSRNOT00000014030.4	1812	1658.61	0.601817	0.012896
ENSRNOT00000046460.1	438	286.898	1.0107	0.125208
ENSRNOT00000015579.6	1990	1836.61	973	18.8292
ENSRNOT00000072806.1	483	331.534	0	0
ENSRNOT00000078640.1	1422	1268.61	0	0
ENSRNOT00000075588.2	3585	3431.61	4.73326	0.0490228
ENSRNOT00000057504.2	1335	1181.61	0	0
ENSRNOT00000036821.5	1290	1136.61	0	0
ENSRNOT00000008227.5	1233	1079.61	65	2.13984
ENSRNOT00000073555.2	888	734.819	0	0
ENSRNOT00000029136.5	3057	2903.61	11	0.134645
ENSRNOT00000064526.4	3022	2868.61	95	1.17703
ENSRNOT00000003320.6	3622	3468.61	57	0.584057
ENSRNOT00000085468.1	459	307.708	0	0
ENSRNOT00000072444.2	606	453.951	0.611671	0.04789
ENSRNOT00000066793.3	3625	3471.61	288	2.94847
ENSRNOT00000072917.2	666	513.826	41.9356	2.9007
ENSRNOT00000068445.1	3729	3575.61	49	0.487059
ENSRNOT00000039369.5	507	355.378	0	0
ENSRNOT00000012038.7	5019	4865.61	8	0.0584371
ENSRNOT00000010429.2	1057	903.61	596	23.4423
ENSRNOT00000006709.8	5901	5747.61	239.666	1.48203
ENSRNOT00000075193.2	5787	5633.61	639.334	4.03345
ENSRNOT00000008104.5	4156	4002.61	35	0.310785
ENSRNOT00000078263.1	2080	1926.61	0	0
ENSRNOT00000004350.6	3140	2986.61	35	0.41651
ENSRNOT00000034073.3	2507	2353.61	380	5.73832
ENSRNOT00000087430.1	1081	927.61	0	0
ENSRNOT00000085158.1	3385	3231.61	3	0.0329942
ENSRNOT00000038092.5	2706	2552.61	50.0024	0.696213
ENSRNOT00000003974.6	700	547.591	9	0.584147
ENSRNOT00000032300.2	2274	2120.61	0	0
ENSRNOT00000023124.2	975	821.61	0	0
ENSRNOT00000012365.3	1326	1172.61	0	0
ENSRNOT00000045375.6	1977	1823.61	1	0.0194896
ENSRNOT00000070992.2	1848	1694.61	0	0
ENSRNOT00000071482.2	2349	2195.61	124.489	2.01517
ENSRNOT00000077874.1	2289	2135.61	6.51075	0.108354
ENSRNOT00000039296.6	4961	4807.61	20.4579	0.15124
ENSRNOT00000039308.4	5168	5014.61	0	0
ENSRNOT00000091545.1	3316	3162.61	17.5421	0.197138
ENSRNOT00000030035.3	2355	2201.61	3	0.0484302
ENSRNOT00000072449.1	783	630.06	0	0
ENSRNOT00000047128.4	357	206.472	0	0
ENSRNOT00000017532.5	2928	2774.61	1	0.0128096
ENSRNOT00000078078.1	834	680.819	1	0.0522041
ENSRNOT00000007223.5	3388	3234.61	190	2.0877
ENSRNOT00000028575.2	930	776.682	0	0
ENSRNOT00000024691.7	531	379.247	0	0
ENSRNOT00000026001.5	3452	3298.61	12	0.129296
ENSRNOT00000018640.6	4979	4825.61	93	0.684962
ENSRNOT00000034609.6	3535	3381.61	2102	22.0925
ENSRNOT00000046983.3	3445	3291.61	93	1.00418
ENSRNOT00000087848.1	366	215.434	0	0
ENSRNOT00000024096.6	965	811.61	420	18.3924
ENSRNOT00000038276.5	1784	1630.61	2	0.0435929
ENSRNOT00000089841.1	2756	2602.61	18.1681	0.248106
ENSRNOT00000005085.3	1888	1734.61	12.8912	0.264135
ENSRNOT00000078320.1	1730	1576.61	0	0
ENSRNOT00000056179.5	1893	1739.61	13	0.2656
ENSRNOT00000056178.4	954	800.61	0	0
ENSRNOT00000073155.2	704	551.591	0	0
ENSRNOT00000035435.4	2940	2786.61	0	0
ENSRNOT00000048302.2	2390	2236.61	136	2.16115
ENSRNOT00000031164.3	2418	2264.61	2050	32.1733
ENSRNOT00000032933.5	6009	5855.61	230	1.39602
ENSRNOT00000072279.1	936	782.682	0	0
ENSRNOT00000058351.1	1355	1201.61	7	0.207048
ENSRNOT00000090712.1	1863	1709.61	47	0.977095
ENSRNOT00000015977.5	13668	13514.6	1304	3.42933
ENSRNOT00000068113.1	1366	1212.61	318	9.32056
ENSRNOT00000074580.2	2813	2659.61	18	0.240542
ENSRNOT00000087918.1	945	791.682	0	0
ENSRNOT00000011230.5	2539	2385.61	143.993	2.14524
ENSRNOT00000084797.1	3214	3060.61	32	0.371602
ENSRNOT00000028127.5	771	618.173	136	7.81924
ENSRNOT00000019363.7	935	781.682	18.4281	0.83789
ENSRNOT00000082142.1	3352	3198.61	12.5719	0.139693
ENSRNOT00000092028.1	1638	1484.61	85.9976	2.05878
ENSRNOT00000023667.7	2978	2824.61	81	1.01921
ENSRNOT00000091961.1	357	206.472	0	0
ENSRNOT00000083966.1	447	295.872	0	0
ENSRNOT00000022259.7	2628	2474.61	92	1.32135
ENSRNOT00000032737.6	1453	1299.61	0	0
ENSRNOT00000045513.3	3634	3480.61	161	1.64402
ENSRNOT00000004717.6	3286	3132.61	0	0
ENSRNOT00000047682.5	1192	1038.61	0	0
ENSRNOT00000084986.1	900	746.752	0	0
ENSRNOT00000050284.4	870	716.819	0	0
ENSRNOT00000005066.4	2237	2083.61	13	0.22175
ENSRNOT00000060577.2	939	785.682	0	0
ENSRNOT00000072589.1	2924	2770.61	774	9.92891
ENSRNOT00000050195.4	1830	1676.61	0	0
ENSRNOT00000089166.1	1754	1600.61	0	0
ENSRNOT00000004853.6	782	629.06	6	0.338996
ENSRNOT00000005405.7	3192	3038.61	8	0.0935731
ENSRNOT00000024753.6	3450	3296.61	702.049	7.56896
ENSRNOT00000067974.2	3345	3191.61	1323	14.7328
ENSRNOT00000079955.1	3081	2927.61	27.6036	0.335111
ENSRNOT00000066940.2	1278	1124.61	16.3964	0.518181
ENSRNOT00000052289.4	2197	2043.61	7	0.121741
ENSRNOT00000089085.1	435	283.898	0	0
ENSRNOT00000066643.3	4194	4040.61	306.882	2.69935
ENSRNOT00000078799.1	3246	3092.61	268.118	3.08132
ENSRNOT00000020332.5	745	592.282	1	0.0600077
ENSRNOT00000083900.1	776	623.117	0	0
ENSRNOT00000008909.7	2005	1851.61	23	0.441483
ENSRNOT00000007485.5	2436	2282.61	0	0
ENSRNOT00000082085.1	987	833.61	0	0
ENSRNOT00000021758.7	2723	2569.61	199.343	2.75721
ENSRNOT00000056430.2	3387	3233.61	63.6567	0.699668
ENSRNOT00000072841.2	4307	4153.61	25.8909	0.221542
ENSRNOT00000088386.1	972	818.61	0	0
ENSRNOT00000005153.5	807	654.002	0	0
ENSRNOT00000072416.2	1062	908.61	28	1.09526
ENSRNOT00000028685.3	3034	2880.61	2	0.0246764
ENSRNOT00000029607.3	835	681.819	0	0
ENSRNOT00000042353.5	381	230.353	0	0
ENSRNOT00000071024.1	588	435.991	8	0.652151
ENSRNOT00000090913.1	939	785.682	0	0
ENSRNOT00000028379.5	1366	1212.61	9	0.263789
ENSRNOT00000027206.4	2583	2429.61	15.5807	0.227922
ENSRNOT00000058474.1	795	642.06	0	0
ENSRNOT00000075297.2	945	791.682	0	0
ENSRNOT00000081342.1	921	767.752	0	0
ENSRNOT00000085181.1	291	142.832	0	0
ENSRNOT00000082110.1	285	137.348	0	0
ENSRNOT00000006063.7	2078	1924.61	215	3.97038
ENSRNOT00000025412.4	1438	1284.61	66	1.82603
ENSRNOT00000073800.2	984	830.61	0	0
ENSRNOT00000073178.1	2334	2180.61	0	0
ENSRNOT00000040366.1	369	218.415	0	0
ENSRNOT00000010601.6	2548	2394.61	60	0.890538
ENSRNOT00000039580.4	729	576.388	221	13.6274
ENSRNOT00000078419.1	1908	1754.61	36	0.729219
ENSRNOT00000013473.4	878	724.819	6	0.29421
ENSRNOT00000058502.1	369	218.415	0	0
ENSRNOT00000057349.3	1212	1058.61	0	0
ENSRNOT00000001730.4	2383	2229.61	0	0
ENSRNOT00000020691.3	975	821.61	0	0
ENSRNOT00000013599.6	1679	1525.61	160.576	3.74087
ENSRNOT00000072733.2	7056	6902.61	1154.93	5.94672
ENSRNOT00000071714.2	351	200.602	0	0
ENSRNOT00000050297.3	339	188.815	0	0
ENSRNOT00000081817.1	330	179.983	0	0
ENSRNOT00000055570.3	2129	1975.61	20	0.359803
ENSRNOT00000089674.1	2247	2093.61	0	0
ENSRNOT00000005845.6	2977	2823.61	174.914	2.20169
ENSRNOT00000005033.5	1622	1468.61	165	3.99313
ENSRNOT00000073327.2	935	781.682	41	1.86419
ENSRNOT00000034610.4	2052	1898.61	0	0
ENSRNOT00000022864.5	489	337.503	200.851	21.151
ENSRNOT00000075300.1	867	713.819	33.7592	1.68089
ENSRNOT00000031418.2	1666	1512.61	0	0
ENSRNOT00000086143.1	1704	1550.61	1166.36	26.7341
ENSRNOT00000007595.7	1639	1485.61	334.642	8.00592
ENSRNOT00000010141.7	3138	2984.61	6	0.0714495
ENSRNOT00000084643.1	2318	2164.61	112.669	1.84995
ENSRNOT00000011085.4	2154	2000.61	48.331	0.858616
ENSRNOT00000038213.2	945	791.682	0	0
ENSRNOT00000089105.1	930	776.682	0	0
ENSRNOT00000084720.1	1818	1664.61	66	1.40918
ENSRNOT00000024576.3	1446	1292.61	702	19.3021
ENSRNOT00000061413.4	447	295.872	0	0
ENSRNOT00000045830.5	1349	1195.61	0	0
ENSRNOT00000072986.2	1422	1268.61	0	0
ENSRNOT00000009574.2	1346	1192.61	0	0
ENSRNOT00000072666.2	4108	3954.61	75.611	0.679544
ENSRNOT00000013608.6	1389	1235.61	22319.2	641.998
ENSRNOT00000027450.4	2089	1935.61	6	0.110171
ENSRNOT00000040447.4	429	277.898	0	0
ENSRNOT00000057058.4	6993	6839.61	1710	8.88588
ENSRNOT00000027159.6	912	758.752	24	1.12421
ENSRNOT00000079166.1	522	370.247	0	0
ENSRNOT00000064914.3	4062	3908.61	35.6559	0.324224
ENSRNOT00000081127.1	3693	3539.61	107.344	1.07785
ENSRNOT00000090006.1	3367	3213.61	0	0
ENSRNOT00000048576.4	3306	3152.61	9	0.101463
ENSRNOT00000004867.6	285	137.348	197.653	51.1466
ENSRNOT00000071646.1	942	788.682	0	0
ENSRNOT00000040002.4	1839	1685.61	1	0.0210852
ENSRNOT00000088391.1	5349	5195.61	4490	30.7147
ENSRNOT00000090258.1	2661	2507.61	0	0
ENSRNOT00000060838.4	4333	4179.61	57.6295	0.490055
ENSRNOT00000008364.7	1141	987.61	229	8.24111
ENSRNOT00000020383.5	1478	1324.61	0	0
ENSRNOT00000008608.4	348	197.656	412.5	74.1736
ENSRNOT00000023579.4	571	419.068	126	10.6862
ENSRNOT00000032663.2	1177	1023.61	0	0
ENSRNOT00000010318.7	1836	1682.61	883	18.6515
ENSRNOT00000081051.1	1896	1742.61	0	0
ENSRNOT00000006964.5	1586	1432.61	0	0
ENSRNOT00000038439.4	1521	1367.61	100	2.5988
ENSRNOT00000024336.7	3270	3116.61	344	3.92294
ENSRNOT00000046013.4	3027	2873.61	0	0
ENSRNOT00000038312.5	753	600.228	0	0
ENSRNOT00000040978.4	1815	1661.61	0	0
ENSRNOT00000086117.1	1541	1387.61	4	0.102454
ENSRNOT00000033984.5	2466	2312.61	82	1.26022
ENSRNOT00000091375.1	2498	2344.61	0	0
ENSRNOT00000087559.1	345	194.71	0	0
ENSRNOT00000012912.2	951	797.682	0	0
ENSRNOT00000048225.1	333	182.916	0	0
ENSRNOT00000016067.4	2111	1957.61	54.0064	0.980516
ENSRNOT00000071020.2	2110	1956.61	136.12	2.47259
ENSRNOT00000072373.3	3144	2990.61	13.9476	0.165759
ENSRNOT00000075623.2	2193	2039.61	0	0
ENSRNOT00000057826.2	984	830.61	98	4.19338
ENSRNOT00000027193.7	1708	1554.61	0	0
ENSRNOT00000012088.7	1432	1278.61	0	0
ENSRNOT00000013152.4	4181	4027.61	107	0.944218
ENSRNOT00000079558.1	951	797.682	0	0
ENSRNOT00000085007.1	303	154.03	0	0
ENSRNOT00000002502.7	2403	2249.61	40.8098	0.644752
ENSRNOT00000086813.1	4578	4424.61	130.195	1.04582
ENSRNOT00000065366.2	1502	1348.61	1	0.0263542
ENSRNOT00000088918.1	402	251.114	0	0
ENSRNOT00000039874.5	933	779.682	0	0
ENSRNOT00000047852.1	927	773.682	0	0
ENSRNOT00000020225.5	2029	1875.61	9	0.170544
ENSRNOT00000079240.1	2016	1862.61	0	0
ENSRNOT00000045721.4	2035	1881.61	77	1.45444
ENSRNOT00000034284.5	2893	2739.61	116	1.50489
ENSRNOT00000068611.3	2376	2222.61	1	0.0159909
ENSRNOT00000042276.3	2103	1949.61	0	0
ENSRNOT00000052029.4	2091	1937.61	5	0.0917148
ENSRNOT00000073915.2	1021	867.61	1030	42.1938
ENSRNOT00000092196.1	4377	4223.61	20.7335	0.174472
ENSRNOT00000008898.5	1753	1599.61	10.2665	0.228109
ENSRNOT00000025309.5	2809	2655.61	63.1335	0.844951
ENSRNOT00000016491.4	2537	2383.61	359.843	5.36554
ENSRNOT00000091982.1	2945	2791.61	91.1575	1.16058
ENSRNOT00000073049.2	1962	1808.61	16.8123	0.330382
ENSRNOT00000078820.1	1665	1511.61	195.554	4.59794
ENSRNOT00000072855.2	1263	1109.61	0	0
ENSRNOT00000074718.3	2465	2311.61	978.446	15.0438
ENSRNOT00000017651.3	2182	2028.61	0	0
ENSRNOT00000017958.2	960	806.61	0	0
ENSRNOT00000016494.7	2942	2788.61	438	5.58242
ENSRNOT00000022017.6	1640	1486.61	69	1.64963
ENSRNOT00000091927.1	1281	1127.61	786.907	24.8028
ENSRNOT00000088469.1	960	806.61	612.093	26.9705
ENSRNOT00000045922.2	1919	1765.61	3	0.0603896
ENSRNOT00000031175.4	766	613.173	17	0.985375
ENSRNOT00000079593.1	809	656.002	0	0
ENSRNOT00000003705.6	504	352.378	5	0.50431
ENSRNOT00000075456.1	438	286.898	0	0
ENSRNOT00000043714.4	2973	2819.61	84	1.05883
ENSRNOT00000016654.4	1893	1739.61	2	0.0408615
ENSRNOT00000005042.5	1263	1109.61	83	2.65854
ENSRNOT00000085959.1	1994	1840.61	11	0.212406
ENSRNOT00000012604.4	2388	2234.61	106	1.68593
ENSRNOT00000040255.5	8832	8678.61	0	0
ENSRNOT00000064025.3	9756	9602.61	82.0792	0.303794
ENSRNOT00000041130.5	9711	9557.61	0	0
ENSRNOT00000043646.4	9639	9485.61	461.292	1.72841
ENSRNOT00000082723.1	7725	7571.61	159.629	0.749304
ENSRNOT00000016129.5	1478	1324.61	352	9.44475
ENSRNOT00000013771.6	1294	1140.61	69	2.15005
ENSRNOT00000081759.1	942	788.682	0	0
ENSRNOT00000057891.1	411	260.045	0	0
ENSRNOT00000029238.5	834	680.819	27	1.40951
ENSRNOT00000005492.8	2454	2300.61	21	0.324423
ENSRNOT00000051252.4	2017	1863.61	0	0
ENSRNOT00000088209.1	2133	1979.61	0	0
ENSRNOT00000083686.1	1515	1361.61	0	0
ENSRNOT00000039997.4	604	451.951	206	16.1999
ENSRNOT00000006708.4	1781	1627.61	215	4.69487
ENSRNOT00000034477.6	2268	2114.61	103.659	1.74226
ENSRNOT00000083157.1	1164	1010.61	96.3411	3.38816
ENSRNOT00000007855.6	2993	2839.61	0	0
ENSRNOT00000081679.1	2402	2248.61	0	0
ENSRNOT00000043486.2	381	230.353	0	0
ENSRNOT00000047702.1	933	779.682	0	0
ENSRNOT00000017110.4	1734	1580.61	53	1.19175
ENSRNOT00000091053.1	1554	1400.61	0	0
ENSRNOT00000066520.3	1344	1190.61	23	0.686585
ENSRNOT00000079764.1	741	588.282	0	0
ENSRNOT00000014388.7	4196	4042.61	1	0.00879172
ENSRNOT00000052063.5	4932	4778.61	178	1.3239
ENSRNOT00000079981.1	3424	3270.61	9.61905	0.10453
ENSRNOT00000079524.1	3261	3107.61	3.86344	0.0441858
ENSRNOT00000085650.1	3042	2888.61	35.5175	0.437008
ENSRNOT00000080930.1	1593	1439.61	18	0.444389
ENSRNOT00000022818.4	1670	1516.61	0	0
ENSRNOT00000023661.5	3263	3109.61	14	0.160014
ENSRNOT00000066048.3	3148	2994.61	0	0
ENSRNOT00000072739.1	825	672.002	0	0
ENSRNOT00000030102.2	2223	2069.61	29	0.498018
ENSRNOT00000077117.1	3101	2947.61	0	0
ENSRNOT00000038397.5	2095	1941.61	0	0
ENSRNOT00000023319.4	3068	2914.61	0	0
ENSRNOT00000036657.5	690	537.591	0	0
ENSRNOT00000023935.5	809	656.002	2191	118.706
ENSRNOT00000060871.4	9807	9653.61	343.738	1.26553
ENSRNOT00000051512.5	9609	9455.61	5.43275	0.0204205
ENSRNOT00000044972.6	9767	9613.61	0.00204045	7.54356e-06
ENSRNOT00000068065.1	993	839.61	15	0.634965
ENSRNOT00000017226.6	2263	2109.61	189	3.18416
ENSRNOT00000012463.5	4339	4185.61	3	0.0254741
ENSRNOT00000092125.1	3851	3697.61	0	0
ENSRNOT00000020002.5	3275	3121.61	0	0
ENSRNOT00000051473.5	2235	2081.61	21	0.358555
ENSRNOT00000084601.1	2803	2649.61	2305	30.919
ENSRNOT00000022706.7	1782	1628.61	366	7.9873
ENSRNOT00000010264.6	4115	3961.61	199	1.78532
ENSRNOT00000025489.6	852	698.819	0	0
ENSRNOT00000011307.5	1586	1432.61	575.324	14.2732
ENSRNOT00000086502.1	651	498.826	14.6758	1.04565
ENSRNOT00000001817.7	1682	1528.61	202.986	4.7196
ENSRNOT00000065314.2	1313	1159.61	105.014	3.21863
ENSRNOT00000021549.5	5336	5182.61	81	0.555485
ENSRNOT00000073962.2	2229	2075.61	1	0.0171234
ENSRNOT00000005346.4	1667	1513.61	74	1.73761
ENSRNOT00000071976.1	879	725.819	18.6539	0.913436
ENSRNOT00000013829.5	2142	1988.61	249	4.45026
ENSRNOT00000049969.4	357	206.472	0	0
ENSRNOT00000020753.7	2295	2141.61	3	0.0497871
ENSRNOT00000068299.1	4149	3995.61	6	0.0533708
ENSRNOT00000026378.4	4007	3853.61	7180	66.2205
ENSRNOT00000011292.2	2641	2487.61	606	8.65817
ENSRNOT00000027346.2	4396	4242.61	8	0.0670182
ENSRNOT00000051966.1	927	773.682	0	0
ENSRNOT00000046001.3	939	785.682	0	0
ENSRNOT00000064696.2	4085	3931.61	31	0.280238
ENSRNOT00000017889.7	4973	4819.61	20	0.147487
ENSRNOT00000013228.4	2538	2384.61	100	1.49045
ENSRNOT00000077502.1	18521	18367.6	131.202	0.253878
ENSRNOT00000083354.1	1583	1429.61	70.7978	1.7601
ENSRNOT00000089544.1	990	836.61	0	0
ENSRNOT00000044628.2	4387	4233.61	0	0
ENSRNOT00000017820.6	2225	2071.61	0	0
ENSRNOT00000077165.1	3520	3366.61	3.09899	0.0327162
ENSRNOT00000013871.6	1888	1734.61	14	0.286855
ENSRNOT00000039294.4	393	242.226	0	0
ENSRNOT00000080799.1	2096	1942.61	1.49121	0.0272829
ENSRNOT00000087669.1	2420	2266.61	0	0
ENSRNOT00000087957.1	2795	2641.61	0	0
ENSRNOT00000080820.1	2098	1944.61	0.508786	0.00929904
ENSRNOT00000067751.2	3382	3228.61	572	6.29675
ENSRNOT00000014134.3	889	735.752	0	0
ENSRNOT00000012597.6	1496	1342.61	39.0017	1.03245
ENSRNOT00000022348.6	510	358.313	1985.88	196.982
ENSRNOT00000085087.1	2538	2384.61	0	0
ENSRNOT00000064207.3	2353	2199.61	0	0
ENSRNOT00000055319.4	1931	1777.61	0	0
ENSRNOT00000044626.3	4259	4105.61	139	1.2033
ENSRNOT00000065721.2	4436	4282.61	10	0.0829903
ENSRNOT00000074676.2	4122	3968.61	21	0.188069
ENSRNOT00000074209.2	4517	4363.61	0	0
ENSRNOT00000027756.6	1359	1205.61	435	12.8238
ENSRNOT00000042558.2	879	725.819	21	1.02832
ENSRNOT00000085918.1	672	519.686	0	0
ENSRNOT00000067907.2	3223	3069.61	60	0.694711
ENSRNOT00000010512.6	1286	1132.61	273	8.56679
ENSRNOT00000038556.4	2801	2647.61	0	0
ENSRNOT00000014970.7	1602	1448.61	0	0
ENSRNOT00000037902.6	2582	2428.61	1290.44	18.8849
ENSRNOT00000080950.1	1755	1601.61	89.5604	1.98744
ENSRNOT00000077360.1	1094	940.61	59.0048	2.22953
ENSRNOT00000066549.3	936	782.682	11.9952	0.5447
ENSRNOT00000023543.5	4724	4570.61	43	0.334372
ENSRNOT00000030148.5	978	824.61	0	0
ENSRNOT00000081508.1	930	776.682	0	0
ENSRNOT00000073194.1	960	806.61	0	0
ENSRNOT00000086252.1	300	151.17	0	0
ENSRNOT00000032481.5	1579	1425.61	65	1.6205
ENSRNOT00000015108.8	2259	2105.61	26.9696	0.455231
ENSRNOT00000017008.5	2098	1944.61	0	0
ENSRNOT00000029651.1	1575	1421.61	0	0
ENSRNOT00000051304.3	918	764.752	0	0
ENSRNOT00000017833.5	1219	1065.61	430	14.3419
ENSRNOT00000010975.5	1436	1282.61	0	0
ENSRNOT00000087076.1	3995	3841.61	2040.58	18.8789
ENSRNOT00000055238.4	3974	3820.61	230.419	2.14349
ENSRNOT00000088024.1	635	482.826	0	0
ENSRNOT00000087672.1	507	355.378	0	0
ENSRNOT00000016464.6	1798	1644.61	39	0.842825
ENSRNOT00000013585.4	1242	1088.61	118	3.85253
ENSRNOT00000015466.5	1932	1778.61	3.15349	0.0630154
ENSRNOT00000015420.5	2569	2415.61	246.847	3.63192
ENSRNOT00000088049.1	2052	1898.61	0	0
ENSRNOT00000077436.1	1059	905.61	0	0
ENSRNOT00000022130.4	1212	1058.61	11	0.369311
ENSRNOT00000000432.2	450	298.818	1	0.11894
ENSRNOT00000056601.2	966	812.61	0	0
ENSRNOT00000041946.2	1671	1517.61	0	0
ENSRNOT00000077662.1	2264	2110.61	0	0
ENSRNOT00000001540.5	2691	2537.61	2.00005	0.0280124
ENSRNOT00000010320.6	5195	5041.61	33.8797	0.238839
ENSRNOT00000087334.1	2667	2513.61	0	0
ENSRNOT00000087398.1	4204	4050.61	171.12	1.50147
ENSRNOT00000080421.1	972	818.61	599.305	26.0199
ENSRNOT00000014756.7	708	555.541	0	0
ENSRNOT00000081610.1	2015	1861.61	11	0.21001
ENSRNOT00000024751.6	1032	878.61	0	0
ENSRNOT00000010229.6	4081	3927.61	147.195	1.33199
ENSRNOT00000030532.3	2235	2081.61	22	0.375629
ENSRNOT00000006618.7	5144	4990.61	20	0.142434
ENSRNOT00000066161.4	402	251.114	0	0
ENSRNOT00000057061.3	375	224.374	0	0
ENSRNOT00000028709.7	4538	4384.61	73.747	0.597791
ENSRNOT00000077325.1	4399	4245.61	85.927	0.719326
ENSRNOT00000090848.1	3256	3102.61	3	0.0343661
ENSRNOT00000005353.7	3384	3230.61	0	0
ENSRNOT00000058204.2	976	822.61	375	16.2022
ENSRNOT00000087007.1	4004	3850.61	0	0
ENSRNOT00000089504.1	3685	3531.61	0	0
ENSRNOT00000083713.1	3297	3143.61	0	0
ENSRNOT00000009008.5	2497	2343.61	89	1.34971
ENSRNOT00000021227.6	1419	1265.61	36	1.01097
ENSRNOT00000086505.1	1542	1388.61	2	0.05119
ENSRNOT00000009111.5	1561	1407.61	1.35951e-06	3.4327e-08
ENSRNOT00000080828.1	7592	7438.61	171	0.817034
ENSRNOT00000020637.6	1800	1646.61	2	0.0431693
ENSRNOT00000019560.7	4489	4335.61	113.796	0.932848
ENSRNOT00000054686.2	4108	3954.61	71.2045	0.63994
ENSRNOT00000059530.4	1323	1169.61	0	0
ENSRNOT00000080068.1	2176	2022.61	2	0.0351442
ENSRNOT00000077767.1	9111	8957.61	262	1.03955
ENSRNOT00000071566.2	342	191.78	0	0
ENSRNOT00000004808.7	2145	1991.61	1217	21.7181
ENSRNOT00000044613.4	4686	4532.61	942	7.38649
ENSRNOT00000082945.1	2118	1964.61	121.5	2.19805
ENSRNOT00000056170.2	3893	3739.61	142.5	1.35433
ENSRNOT00000047198.3	2568	2414.61	0	0
ENSRNOT00000002987.4	1776	1622.61	138.544	3.03466
ENSRNOT00000001476.5	1868	1714.61	243.309	5.04347
ENSRNOT00000001899.5	3059	2905.61	10	0.12232
ENSRNOT00000022790.8	3663	3509.61	0	0
ENSRNOT00000010602.7	1423	1269.61	177	4.95494
ENSRNOT00000088553.1	1341	1187.61	0	0
ENSRNOT00000010243.5	1281	1127.61	12	0.378232
ENSRNOT00000045699.4	5562	5408.61	1568.1	10.3044
ENSRNOT00000043971.6	4533	4379.61	290.897	2.3607
ENSRNOT00000075365.2	2485	2331.61	211	3.21634
ENSRNOT00000029602.5	2781	2627.61	0	0
ENSRNOT00000072069.1	1355	1201.61	2	0.0591565
ENSRNOT00000038383.5	3521	3367.61	69	0.728221
ENSRNOT00000081281.1	2337	2183.61	0	0
ENSRNOT00000003625.7	2577	2423.61	0	0
ENSRNOT00000073871.2	2122	1968.61	191.662	3.46028
ENSRNOT00000078266.1	807	654.002	0	0
ENSRNOT00000071804.3	1101	947.61	534.338	20.0411
ENSRNOT00000018620.4	2040	1886.61	78	1.46943
ENSRNOT00000042366.3	1535	1381.61	7.00803	0.180279
ENSRNOT00000012676.4	3565	3411.61	18	0.187521
ENSRNOT00000086669.1	2283	2129.61	0	0
ENSRNOT00000054812.4	2061	1907.61	0	0
ENSRNOT00000065376.2	1888	1734.61	0	0
ENSRNOT00000082482.1	1476	1322.61	0	0
ENSRNOT00000031530.7	2643	2489.61	72	1.02787
ENSRNOT00000075283.1	2694	2540.61	4.51179e-08	6.3117e-10
ENSRNOT00000003986.5	1236	1082.61	0	0
ENSRNOT00000041612.1	942	788.682	0	0
ENSRNOT00000030934.6	1774	1620.61	63	1.38165
ENSRNOT00000040229.3	1656	1502.61	88	2.08148
ENSRNOT00000002194.7	509	357.378	1054	104.821
ENSRNOT00000027150.3	1072	918.61	429	16.5982
ENSRNOT00000088707.1	4122	3968.61	3	0.026867
ENSRNOT00000089209.1	792	639.06	6.93984	0.385961
ENSRNOT00000072155.1	936	782.682	105.06	4.77077
ENSRNOT00000005794.6	381	230.353	10.4377	1.61045
ENSRNOT00000009077.7	4781	4627.61	9	0.0691228
ENSRNOT00000081471.1	2350	2196.61	6	0.097081
ENSRNOT00000021532.4	1794	1640.61	0	0
ENSRNOT00000019930.5	2072	1918.61	42	0.778034
ENSRNOT00000020175.8	1368	1214.61	3	0.087785
ENSRNOT00000074353.2	168	45.0472	36	28.4034
ENSRNOT00000028703.5	3417	3263.61	324	3.52844
ENSRNOT00000004173.4	1478	1324.61	44	1.18059
ENSRNOT00000039275.3	1773	1619.61	43	0.943613
ENSRNOT00000013701.3	1277	1123.61	0	0
ENSRNOT00000074389.2	2995	2841.61	81.7908	1.023
ENSRNOT00000025815.3	1818	1664.61	37	0.789996
ENSRNOT00000046271.3	924	770.752	0	0
ENSRNOT00000017692.5	1603	1449.61	830	20.3499
ENSRNOT00000009545.6	4483	4329.61	4	0.0328358
ENSRNOT00000032726.5	1242	1088.61	0	0
ENSRNOT00000020123.4	3681	3527.61	3099.2	31.2252
ENSRNOT00000060387.2	1100	946.61	0	0
ENSRNOT00000008938.6	6557	6403.61	127.417	0.707192
ENSRNOT00000057802.5	1677	1523.61	0.0020433	4.76644e-05
ENSRNOT00000040060.6	1668	1514.61	0.997957	0.0234178
ENSRNOT00000067049.3	714	561.541	0	0
ENSRNOT00000052387.4	705	552.591	0	0
ENSRNOT00000073352.2	201	68.4857	0	0
ENSRNOT00000035280.5	7024	6870.61	720	3.72454
ENSRNOT00000027505.6	5362	5208.61	397	2.70897
ENSRNOT00000012285.6	414	263.021	0	0
ENSRNOT00000060114.1	318	168.411	0	0
ENSRNOT00000050701.3	1614	1460.61	424	10.3173
ENSRNOT00000027662.7	774	621.117	200	11.4444
ENSRNOT00000087412.1	1053	899.61	0	0
ENSRNOT00000026032.6	3455	3301.61	34.7313	0.373879
ENSRNOT00000057673.3	3827	3673.61	321.046	3.10606
ENSRNOT00000050005.3	3637	3483.61	234.222	2.38965
ENSRNOT00000077868.1	1101	947.61	0	0
ENSRNOT00000066250.3	1213	1059.61	34	1.14043
ENSRNOT00000065294.2	1298	1144.61	0	0
ENSRNOT00000005981.4	1077	923.61	8	0.307849
ENSRNOT00000022395.5	1583	1429.61	0	0
ENSRNOT00000075148.2	1717	1563.61	0	0
ENSRNOT00000049411.5	3097	2943.61	22	0.265631
ENSRNOT00000029223.6	5661	5507.61	61.5751	0.397354
ENSRNOT00000006783.5	3373	3219.61	33	0.364289
ENSRNOT00000019660.7	1347	1193.61	0	0
ENSRNOT00000062080.3	777	624.117	0	0
ENSRNOT00000002500.7	794	641.06	61	3.38195
ENSRNOT00000042699.4	1420	1266.61	0	0
ENSRNOT00000026704.6	1005	851.61	593	24.7485
ENSRNOT00000022552.7	1262	1108.61	44	1.41062
ENSRNOT00000078190.1	1888	1734.61	28.8742	0.591622
ENSRNOT00000010546.7	2160	2006.61	12.1258	0.214775
ENSRNOT00000010103.6	2799	2645.61	58	0.77918
ENSRNOT00000007851.5	1909	1755.61	4	0.0809781
ENSRNOT00000087526.1	1074	920.61	0	0
ENSRNOT00000016454.5	1284	1130.61	0	0
ENSRNOT00000081195.1	3266	3112.61	273	3.11727
ENSRNOT00000011930.6	1975	1821.61	0	0
ENSRNOT00000037133.5	3544	3390.61	256.903	2.69294
ENSRNOT00000087122.1	2211	2057.61	402.097	6.9455
ENSRNOT00000036823.2	1628	1474.61	0	0
ENSRNOT00000067490.3	3493	3339.61	116.863	1.2437
ENSRNOT00000023659.6	2719	2565.61	74	1.02513
ENSRNOT00000016521.7	1534	1380.61	9	0.23169
ENSRNOT00000016414.2	1734	1580.61	10.6693	0.239909
ENSRNOT00000012371.4	845	691.819	0	0
ENSRNOT00000059448.3	1017	863.61	0	0
ENSRNOT00000082419.1	1667	1513.61	216.608	5.08624
ENSRNOT00000073694.1	384	233.29	0	0
ENSRNOT00000005204.4	841	687.819	72	3.72044
ENSRNOT00000077577.1	1645	1491.61	0	0
ENSRNOT00000006366.7	1783	1629.61	105	2.29003
ENSRNOT00000031786.5	3180	3026.61	56	0.657608
ENSRNOT00000087679.1	945	791.682	0	0
ENSRNOT00000022346.3	2927	2773.61	0	0
ENSRNOT00000089941.1	1691	1537.61	0	0
ENSRNOT00000028733.4	252	108.114	0	0
ENSRNOT00000020152.3	2925	2771.61	160.556	2.05888
ENSRNOT00000011019.3	1163	1009.61	9	0.316829
ENSRNOT00000084390.1	5862	5708.61	113.878	0.709002
ENSRNOT00000080945.1	5056	4902.61	894.245	6.48284
ENSRNOT00000022370.6	3131	2977.61	32	0.38196
ENSRNOT00000026114.3	708	555.541	24	1.53543
ENSRNOT00000018246.7	2373	2219.61	5	0.0800625
ENSRNOT00000031871.5	1930	1776.61	146	2.92076
ENSRNOT00000071109.3	1571	1417.61	4	0.100286
ENSRNOT00000048677.4	2134	1980.61	0	0
ENSRNOT00000058315.5	2679	2525.61	37.5055	0.527795
ENSRNOT00000091652.1	1839	1685.61	3.32603	0.0701303
ENSRNOT00000010482.7	1722	1568.61	29.5375	0.669259
ENSRNOT00000079769.1	2108	1954.61	33.631	0.611526
ENSRNOT00000006883.6	837	683.819	78	4.05405
ENSRNOT00000081026.1	6031	5877.61	127.294	0.769735
ENSRNOT00000000248.2	1683	1529.61	13.7065	0.31848
ENSRNOT00000088172.1	2312	2158.61	0	0
ENSRNOT00000046288.4	3093	2939.61	20	0.241811
ENSRNOT00000081705.1	1304	1150.61	0	0
ENSRNOT00000086214.1	1353	1199.61	14	0.414786
ENSRNOT00000029848.3	2526	2372.61	0	0
ENSRNOT00000040091.4	803	650.002	21	1.14826
ENSRNOT00000019311.5	837	683.819	0	0
ENSRNOT00000092211.1	887	733.819	0	0
ENSRNOT00000049512.5	1586	1432.61	2	0.0496178
ENSRNOT00000075165.2	2060	1906.61	36	0.671083
ENSRNOT00000002807.3	2408	2254.61	0	0
ENSRNOT00000026395.3	2183	2029.61	2	0.035023
ENSRNOT00000016484.2	939	785.682	0	0
ENSRNOT00000006886.6	2689	2535.61	107	1.49981
ENSRNOT00000003080.4	1049	895.61	0	0
ENSRNOT00000016997.7	3354	3200.61	17	0.188778
ENSRNOT00000072577.1	933	779.682	0	0
ENSRNOT00000018177.5	1587	1433.61	0	0
ENSRNOT00000039754.6	1002	848.61	2	0.083764
ENSRNOT00000005461.5	2445	2291.61	0	0
ENSRNOT00000078914.1	1563	1409.61	31.0568	0.783058
ENSRNOT00000016240.7	3655	3501.61	125	1.26876
ENSRNOT00000085012.1	3354	3200.61	35.5001	0.394214
ENSRNOT00000087737.1	1641	1487.61	51.4999	1.23042
ENSRNOT00000016702.2	981	827.61	0	0
ENSRNOT00000091475.1	711	558.541	5	0.318164
ENSRNOT00000082885.1	411	260.045	2.4	0.328019
ENSRNOT00000065156.3	390	239.226	1.00407	0.149173
ENSRNOT00000081766.1	1467	1313.61	6.50627	0.176036
ENSRNOT00000089436.1	393	242.226	59.027	8.66098
ENSRNOT00000013088.5	5027	4873.61	2473	18.0347
ENSRNOT00000077607.1	936	782.682	0	0
ENSRNOT00000046129.4	381	230.353	1	0.154291
ENSRNOT00000017613.6	9777	9623.61	362.433	1.33852
ENSRNOT00000015383.6	2965	2811.61	214	2.70517
ENSRNOT00000085840.1	300	151.17	0	0
ENSRNOT00000072685.3	2967	2813.61	217	2.74114
ENSRNOT00000047434.3	1342	1188.61	1	0.0299017
ENSRNOT00000086223.1	1167	1013.61	0	0
ENSRNOT00000016976.7	1117	963.61	15	0.553256
ENSRNOT00000023293.2	939	785.682	0	0
ENSRNOT00000006087.2	4158	4004.61	45	0.399382
ENSRNOT00000046196.2	924	770.752	0	0
ENSRNOT00000075356.1	900	746.752	0	0
ENSRNOT00000009650.6	1318	1164.61	0	0
ENSRNOT00000085822.1	1321	1167.61	0	0
ENSRNOT00000078264.1	1506	1352.61	2	0.0525525
ENSRNOT00000005753.5	3005	2851.61	42	0.523474
ENSRNOT00000056735.3	10610	10456.6	382.98	1.30173
ENSRNOT00000084214.1	9690	9536.61	93.0199	0.346671
ENSRNOT00000002407.5	4787	4633.61	544	4.17268
ENSRNOT00000045223.5	5434	5280.61	65	0.437487
ENSRNOT00000071859.1	945	791.682	0	0
ENSRNOT00000017048.3	2847	2693.61	0	0
ENSRNOT00000085995.1	2330	2176.61	64.2369	1.04891
ENSRNOT00000045314.3	2169	2015.61	228.784	4.03417
ENSRNOT00000085849.1	1920	1766.61	11.9796	0.241011
ENSRNOT00000061693.4	4755	4601.61	342	2.64151
ENSRNOT00000063869.1	1285	1131.61	3	0.0942237
ENSRNOT00000026177.7	738	585.335	45	2.7324
ENSRNOT00000020527.4	2223	2069.61	13	0.22325
ENSRNOT00000022336.8	2067	1913.61	13	0.241449
ENSRNOT00000077462.1	1303	1149.61	0	0
ENSRNOT00000028644.6	1435	1281.61	0	0
ENSRNOT00000079631.1	1251	1097.61	1	0.0323808
ENSRNOT00000010561.4	4075	3921.61	24	0.217512
ENSRNOT00000078390.1	3597	3443.61	202	2.08484
ENSRNOT00000008700.5	933	779.682	0	0
ENSRNOT00000081569.1	342	191.78	0	0
ENSRNOT00000077826.1	2604	2450.61	23	0.333572
ENSRNOT00000027518.5	1448	1294.61	4	0.109814
ENSRNOT00000027593.6	879	725.819	2	0.097935
ENSRNOT00000010636.6	5411	5257.61	238	1.60888
ENSRNOT00000011869.6	2526	2372.61	0	0
ENSRNOT00000003240.6	1737	1583.61	55	1.23438
ENSRNOT00000006720.4	1333	1179.61	3.56797	0.107503
ENSRNOT00000084437.1	4184	4030.61	1157.42	10.206
ENSRNOT00000032792.5	2757	2603.61	980.58	13.3858
ENSRNOT00000009898.6	2514	2360.61	20.8097	0.313312
ENSRNOT00000018442.5	3434	3280.61	119.041	1.28967
ENSRNOT00000029053.5	1537	1383.61	0	0
ENSRNOT00000030400.2	2126	1972.61	14	0.252245
ENSRNOT00000072684.2	1920	1766.61	0	0
ENSRNOT00000045224.6	5001	4847.61	521	3.81985
ENSRNOT00000065246.2	3676	3522.61	0	0
ENSRNOT00000077477.1	3572	3418.61	5	0.0519824
ENSRNOT00000044151.3	318	168.411	0	0
ENSRNOT00000081140.1	1375	1221.61	16.3145	0.474653
ENSRNOT00000080203.1	1262	1108.61	0	0
ENSRNOT00000035813.2	960	806.61	0	0
ENSRNOT00000086193.1	1446	1292.61	0	0
ENSRNOT00000065584.3	1305	1151.61	0	0
ENSRNOT00000048400.4	336	185.849	0	0
ENSRNOT00000028323.6	518	366.247	0	0
ENSRNOT00000086276.1	4688	4534.61	40.5216	0.317601
ENSRNOT00000081434.1	4565	4411.61	41.4784	0.334165
ENSRNOT00000085865.1	1290	1136.61	10	0.312697
ENSRNOT00000091297.1	3408	3254.61	308.423	3.36809
ENSRNOT00000020940.5	3454	3300.61	0	0
ENSRNOT00000064128.3	3708	3554.61	0	0
ENSRNOT00000037901.6	7613	7459.61	140	0.667034
ENSRNOT00000042058.5	2996	2842.61	0	0
ENSRNOT00000070821.1	1618	1464.61	6	0.145601
ENSRNOT00000082108.1	2830	2676.61	0	0
ENSRNOT00000083983.1	4507	4353.61	91.1433	0.744065
ENSRNOT00000035404.5	2977	2823.61	4	0.050349
ENSRNOT00000064667.1	2849	2695.61	5	0.0659248
ENSRNOT00000001669.4	948	794.682	12	0.53669
ENSRNOT00000052302.4	1405	1251.61	5	0.141983
ENSRNOT00000077725.1	1729	1575.61	0	0
ENSRNOT00000034845.5	1747	1593.61	0	0
ENSRNOT00000087866.1	2590	2436.61	105	1.53158
ENSRNOT00000017714.4	2628	2474.61	0	0
ENSRNOT00000045096.2	666	513.826	13	0.899215
ENSRNOT00000066351.2	465	313.68	0	0
ENSRNOT00000089943.1	747	594.282	0	0
ENSRNOT00000036012.5	1263	1109.61	4	0.128123
ENSRNOT00000091669.1	1480	1326.61	0	0
ENSRNOT00000013354.6	1640	1486.61	20	0.478155
ENSRNOT00000087230.1	2203	2049.61	6.13251	0.106341
ENSRNOT00000064905.1	4333	4179.61	47.0177	0.399817
ENSRNOT00000072031.1	1204	1050.61	16.9134	0.572169
ENSRNOT00000027745.6	2699	2545.61	0	0
ENSRNOT00000043672.4	2181	2027.61	0	0
ENSRNOT00000088857.1	264	118.443	0	0
ENSRNOT00000050651.1	939	785.682	0	0
ENSRNOT00000057960.1	465	313.68	0	0
ENSRNOT00000018890.7	1519	1365.61	0	0
ENSRNOT00000082904.1	8412	8258.61	7.14619	0.0307541
ENSRNOT00000015223.2	4945	4791.61	5.85597	0.0434363
ENSRNOT00000035463.5	2963	2809.61	0	0
ENSRNOT00000043157.2	1125	971.61	0	0
ENSRNOT00000052009.4	1266	1112.61	0	0
ENSRNOT00000036666.5	3789	3635.61	108	1.0558
ENSRNOT00000041552.3	1917	1763.61	0	0
ENSRNOT00000040545.4	399	248.137	2	0.286467
ENSRNOT00000021357.6	2468	2314.61	2	0.0307106
ENSRNOT00000075526.1	297	148.417	0	0
ENSRNOT00000065105.1	699	546.591	434	28.2204
ENSRNOT00000042386.3	1890	1736.61	20.1302	0.411986
ENSRNOT00000078023.1	1440	1286.61	4	0.110497
ENSRNOT00000090366.1	6353	6199.61	163.617	0.937996
ENSRNOT00000088169.1	2177	2023.61	3.38254	0.059409
ENSRNOT00000090018.1	933	779.682	0	0
ENSRNOT00000035758.5	4661	4507.61	0	0
ENSRNOT00000043710.1	936	782.682	0	0
ENSRNOT00000036625.5	542	390.247	0	0
ENSRNOT00000064511.2	294	145.592	0	0
ENSRNOT00000043752.4	869	715.819	59	2.92944
ENSRNOT00000026870.6	1446	1292.61	0	0
ENSRNOT00000079989.1	1509	1355.61	384	10.0677
ENSRNOT00000064900.3	1860	1706.61	291	6.06031
ENSRNOT00000052379.4	240	98.2144	0	0
ENSRNOT00000037509.5	6567	6413.61	171.614	0.951012
ENSRNOT00000004723.3	1563	1409.61	55	1.38675
ENSRNOT00000018942.4	2465	2311.61	47	0.722635
ENSRNOT00000091464.1	1336	1182.61	118.61	3.56465
ENSRNOT00000017472.7	900	746.752	262.39	12.4884
ENSRNOT00000035084.6	4397	4243.61	103	0.862656
ENSRNOT00000078380.1	135	19.8987	0	0
ENSRNOT00000041508.4	1122	968.61	13.7939	0.506142
ENSRNOT00000074262.1	1605	1451.61	2.5	0.0612105
ENSRNOT00000023890.7	4204	4050.61	192.17	1.68617
ENSRNOT00000088624.1	2883	2729.61	389.83	5.07587
ENSRNOT00000083363.1	2631	2477.61	0	0
ENSRNOT00000087452.1	699	546.591	153	9.94867
ENSRNOT00000025615.7	922	768.752	93	4.29964
ENSRNOT00000045275.5	2522	2368.61	0	0
ENSRNOT00000042432.6	2471	2317.61	4	0.0613417
ENSRNOT00000074801.3	1671	1517.61	0	0
ENSRNOT00000074869.1	312	162.653	0	0
ENSRNOT00000031951.4	1611	1457.61	2	0.0487668
ENSRNOT00000023645.5	3447	3293.61	1227	13.2406
ENSRNOT00000018300.5	1755	1601.61	89	1.97501
ENSRNOT00000082141.1	4808	4654.61	12	0.0916292
ENSRNOT00000066975.1	2442	2288.61	0	0
ENSRNOT00000086919.1	1183	1029.61	1	0.0345194
ENSRNOT00000025254.5	1204	1050.61	0	0
ENSRNOT00000004948.5	1462	1308.61	77	2.0913
ENSRNOT00000023712.5	3819	3665.61	161	1.56105
ENSRNOT00000005190.4	654	501.826	57	4.03699
ENSRNOT00000085661.1	1655	1501.61	0	0
ENSRNOT00000056694.4	1868	1714.61	0	0
ENSRNOT00000056693.3	1479	1325.61	0	0
ENSRNOT00000056692.4	1701	1547.61	0	0
ENSRNOT00000081447.1	1401	1247.61	5	0.142438
ENSRNOT00000059520.3	150	32.1946	7.65163	8.44708
ENSRNOT00000058819.1	456	304.736	0	0
ENSRNOT00000017339.7	5876	5722.61	0	0
ENSRNOT00000082869.1	2651	2497.61	46	0.654589
ENSRNOT00000086245.1	2091	1937.61	0	0
ENSRNOT00000048997.2	294	145.592	0	0
ENSRNOT00000068082.1	7183	7029.61	420	2.12351
ENSRNOT00000033998.4	3687	3533.61	20	0.201163
ENSRNOT00000010296.5	2349	2195.61	5	0.0809377
ENSRNOT00000070832.1	3150	2996.61	226	2.68049
ENSRNOT00000049513.3	936	782.682	0	0
ENSRNOT00000073400.2	828	674.941	0	0
ENSRNOT00000014664.7	3711	3557.61	47	0.469543
ENSRNOT00000022107.3	2857	2703.61	85.4062	1.12274
ENSRNOT00000089251.1	2002	1848.61	175.594	3.37598
ENSRNOT00000077384.1	942	788.682	0	0
ENSRNOT00000078174.1	438	286.898	0	0
ENSRNOT00000064910.2	4100	3946.61	1718	15.4716
ENSRNOT00000042714.3	1938	1784.61	59	1.17502
ENSRNOT00000008414.5	2858	2704.61	89	1.16956
ENSRNOT00000009207.5	607	454.951	86	6.71846
ENSRNOT00000005919.5	2568	2414.61	29.9501	0.440846
ENSRNOT00000040386.3	369	218.415	0	0
ENSRNOT00000026702.6	1602	1448.61	0	0
ENSRNOT00000075270.1	2622	2468.61	52	0.748664
ENSRNOT00000000167.5	1648	1494.61	0	0
ENSRNOT00000081996.1	351	200.602	0	0
ENSRNOT00000073285.1	945	791.682	0	0
ENSRNOT00000006006.6	423	271.948	17.7885	2.32482
ENSRNOT00000073930.1	1937	1783.61	20.0386	0.399304
ENSRNOT00000078958.1	282	134.6	0	0
ENSRNOT00000050249.2	2698	2544.61	595.655	8.31974
ENSRNOT00000078793.1	2364	2210.61	43.3446	0.696882
ENSRNOT00000081310.1	414	263.021	0	0
ENSRNOT00000027695.6	1982	1828.61	22	0.4276
ENSRNOT00000020411.7	4384	4230.61	352	2.95716
ENSRNOT00000027226.5	1168	1014.61	0	0
ENSRNOT00000092160.1	3933	3779.61	71.5867	0.673164
ENSRNOT00000019618.4	4095	3941.61	194.647	1.75513
ENSRNOT00000074266.2	474	322.593	0	0
ENSRNOT00000031026.4	1137	983.61	117.474	4.24476
ENSRNOT00000057177.3	2108	1954.61	480	8.72804
ENSRNOT00000086579.1	1954	1800.61	0	0
ENSRNOT00000079424.1	2993	2839.61	42.0009	0.525697
ENSRNOT00000016984.5	306	156.887	3	0.679626
ENSRNOT00000046126.3	2142	1988.61	497	8.88265
ENSRNOT00000004815.5	1727	1573.61	0	0
ENSRNOT00000067479.1	780	627.06	14	0.793514
ENSRNOT00000001580.6	2154	2000.61	0	0
ENSRNOT00000079207.1	2108	1954.61	4	0.0727337
ENSRNOT00000079678.1	2026	1872.61	0	0
ENSRNOT00000016205.6	2024	1870.61	13.5262	0.256998
ENSRNOT00000058817.5	5899	5745.61	256.115	1.58429
ENSRNOT00000030760.4	2555	2401.61	59.8845	0.886233
ENSRNOT00000042108.5	552	400.104	5.71089	0.507302
ENSRNOT00000023226.6	10570	10416.6	5.23614	0.0178657
ENSRNOT00000084337.1	1848	1694.61	41.0841	0.861667
ENSRNOT00000017770.5	1769	1615.61	398.916	8.77568
ENSRNOT00000064386.2	4337	4183.61	410.678	3.48888
ENSRNOT00000084777.1	3154	3000.61	0	0
ENSRNOT00000087120.1	2427	2273.61	395.322	6.17975
ENSRNOT00000010720.3	4383	4229.61	647	5.43676
ENSRNOT00000074274.2	2974	2820.61	162	2.0413
ENSRNOT00000071241.3	2853	2699.61	0	0
ENSRNOT00000077593.1	2685	2531.61	0	0
ENSRNOT00000036769.6	1431	1277.61	6	0.166912
ENSRNOT00000017824.5	3471	3317.61	0	0
ENSRNOT00000085670.1	3203	3049.61	0	0
ENSRNOT00000083535.1	2851	2697.61	0	0
ENSRNOT00000019283.6	3796	3642.61	113	1.10256
ENSRNOT00000031683.4	349	198.638	0	0
ENSRNOT00000073029.1	399	248.137	5	0.716167
ENSRNOT00000014925.5	2709	2555.61	0	0
ENSRNOT00000033672.3	1627	1473.61	0	0
ENSRNOT00000089492.1	423	271.948	0	0
ENSRNOT00000089637.1	1832	1678.61	0	0
ENSRNOT00000032995.6	486	334.534	0	0
ENSRNOT00000031481.3	1503	1349.61	13.1938	0.347455
ENSRNOT00000082079.1	8236	8082.61	227.619	1.0009
ENSRNOT00000024825.5	8103	7949.61	48.3814	0.216306
ENSRNOT00000032316.4	625	472.826	0	0
ENSRNOT00000013342.6	1810	1656.61	163	3.49706
ENSRNOT00000021704.4	1044	890.61	0	0
ENSRNOT00000018981.4	954	800.61	0	0
ENSRNOT00000077805.1	963	809.61	0	0
ENSRNOT00000006412.6	1144	990.61	186	6.67338
ENSRNOT00000078249.1	2405	2251.61	0	0
ENSRNOT00000008035.5	2744	2590.61	29	0.397861
ENSRNOT00000004643.3	939	785.682	0	0
ENSRNOT00000074570.1	1856	1702.61	0	0
ENSRNOT00000071039.1	420	268.948	0	0
ENSRNOT00000022254.5	1896	1742.61	0	0
ENSRNOT00000022068.5	1604	1450.61	0	0
ENSRNOT00000025362.3	2763	2609.61	131.259	1.78767
ENSRNOT00000047450.3	2917	2763.61	11055	142.173
ENSRNOT00000022380.6	1667	1513.61	2	0.0469626
ENSRNOT00000067646.2	2414	2260.61	65	1.02194
ENSRNOT00000005786.6	1258	1104.61	815	26.2231
ENSRNOT00000087826.1	1748	1594.61	0	0
ENSRNOT00000029621.6	1742	1588.61	0	0
ENSRNOT00000037684.6	2625	2471.61	16	0.230078
ENSRNOT00000037072.4	1453	1299.61	16	0.437565
ENSRNOT00000091442.1	7999	7845.61	62.5109	0.283181
ENSRNOT00000016093.3	7216	7062.61	40.2747	0.202676
ENSRNOT00000009727.2	1388	1234.61	0	0
ENSRNOT00000075429.2	192	62.0108	23	13.1825
ENSRNOT00000088110.1	3875	3721.61	2	0.0191001
ENSRNOT00000047831.2	3389	3235.61	0	0
ENSRNOT00000071201.2	3447	3293.61	15	0.161866
ENSRNOT00000088653.1	957	803.61	0	0
ENSRNOT00000088357.1	1283	1129.61	102.898	3.23752
ENSRNOT00000061992.2	1373	1219.61	27.1024	0.789811
ENSRNOT00000066249.1	924	770.752	0	0
ENSRNOT00000082303.1	2896	2742.61	0	0
ENSRNOT00000020323.3	763	610.228	1	0.058243
ENSRNOT00000050607.3	945	791.682	0	0
ENSRNOT00000022432.5	3258	3104.61	183	2.09498
ENSRNOT00000001679.7	3078	2924.61	34.6404	0.420969
ENSRNOT00000072951.2	798	645.06	7.35962	0.4055
ENSRNOT00000022522.5	4124	3970.61	14	0.125316
ENSRNOT00000026155.7	825	672.002	121	6.39957
ENSRNOT00000084718.1	894	740.752	36.4426	1.74853
[truncated: 39,035 more rows]
