# Supplementary material for: Free circular introns with an unusual branchpoint in neuronal projections
Source: eLife. 2019 Nov 7;8:e47809. doi: 10.7554/eLife.47809 (PMC6879206; doi:10.7554/eLife.47809)
Supplement: Source code 1. [file elife-47809-code1.gz › Saini19-supplement/data_tables_for_saini_et_al_19/kallisto_output_for_diff_expression_by_sleuth/cbp_5rep/pr2/kallisto/abundance.tsv]

target_id	length	eff_length	est_counts	tpm
ENSRNOT00000067916.3	1823	1651.58	55	0.853837
ENSRNOT00000000471.6	2693	2521.58	159.737	1.62422
ENSRNOT00000084420.1	798	627.281	42.263	1.72747
ENSRNOT00000017829.4	1912	1740.58	19	0.27988
ENSRNOT00000072054.2	1800	1628.58	0	0
ENSRNOT00000061930.4	1143	971.58	42	1.10836
ENSRNOT00000009763.5	5978	5806.58	18.0194	0.079567
ENSRNOT00000020339.7	8047	7875.58	561	1.82639
ENSRNOT00000005273.7	2527	2355.58	896.065	9.75335
ENSRNOT00000018987.3	2188	2016.58	0	0
ENSRNOT00000071707.3	3044	2872.58	0	0
ENSRNOT00000073435.2	2664	2492.58	10.911	0.112234
ENSRNOT00000048033.3	567	397.148	0	0
ENSRNOT00000059467.4	412	243.553	148	15.5805
ENSRNOT00000043686.2	1505	1333.58	0	0
ENSRNOT00000001973.3	2315	2143.58	15	0.179417
ENSRNOT00000023584.6	3080	2908.58	0	0
ENSRNOT00000078650.1	2937	2765.58	62	0.574801
ENSRNOT00000007309.6	2963	2791.58	0	0
ENSRNOT00000026875.5	1574	1402.58	1566	28.627
ENSRNOT00000068623.2	2186	2014.58	1	0.012727
ENSRNOT00000004104.6	2128	1956.58	78	1.02214
ENSRNOT00000034448.5	5460	5288.58	254.536	1.23402
ENSRNOT00000006953.6	1405	1233.58	147	3.05536
ENSRNOT00000068030.2	1651	1479.58	0	0
ENSRNOT00000008743.6	3456	3284.58	125	0.975758
ENSRNOT00000025294.6	3092	2920.58	358	3.14287
ENSRNOT00000005768.7	1421	1249.58	0	0
ENSRNOT00000033977.6	2558	2386.58	14	0.150406
ENSRNOT00000060703.3	1601	1429.58	0	0
ENSRNOT00000004880.4	862	690.988	0	0
ENSRNOT00000020699.2	927	755.859	0	0
ENSRNOT00000025550.6	1508	1336.58	268	5.14105
ENSRNOT00000038938.3	1708	1536.58	0	0
ENSRNOT00000026526.5	1736	1564.58	877	14.3719
ENSRNOT00000040170.6	2360	2188.58	324	3.79572
ENSRNOT00000039876.5	3315	3143.58	224	1.82699
ENSRNOT00000001261.6	950	778.654	261	8.59425
ENSRNOT00000012644.4	5518	5346.58	82	0.393233
ENSRNOT00000011287.6	5316	5144.58	502.009	2.50192
ENSRNOT00000046167.1	939	767.723	0	0
ENSRNOT00000017022.7	3932	3760.58	155	1.05679
ENSRNOT00000075420.2	4715	4543.58	367	2.071
ENSRNOT00000033486.6	1812	1640.58	0	0
ENSRNOT00000077727.1	1728	1556.58	8	0.131774
ENSRNOT00000002247.6	3614	3442.58	50	0.37239
ENSRNOT00000023483.6	609	439.003	0	0
ENSRNOT00000023550.7	5445	5273.58	449	2.183
ENSRNOT00000039059.3	6454	6282.58	1219	4.97482
ENSRNOT00000080623.1	5331	5159.58	0	0
ENSRNOT00000021348.5	639	469.003	0	0
ENSRNOT00000042142.1	2815	2643.58	0	0
ENSRNOT00000013501.7	5841	5669.58	150	0.678348
ENSRNOT00000041750.4	669	498.828	74	3.80358
ENSRNOT00000037371.3	3252	3080.58	39	0.324597
ENSRNOT00000018877.7	3112	2940.58	432	3.76672
ENSRNOT00000014407.5	448	279.252	1423	130.653
ENSRNOT00000048460.3	408	239.596	0	0
ENSRNOT00000022324.6	2534	2362.58	27	0.293015
ENSRNOT00000011263.6	1938	1766.58	0	0
ENSRNOT00000086491.1	4023	3851.58	34	0.226335
ENSRNOT00000033621.4	1204	1032.58	0	0
ENSRNOT00000072098.2	5627	5455.58	65.3686	0.307214
ENSRNOT00000083578.1	5851	5679.58	32.6314	0.14731
ENSRNOT00000020822.6	3859	3687.58	156.794	1.09018
ENSRNOT00000043588.1	297	132.974	0	0
ENSRNOT00000089831.1	1794	1622.58	0	0
ENSRNOT00000031484.3	1118	946.58	0	0
ENSRNOT00000026969.6	2427	2255.58	8	0.0909377
ENSRNOT00000057854.1	405	236.618	0	0
ENSRNOT00000014337.4	936	764.723	0	0
ENSRNOT00000063952.1	2006	1834.58	115	1.60721
ENSRNOT00000034446.2	1557	1385.58	74	1.36934
ENSRNOT00000036745.6	1212	1040.58	104	2.56254
ENSRNOT00000051917.2	378	209.914	4.49479	0.549011
ENSRNOT00000006482.3	641	471.003	0	0
ENSRNOT00000020366.5	2183	2011.58	157	2.00113
ENSRNOT00000026280.4	2470	2298.58	180.505	2.01345
ENSRNOT00000049256.5	836	665.109	0	0
ENSRNOT00000063879.1	1181	1009.58	0	0
ENSRNOT00000001941.3	728	557.544	238	10.9449
ENSRNOT00000003001.6	7766	7594.58	105.002	0.354493
ENSRNOT00000000874.4	2337	2165.58	822	9.73217
ENSRNOT00000084511.1	2136	1964.58	0	0
ENSRNOT00000080322.1	2443	2271.58	0	0
ENSRNOT00000077428.1	2763	2591.58	1.29391	0.0128012
ENSRNOT00000027360.5	3674	3502.58	110.216	0.806803
ENSRNOT00000047230.5	474	305.122	1	0.0840309
ENSRNOT00000068269.2	3493	3321.58	15.1584	0.117009
ENSRNOT00000084005.1	1740	1568.58	3.84162	0.0627942
ENSRNOT00000079417.1	1575	1403.58	0	0
ENSRNOT00000037194.1	960	788.654	0	0
ENSRNOT00000081136.1	2496	2324.58	368.318	4.06248
ENSRNOT00000073148.2	2439	2267.58	184.028	2.08082
ENSRNOT00000071615.3	2336	2164.58	749.653	8.87971
ENSRNOT00000071333.2	549	379.356	0	0
ENSRNOT00000033483.4	875	703.988	5	0.182103
ENSRNOT00000060614.3	1469	1297.58	0	0
ENSRNOT00000083800.1	924	752.859	0	0
ENSRNOT00000055398.2	4749	4577.58	0	0
ENSRNOT00000015540.7	2800	2628.58	202	1.97034
ENSRNOT00000014910.5	652	481.96	3571	189.973
ENSRNOT00000015635.5	1272	1100.58	20	0.46593
ENSRNOT00000027214.4	679	508.828	0	0
ENSRNOT00000023114.6	2309	2137.58	0	0
ENSRNOT00000084297.1	1681	1509.58	5	0.0849231
ENSRNOT00000065115.2	906	734.859	8	0.279125
ENSRNOT00000084198.1	1807	1635.58	0	0
ENSRNOT00000082860.1	603	433.003	0	0
ENSRNOT00000036951.2	4845	4673.58	151	0.828399
ENSRNOT00000015546.4	2570	2398.58	99	1.05826
ENSRNOT00000071833.1	918	746.859	0	0
ENSRNOT00000031908.6	1294	1122.58	3.10275	0.0708666
ENSRNOT00000087818.1	2628	2456.58	2.89725	0.030239
ENSRNOT00000089549.1	948	776.654	0	0
ENSRNOT00000008410.5	1492	1320.58	124	2.40751
ENSRNOT00000060213.3	1755	1583.58	0	0
ENSRNOT00000051043.3	249	92.9005	0	0
ENSRNOT00000072904.3	2277	2105.58	0	0
ENSRNOT00000081433.1	1308	1136.58	3	0.0676758
ENSRNOT00000071977.2	1336	1164.58	0	0
ENSRNOT00000006168.7	1565	1393.58	56	1.03031
ENSRNOT00000081156.1	1008	836.58	0	0
ENSRNOT00000025725.6	1118	946.58	0	0
ENSRNOT00000018164.6	1918	1746.58	17.2339	0.252992
ENSRNOT00000051258.3	2396	2224.58	0	0
ENSRNOT00000074950.1	255	97.4564	0	0
ENSRNOT00000064015.2	3847	3675.58	45.3487	0.316338
ENSRNOT00000075423.2	1814	1642.58	847.694	13.232
ENSRNOT00000080686.1	1660	1488.58	33.3059	0.573668
ENSRNOT00000024408.4	2490	2318.58	213.762	2.36385
ENSRNOT00000084950.1	2460	2288.58	11.2381	0.125904
ENSRNOT00000044455.5	327	160.595	0	0
ENSRNOT00000090597.1	6617	6445.58	347.546	1.38249
ENSRNOT00000089006.1	2887	2715.58	67.4538	0.636877
ENSRNOT00000083005.1	11117	10945.6	1250.97	2.93036
ENSRNOT00000019320.2	10110	9938.58	8746.03	22.5631
ENSRNOT00000051805.4	465	296.149	0	0
ENSRNOT00000002169.6	2521	2349.58	565	6.16553
ENSRNOT00000034485.6	816	645.168	2	0.0794821
ENSRNOT00000064466.4	744	573.493	0	0
ENSRNOT00000043498.6	2828	2656.58	11.715	0.113066
ENSRNOT00000002645.4	2059	1887.58	25.285	0.343454
ENSRNOT00000072947.1	735	564.544	0	0
ENSRNOT00000034300.6	2793	2621.58	77	0.753078
ENSRNOT00000047856.1	912	740.859	0	0
ENSRNOT00000052120.5	1800	1628.58	647	10.1861
ENSRNOT00000074915.1	864	692.988	0	0
ENSRNOT00000073984.1	438	269.277	0	0
ENSRNOT00000009697.7	1849	1677.58	31.0016	0.47382
ENSRNOT00000071358.2	693	522.736	0	0
ENSRNOT00000042211.4	372	204.007	1	0.12568
ENSRNOT00000006050.6	5283	5111.58	154	0.772463
ENSRNOT00000045439.1	966	794.654	0	0
ENSRNOT00000071925.2	863	691.988	3	0.111157
ENSRNOT00000030112.5	2500	2328.58	0	0
ENSRNOT00000051823.4	351	183.56	0	0
ENSRNOT00000086812.1	12140	11968.6	120.489	0.258117
ENSRNOT00000050555.3	9756	9584.58	62.5109	0.167223
ENSRNOT00000006308.4	1396	1224.58	23	0.481563
ENSRNOT00000087329.1	1739	1567.58	0	0
ENSRNOT00000073130.1	489	320.065	0	0
ENSRNOT00000055995.2	1820	1648.58	4	0.0622103
ENSRNOT00000070962.3	4227	4055.58	106	0.670139
ENSRNOT00000019968.7	2806	2634.58	114	1.10944
ENSRNOT00000004956.4	4765	4593.58	19	0.106051
ENSRNOT00000027734.5	763	592.336	332	14.3708
ENSRNOT00000074150.3	5920	5748.58	350	1.56106
ENSRNOT00000017996.6	1414	1242.58	6	0.123805
ENSRNOT00000044428.2	459	290.175	0	0
ENSRNOT00000026491.8	2559	2387.58	0	0
ENSRNOT00000056724.5	2487	2315.58	14	0.155017
ENSRNOT00000015946.4	1174	1002.58	365	9.33439
ENSRNOT00000079333.1	6577	6405.58	0	0
ENSRNOT00000039057.3	4239	4067.58	0	0
ENSRNOT00000028247.5	2123	1951.58	56.8405	0.746765
ENSRNOT00000028901.6	5019	4847.58	0	0
ENSRNOT00000019267.6	4101	3929.58	108	0.704676
ENSRNOT00000021543.5	306	141.157	1.0154	0.184436
ENSRNOT00000004282.2	960	788.654	0	0
ENSRNOT00000006219.4	3210	3038.58	1946.27	16.4227
ENSRNOT00000080621.1	3868	3696.58	2185.73	15.1603
ENSRNOT00000048474.5	3219	3047.58	216	1.81723
ENSRNOT00000059157.4	1536	1364.58	0	0
ENSRNOT00000012600.8	3927	3755.58	0	0
ENSRNOT00000064942.4	3735	3563.58	40	0.287797
ENSRNOT00000087263.1	939	767.723	0	0
ENSRNOT00000020192.5	1184	1012.58	112	2.83596
ENSRNOT00000014413.7	2203	2031.58	21	0.265031
ENSRNOT00000020609.5	819	648.168	205	8.10921
ENSRNOT00000040516.5	2016	1844.58	0	0
ENSRNOT00000018677.6	2617	2445.58	0	0
ENSRNOT00000091830.1	831	660.168	0	0
ENSRNOT00000051619.3	2713	2541.58	0	0
ENSRNOT00000087322.1	3010	2838.58	4.32052	0.0390253
ENSRNOT00000068083.1	2353	2181.58	8.67948	0.102008
ENSRNOT00000082933.1	2637	2465.58	0	0
ENSRNOT00000074452.1	876	704.988	0	0
ENSRNOT00000008542.2	702	531.642	0	0
ENSRNOT00000011295.4	1349	1177.58	5	0.108866
ENSRNOT00000078434.1	1927	1755.58	76.8386	1.1222
ENSRNOT00000078221.1	1337	1165.58	104.903	2.30759
ENSRNOT00000050142.5	909	737.859	3.25817	0.113217
ENSRNOT00000021132.6	2188	2016.58	164	2.08517
ENSRNOT00000060156.2	1659	1487.58	1	0.0172358
ENSRNOT00000054729.4	1989	1817.58	1	0.0141065
ENSRNOT00000073040.1	921	749.859	0	0
ENSRNOT00000026112.5	4397	4225.58	141.468	0.858392
ENSRNOT00000011168.3	886	714.988	0	0
ENSRNOT00000072317.1	954	782.654	0	0
ENSRNOT00000052292.4	429	260.395	0	0
ENSRNOT00000061903.2	3984	3812.58	917.209	6.16824
ENSRNOT00000007769.6	1493	1321.58	93.7907	1.81961
ENSRNOT00000005619.7	3672	3500.58	5	0.036622
ENSRNOT00000067912.1	3773	3601.58	450	3.20355
ENSRNOT00000033359.5	4502	4330.58	69	0.408522
ENSRNOT00000016348.3	1406	1234.58	0	0
ENSRNOT00000017851.6	1167	995.58	0	0
ENSRNOT00000079440.1	825	654.168	0	0
ENSRNOT00000083079.1	640	470.003	0	0
ENSRNOT00000088892.1	391	222.701	0	0
ENSRNOT00000092180.1	342	174.883	0	0
ENSRNOT00000082718.1	357	189.342	0	0
ENSRNOT00000090520.1	312	146.659	0	0
ENSRNOT00000030919.5	830	659.168	24784.9	964.058
ENSRNOT00000067679.3	2121	1949.58	226	2.97221
ENSRNOT00000029755.2	1099	927.58	3	0.0829243
ENSRNOT00000060386.4	339	172.055	0	0
ENSRNOT00000008262.6	1885	1713.58	4.77138	0.0713923
ENSRNOT00000017712.6	905	733.859	275.601	9.62899
ENSRNOT00000024149.5	1597	1425.58	95	1.70861
ENSRNOT00000015367.5	2000	1828.58	20	0.280432
ENSRNOT00000057585.4	8136	7964.58	159.71	0.514139
ENSRNOT00000019772.6	8331	8159.58	501.29	1.57519
ENSRNOT00000037106.4	2696	2524.58	38	0.385928
ENSRNOT00000067319.1	939	767.723	0	0
ENSRNOT00000000116.5	2115	1943.58	135	1.78092
ENSRNOT00000008159.6	2229	2057.58	28	0.34891
ENSRNOT00000088465.1	2011	1839.58	0	0
ENSRNOT00000021403.5	2278	2106.58	23	0.279938
ENSRNOT00000092022.1	2931	2759.58	0	0
ENSRNOT00000021249.2	1919	1747.58	0	0
ENSRNOT00000079450.1	954	782.654	0	0
ENSRNOT00000087294.1	2046	1874.58	52.1344	0.71307
ENSRNOT00000037708.6	1947	1775.58	38.8656	0.561226
ENSRNOT00000020620.6	2009	1837.58	16	0.223247
ENSRNOT00000047889.3	258	99.9484	25	6.41322
ENSRNOT00000020907.7	1856	1684.58	116.977	1.78041
ENSRNOT00000012999.6	3077	2905.58	391	3.45029
ENSRNOT00000024218.6	1875	1703.58	14	0.210706
ENSRNOT00000066702.4	2375	2203.58	54	0.628314
ENSRNOT00000048214.2	1443	1271.58	0	0
ENSRNOT00000077362.1	1594	1422.58	434	7.82213
ENSRNOT00000044955.1	939	767.723	0	0
ENSRNOT00000029591.3	3012	2840.58	0	0
ENSRNOT00000090693.1	2838	2666.58	0.135854	0.00130626
ENSRNOT00000003630.6	2828	2656.58	6.86415	0.0662484
ENSRNOT00000028628.7	3374	3202.58	121.663	0.974022
ENSRNOT00000044866.5	2649	2477.58	63.3375	0.655459
ENSRNOT00000018603.5	1354	1182.58	145	3.14376
ENSRNOT00000071962.2	315	149.43	0	0
ENSRNOT00000021296.2	942	770.723	0	0
ENSRNOT00000030771.6	1122	950.58	22	0.593398
ENSRNOT00000017870.5	480	311.122	4	0.329642
ENSRNOT00000024602.7	5653	5481.58	5.19363	0.0242928
ENSRNOT00000091645.1	2201	2029.58	71.077	0.897915
ENSRNOT00000074412.3	714	543.593	0	0
ENSRNOT00000040224.1	954	782.654	0	0
ENSRNOT00000041789.2	1511	1339.58	2362	45.2088
ENSRNOT00000016327.5	5820	5648.58	219.057	0.994329
ENSRNOT00000015562.6	2596	2424.58	121	1.27956
ENSRNOT00000048152.1	951	779.654	0	0
ENSRNOT00000012668.5	1415	1243.58	0	0
ENSRNOT00000019155.3	1639	1467.58	0	0
ENSRNOT00000071420.2	2218	2046.58	8	0.100224
ENSRNOT00000044464.4	945	773.723	0	0
ENSRNOT00000041617.3	1507	1335.58	0	0
ENSRNOT00000027179.3	2319	2147.58	28.3848	0.338882
ENSRNOT00000006755.6	6177	6005.58	379.097	1.61848
ENSRNOT00000077715.1	1522	1350.58	150.903	2.86477
ENSRNOT00000009418.7	3341	3169.58	199	1.60977
ENSRNOT00000016819.5	2259	2087.58	102.334	1.25687
ENSRNOT00000064580.1	1917	1745.58	15.6659	0.230105
ENSRNOT00000090202.1	372	204.007	0	0
ENSRNOT00000028674.6	1379	1207.58	50	1.06161
ENSRNOT00000022480.5	4495	4323.58	15	0.0889529
ENSRNOT00000088772.1	1772	1600.58	12	0.192228
ENSRNOT00000091449.1	921	749.859	0	0
ENSRNOT00000084095.1	549	379.356	0	0
ENSRNOT00000086807.1	954	782.654	0	0
ENSRNOT00000005143.6	1749	1577.58	63	1.02391
ENSRNOT00000091514.1	1360	1188.58	0	0
ENSRNOT00000090515.1	2325	2153.58	0	0
ENSRNOT00000024679.6	2277	2105.58	81	0.986337
ENSRNOT00000079479.1	1842	1670.58	0	0
ENSRNOT00000078608.1	1791	1619.58	0	0
ENSRNOT00000090834.1	1749	1577.58	19	0.308798
ENSRNOT00000066715.1	700	529.689	0	0
ENSRNOT00000087132.1	762	591.336	0	0
ENSRNOT00000078322.1	963	791.654	0	0
ENSRNOT00000027665.6	4304	4132.58	425	2.63682
ENSRNOT00000001295.5	1124	952.58	207	5.57161
ENSRNOT00000036537.2	1020	848.58	0	0
ENSRNOT00000052360.1	2546	2374.58	97.9935	1.05809
ENSRNOT00000085832.1	2568	2396.58	0.00645428	6.90506e-05
ENSRNOT00000019076.6	3141	2969.58	611.332	5.2783
ENSRNOT00000026081.5	2306	2134.58	74	0.888856
ENSRNOT00000022020.6	3373	3201.58	32	0.25627
ENSRNOT00000045052.4	1129	957.58	0	0
ENSRNOT00000046595.2	1118	946.58	0	0
ENSRNOT00000071877.3	1698	1526.58	2.04476e-05	3.43427e-07
ENSRNOT00000040985.5	1677	1505.58	39	0.66416
ENSRNOT00000074889.1	1431	1259.58	0	0
ENSRNOT00000078158.1	4512	4340.58	178	1.05144
ENSRNOT00000015278.5	666	495.872	2.02705	0.104811
ENSRNOT00000041610.5	1837	1665.58	0	0
ENSRNOT00000014273.5	1875	1703.58	4	0.0602018
ENSRNOT00000058389.3	396	227.701	0	0
ENSRNOT00000046598.6	3622	3450.58	0	0
ENSRNOT00000043374.3	2820	2648.58	0	0
ENSRNOT00000023327.2	740	569.493	0	0
ENSRNOT00000006051.6	4486	4314.58	57	0.338726
ENSRNOT00000059211.3	228	77.5449	0	0
ENSRNOT00000026968.6	2608	2436.58	256	2.69384
ENSRNOT00000001446.5	5621	5449.58	58	0.272883
ENSRNOT00000009718.6	4398	4226.58	532	3.22727
ENSRNOT00000033652.5	1293	1121.58	0	0
ENSRNOT00000011632.2	987	815.654	0	0
ENSRNOT00000005423.6	3281	3109.58	0	0
ENSRNOT00000074322.1	8827	8655.58	4093.07	12.1245
ENSRNOT00000079180.1	4917	4745.58	23	0.124266
ENSRNOT00000081891.1	5544	5372.58	233	1.11195
ENSRNOT00000085829.1	645	475.003	7	0.377845
ENSRNOT00000005257.5	6900	6728.58	128	0.487752
ENSRNOT00000082156.1	4522	4350.58	2.00223	0.0117999
ENSRNOT00000035411.4	1092	920.58	5	0.139258
ENSRNOT00000090918.1	7271	7099.58	914.243	3.30173
ENSRNOT00000049482.4	3396	3224.58	75.7573	0.60237
ENSRNOT00000051416.1	1077	905.58	0	0
ENSRNOT00000089927.1	306	141.157	0	0
ENSRNOT00000060550.3	3040	2868.58	130.996	1.17085
ENSRNOT00000089140.1	2774	2602.58	0.00439218	4.32701e-05
ENSRNOT00000020297.5	2875	2703.58	0	0
ENSRNOT00000010383.7	780	609.336	8050.02	338.729
ENSRNOT00000083064.1	333	166.315	0	0
ENSRNOT00000021764.7	5718	5546.58	955.421	4.41653
ENSRNOT00000091696.1	3526	3354.58	42.1601	0.322237
ENSRNOT00000091557.1	1152	980.58	0	0
ENSRNOT00000019916.7	920	748.859	70	2.39668
ENSRNOT00000023187.5	2161	1989.58	1.00752	0.0129839
ENSRNOT00000057372.4	1860	1688.58	0	0
ENSRNOT00000025621.3	2401	2229.58	0	0
ENSRNOT00000077441.1	3133	2961.58	0	0
ENSRNOT00000078157.1	1114	942.58	36.1549	0.98347
ENSRNOT00000088824.1	1757	1585.58	1643.85	26.5818
ENSRNOT00000004864.5	2526	2354.58	0	0
ENSRNOT00000074019.2	939	767.723	0	0
ENSRNOT00000042213.3	372	204.007	0	0
ENSRNOT00000087408.1	4260	4088.58	39.8627	0.24998
ENSRNOT00000018577.3	1183	1011.58	13.1373	0.332981
ENSRNOT00000028563.6	2469	2297.58	766	8.54811
ENSRNOT00000083451.1	1002	830.58	0	0
ENSRNOT00000090013.1	990	818.654	0	0
ENSRNOT00000061398.3	993	821.654	0	0
ENSRNOT00000061391.3	990	818.654	0	0
ENSRNOT00000020970.3	2164	1992.58	14.0435	0.180705
ENSRNOT00000015451.7	1230	1058.58	0	0
ENSRNOT00000010025.7	3534	3362.58	19	0.144875
ENSRNOT00000009162.7	1934	1762.58	15	0.2182
ENSRNOT00000024280.4	3552	3380.58	1502.48	11.3954
ENSRNOT00000091265.1	3327	3155.58	549.52	4.46495
ENSRNOT00000090644.1	1193	1021.58	0	0
ENSRNOT00000014248.6	1097	925.58	0	0
ENSRNOT00000090763.1	801	630.225	0	0
ENSRNOT00000017340.4	4033	3861.58	17.3439	0.115158
ENSRNOT00000083277.1	3514	3342.58	47.0369	0.360802
ENSRNOT00000050372.4	1795	1623.58	4.9631	0.0783774
ENSRNOT00000038151.3	3235	3063.58	0	0
ENSRNOT00000020028.6	4668	4496.58	549	3.13042
ENSRNOT00000001668.7	3575	3403.58	54	0.40679
ENSRNOT00000028003.3	1497	1325.58	7	0.135395
ENSRNOT00000014701.7	667	496.872	0	0
ENSRNOT00000077311.1	563	393.184	1	0.0652104
ENSRNOT00000006174.3	2218	2046.58	0	0
ENSRNOT00000078218.1	546	376.356	0	0
ENSRNOT00000066305.4	993	821.654	13.0134	0.406081
ENSRNOT00000037662.2	576	406.077	0	0
ENSRNOT00000080669.1	960	788.654	0	0
ENSRNOT00000008386.5	633	463.003	0	0
ENSRNOT00000054852.4	1956	1784.58	0	0
ENSRNOT00000020647.6	1444	1272.58	1197.47	24.1263
ENSRNOT00000007258.5	1678	1506.58	158	2.68891
ENSRNOT00000081599.1	1532	1360.58	0	0
ENSRNOT00000024785.4	1767	1595.58	63	1.01236
ENSRNOT00000044883.4	4053	3881.58	0	0
ENSRNOT00000012583.4	2138	1966.58	95	1.23858
ENSRNOT00000026219.5	2301	2129.58	0	0
ENSRNOT00000051655.6	2214	2042.58	23.7708	0.298385
ENSRNOT00000036502.6	666	495.872	1.22922	0.0635584
ENSRNOT00000079763.1	6021	5849.58	1167	5.11515
ENSRNOT00000005467.7	3420	3248.58	0	0
ENSRNOT00000084911.1	1424	1252.58	21	0.429859
ENSRNOT00000041605.2	1056	884.58	0	0
ENSRNOT00000049860.2	561	391.219	0	0
ENSRNOT00000004719.2	942	770.723	0	0
ENSRNOT00000044486.3	2473	2301.58	146	1.62644
ENSRNOT00000037796.5	581	411.04	5	0.311887
ENSRNOT00000072814.1	936	764.723	0	0
ENSRNOT00000068497.3	3224	3052.58	917	7.70219
ENSRNOT00000009015.6	2412	2240.58	125	1.43041
ENSRNOT00000074710.1	933	761.791	0	0
ENSRNOT00000004601.5	1514	1342.58	14	0.267362
ENSRNOT00000036278.6	9293	9121.58	446	1.25365
ENSRNOT00000061249.3	2554	2382.58	128.384	1.38158
ENSRNOT00000089138.1	1756	1584.58	0	0
ENSRNOT00000065917.1	936	764.723	0	0
ENSRNOT00000015684.5	1443	1271.58	59	1.18965
ENSRNOT00000017689.2	927	755.859	0	0
ENSRNOT00000046690.1	171	42.6665	0	0
ENSRNOT00000011467.7	2583	2411.58	6	0.0637913
ENSRNOT00000016493.6	4269	4097.58	444	2.77823
ENSRNOT00000022749.3	2222	2050.58	3.00203	0.0375362
ENSRNOT00000019409.6	1239	1067.58	80	1.92133
ENSRNOT00000011824.6	7094	6922.58	89	0.329636
ENSRNOT00000073807.1	933	761.791	0	0
ENSRNOT00000026691.2	1809	1637.58	0	0
ENSRNOT00000073141.1	795	624.281	0	0
ENSRNOT00000040168.5	660	489.916	0	0
ENSRNOT00000002131.4	168	40.9604	0	0
ENSRNOT00000020428.8	2777	2605.58	656	6.45523
ENSRNOT00000066211.1	1096	924.58	25	0.693278
ENSRNOT00000006361.6	3756	3584.58	968.614	6.92827
ENSRNOT00000087824.1	2235	2063.58	168.386	2.09216
ENSRNOT00000032047.5	1743	1571.58	126	2.05564
ENSRNOT00000085784.1	1551	1379.58	0	0
ENSRNOT00000028396.2	1947	1775.58	0	0
ENSRNOT00000050744.6	3978	3806.58	0	0
ENSRNOT00000029345.2	552	382.356	0	0
ENSRNOT00000072599.2	513	343.711	0	0
ENSRNOT00000035255.5	7351	7179.58	51	0.182131
ENSRNOT00000045150.4	2586	2414.58	509.584	5.41111
ENSRNOT00000078870.1	1483	1311.58	22.6047	0.441891
ENSRNOT00000085779.1	192	54.311	0	0
ENSRNOT00000058860.2	1637	1465.58	0	0
ENSRNOT00000065867.3	3133	2961.58	105.673	0.914856
ENSRNOT00000084491.1	2669	2497.58	182.327	1.87173
ENSRNOT00000017742.3	2224	2052.58	0	0
ENSRNOT00000077970.1	279	117.264	0	0
ENSRNOT00000071922.2	996	824.654	177.549	5.52026
ENSRNOT00000085040.1	1431	1259.58	0	0
ENSRNOT00000088191.1	3771	3599.58	197.919	1.40977
ENSRNOT00000084075.1	1368	1196.58	0	0
ENSRNOT00000077175.1	1309	1137.58	3.4515	0.0777925
ENSRNOT00000089211.1	1753	1581.58	7	0.11348
ENSRNOT00000006030.6	1146	974.58	233	6.12986
ENSRNOT00000042939.1	399	230.701	1	0.111138
ENSRNOT00000021318.4	2078	1906.58	1334	17.9396
ENSRNOT00000081804.1	1095	923.58	0	0
ENSRNOT00000008999.6	1491	1319.58	225	4.37179
ENSRNOT00000020215.5	3691	3519.58	71	0.517225
ENSRNOT00000024694.6	2004	1832.58	499	6.98151
ENSRNOT00000074809.1	315	149.43	88	15.0993
ENSRNOT00000084924.1	2610	2438.58	128	1.34581
ENSRNOT00000035910.7	597	427.003	0	0
ENSRNOT00000073770.1	468	299.149	0	0
ENSRNOT00000043677.1	477	308.122	0	0
ENSRNOT00000028315.6	552	382.356	3969.42	266.178
ENSRNOT00000043704.5	318	152.019	1087.35	183.394
ENSRNOT00000088339.1	6884	6712.58	375.157	1.43297
ENSRNOT00000071281.1	927	755.859	0	0
ENSRNOT00000010489.4	2104	1932.58	93	1.23384
ENSRNOT00000014087.4	1137	965.58	249	6.61185
ENSRNOT00000013128.5	4354	4182.58	44.5633	0.273177
ENSRNOT00000075555.2	1854	1682.58	28.5826	0.435549
ENSRNOT00000003921.4	2069	1897.58	0	0
ENSRNOT00000065800.1	576	406.077	0	0
ENSRNOT00000041443.3	3467	3295.58	1729	13.4516
ENSRNOT00000024069.3	2853	2681.58	15	0.143421
ENSRNOT00000037404.3	1452	1280.58	0	0
ENSRNOT00000013322.6	1398	1226.58	6	0.12542
ENSRNOT00000084085.1	1035	863.58	0	0
ENSRNOT00000065677.1	1601	1429.58	14.0841	0.2526
ENSRNOT00000034056.3	606	436.003	0	0
ENSRNOT00000010783.5	4305	4133.58	89	0.552047
ENSRNOT00000066736.3	7806	7634.58	171	0.574279
ENSRNOT00000013801.5	3650	3478.58	4	0.0294829
ENSRNOT00000080281.1	1035	863.58	0	0
ENSRNOT00000082903.1	864	692.988	0	0
ENSRNOT00000017025.7	1865	1693.58	125	1.89241
ENSRNOT00000035049.5	4464	4292.58	1	0.00597302
ENSRNOT00000008148.6	2283	2111.58	0	0
ENSRNOT00000083536.1	1053	881.58	0	0
ENSRNOT00000071917.2	1008	836.58	212	6.49741
ENSRNOT00000009396.5	1368	1196.58	39	0.83567
ENSRNOT00000012093.3	1457	1285.58	43	0.857593
ENSRNOT00000030229.6	2299	2127.58	33	0.397686
ENSRNOT00000045135.4	6047	5875.58	17	0.074184
ENSRNOT00000077481.1	3900	3728.58	119.36	0.820782
ENSRNOT00000079292.1	2850	2678.58	53.6399	0.513446
ENSRNOT00000050336.6	5403	5231.58	72	0.352868
ENSRNOT00000070862.2	577	407.04	1229	77.4153
ENSRNOT00000006887.4	858	687.049	1103	41.1623
ENSRNOT00000046432.3	2058	1886.58	140	1.90268
ENSRNOT00000017635.6	1152	980.58	22.7347	0.594453
ENSRNOT00000062053.3	348	180.625	0	0
ENSRNOT00000017070.4	739	568.493	0	0
ENSRNOT00000085628.1	903	731.859	0	0
ENSRNOT00000019880.3	4324	4152.58	9	0.0555695
ENSRNOT00000015866.6	2653	2481.58	0	0
ENSRNOT00000091221.1	1569	1397.58	0	0
ENSRNOT00000006095.6	2231	2059.58	198	2.4649
ENSRNOT00000061234.2	2995	2823.58	1	0.00908055
ENSRNOT00000001636.7	1918	1746.58	144	2.11391
ENSRNOT00000049063.1	1335	1163.58	0	0
ENSRNOT00000035989.5	6916	6744.58	394.265	1.49881
ENSRNOT00000059078.1	3887	3715.58	74.8	0.516163
ENSRNOT00000012492.6	2554	2382.58	19	0.204465
ENSRNOT00000089104.1	1774	1602.58	74	1.18392
ENSRNOT00000020328.5	438	269.277	0	0
ENSRNOT00000001162.4	2584	2412.58	1.00021	0.0106297
ENSRNOT00000005165.6	1606	1434.58	334	5.96944
ENSRNOT00000037068.3	4155	3983.58	19	0.12229
ENSRNOT00000060273.3	868	696.988	0	0
ENSRNOT00000037800.6	1593	1421.58	135.079	2.43629
ENSRNOT00000081373.1	1645	1473.58	2.95317	0.0513838
ENSRNOT00000065593.3	1596	1424.58	141	2.53772
ENSRNOT00000000715.6	3170	2998.58	1033	8.83277
ENSRNOT00000074268.2	1329	1157.58	0	0
ENSRNOT00000060403.4	1129	957.58	0	0
ENSRNOT00000019478.6	518	348.649	0	0
ENSRNOT00000024337.4	1202	1030.58	83	2.06494
ENSRNOT00000074081.2	951	779.654	76	2.49933
ENSRNOT00000066769.1	972	800.654	0	0
ENSRNOT00000050334.1	939	767.723	0	0
ENSRNOT00000090713.1	636	466.003	0	0
ENSRNOT00000056598.3	1002	830.58	0	0
ENSRNOT00000047694.4	801	630.225	0	0
ENSRNOT00000078466.1	189	52.5173	0	0
ENSRNOT00000011936.2	489	320.065	0	0
ENSRNOT00000052306.1	960	788.654	0	0
ENSRNOT00000017240.2	3411	3239.58	0	0
ENSRNOT00000078743.1	8607	8435.58	545.435	1.65783
ENSRNOT00000037389.5	5994	5822.58	185.576	0.817181
ENSRNOT00000030960.3	1973	1801.58	1073	15.2707
ENSRNOT00000001389.7	1807	1635.58	71	1.11301
ENSRNOT00000085619.1	2843	2671.58	17	0.163152
ENSRNOT00000021152.4	645	475.003	0	0
ENSRNOT00000005622.5	405	236.618	0	0
ENSRNOT00000067704.2	1688	1516.58	152.14	2.57212
ENSRNOT00000078453.1	1243	1071.58	71.8596	1.71938
ENSRNOT00000020448.3	954	782.654	0	0
ENSRNOT00000024993.5	3625	3453.58	164	1.21755
ENSRNOT00000028779.4	949	777.654	340.445	11.2246
ENSRNOT00000016975.4	2567	2395.58	0	0
ENSRNOT00000071279.2	705	534.642	0	0
ENSRNOT00000004231.6	3696	3524.58	0	0
ENSRNOT00000084274.1	1356	1184.58	0	0
ENSRNOT00000082592.1	3536	3364.58	31	0.236234
ENSRNOT00000083701.1	3678	3506.58	0	0
ENSRNOT00000084322.1	2478	2306.58	0	0
ENSRNOT00000058179.4	2944	2772.58	90.0029	0.832309
ENSRNOT00000045169.4	1580	1408.58	0	0
ENSRNOT00000089222.1	1473	1301.58	0	0
ENSRNOT00000028572.3	957	785.654	0	0
ENSRNOT00000019935.7	3528	3356.58	0	0
ENSRNOT00000004581.5	2716	2544.58	97	0.97739
ENSRNOT00000078736.1	1390	1218.58	0	0
ENSRNOT00000018766.4	1231	1059.58	0	0
ENSRNOT00000031812.5	9054	8882.58	683	1.97149
ENSRNOT00000049609.4	994	822.654	584.597	18.2201
ENSRNOT00000021272.2	588	418.04	0	0
ENSRNOT00000061233.4	3651	3479.58	1643	12.1066
ENSRNOT00000014871.7	1145	973.58	127.012	3.34491
ENSRNOT00000087803.1	1005	833.58	113.988	3.5061
ENSRNOT00000045483.2	672	501.828	0	0
ENSRNOT00000019089.6	1366	1194.58	43	0.922922
ENSRNOT00000089523.1	1182	1010.58	9.02749	0.229038
ENSRNOT00000025381.6	4485	4313.58	2822.4	16.7762
ENSRNOT00000091370.1	4210	4038.58	56.5977	0.359321
ENSRNOT00000005645.6	568	398.113	5	0.322015
ENSRNOT00000060098.4	3828	3656.58	96	0.673144
ENSRNOT00000081042.1	411	242.553	14.2286	1.50407
ENSRNOT00000064013.1	2867	2695.58	265	2.52061
ENSRNOT00000048046.4	714	543.593	0	0
ENSRNOT00000014180.6	1586	1414.58	276	5.00257
ENSRNOT00000075166.2	516	346.711	0	0
ENSRNOT00000075465.2	3701	3529.58	0	0
ENSRNOT00000010959.5	2419	2247.58	0	0
ENSRNOT00000055865.3	2131	1959.58	5	0.0654213
ENSRNOT00000060150.2	408	239.596	0	0
ENSRNOT00000071831.2	1598	1426.58	0	0
ENSRNOT00000080574.1	1373	1201.58	3.73086	0.0796102
ENSRNOT00000088654.1	1065	893.58	0	0
ENSRNOT00000016333.7	3615	3443.58	959	7.14037
ENSRNOT00000013046.5	4068	3896.58	524	3.44794
ENSRNOT00000080161.1	1267	1095.58	0	0
ENSRNOT00000090699.1	3996	3824.58	45.4392	0.304621
ENSRNOT00000035839.5	1968	1796.58	49.5608	0.7073
ENSRNOT00000084176.1	546	376.356	0	0
ENSRNOT00000043610.2	429	260.395	7.75569	0.763661
ENSRNOT00000002284.6	2098	1926.58	163	2.16927
ENSRNOT00000085896.1	2193	2021.58	0	0
ENSRNOT00000049961.4	4158	3986.58	1096	7.04891
ENSRNOT00000064316.4	1542	1370.58	0.664198	0.0124253
ENSRNOT00000017106.6	1539	1367.58	6.54364	0.122681
ENSRNOT00000090646.1	1536	1364.58	64.7922	1.21741
ENSRNOT00000006710.5	1338	1166.58	0	0
ENSRNOT00000059335.3	1572	1400.58	4	0.0732258
ENSRNOT00000039133.5	5531	5359.58	10	0.0478389
ENSRNOT00000031163.4	3647	3475.58	0	0
ENSRNOT00000058238.2	618	448.003	0	0
ENSRNOT00000067626.1	1579	1407.58	35	0.637539
ENSRNOT00000078192.1	3003	2831.58	47.4275	0.42945
ENSRNOT00000038084.6	2871	2699.58	45.5725	0.432832
ENSRNOT00000075003.2	1481	1309.58	28	0.548199
ENSRNOT00000075732.1	945	773.723	0	0
ENSRNOT00000035035.4	1570	1398.58	0	0
ENSRNOT00000056479.4	711	540.642	0	0
ENSRNOT00000078009.1	1725	1553.58	0	0
ENSRNOT00000006596.6	1824	1652.58	0	0
ENSRNOT00000068381.3	4858	4686.58	3	0.0164126
ENSRNOT00000089424.1	936	764.723	0	0
ENSRNOT00000079190.1	1874	1702.58	73.3493	1.10459
ENSRNOT00000086782.1	2642	2470.58	9.6507	0.100155
ENSRNOT00000036656.4	6530	6358.58	0	0
ENSRNOT00000019014.6	1906	1734.58	2	0.0295629
ENSRNOT00000042547.4	860	689.049	418.046	15.5556
ENSRNOT00000045357.3	5309	5137.58	490	2.4454
ENSRNOT00000003447.3	3264	3092.58	81	0.671547
ENSRNOT00000091792.1	1201	1029.58	243	6.05143
ENSRNOT00000074336.2	1104	932.58	93	2.55687
ENSRNOT00000077958.1	2916	2744.58	93	0.868799
ENSRNOT00000024471.7	2562	2390.58	413	4.42954
ENSRNOT00000050214.3	738	567.544	0	0
ENSRNOT00000072702.1	945	773.723	0	0
ENSRNOT00000007879.4	729	558.544	26	1.19352
ENSRNOT00000086352.1	5958	5786.58	20.9138	0.0926666
ENSRNOT00000012334.7	5552	5380.58	99.0862	0.472168
ENSRNOT00000056084.1	528	358.554	0	0
ENSRNOT00000090470.1	2916	2744.58	66.3934	0.620242
ENSRNOT00000091230.1	2162	1990.58	88.6066	1.1413
ENSRNOT00000059814.4	2019	1847.58	0	0
ENSRNOT00000047449.3	1564	1392.58	52	0.957404
ENSRNOT00000026921.6	1299	1127.58	542	12.3243
ENSRNOT00000027117.4	3652	3480.58	22	0.162063
ENSRNOT00000031978.6	1044	872.58	0	0
ENSRNOT00000003641.7	2625	2453.58	109	1.13904
ENSRNOT00000005129.5	4528	4356.58	7.03789	0.0414199
ENSRNOT00000020417.6	2134	1962.58	38	0.496442
ENSRNOT00000004909.6	2419	2247.58	6.0088	0.0685464
ENSRNOT00000004921.5	1601	1429.58	0	0
ENSRNOT00000003551.6	2966	2794.58	59	0.541312
ENSRNOT00000043742.1	930	758.859	0	0
ENSRNOT00000011922.8	9328	9156.58	1233.12	3.45291
ENSRNOT00000035362.4	2113	1941.58	472	6.23302
ENSRNOT00000072759.2	942	770.723	11.1438	0.370721
ENSRNOT00000024815.6	773	602.336	28	1.19188
ENSRNOT00000077119.1	1356	1184.58	0	0
ENSRNOT00000075512.2	1263	1091.58	0	0
ENSRNOT00000040851.1	1065	893.58	1.00015	0.0286974
ENSRNOT00000073356.1	654	483.96	11	0.582767
ENSRNOT00000083436.1	297	132.974	0	0
ENSRNOT00000079456.1	17592	17420.6	4107	6.04469
ENSRNOT00000088387.1	16095	15923.6	1.47273e-05	2.37135e-08
ENSRNOT00000073687.2	2382	2210.58	134	1.55421
ENSRNOT00000080602.1	678	507.828	129	6.51306
ENSRNOT00000071612.1	1254	1082.58	2	0.0473677
ENSRNOT00000045964.4	3726	3554.58	692.043	4.99179
ENSRNOT00000090001.1	3370	3198.58	256.957	2.05976
ENSRNOT00000021155.5	2079	1907.58	14	0.188173
ENSRNOT00000014846.5	3232	3060.58	0	0
ENSRNOT00000019028.4	2714	2542.58	52	0.524374
ENSRNOT00000083491.1	1834	1662.58	27.0818	0.417645
ENSRNOT00000058703.2	1636	1464.58	175.589	3.07395
ENSRNOT00000086161.1	1957	1785.58	0	0
ENSRNOT00000056818.3	2766	2594.58	194	1.91711
ENSRNOT00000064410.1	3947	3775.58	601.014	4.08144
ENSRNOT00000064060.2	2162	1990.58	383.46	4.93915
ENSRNOT00000086424.1	1895	1723.58	13.5399	0.201418
ENSRNOT00000005389.6	5693	5521.58	152	0.705817
ENSRNOT00000048155.4	1159	987.58	95	2.4664
ENSRNOT00000025683.8	4520	4348.58	175.265	1.03338
ENSRNOT00000065058.3	2429	2257.58	12.7349	0.144632
ENSRNOT00000044274.4	2444	2272.58	184	2.07592
ENSRNOT00000083830.1	1381	1209.58	0	0
ENSRNOT00000019209.2	3584	3412.58	0	0
ENSRNOT00000084057.1	5419	5247.58	127.331	0.622141
ENSRNOT00000088421.1	5215	5043.58	225.669	1.14721
ENSRNOT00000007602.5	3163	2991.58	0	0
ENSRNOT00000072617.1	1206	1034.58	0	0
ENSRNOT00000045048.3	2043	1871.58	29	0.397285
ENSRNOT00000065712.2	5673	5501.58	459.399	2.14099
ENSRNOT00000087461.1	4691	4519.58	86.6012	0.49129
ENSRNOT00000086427.1	459	290.175	0	0
ENSRNOT00000071638.1	828	657.168	0	0
ENSRNOT00000078250.1	2558	2386.58	579	6.22035
ENSRNOT00000066678.2	997	825.58	4.38952	0.136323
ENSRNOT00000084388.1	1042	870.58	49.6105	1.46109
ENSRNOT00000047387.6	2667	2495.58	184	1.89042
ENSRNOT00000092133.1	1281	1109.58	228.534	5.28086
ENSRNOT00000028653.5	1497	1325.58	0	0
ENSRNOT00000079091.1	1498	1326.58	189.466	3.66192
ENSRNOT00000013979.5	1062	890.58	96	2.76382
ENSRNOT00000003219.3	2016	1844.58	79	1.0981
ENSRNOT00000046788.1	1005	833.58	0	0
ENSRNOT00000022983.6	2052	1880.58	290.977	3.96716
ENSRNOT00000086091.1	1418	1246.58	81.0227	1.66647
ENSRNOT00000012160.5	2864	2692.58	143.214	1.36373
ENSRNOT00000014274.4	2045	1873.58	232	3.17488
ENSRNOT00000014377.4	1267	1095.58	160	3.74445
ENSRNOT00000022126.6	2453	2281.58	582	6.54033
ENSRNOT00000045584.4	345	177.803	0	0
ENSRNOT00000009058.6	2303	2131.58	0	0
ENSRNOT00000000713.5	5776	5604.58	403	1.84363
ENSRNOT00000085481.1	3058	2886.58	0	0
ENSRNOT00000078968.1	804	633.225	0	0
ENSRNOT00000047657.5	1173	1001.58	1.04237	0.0266839
ENSRNOT00000061224.3	2724	2552.58	0	0
ENSRNOT00000017998.5	1278	1106.58	196	4.54135
ENSRNOT00000067149.3	8337	8165.58	360.58	1.13221
ENSRNOT00000079219.1	10285	10113.6	86.4195	0.219088
ENSRNOT00000019317.7	2691	2519.58	0	0
ENSRNOT00000079718.1	2871	2699.58	0	0
ENSRNOT00000090898.1	1659	1487.58	0	0
ENSRNOT00000021481.4	1557	1385.58	0	0
ENSRNOT00000074177.2	1688	1516.58	172	2.90787
ENSRNOT00000075737.2	711	540.642	0	0
ENSRNOT00000088903.1	777	606.336	0	0
ENSRNOT00000084788.1	771	600.336	0	0
ENSRNOT00000028533.3	905	733.859	0	0
ENSRNOT00000081648.1	2746	2574.58	83	0.826578
ENSRNOT00000000331.5	2330	2158.58	30	0.35634
ENSRNOT00000059810.4	2538	2366.58	5	0.0541703
ENSRNOT00000024704.8	3407	3235.58	429	3.39952
ENSRNOT00000058446.3	360	192.256	0	0
ENSRNOT00000011281.6	2197	2025.58	298	3.77206
ENSRNOT00000001633.6	759	588.388	0	0
ENSRNOT00000011309.3	1070	898.58	0	0
ENSRNOT00000068124.2	1542	1370.58	0	0
ENSRNOT00000084833.1	1783	1611.58	130	2.06825
ENSRNOT00000027616.6	2425	2253.58	62	0.705392
ENSRNOT00000015021.6	2737	2565.58	8.58692	0.0858152
ENSRNOT00000073597.2	1573	1401.58	11.4341	0.209169
ENSRNOT00000083189.1	849	678.049	26.3048	0.994686
ENSRNOT00000068694.2	522	352.617	0	0
ENSRNOT00000006670.6	5265	5093.58	31.0473	0.156283
ENSRNOT00000001565.3	3538	3366.58	0	0
ENSRNOT00000021534.6	1385	1213.58	41	0.866219
ENSRNOT00000005124.7	1692	1520.58	2174	36.6575
ENSRNOT00000052280.4	372	204.007	0	0
ENSRNOT00000024878.6	763	592.336	76	3.28971
ENSRNOT00000039731.4	378	209.914	1.0049	0.122742
ENSRNOT00000047012.1	309	143.884	0	0
ENSRNOT00000047043.4	312	146.659	0	0
ENSRNOT00000007466.4	3111	2939.58	0	0
ENSRNOT00000081957.1	2124	1952.58	88	1.15554
ENSRNOT00000017794.5	643	473.003	675	36.5892
ENSRNOT00000084845.1	1468	1296.58	6	0.118649
ENSRNOT00000071886.2	516	346.711	3.5822	0.264907
ENSRNOT00000031997.4	717	546.593	0	0
ENSRNOT00000029077.7	741	570.493	0	0
ENSRNOT00000009888.4	1178	1006.58	0	0
ENSRNOT00000034719.4	987	815.654	3.72696e-05	1.17155e-06
ENSRNOT00000052333.2	978	806.654	3.99996	0.12714
ENSRNOT00000043609.4	408	239.596	0	0
ENSRNOT00000025885.4	1729	1557.58	31	0.510297
ENSRNOT00000045315.4	5007	4835.58	68	0.360556
ENSRNOT00000090989.1	2697	2525.58	778.089	7.89915
ENSRNOT00000071215.2	1116	944.58	3118.82	84.6571
ENSRNOT00000009683.2	1111	939.58	0	0
ENSRNOT00000087731.1	639	469.003	579	31.653
ENSRNOT00000016840.7	4188	4016.58	35	0.223421
ENSRNOT00000005770.4	3087	2915.58	332	2.91961
ENSRNOT00000055343.2	1931	1759.58	9	0.131143
ENSRNOT00000000743.3	3043	2871.58	22	0.196433
ENSRNOT00000072966.1	2550	2378.58	0	0
ENSRNOT00000081138.1	817	646.168	0	0
ENSRNOT00000039696.5	1148	976.58	0	0
ENSRNOT00000091207.1	174	44.2354	221	128.096
ENSRNOT00000085853.1	6511	6339.58	211.651	0.855997
ENSRNOT00000060020.5	2190	2018.58	94.5728	1.20125
ENSRNOT00000012939.5	1594	1422.58	0	0
ENSRNOT00000077581.1	1672	1500.58	0	0
ENSRNOT00000004941.4	2802	2630.58	926.357	9.02898
ENSRNOT00000000083.6	921	749.859	20	0.683853
ENSRNOT00000092195.1	939	767.723	0	0
ENSRNOT00000023583.5	2753	2581.58	63	0.625701
ENSRNOT00000058382.4	4108	3936.58	27	0.175856
ENSRNOT00000090369.1	2132	1960.58	0	0
ENSRNOT00000013705.3	1447	1275.58	0	0
ENSRNOT00000034669.5	3355	3183.58	0	0
ENSRNOT00000081593.1	3485	3313.58	46	0.355936
ENSRNOT00000048429.1	318	152.019	56.9139	9.59918
ENSRNOT00000072343.2	1333	1161.58	0	0
ENSRNOT00000024171.5	4103	3931.58	1	0.00652146
ENSRNOT00000000337.4	3536	3364.58	25	0.190512
ENSRNOT00000054954.4	3289	3117.58	614.773	5.05603
ENSRNOT00000088710.1	1959	1787.58	0	0
ENSRNOT00000061070.4	2526	2354.58	257	2.79854
ENSRNOT00000021919.6	1830	1658.58	0	0
ENSRNOT00000075248.2	1032	860.58	0	0
ENSRNOT00000055245.3	2883	2711.58	455.537	4.30738
ENSRNOT00000080305.1	4053	3881.58	18.4627	0.121955
ENSRNOT00000031555.5	879	707.988	117	4.23713
ENSRNOT00000043902.5	4158	3986.58	504.666	3.24575
ENSRNOT00000090038.1	3342	3170.58	88.6238	0.716677
ENSRNOT00000022755.5	6430	6258.58	659.858	2.70326
ENSRNOT00000051280.5	3187	3015.58	0	0
ENSRNOT00000017268.5	3129	2957.58	160	1.38706
ENSRNOT00000074681.1	957	785.654	0	0
ENSRNOT00000066468.2	2467	2295.58	114	1.27328
ENSRNOT00000034960.1	1350	1178.58	5	0.108773
ENSRNOT00000074035.1	402	233.66	0	0
ENSRNOT00000000826.7	741	570.493	11	0.494373
ENSRNOT00000027264.4	2826	2654.58	274	2.64647
ENSRNOT00000009304.4	2335	2163.58	82	0.971746
ENSRNOT00000060472.3	2415	2243.58	62	0.708536
ENSRNOT00000050364.3	2472	2300.58	0	0
ENSRNOT00000012101.6	1294	1122.58	1383	31.5876
ENSRNOT00000090456.1	2273	2101.58	224.617	2.74037
ENSRNOT00000092150.1	2198	2026.58	12.3829	0.156664
ENSRNOT00000011508.6	1074	902.58	751	21.3337
ENSRNOT00000055435.2	4139	3967.58	1015.02	6.55937
ENSRNOT00000071195.1	3001	2829.58	18	0.163103
ENSRNOT00000054962.2	1873	1701.58	0	0
ENSRNOT00000088898.1	1730	1558.58	0	0
ENSRNOT00000083601.1	1865	1693.58	0	0
ENSRNOT00000007893.5	3100	2928.58	0	0
ENSRNOT00000009081.2	2258	2086.58	0	0
ENSRNOT00000002145.6	2695	2523.58	0	0
ENSRNOT00000072216.2	234	81.8213	0	0
ENSRNOT00000072118.1	991	819.654	422.968	13.2309
ENSRNOT00000039827.6	4245	4073.58	20.3113	0.127842
ENSRNOT00000032904.2	1794	1622.58	92.5469	1.4624
ENSRNOT00000078754.1	1607	1435.58	107.453	1.91913
ENSRNOT00000020767.6	6959	6787.58	135.648	0.512403
ENSRNOT00000086682.1	1705	1533.58	17.3517	0.290101
ENSRNOT00000087418.1	2304	2132.58	22.358	0.268806
ENSRNOT00000061507.4	1677	1505.58	0	0
ENSRNOT00000080864.1	4092	3920.58	47.642	0.311567
ENSRNOT00000021270.6	3981	3809.58	40	0.269212
ENSRNOT00000027299.3	1167	995.58	0	0
ENSRNOT00000065143.1	6195	6023.58	198	0.842796
ENSRNOT00000087583.1	345	177.803	0	0
ENSRNOT00000090041.1	1725	1553.58	160.021	2.64093
ENSRNOT00000085993.1	1569	1397.58	58.3784	1.07099
ENSRNOT00000079365.1	1380	1208.58	52.6002	1.1159
ENSRNOT00000084633.1	1673	1501.58	0	0
ENSRNOT00000019288.4	1560	1388.58	93	1.71721
ENSRNOT00000008805.2	948	776.654	0	0
ENSRNOT00000072657.1	423	254.44	0	0
ENSRNOT00000044134.6	2482	2310.58	486	5.39296
ENSRNOT00000009199.3	3096	2924.58	72	0.63122
ENSRNOT00000074993.2	1365	1193.58	0	0
ENSRNOT00000059468.3	1794	1622.58	0	0
ENSRNOT00000042125.4	5340	5168.58	41.5059	0.205897
ENSRNOT00000090170.1	7710	7538.58	146.905	0.499642
ENSRNOT00000030656.5	2740	2568.58	0	0
ENSRNOT00000036217.3	1233	1061.58	24.0926	0.581893
ENSRNOT00000004192.4	2615	2443.58	309	3.24223
ENSRNOT00000002973.4	1393	1221.58	53	1.11241
ENSRNOT00000031345.2	996	824.654	0	0
ENSRNOT00000075346.1	645	475.003	0	0
ENSRNOT00000005331.5	3075	2903.58	128	1.13029
ENSRNOT00000043988.1	936	764.723	0	0
ENSRNOT00000068770.1	1269	1097.58	0	0
ENSRNOT00000085084.1	3481	3309.58	28	0.216919
ENSRNOT00000084416.1	3526	3354.58	2.10774e-05	1.61098e-07
ENSRNOT00000002072.6	1579	1407.58	332	6.04752
ENSRNOT00000040346.2	2078	1906.58	104	1.39859
ENSRNOT00000074341.2	201	59.7112	46	19.7522
ENSRNOT00000022929.3	1253	1081.58	0	0
ENSRNOT00000020354.5	4265	4093.58	0	0
ENSRNOT00000047635.5	3171	2999.58	115.515	0.987397
ENSRNOT00000015067.7	3491	3319.58	13.4846	0.104152
ENSRNOT00000079199.1	1424	1252.58	4	0.0818779
ENSRNOT00000032200.5	1170	998.58	0	0
ENSRNOT00000091710.1	3836	3664.58	81.767	0.572092
ENSRNOT00000006849.5	2813	2641.58	125.237	1.21557
ENSRNOT00000010593.7	980	808.654	685	21.719
ENSRNOT00000022117.4	1979	1807.58	427	6.05679
ENSRNOT00000091296.1	2696	2524.58	0.0031179	3.16654e-05
ENSRNOT00000044273.1	936	764.723	0	0
ENSRNOT00000014672.6	2231	2059.58	0	0
ENSRNOT00000027428.5	1207	1035.58	170.781	4.22832
ENSRNOT00000081977.1	2572	2400.58	44.168	0.471741
ENSRNOT00000072093.2	489	320.065	371	29.7199
ENSRNOT00000054987.2	1779	1607.58	60	0.956953
ENSRNOT00000074488.2	870	698.988	0.5	0.0183406
ENSRNOT00000084460.1	1308	1136.58	51.4419	1.16046
ENSRNOT00000061821.3	1260	1088.58	95.5581	2.25071
ENSRNOT00000085146.1	315	149.43	0	0
ENSRNOT00000036996.6	312	146.659	0	0
ENSRNOT00000002140.4	1830	1658.58	0	0
ENSRNOT00000052293.3	7493	7321.58	1	0.00350193
ENSRNOT00000002599.6	1802	1630.58	957.175	15.0509
ENSRNOT00000045329.3	676	505.828	36.1918	1.83451
ENSRNOT00000045821.3	1119	947.58	3.80816	0.103041
ENSRNOT00000006843.6	1828	1656.58	48	0.742918
ENSRNOT00000011107.7	2366	2194.58	0	0
ENSRNOT00000086957.1	2144	1972.58	0	0
ENSRNOT00000091172.1	4370	4198.58	70.0355	0.427689
ENSRNOT00000015961.6	1740	1568.58	74.8518	1.22351
ENSRNOT00000026617.6	2418	2246.58	272	3.10427
ENSRNOT00000058139.3	1445	1273.58	1136	22.8699
ENSRNOT00000047454.1	936	764.723	0	0
ENSRNOT00000077772.1	345	177.803	0	0
ENSRNOT00000080931.1	2753	2581.58	0	0
ENSRNOT00000008936.5	4476	4304.58	388	2.31107
ENSRNOT00000064428.2	2391	2219.58	0	0
ENSRNOT00000088928.1	3081	2909.58	468	4.12409
ENSRNOT00000037271.4	3079	2907.58	140	1.23455
ENSRNOT00000063870.1	2542	2370.58	1	0.0108158
ENSRNOT00000079339.1	1716	1544.58	2.90297	0.0481887
ENSRNOT00000018277.4	1713	1541.58	22.097	0.367519
ENSRNOT00000052186.1	972	800.654	0	0
ENSRNOT00000001700.6	862	690.988	17	0.630799
ENSRNOT00000012135.5	246	90.5741	0	0
ENSRNOT00000011308.5	1463	1291.58	0	0
ENSRNOT00000040957.1	969	797.654	0	0
ENSRNOT00000017941.7	2498	2326.58	843.884	9.29987
ENSRNOT00000083991.1	4408	4236.58	4.11561	0.0249075
ENSRNOT00000023332.5	2610	2438.58	114	1.19862
ENSRNOT00000073193.2	4355	4183.58	95	0.582221
ENSRNOT00000018808.7	3196	3024.58	133	1.12745
ENSRNOT00000029001.4	1796	1624.58	11	0.173606
ENSRNOT00000026992.6	1841	1669.58	19.9455	0.306301
ENSRNOT00000040236.5	1224	1052.58	0	0
ENSRNOT00000071818.2	1212	1040.58	0	0
ENSRNOT00000065792.3	2025	1853.58	337	4.66155
ENSRNOT00000080730.1	3255	3083.58	0	0
ENSRNOT00000049947.5	2298	2126.58	6	0.0723405
ENSRNOT00000012578.5	1897	1725.58	4	0.0594343
ENSRNOT00000005486.7	2675	2503.58	236	2.41692
ENSRNOT00000002800.6	2757	2585.58	34	0.337158
ENSRNOT00000082677.1	4929	4757.58	3	0.0161677
ENSRNOT00000068119.3	1536	1364.58	0	0
ENSRNOT00000071064.1	357	189.342	0	0
ENSRNOT00000002313.4	2010	1838.58	0	0
ENSRNOT00000084134.1	1792	1620.58	11	0.174034
ENSRNOT00000034487.5	3549	3377.58	156	1.18422
ENSRNOT00000014300.7	4577	4405.58	790	4.59765
ENSRNOT00000080616.1	6805	6633.58	1	0.00386513
ENSRNOT00000010910.6	3344	3172.58	0	0
ENSRNOT00000004244.3	2342	2170.58	5.3227	0.0628735
ENSRNOT00000020812.6	881	709.988	4	0.144451
ENSRNOT00000089614.1	962	790.654	0	0
ENSRNOT00000089934.1	4162	3990.58	0	0
ENSRNOT00000008537.5	1472	1300.58	96	1.89254
ENSRNOT00000055741.4	1756	1584.58	0	0
ENSRNOT00000077079.1	3631	3459.58	0	0
ENSRNOT00000064007.3	3260	3088.58	86	0.713924
ENSRNOT00000044699.4	315	149.43	0	0
ENSRNOT00000029784.7	2589	2417.58	0	0
ENSRNOT00000058068.5	2535	2363.58	55	0.596629
ENSRNOT00000058067.3	2451	2279.58	0	0
ENSRNOT00000036321.5	4013	3841.58	72	0.480546
ENSRNOT00000024279.4	1575	1403.58	55	1.0047
ENSRNOT00000034744.4	2490	2318.58	77	0.851492
ENSRNOT00000004323.5	2395	2223.58	432	4.9813
ENSRNOT00000031964.4	2570	2398.58	86	0.919298
ENSRNOT00000011906.6	3445	3273.58	4	0.0313292
ENSRNOT00000028672.7	1788	1616.58	167.617	2.65848
ENSRNOT00000074883.1	939	767.723	0	0
ENSRNOT00000039994.4	2051	1879.58	0	0
ENSRNOT00000020720.6	2385	2213.58	62	0.718139
ENSRNOT00000077781.1	1598	1426.58	295.995	5.31987
ENSRNOT00000013215.2	939	767.723	0	0
ENSRNOT00000033075.5	6036	5864.58	1.00278	0.0043841
ENSRNOT00000014071.6	3269	3097.58	231	1.91206
ENSRNOT00000051261.6	708	537.642	0	0
ENSRNOT00000052403.5	660	489.916	0	0
ENSRNOT00000064705.3	9363	9191.58	71.1265	0.198405
ENSRNOT00000090572.1	7694	7522.58	643.873	2.19455
ENSRNOT00000051475.3	297	132.974	0	0
ENSRNOT00000075056.2	660	489.916	0	0
ENSRNOT00000065685.4	636	466.003	0	0
ENSRNOT00000049798.3	2594	2422.58	120	1.27003
ENSRNOT00000073724.1	774	603.336	0	0
ENSRNOT00000037918.5	2263	2091.58	52	0.637442
ENSRNOT00000060160.4	1722	1550.58	0	0
ENSRNOT00000088962.1	756	585.441	5.64516	0.247232
ENSRNOT00000016881.5	1354	1182.58	484.355	10.5013
ENSRNOT00000021895.7	2297	2125.58	17	0.205061
ENSRNOT00000084481.1	1410	1238.58	550.791	11.4018
ENSRNOT00000078710.1	994	822.654	0	0
ENSRNOT00000021040.7	903	731.859	272.128	9.53363
ENSRNOT00000038547.6	2771	2599.58	12	0.118356
ENSRNOT00000068156.3	6958	6786.58	2849	10.7635
ENSRNOT00000066373.3	519	349.649	44.5	3.26318
ENSRNOT00000072716.2	1212	1040.58	24	0.591354
ENSRNOT00000034001.4	4190	4018.58	1005	6.41218
ENSRNOT00000006385.7	1149	977.58	42	1.10156
ENSRNOT00000027675.6	2327	2155.58	290	3.44942
ENSRNOT00000075800.1	4467	4295.58	75	0.447663
ENSRNOT00000015931.6	2715	2543.58	1273	12.832
ENSRNOT00000015723.6	1192	1020.58	0	0
ENSRNOT00000038653.4	3530	3358.58	271	2.06883
ENSRNOT00000085537.1	942	770.723	0	0
ENSRNOT00000085517.1	2662	2490.58	6.80333	0.0700379
ENSRNOT00000023944.6	731	560.544	0	0
ENSRNOT00000041187.3	748	577.493	69.4017	3.08131
ENSRNOT00000055166.2	1241	1069.58	0	0
ENSRNOT00000084700.1	2880	2708.58	314.54	2.97746
ENSRNOT00000075425.1	1391	1219.58	234	4.91946
ENSRNOT00000041697.1	954	782.654	0	0
ENSRNOT00000061294.4	3030	2858.58	0	0
ENSRNOT00000048344.4	2796	2624.58	0	0
ENSRNOT00000008469.5	1521	1349.58	0	0
ENSRNOT00000017809.5	5396	5224.58	343	1.68327
ENSRNOT00000007788.6	4328	4156.58	63.2682	0.390266
ENSRNOT00000090847.1	4784	4612.58	70.7318	0.393172
ENSRNOT00000073376.2	601	431.003	310	18.4414
ENSRNOT00000070979.2	1170	998.58	10	0.256761
ENSRNOT00000075727.1	954	782.654	0	0
ENSRNOT00000005438.7	8159	7987.58	64	0.205436
ENSRNOT00000027684.7	3711	3539.58	106	0.767832
ENSRNOT00000057833.4	2958	2786.58	11.0059	0.101266
ENSRNOT00000035382.5	1784	1612.58	0	0
ENSRNOT00000088195.1	306	141.157	0	0
ENSRNOT00000081249.1	2980	2808.58	892.242	8.14532
ENSRNOT00000042692.4	2571	2399.58	0	0
ENSRNOT00000037518.5	752	581.493	5	0.220464
ENSRNOT00000022923.6	871	699.988	0	0
ENSRNOT00000026382.5	2921	2749.58	58	0.540846
ENSRNOT00000033074.4	1446	1274.58	0	0
ENSRNOT00000008560.7	2076	1904.58	114.35	1.53939
ENSRNOT00000090673.1	1926	1754.58	0	0
ENSRNOT00000085326.1	3253	3081.58	3	0.0249609
ENSRNOT00000043017.4	2325	2153.58	0	0
ENSRNOT00000025770.4	2068	1896.58	0	0
ENSRNOT00000085376.1	945	773.723	0	0
ENSRNOT00000071125.1	933	761.791	0	0
ENSRNOT00000022992.4	1830	1658.58	0	0
ENSRNOT00000014546.4	3034	2862.58	80	0.716547
ENSRNOT00000060094.1	954	782.654	0	0
ENSRNOT00000072819.2	3564	3392.58	683.159	5.16302
ENSRNOT00000047394.6	1152	980.58	0	0
ENSRNOT00000000683.7	1062	890.58	0	0
ENSRNOT00000060370.4	2513	2341.58	0	0
ENSRNOT00000021716.6	1705	1533.58	196	3.27689
ENSRNOT00000088323.1	5878	5706.58	0	0
ENSRNOT00000082699.1	5911	5739.58	148	0.66114
ENSRNOT00000051577.3	1314	1142.58	0	0
ENSRNOT00000075196.3	5718	5546.58	2644	12.2222
ENSRNOT00000042140.3	1066	894.58	0	0
ENSRNOT00000090110.1	1180	1008.58	0	0
ENSRNOT00000050817.1	936	764.723	0	0
ENSRNOT00000005715.6	3415	3243.58	362.655	2.86669
ENSRNOT00000041154.4	300	135.728	0	0
ENSRNOT00000068434.1	10037	9865.58	2.28514	0.00593886
ENSRNOT00000013600.4	1102	930.58	986	27.1666
ENSRNOT00000025472.5	821	650.168	1020	40.2241
ENSRNOT00000027597.4	1183	1011.58	0	0
ENSRNOT00000008737.6	2845	2673.58	680	6.5212
ENSRNOT00000022150.2	1835	1663.58	12	0.184948
ENSRNOT00000005072.5	1751	1579.58	1	0.0162319
ENSRNOT00000082463.1	3416	3244.58	41	0.323994
ENSRNOT00000042638.4	1668	1496.58	55	0.942269
ENSRNOT00000068171.3	3683	3511.58	117.65	0.859013
ENSRNOT00000008759.7	4041	3869.58	0	0
ENSRNOT00000049771.4	3933	3761.58	86.8406	0.591922
ENSRNOT00000017631.2	945	773.723	0	0
ENSRNOT00000014505.7	1527	1355.58	0	0
ENSRNOT00000003010.6	1871	1699.58	61	0.920238
ENSRNOT00000035312.5	2712	2540.58	369	3.72396
ENSRNOT00000004865.2	948	776.654	0	0
ENSRNOT00000087328.1	1467	1295.58	192.989	3.81927
ENSRNOT00000012487.5	6486	6314.58	43	0.174597
ENSRNOT00000039728.5	981	809.654	365	11.5586
ENSRNOT00000074826.2	1580	1408.58	16	0.29124
ENSRNOT00000072804.2	1485	1313.58	2.17692	0.0424912
ENSRNOT00000025826.5	2255	2083.58	0.211153	0.00259835
ENSRNOT00000049175.3	2027	1855.58	0	0
ENSRNOT00000046152.5	3384	3212.58	0	0
ENSRNOT00000078556.1	2885	2713.58	0	0
ENSRNOT00000081152.1	906	734.859	0	0
ENSRNOT00000081725.1	1990	1818.58	7	0.098691
ENSRNOT00000001579.6	4984	4812.58	2855.44	15.2127
ENSRNOT00000025446.6	1497	1325.58	0.00239371	4.62996e-05
ENSRNOT00000032960.5	2190	2018.58	0	0
ENSRNOT00000049161.3	627	457.003	0	0
ENSRNOT00000055227.1	972	800.654	0	0
ENSRNOT00000050860.3	1008	836.58	1	0.0306482
ENSRNOT00000010092.7	3666	3494.58	3	0.0220109
ENSRNOT00000009645.5	3510	3338.58	329	2.52666
ENSRNOT00000092161.1	3088	2916.58	134	1.17799
ENSRNOT00000015778.5	2926	2754.58	0	0
ENSRNOT00000091349.1	897	725.923	0	0
ENSRNOT00000061242.5	982	810.654	105.631	3.34092
ENSRNOT00000030850.4	2179	2007.58	125	1.59643
ENSRNOT00000047914.1	921	749.859	0	0
ENSRNOT00000058640.4	636	466.003	0	0
ENSRNOT00000003146.4	4407	4235.58	8	0.0484272
ENSRNOT00000081292.1	249	92.9005	0	0
ENSRNOT00000030425.5	2308	2136.58	545	6.54018
ENSRNOT00000013963.7	2362	2190.58	347.588	4.06835
ENSRNOT00000022246.4	1793	1621.58	17	0.268796
ENSRNOT00000028181.5	3608	3436.58	571	4.26012
ENSRNOT00000075076.2	2414	2242.58	19	0.217229
ENSRNOT00000027054.5	3622	3450.58	113.003	0.839672
ENSRNOT00000026457.6	2161	1989.58	0	0
ENSRNOT00000010247.5	2737	2565.58	26	0.259836
ENSRNOT00000084063.1	942	770.723	0	0
ENSRNOT00000002403.3	4300	4128.58	454	2.81947
ENSRNOT00000021337.7	1870	1698.58	3	0.0452843
ENSRNOT00000081375.1	2212	2040.58	0	0
ENSRNOT00000004958.8	909	737.859	0	0
ENSRNOT00000078222.1	3612	3440.58	58	0.432224
ENSRNOT00000025711.7	1584	1412.58	0	0
ENSRNOT00000089283.1	1205	1033.58	29	0.719392
ENSRNOT00000078125.1	915	743.859	0	0
ENSRNOT00000086044.1	870	698.988	0	0
ENSRNOT00000023744.5	2411	2239.58	9	0.103036
ENSRNOT00000022679.6	3071	2899.58	60	0.530552
ENSRNOT00000089375.1	60	34.8475	0	0
ENSRNOT00000023741.7	4264	4092.58	320	2.00477
ENSRNOT00000021001.5	3380	3208.58	102.003	0.815101
ENSRNOT00000013703.6	2145	1973.58	610	7.92478
ENSRNOT00000019991.6	4102	3930.58	81.0035	0.528396
ENSRNOT00000024084.6	1436	1264.58	5.00096	0.101396
ENSRNOT00000021120.4	1190	1018.58	0	0
ENSRNOT00000013619.5	639	469.003	0	0
ENSRNOT00000083626.1	2716	2544.58	0	0
ENSRNOT00000082522.1	2904	2732.58	25	0.234574
ENSRNOT00000060868.5	3189	3017.58	194	1.64837
ENSRNOT00000091672.1	2439	2267.58	10.3432	0.116951
ENSRNOT00000079157.1	1743	1571.58	0	0
ENSRNOT00000006416.2	438	269.277	23.1573	2.20496
ENSRNOT00000075670.1	579	409.04	2	0.125365
ENSRNOT00000073976.2	939	767.723	0	0
ENSRNOT00000021717.7	4001	3829.58	595	3.98362
ENSRNOT00000043386.4	1976	1804.58	0	0
ENSRNOT00000014028.6	2945	2773.58	0	0
ENSRNOT00000085675.1	1923	1751.58	0	0
ENSRNOT00000014030.4	1812	1640.58	12.9396	0.202226
ENSRNOT00000046460.1	438	269.277	2.00944	0.191332
ENSRNOT00000015579.6	1990	1818.58	2904	40.9427
ENSRNOT00000072806.1	483	314.094	0	0
ENSRNOT00000078640.1	1422	1250.58	0	0
ENSRNOT00000075588.2	3585	3413.58	14.1252	0.106095
ENSRNOT00000057504.2	1335	1163.58	2	0.0440703
ENSRNOT00000036821.5	1290	1118.58	0	0
ENSRNOT00000008227.5	1233	1061.58	54	1.30423
ENSRNOT00000073555.2	888	716.988	0	0
ENSRNOT00000029136.5	3057	2885.58	45	0.399845
ENSRNOT00000064526.4	3022	2850.58	92	0.827497
ENSRNOT00000003320.6	3622	3450.58	95	0.705901
ENSRNOT00000085468.1	459	290.175	0	0
ENSRNOT00000072444.2	606	436.003	0.6075	0.0357248
ENSRNOT00000066793.3	3625	3453.58	703	5.21913
ENSRNOT00000072917.2	666	495.872	122.903	6.35484
ENSRNOT00000068445.1	3729	3557.58	51	0.367559
ENSRNOT00000039369.5	507	337.741	0	0
ENSRNOT00000012038.7	5019	4847.58	4	0.0211567
ENSRNOT00000010429.2	1057	885.58	810	23.4514
ENSRNOT00000006709.8	5901	5729.58	316.256	1.41523
ENSRNOT00000075193.2	5787	5615.58	574.744	2.62417
ENSRNOT00000008104.5	4156	3984.58	83	0.534082
ENSRNOT00000078263.1	2080	1908.58	0	0
ENSRNOT00000004350.6	3140	2968.58	73	0.630502
ENSRNOT00000034073.3	2507	2335.58	543	5.96097
ENSRNOT00000087430.1	1081	909.58	0	0
ENSRNOT00000085158.1	3385	3213.58	6	0.0478712
ENSRNOT00000038092.5	2706	2534.58	112	1.13298
ENSRNOT00000003974.6	700	529.689	6	0.290431
ENSRNOT00000032300.2	2274	2102.58	0	0
ENSRNOT00000023124.2	975	803.654	0	0
ENSRNOT00000012365.3	1326	1154.58	0	0
ENSRNOT00000045375.6	1977	1805.58	0	0
ENSRNOT00000070992.2	1848	1676.58	0	0
ENSRNOT00000071482.2	2349	2177.58	139.514	1.64269
ENSRNOT00000077874.1	2289	2117.58	58.4862	0.708151
ENSRNOT00000039296.6	4961	4789.58	7.22725	0.038689
ENSRNOT00000039308.4	5168	4996.58	22.9804	0.117923
ENSRNOT00000091545.1	3316	3144.58	49.7923	0.405987
ENSRNOT00000030035.3	2355	2183.58	34	0.399229
ENSRNOT00000072449.1	783	612.336	0	0
ENSRNOT00000047128.4	357	189.342	0	0
ENSRNOT00000017532.5	2928	2756.58	15	0.139519
ENSRNOT00000078078.1	834	663.168	0	0
ENSRNOT00000007223.5	3388	3216.58	234	1.86524
ENSRNOT00000028575.2	930	758.859	0	0
ENSRNOT00000024691.7	531	361.554	0	0
ENSRNOT00000026001.5	3452	3280.58	10	0.0781558
ENSRNOT00000018640.6	4979	4807.58	114	0.607982
ENSRNOT00000034609.6	3535	3363.58	2792	21.2827
ENSRNOT00000046983.3	3445	3273.58	104	0.814559
ENSRNOT00000087848.1	366	198.115	0	0
ENSRNOT00000024096.6	965	793.654	407	13.1485
ENSRNOT00000038276.5	1784	1612.58	0	0
ENSRNOT00000089841.1	2756	2584.58	0	0
ENSRNOT00000005085.3	1888	1716.58	46	0.687078
ENSRNOT00000078320.1	1730	1558.58	10.2732	0.169
ENSRNOT00000056179.5	1893	1721.58	0	0
ENSRNOT00000056178.4	954	782.654	13.7268	0.44969
ENSRNOT00000073155.2	704	533.642	13.9695	0.671188
ENSRNOT00000035435.4	2940	2768.58	0	0
ENSRNOT00000048302.2	2390	2218.58	219	2.53094
ENSRNOT00000031164.3	2418	2246.58	3517	40.1386
ENSRNOT00000032933.5	6009	5837.58	304.032	1.33536
ENSRNOT00000072279.1	936	764.723	0	0
ENSRNOT00000058351.1	1355	1183.58	33	0.714872
ENSRNOT00000090712.1	1863	1691.58	59	0.894276
ENSRNOT00000015977.5	13668	13496.6	867	1.64705
ENSRNOT00000068113.1	1366	1194.58	355	7.61948
ENSRNOT00000074580.2	2813	2641.58	0	0
ENSRNOT00000087918.1	945	773.723	0	0
ENSRNOT00000011230.5	2539	2367.58	188.102	2.03705
ENSRNOT00000084797.1	3214	3042.58	18	0.151685
ENSRNOT00000028127.5	771	600.336	183	7.81572
ENSRNOT00000019363.7	935	763.723	11.468	0.385004
ENSRNOT00000082142.1	3352	3180.58	35.532	0.286434
ENSRNOT00000092028.1	1638	1466.58	0.000253544	4.4326e-06
ENSRNOT00000023667.7	2978	2806.58	163	1.48909
ENSRNOT00000091961.1	357	189.342	0	0
ENSRNOT00000083966.1	447	278.252	0	0
ENSRNOT00000022259.7	2628	2456.58	112	1.16896
ENSRNOT00000032737.6	1453	1281.58	0	0
ENSRNOT00000045513.3	3634	3462.58	265	1.96227
ENSRNOT00000004717.6	3286	3114.58	0	0
ENSRNOT00000047682.5	1192	1020.58	10	0.251226
ENSRNOT00000084986.1	900	728.859	0	0
ENSRNOT00000050284.4	870	698.988	0	0
ENSRNOT00000005066.4	2237	2065.58	30	0.372384
ENSRNOT00000060577.2	939	767.723	0	0
ENSRNOT00000072589.1	2924	2752.58	556	5.17901
ENSRNOT00000050195.4	1830	1658.58	0	0
ENSRNOT00000089166.1	1754	1582.58	1	0.0162012
ENSRNOT00000004853.6	782	611.336	10	0.419404
ENSRNOT00000005405.7	3192	3020.58	8	0.0679066
ENSRNOT00000024753.6	3450	3278.58	833.877	6.52121
ENSRNOT00000067974.2	3345	3173.58	1912	15.4472
ENSRNOT00000079955.1	3081	2909.58	41.9573	0.369734
ENSRNOT00000066940.2	1278	1106.58	47.0427	1.08999
ENSRNOT00000052289.4	2197	2025.58	23	0.291132
ENSRNOT00000089085.1	435	266.301	0	0
ENSRNOT00000066643.3	4194	4022.58	502.253	3.20133
ENSRNOT00000078799.1	3246	3074.58	704.747	5.87705
ENSRNOT00000020332.5	745	574.493	0	0
ENSRNOT00000083900.1	776	605.336	0	0
ENSRNOT00000008909.7	2005	1833.58	76	1.06274
ENSRNOT00000007485.5	2436	2264.58	0	0
ENSRNOT00000082085.1	987	815.654	0	0
ENSRNOT00000021758.7	2723	2551.58	322.535	3.24101
ENSRNOT00000056430.2	3387	3215.58	93.4649	0.745249
ENSRNOT00000072841.2	4307	4135.58	115.353	0.71516
ENSRNOT00000088386.1	972	800.654	0	0
ENSRNOT00000005153.5	807	636.168	5.03267	0.202833
ENSRNOT00000072416.2	1062	890.58	97	2.79261
ENSRNOT00000028685.3	3034	2862.58	29	0.259748
ENSRNOT00000029607.3	835	664.168	0	0
ENSRNOT00000042353.5	381	212.838	0	0
ENSRNOT00000071024.1	588	418.04	8	0.490664
ENSRNOT00000090913.1	939	767.723	0	0
ENSRNOT00000028379.5	1366	1194.58	21	0.45073
ENSRNOT00000027206.4	2583	2411.58	28	0.297693
ENSRNOT00000058474.1	795	624.281	0	0
ENSRNOT00000075297.2	945	773.723	0	0
ENSRNOT00000081342.1	921	749.859	0	0
ENSRNOT00000085181.1	291	127.671	0	0
ENSRNOT00000082110.1	285	122.436	0	0
ENSRNOT00000006063.7	2078	1906.58	175	2.3534
ENSRNOT00000025412.4	1438	1266.58	106	2.14578
ENSRNOT00000073800.2	984	812.654	0	0
ENSRNOT00000073178.1	2334	2162.58	0	0
ENSRNOT00000040366.1	369	201.062	0	0
ENSRNOT00000010601.6	2548	2376.58	76	0.819923
ENSRNOT00000039580.4	729	558.544	247	11.3384
ENSRNOT00000078419.1	1908	1736.58	0	0
ENSRNOT00000013473.4	878	706.988	13	0.471459
ENSRNOT00000058502.1	369	201.062	0	0
ENSRNOT00000057349.3	1212	1040.58	0	0
ENSRNOT00000001730.4	2383	2211.58	0	0
ENSRNOT00000020691.3	975	803.654	0	0
ENSRNOT00000013599.6	1679	1507.58	163.844	2.78652
ENSRNOT00000072733.2	7056	6884.58	1131.95	4.21563
ENSRNOT00000071714.2	351	183.56	0	0
ENSRNOT00000050297.3	339	172.055	0	0
ENSRNOT00000081817.1	330	163.449	0	0
ENSRNOT00000055570.3	2129	1957.58	32.5953	0.426921
ENSRNOT00000089674.1	2247	2075.58	10.4047	0.128529
ENSRNOT00000005845.6	2977	2805.58	263.178	2.40514
ENSRNOT00000005033.5	1622	1450.58	321	5.67382
ENSRNOT00000073327.2	935	763.723	50	1.6786
ENSRNOT00000034610.4	2052	1880.58	0	0
ENSRNOT00000022864.5	489	320.065	423.931	33.9601
ENSRNOT00000075300.1	867	695.988	35.3579	1.30256
ENSRNOT00000031418.2	1666	1494.58	5.22736	0.0896758
ENSRNOT00000086143.1	1704	1532.58	1046.8	17.5127
ENSRNOT00000007595.7	1639	1467.58	493.198	8.61652
ENSRNOT00000010141.7	3138	2966.58	0	0
ENSRNOT00000084643.1	2318	2146.58	124.334	1.4851
ENSRNOT00000011085.4	2154	1982.58	34.666	0.448317
ENSRNOT00000038213.2	945	773.723	0	0
ENSRNOT00000089105.1	930	758.859	0	0
ENSRNOT00000084720.1	1818	1646.58	106.5	1.65836
ENSRNOT00000024576.3	1446	1274.58	1076	21.645
ENSRNOT00000061413.4	447	278.252	0	0
ENSRNOT00000045830.5	1349	1177.58	0	0
ENSRNOT00000072986.2	1422	1250.58	0	0
ENSRNOT00000009574.2	1346	1174.58	0	0
ENSRNOT00000072666.2	4108	3936.58	236.275	1.5389
ENSRNOT00000013608.6	1389	1217.58	44502.9	937.137
ENSRNOT00000027450.4	2089	1917.58	2	0.0267417
ENSRNOT00000040447.4	429	260.395	0	0
ENSRNOT00000057058.4	6993	6821.58	3276	12.3132
ENSRNOT00000027159.6	912	740.859	14	0.484512
ENSRNOT00000079166.1	522	352.617	0	0
ENSRNOT00000064914.3	4062	3890.58	73.7953	0.486325
ENSRNOT00000081127.1	3693	3521.58	276.205	2.01097
ENSRNOT00000090006.1	3367	3195.58	2	0.0160469
ENSRNOT00000048576.4	3306	3134.58	12	0.0981554
ENSRNOT00000004867.6	285	122.436	204.403	42.8047
ENSRNOT00000071646.1	942	770.723	0	0
ENSRNOT00000040002.4	1839	1667.58	15	0.23063
ENSRNOT00000088391.1	5349	5177.58	6812.53	33.736
ENSRNOT00000090258.1	2661	2489.58	1.46743	0.0151127
ENSRNOT00000060838.4	4333	4161.58	273.914	1.68759
ENSRNOT00000008364.7	1141	969.58	200	5.28881
ENSRNOT00000020383.5	1478	1306.58	13	0.255105
ENSRNOT00000008608.4	348	180.625	515	73.1039
ENSRNOT00000023579.4	571	401.113	121	7.73448
ENSRNOT00000032663.2	1177	1005.58	0	0
ENSRNOT00000010318.7	1836	1664.58	953	14.6791
ENSRNOT00000081051.1	1896	1724.58	0	0
ENSRNOT00000006964.5	1586	1414.58	4	0.0725011
ENSRNOT00000038439.4	1521	1349.58	181	3.43868
ENSRNOT00000024336.7	3270	3098.58	977	8.08433
ENSRNOT00000046013.4	3027	2855.58	0	0
ENSRNOT00000038312.5	753	582.493	4	0.176068
ENSRNOT00000040978.4	1815	1643.58	5.05006	0.0787804
ENSRNOT00000086117.1	1541	1369.58	1.94994	0.0365044
ENSRNOT00000033984.5	2466	2294.58	120	1.34088
ENSRNOT00000091375.1	2498	2326.58	0	0
ENSRNOT00000087559.1	345	177.803	0	0
ENSRNOT00000012912.2	951	779.654	0	0
ENSRNOT00000048225.1	333	166.315	0	0
ENSRNOT00000016067.4	2111	1939.58	87.0224	1.15036
ENSRNOT00000071020.2	2110	1938.58	229.559	3.03615
ENSRNOT00000072373.3	3144	2972.58	50.5424	0.435947
ENSRNOT00000075623.2	2193	2021.58	0	0
ENSRNOT00000057826.2	984	812.654	230	7.25662
ENSRNOT00000027193.7	1708	1536.58	0	0
ENSRNOT00000012088.7	1432	1260.58	3	0.0610187
ENSRNOT00000013152.4	4181	4009.58	202	1.29171
ENSRNOT00000079558.1	951	779.654	0	0
ENSRNOT00000085007.1	303	138.438	0	0
ENSRNOT00000002502.7	2403	2231.58	96.6379	1.11032
ENSRNOT00000086813.1	4578	4406.58	159.041	0.925381
ENSRNOT00000065366.2	1502	1330.58	0	0
ENSRNOT00000088918.1	402	233.66	0	0
ENSRNOT00000039874.5	933	761.791	0	0
ENSRNOT00000047852.1	927	755.859	0	0
ENSRNOT00000020225.5	2029	1857.58	0.0111156	0.000153426
ENSRNOT00000079240.1	2016	1844.58	16.9889	0.236145
ENSRNOT00000045721.4	2035	1863.58	95	1.30704
ENSRNOT00000034284.5	2893	2721.58	146	1.37545
ENSRNOT00000068611.3	2376	2204.58	0	0
ENSRNOT00000042276.3	2103	1931.58	0	0
ENSRNOT00000052029.4	2091	1919.58	2	0.0267138
ENSRNOT00000073915.2	1021	849.58	1478	44.6049
ENSRNOT00000092196.1	4377	4205.58	10.1283	0.0617482
ENSRNOT00000008898.5	1753	1581.58	25.8717	0.419416
ENSRNOT00000025309.5	2809	2637.58	122	1.18595
ENSRNOT00000016491.4	2537	2365.58	410.886	4.45344
ENSRNOT00000091982.1	2945	2773.58	66.114	0.611174
ENSRNOT00000073049.2	1962	1790.58	19.7598	0.282945
ENSRNOT00000078820.1	1665	1493.58	146.272	2.51099
ENSRNOT00000072855.2	1263	1091.58	0	0
ENSRNOT00000074718.3	2465	2293.58	1234.73	13.8029
ENSRNOT00000017651.3	2182	2010.58	0	0
ENSRNOT00000017958.2	960	788.654	0	0
ENSRNOT00000016494.7	2942	2770.58	1202	11.1236
ENSRNOT00000022017.6	1640	1468.58	111	1.93793
ENSRNOT00000091927.1	1281	1109.58	1129.68	26.104
ENSRNOT00000088469.1	960	788.654	847.324	27.5471
ENSRNOT00000045922.2	1919	1747.58	0	0
ENSRNOT00000031175.4	766	595.336	67	2.88553
ENSRNOT00000079593.1	809	638.168	23.1421	0.929779
ENSRNOT00000003705.6	504	334.831	13.8579	1.06117
ENSRNOT00000075456.1	438	269.277	0	0
ENSRNOT00000043714.4	2973	2801.58	74	0.677237
ENSRNOT00000016654.4	1893	1721.58	4	0.0595724
ENSRNOT00000005042.5	1263	1091.58	50	1.17443
ENSRNOT00000085959.1	1994	1822.58	41	0.576779
ENSRNOT00000012604.4	2388	2216.58	201	2.32501
ENSRNOT00000040255.5	8832	8660.58	349.569	1.0349
ENSRNOT00000064025.3	9756	9584.58	0	0
ENSRNOT00000041130.5	9711	9539.58	21.2639	0.0571512
ENSRNOT00000043646.4	9639	9467.58	248.74	0.673627
ENSRNOT00000082723.1	7725	7553.58	53.4269	0.181351
ENSRNOT00000016129.5	1478	1306.58	301	5.90667
ENSRNOT00000013771.6	1294	1122.58	112	2.55807
ENSRNOT00000081759.1	942	770.723	0	0
ENSRNOT00000057891.1	411	242.553	0	0
ENSRNOT00000029238.5	834	663.168	57	2.20376
ENSRNOT00000005492.8	2454	2282.58	34	0.381913
ENSRNOT00000051252.4	2017	1845.58	0	0
ENSRNOT00000088209.1	2133	1961.58	0	0
ENSRNOT00000083686.1	1515	1343.58	0	0
ENSRNOT00000039997.4	604	434.003	193	11.4019
ENSRNOT00000006708.4	1781	1609.58	253	4.03014
ENSRNOT00000034477.6	2268	2096.58	101.812	1.24508
ENSRNOT00000083157.1	1164	992.58	161.188	4.1637
ENSRNOT00000007855.6	2993	2821.58	0	0
ENSRNOT00000081679.1	2402	2230.58	0	0
ENSRNOT00000043486.2	381	212.838	0	0
ENSRNOT00000047702.1	933	761.791	0	0
ENSRNOT00000017110.4	1734	1562.58	78	1.27987
ENSRNOT00000091053.1	1554	1382.58	0	0
ENSRNOT00000066520.3	1344	1172.58	11	0.240526
ENSRNOT00000079764.1	741	570.493	0	0
ENSRNOT00000014388.7	4196	4024.58	27	0.172011
ENSRNOT00000052063.5	4932	4760.58	251	1.35184
ENSRNOT00000079981.1	3424	3252.58	40.4589	0.318932
ENSRNOT00000079524.1	3261	3089.58	137.035	1.13722
ENSRNOT00000085650.1	3042	2870.58	5.50647	0.0491831
ENSRNOT00000080930.1	1593	1421.58	7	0.126252
ENSRNOT00000022818.4	1670	1498.58	0	0
ENSRNOT00000023661.5	3263	3091.58	26.8833	0.222954
ENSRNOT00000066048.3	3148	2976.58	32.1167	0.276647
ENSRNOT00000072739.1	825	654.168	0	0
ENSRNOT00000030102.2	2223	2051.58	42.1327	0.526554
ENSRNOT00000077117.1	3101	2929.58	13.8673	0.121367
ENSRNOT00000038397.5	2095	1923.58	0	0
ENSRNOT00000023319.4	3068	2896.58	0	0
ENSRNOT00000036657.5	690	519.736	0	0
ENSRNOT00000023935.5	809	638.168	5027	201.969
ENSRNOT00000060871.4	9807	9635.58	466.745	1.24198
ENSRNOT00000051512.5	9609	9437.58	69.2553	0.18815
ENSRNOT00000044972.6	9767	9595.58	3.74345e-08	1.00026e-10
ENSRNOT00000068065.1	993	821.654	23	0.717713
ENSRNOT00000017226.6	2263	2091.58	335	4.1066
ENSRNOT00000012463.5	4339	4167.58	22	0.135348
ENSRNOT00000092125.1	3851	3679.58	0	0
ENSRNOT00000020002.5	3275	3103.58	0	0
ENSRNOT00000051473.5	2235	2063.58	45	0.559118
ENSRNOT00000084601.1	2803	2631.58	1960	19.0964
ENSRNOT00000022706.7	1782	1610.58	837	13.3246
ENSRNOT00000010264.6	4115	3943.58	202	1.31333
ENSRNOT00000025489.6	852	681.049	0	0
ENSRNOT00000011307.5	1586	1414.58	230	4.16881
ENSRNOT00000086502.1	651	480.96	0	0
ENSRNOT00000001817.7	1682	1510.58	261.998	4.44699
ENSRNOT00000065314.2	1313	1141.58	124.002	2.78507
ENSRNOT00000021549.5	5336	5164.58	183	0.908507
ENSRNOT00000073962.2	2229	2057.58	0	0
ENSRNOT00000005346.4	1667	1495.58	78	1.3372
ENSRNOT00000071976.1	879	707.988	0	0
ENSRNOT00000013829.5	2142	1970.58	338	4.39779
ENSRNOT00000049969.4	357	189.342	0	0
ENSRNOT00000020753.7	2295	2123.58	6	0.0724427
ENSRNOT00000068299.1	4149	3977.58	12	0.0773525
ENSRNOT00000026378.4	4007	3835.58	11777	78.7256
ENSRNOT00000011292.2	2641	2469.58	1113	11.5554
ENSRNOT00000027346.2	4396	4224.58	9	0.0546224
ENSRNOT00000051966.1	927	755.859	0	0
ENSRNOT00000046001.3	939	767.723	0	0
ENSRNOT00000064696.2	4085	3913.58	71	0.465153
ENSRNOT00000017889.7	4973	4801.58	34	0.181554
ENSRNOT00000013228.4	2538	2366.58	36	0.390026
ENSRNOT00000077502.1	18521	18349.6	454.788	0.63547
ENSRNOT00000083354.1	1583	1411.58	64.3014	1.16796
ENSRNOT00000089544.1	990	818.654	14.8472	0.465005
ENSRNOT00000044628.2	4387	4215.58	1.04462	0.00635352
ENSRNOT00000017820.6	2225	2053.58	2	0.0249707
ENSRNOT00000077165.1	3520	3348.58	3.05118	0.0233625
ENSRNOT00000013871.6	1888	1716.58	11	0.164301
ENSRNOT00000039294.4	393	224.701	0	0
ENSRNOT00000080799.1	2096	1924.58	0	0
ENSRNOT00000087669.1	2420	2248.58	0	0
ENSRNOT00000087957.1	2795	2623.58	0	0
ENSRNOT00000080820.1	2098	1926.58	0	0
ENSRNOT00000067751.2	3382	3210.58	1163	9.2877
ENSRNOT00000014134.3	889	717.988	0	0
ENSRNOT00000012597.6	1496	1324.58	135.146	2.61599
ENSRNOT00000022348.6	510	340.741	4025.92	302.937
ENSRNOT00000085087.1	2538	2366.58	0	0
ENSRNOT00000064207.3	2353	2181.58	0	0
ENSRNOT00000055319.4	1931	1759.58	1	0.0145715
ENSRNOT00000044626.3	4259	4087.58	188	1.17924
ENSRNOT00000065721.2	4436	4264.58	19	0.114232
ENSRNOT00000074676.2	4122	3950.58	45	0.292054
ENSRNOT00000074209.2	4517	4345.58	0	0
ENSRNOT00000027756.6	1359	1187.58	1088	23.4897
ENSRNOT00000042558.2	879	707.988	55	1.99182
ENSRNOT00000085918.1	672	501.828	0	0
ENSRNOT00000067907.2	3223	3051.58	111	0.932632
ENSRNOT00000010512.6	1286	1114.58	461	10.6048
ENSRNOT00000038556.4	2801	2629.58	4	0.0390019
ENSRNOT00000014970.7	1602	1430.58	0	0
ENSRNOT00000037902.6	2582	2410.58	743.714	7.91037
ENSRNOT00000080950.1	1755	1583.58	78.2857	1.26752
ENSRNOT00000077360.1	1094	922.58	30.3569	0.843655
ENSRNOT00000066549.3	936	764.723	11.6431	0.390371
ENSRNOT00000023543.5	4724	4552.58	116	0.6533
ENSRNOT00000030148.5	978	806.654	0	0
ENSRNOT00000081508.1	930	758.859	0	0
ENSRNOT00000073194.1	960	788.654	0	0
ENSRNOT00000086252.1	300	135.728	0	0
ENSRNOT00000032481.5	1579	1407.58	86	1.56653
ENSRNOT00000015108.8	2259	2087.58	5.98812	0.0735461
ENSRNOT00000017008.5	2098	1926.58	8	0.106467
ENSRNOT00000029651.1	1575	1403.58	0	0
ENSRNOT00000051304.3	918	746.859	0	0
ENSRNOT00000017833.5	1219	1047.58	336	8.22364
ENSRNOT00000010975.5	1436	1264.58	0	0
ENSRNOT00000087076.1	3995	3823.58	2828	18.9636
ENSRNOT00000055238.4	3974	3802.58	0	0
ENSRNOT00000088024.1	635	465.003	0	0
ENSRNOT00000087672.1	507	337.741	0	0
ENSRNOT00000016464.6	1798	1626.58	53	0.835435
ENSRNOT00000013585.4	1242	1070.58	118	2.82602
ENSRNOT00000015466.5	1932	1760.58	0	0
ENSRNOT00000015420.5	2569	2397.58	394.186	4.21542
ENSRNOT00000088049.1	2052	1880.58	19.8137	0.270138
ENSRNOT00000077436.1	1059	887.58	0	0
ENSRNOT00000022130.4	1212	1040.58	5	0.123199
ENSRNOT00000000432.2	450	281.227	2	0.182341
ENSRNOT00000056601.2	966	794.654	0	0
ENSRNOT00000041946.2	1671	1499.58	0	0
ENSRNOT00000077662.1	2264	2092.58	0	0
ENSRNOT00000001540.5	2691	2519.58	1.00004	0.0101765
ENSRNOT00000010320.6	5195	5023.58	118.764	0.606154
ENSRNOT00000087334.1	2667	2495.58	0	0
ENSRNOT00000087398.1	4204	4032.58	117.236	0.745402
ENSRNOT00000080421.1	972	800.654	752.748	24.1056
ENSRNOT00000014756.7	708	537.642	0	0
ENSRNOT00000081610.1	2015	1843.58	5.62639	0.0782492
ENSRNOT00000024751.6	1032	860.58	1.37361	0.0409246
ENSRNOT00000010229.6	4081	3909.58	221.906	1.4553
ENSRNOT00000030532.3	2235	2063.58	9	0.111824
ENSRNOT00000006618.7	5144	4972.58	43	0.221717
ENSRNOT00000066161.4	402	233.66	0	0
ENSRNOT00000057061.3	375	206.989	0	0
ENSRNOT00000028709.7	4538	4366.58	243.235	1.42823
ENSRNOT00000077325.1	4399	4227.58	5.76503	0.034964
ENSRNOT00000090848.1	3256	3084.58	1	0.0083122
ENSRNOT00000005353.7	3384	3212.58	0	0
ENSRNOT00000058204.2	976	804.654	440	14.0202
ENSRNOT00000087007.1	4004	3832.58	0	0
ENSRNOT00000089504.1	3685	3513.58	0	0
ENSRNOT00000083713.1	3297	3125.58	8	0.0656253
ENSRNOT00000009008.5	2497	2325.58	218	2.40346
ENSRNOT00000021227.6	1419	1247.58	74	1.52081
ENSRNOT00000086505.1	1542	1370.58	0	0
ENSRNOT00000009111.5	1561	1389.58	0	0
ENSRNOT00000080828.1	7592	7420.58	318	1.09876
ENSRNOT00000020637.6	1800	1628.58	0	0
ENSRNOT00000019560.7	4489	4317.58	113.322	0.672957
ENSRNOT00000054686.2	4108	3936.58	74.6777	0.486389
ENSRNOT00000059530.4	1323	1151.58	12	0.267177
ENSRNOT00000080068.1	2176	2004.58	9	0.115115
ENSRNOT00000077767.1	9111	8939.58	324	0.929266
ENSRNOT00000071566.2	342	174.883	0	0
ENSRNOT00000004808.7	2145	1973.58	973	12.6407
ENSRNOT00000044613.4	4686	4514.58	1021	5.79856
ENSRNOT00000082945.1	2118	1946.58	182.806	2.40786
ENSRNOT00000056170.2	3893	3721.58	159.194	1.09676
ENSRNOT00000047198.3	2568	2396.58	0	0
ENSRNOT00000002987.4	1776	1604.58	170.067	2.71751
ENSRNOT00000001476.5	1868	1696.58	302.604	4.57312
ENSRNOT00000001899.5	3059	2887.58	1	0.00887929
ENSRNOT00000022790.8	3663	3491.58	0	0
ENSRNOT00000010602.7	1423	1251.58	313	6.41206
ENSRNOT00000088553.1	1341	1169.58	0	0
ENSRNOT00000010243.5	1281	1109.58	18	0.415935
ENSRNOT00000045699.4	5562	5390.58	2730	12.9849
ENSRNOT00000043971.6	4533	4361.58	337.996	1.98692
ENSRNOT00000075365.2	2485	2313.58	283	3.13627
ENSRNOT00000029602.5	2781	2609.58	0	0
ENSRNOT00000072069.1	1355	1183.58	25	0.54157
ENSRNOT00000038383.5	3521	3349.58	163	1.2477
ENSRNOT00000081281.1	2337	2165.58	0	0
ENSRNOT00000003625.7	2577	2405.58	0	0
ENSRNOT00000073871.2	2122	1950.58	156.324	2.05482
ENSRNOT00000078266.1	807	636.168	0	0
ENSRNOT00000071804.3	1101	929.58	507.676	14.0027
ENSRNOT00000018620.4	2040	1868.58	83	1.13888
ENSRNOT00000042366.3	1535	1363.58	19.0024	0.357305
ENSRNOT00000012676.4	3565	3393.58	24	0.181328
ENSRNOT00000086669.1	2283	2111.58	0	0
ENSRNOT00000054812.4	2061	1889.58	0	0
ENSRNOT00000065376.2	1888	1716.58	0	0
ENSRNOT00000082482.1	1476	1304.58	0	0
ENSRNOT00000031530.7	2643	2471.58	78	0.809156
ENSRNOT00000075283.1	2694	2522.58	4.28083e-08	4.35106e-10
ENSRNOT00000003986.5	1236	1064.58	14	0.33718
ENSRNOT00000041612.1	942	770.723	0	0
ENSRNOT00000030934.6	1774	1602.58	51	0.815948
ENSRNOT00000040229.3	1656	1484.58	141	2.43516
ENSRNOT00000002194.7	509	339.741	1929.99	145.652
ENSRNOT00000027150.3	1072	900.58	513	14.6052
ENSRNOT00000088707.1	4122	3950.58	4	0.0259604
ENSRNOT00000089209.1	792	621.281	0	0
ENSRNOT00000072155.1	936	764.723	43.0471	1.44328
ENSRNOT00000005794.6	381	212.838	14.8427	1.78803
ENSRNOT00000009077.7	4781	4609.58	10	0.0556225
ENSRNOT00000081471.1	2350	2178.58	38	0.447221
ENSRNOT00000021532.4	1794	1622.58	0	0
ENSRNOT00000019930.5	2072	1900.58	35	0.472165
ENSRNOT00000020175.8	1368	1196.58	8	0.17142
ENSRNOT00000074353.2	168	40.9604	43	26.9164
ENSRNOT00000028703.5	3417	3245.58	652	5.15071
ENSRNOT00000004173.4	1478	1306.58	98	1.9231
ENSRNOT00000039275.3	1773	1601.58	49	0.78444
ENSRNOT00000013701.3	1277	1105.58	0	0
ENSRNOT00000074389.2	2995	2823.58	83.3838	0.757171
ENSRNOT00000025815.3	1818	1646.58	84	1.308
ENSRNOT00000046271.3	924	752.859	0	0
ENSRNOT00000017692.5	1603	1431.58	1161	20.7935
ENSRNOT00000009545.6	4483	4311.58	6	0.0356802
ENSRNOT00000032726.5	1242	1070.58	0	0
ENSRNOT00000020123.4	3681	3509.58	3966.01	28.9741
ENSRNOT00000060387.2	1100	928.58	0	0
ENSRNOT00000008938.6	6557	6385.58	140.514	0.564199
ENSRNOT00000057802.5	1677	1505.58	43	0.732279
ENSRNOT00000040060.6	1668	1496.58	0	0
ENSRNOT00000067049.3	714	543.593	0	0
ENSRNOT00000052387.4	705	534.642	0	0
ENSRNOT00000073352.2	201	59.7112	0	0
ENSRNOT00000035280.5	7024	6852.58	1007	3.7678
ENSRNOT00000027505.6	5362	5190.58	208	1.02745
ENSRNOT00000012285.6	414	245.553	0	0
ENSRNOT00000060114.1	318	152.019	0	0
ENSRNOT00000050701.3	1614	1442.58	542	9.63322
ENSRNOT00000027662.7	774	603.336	233	9.90168
ENSRNOT00000087412.1	1053	881.58	0	0
ENSRNOT00000026032.6	3455	3283.58	326.462	2.54916
ENSRNOT00000057673.3	3827	3655.58	408.118	2.86247
ENSRNOT00000050005.3	3637	3465.58	257.42	1.90449
ENSRNOT00000077868.1	1101	929.58	0	0
ENSRNOT00000066250.3	1213	1041.58	47.1277	1.1601
ENSRNOT00000065294.2	1298	1126.58	15.8723	0.361235
ENSRNOT00000005981.4	1077	905.58	12	0.339755
ENSRNOT00000022395.5	1583	1411.58	0	0
ENSRNOT00000075148.2	1717	1545.58	10	0.16589
ENSRNOT00000049411.5	3097	2925.58	45	0.394378
ENSRNOT00000029223.6	5661	5489.58	144.207	0.673533
ENSRNOT00000006783.5	3373	3201.58	4	0.0320337
ENSRNOT00000019660.7	1347	1175.58	3	0.0654306
ENSRNOT00000062080.3	777	606.336	0	0
ENSRNOT00000002500.7	794	623.281	134	5.5123
ENSRNOT00000042699.4	1420	1248.58	0	0
ENSRNOT00000026704.6	1005	833.58	690	21.2233
ENSRNOT00000022552.7	1262	1090.58	168	3.9497
ENSRNOT00000078190.1	1888	1716.58	30	0.448094
ENSRNOT00000010546.7	2160	1988.58	0	0
ENSRNOT00000010103.6	2799	2627.58	71	0.692811
ENSRNOT00000007851.5	1909	1737.58	0	0
ENSRNOT00000087526.1	1074	902.58	0	0
ENSRNOT00000016454.5	1284	1112.58	3	0.0691356
ENSRNOT00000081195.1	3266	3094.58	367	3.04072
ENSRNOT00000011930.6	1975	1803.58	0	0
ENSRNOT00000037133.5	3544	3372.58	273.247	2.07733
ENSRNOT00000087122.1	2211	2039.58	497.753	6.25727
ENSRNOT00000036823.2	1628	1456.58	0	0
ENSRNOT00000067490.3	3493	3321.58	135.141	1.04317
ENSRNOT00000023659.6	2719	2547.58	97	0.976239
ENSRNOT00000016521.7	1534	1362.58	2	0.037634
ENSRNOT00000016414.2	1734	1562.58	5	0.0820427
ENSRNOT00000012371.4	845	674.049	0	0
ENSRNOT00000059448.3	1017	845.58	0	0
ENSRNOT00000082419.1	1667	1495.58	311.191	5.33494
ENSRNOT00000073694.1	384	215.761	0	0
ENSRNOT00000005204.4	841	670.049	79	3.02296
ENSRNOT00000077577.1	1645	1473.58	3.6167	0.062929
ENSRNOT00000006366.7	1783	1611.58	255.383	4.06305
ENSRNOT00000031786.5	3180	3008.58	88	0.749952
ENSRNOT00000087679.1	945	773.723	0	0
ENSRNOT00000022346.3	2927	2755.58	0	0
ENSRNOT00000089941.1	1691	1519.58	0	0
ENSRNOT00000028733.4	252	95.1422	0	0
ENSRNOT00000020152.3	2925	2753.58	195.673	1.82199
ENSRNOT00000011019.3	1163	991.58	18	0.465433
ENSRNOT00000084390.1	5862	5690.58	211.877	0.954638
ENSRNOT00000080945.1	5056	4884.58	1342.9	7.04902
ENSRNOT00000022370.6	3131	2959.58	96	0.831674
ENSRNOT00000026114.3	708	537.642	45	2.14601
ENSRNOT00000018246.7	2373	2201.58	58	0.675469
ENSRNOT00000031871.5	1930	1758.58	287	4.18439
ENSRNOT00000071109.3	1571	1399.58	0	0
ENSRNOT00000048677.4	2134	1962.58	0	0
ENSRNOT00000058315.5	2679	2507.58	22.6201	0.231287
ENSRNOT00000091652.1	1839	1667.58	0	0
ENSRNOT00000010482.7	1722	1550.58	12.7786	0.211301
ENSRNOT00000079769.1	2108	1936.58	70.6013	0.934737
ENSRNOT00000006883.6	837	666.109	36	1.3857
ENSRNOT00000081026.1	6031	5859.58	105.301	0.460765
ENSRNOT00000000248.2	1683	1511.58	41.6987	0.707299
ENSRNOT00000088172.1	2312	2140.58	7.03672	0.0842851
ENSRNOT00000046288.4	3093	2921.58	14.9633	0.131317
ENSRNOT00000081705.1	1304	1132.58	20	0.452765
ENSRNOT00000086214.1	1353	1181.58	0	0
ENSRNOT00000029848.3	2526	2354.58	0	0
ENSRNOT00000040091.4	803	632.225	29	1.17608
ENSRNOT00000019311.5	837	666.109	7	0.269442
ENSRNOT00000092211.1	887	715.988	0	0
ENSRNOT00000049512.5	1586	1414.58	0	0
ENSRNOT00000075165.2	2060	1888.58	87	1.18113
ENSRNOT00000002807.3	2408	2236.58	0	0
ENSRNOT00000026395.3	2183	2011.58	0	0
ENSRNOT00000016484.2	939	767.723	0	0
ENSRNOT00000006886.6	2689	2517.58	158	1.60911
ENSRNOT00000003080.4	1049	877.58	0	0
ENSRNOT00000016997.7	3354	3182.58	19	0.153069
ENSRNOT00000072577.1	933	761.791	0	0
ENSRNOT00000018177.5	1587	1415.58	0	0
ENSRNOT00000039754.6	1002	830.58	0	0
ENSRNOT00000005461.5	2445	2273.58	0	0
ENSRNOT00000078914.1	1563	1391.58	33.5888	0.618869
ENSRNOT00000016240.7	3655	3483.58	121	0.890577
ENSRNOT00000085012.1	3354	3182.58	99	0.797568
ENSRNOT00000087737.1	1641	1469.58	0	0
ENSRNOT00000016702.2	981	809.654	0	0
ENSRNOT00000091475.1	711	540.642	0	0
ENSRNOT00000082885.1	411	242.553	4.4	0.465112
ENSRNOT00000065156.3	390	221.721	1.0017	0.115835
ENSRNOT00000081766.1	1467	1295.58	44.3172	0.877041
ENSRNOT00000089436.1	393	224.701	139.851	15.9577
ENSRNOT00000013088.5	5027	4855.58	6471	34.1698
ENSRNOT00000077607.1	936	764.723	0	0
ENSRNOT00000046129.4	381	212.838	0	0
ENSRNOT00000017613.6	9777	9605.58	817.879	2.18312
ENSRNOT00000015383.6	2965	2793.58	309	2.83602
ENSRNOT00000085840.1	300	135.728	0	0
ENSRNOT00000072685.3	2967	2795.58	220	2.01773
ENSRNOT00000047434.3	1342	1170.58	3	0.0657101
ENSRNOT00000086223.1	1167	995.58	0	0
ENSRNOT00000016976.7	1117	945.58	10	0.271153
ENSRNOT00000023293.2	939	767.723	0	0
ENSRNOT00000006087.2	4158	3986.58	57	0.366595
ENSRNOT00000046196.2	924	752.859	0	0
ENSRNOT00000075356.1	900	728.859	0	0
ENSRNOT00000009650.6	1318	1146.58	0	0
ENSRNOT00000085822.1	1321	1149.58	0	0
ENSRNOT00000078264.1	1506	1334.58	0	0
ENSRNOT00000005753.5	3005	2833.58	84	0.760074
ENSRNOT00000056735.3	10610	10438.6	590.161	1.44958
ENSRNOT00000084214.1	9690	9518.58	110.839	0.298561
ENSRNOT00000002407.5	4787	4615.58	690	3.83297
ENSRNOT00000045223.5	5434	5262.58	139	0.677218
ENSRNOT00000071859.1	945	773.723	0	0
ENSRNOT00000017048.3	2847	2675.58	0	0
ENSRNOT00000085995.1	2330	2158.58	67.472	0.801433
ENSRNOT00000045314.3	2169	1997.58	418.528	5.37196
ENSRNOT00000085849.1	1920	1748.58	0	0
ENSRNOT00000061693.4	4755	4583.58	520	2.90878
ENSRNOT00000063869.1	1285	1113.58	0	0
ENSRNOT00000026177.7	738	567.544	76	3.43342
ENSRNOT00000020527.4	2223	2051.58	21	0.262448
ENSRNOT00000022336.8	2067	1895.58	9	0.121734
ENSRNOT00000077462.1	1303	1131.58	1	0.0226583
ENSRNOT00000028644.6	1435	1263.58	0	0
ENSRNOT00000079631.1	1251	1079.58	0	0
ENSRNOT00000010561.4	4075	3903.58	24	0.157638
ENSRNOT00000078390.1	3597	3425.58	302	2.2604
ENSRNOT00000008700.5	933	761.791	0	0
ENSRNOT00000081569.1	342	174.883	0	0
ENSRNOT00000077826.1	2604	2432.58	37.8393	0.39883
ENSRNOT00000027518.5	1448	1276.58	8.16555	0.164002
ENSRNOT00000027593.6	879	707.988	0	0
ENSRNOT00000010636.6	5411	5239.58	337	1.64909
ENSRNOT00000011869.6	2526	2354.58	2.00095	0.0217889
ENSRNOT00000003240.6	1737	1565.58	51	0.835232
ENSRNOT00000006720.4	1333	1161.58	0.323058	0.00713088
ENSRNOT00000084437.1	4184	4012.58	1297.25	8.28917
ENSRNOT00000032792.5	2757	2585.58	1552.75	15.3977
ENSRNOT00000009898.6	2514	2342.58	26.695	0.292178
ENSRNOT00000018442.5	3434	3262.58	88	0.691566
ENSRNOT00000029053.5	1537	1365.58	0	0
ENSRNOT00000030400.2	2126	1954.58	34	0.446003
ENSRNOT00000072684.2	1920	1748.58	5	0.0733156
ENSRNOT00000045224.6	5001	4829.58	1037	5.50531
ENSRNOT00000065246.2	3676	3504.58	0	0
ENSRNOT00000077477.1	3572	3400.58	1	0.00753979
ENSRNOT00000044151.3	318	152.019	0	0
ENSRNOT00000081140.1	1375	1203.58	33.1812	0.706852
ENSRNOT00000080203.1	1262	1090.58	4.97613	0.116989
ENSRNOT00000035813.2	960	788.654	0	0
ENSRNOT00000086193.1	1446	1274.58	0	0
ENSRNOT00000065584.3	1305	1133.58	0	0
ENSRNOT00000048400.4	336	169.193	0	0
ENSRNOT00000028323.6	518	348.649	0	0
ENSRNOT00000086276.1	4688	4516.58	44.4518	0.252343
ENSRNOT00000081434.1	4565	4393.58	109.548	0.639292
ENSRNOT00000085865.1	1290	1118.58	8.24297	0.188942
ENSRNOT00000091297.1	3408	3236.58	1.18754	0.00940746
ENSRNOT00000020940.5	3454	3282.58	0	0
ENSRNOT00000064128.3	3708	3536.58	0	0
ENSRNOT00000037901.6	7613	7441.58	467	1.60903
ENSRNOT00000042058.5	2996	2824.58	6	0.054464
ENSRNOT00000070821.1	1618	1446.58	0	0
ENSRNOT00000082108.1	2830	2658.58	16.4712	0.158851
ENSRNOT00000083983.1	4507	4335.58	106.734	0.631202
ENSRNOT00000035404.5	2977	2805.58	0	0
ENSRNOT00000064667.1	2849	2677.58	7	0.0670298
ENSRNOT00000001669.4	948	776.654	8	0.264104
ENSRNOT00000052302.4	1405	1233.58	5	0.103924
ENSRNOT00000077725.1	1729	1557.58	0	0
ENSRNOT00000034845.5	1747	1575.58	0	0
ENSRNOT00000087866.1	2590	2418.58	172	1.82339
ENSRNOT00000017714.4	2628	2456.58	0	0
ENSRNOT00000045096.2	666	495.872	8	0.413649
ENSRNOT00000066351.2	465	296.149	0	0
ENSRNOT00000089943.1	747	576.493	0	0
ENSRNOT00000036012.5	1263	1091.58	0	0
ENSRNOT00000091669.1	1480	1308.58	0	0
ENSRNOT00000013354.6	1640	1468.58	158	2.75849
ENSRNOT00000087230.1	2203	2031.58	0	0
ENSRNOT00000064905.1	4333	4161.58	133.498	0.822488
ENSRNOT00000072031.1	1204	1032.58	8.09443	0.20099
ENSRNOT00000027745.6	2699	2527.58	0	0
ENSRNOT00000043672.4	2181	2009.58	0	0
ENSRNOT00000088857.1	264	104.68	0	0
ENSRNOT00000050651.1	939	767.723	0	0
ENSRNOT00000057960.1	465	296.149	0	0
ENSRNOT00000018890.7	1519	1347.58	0	0
ENSRNOT00000082904.1	8412	8240.58	0	0
ENSRNOT00000015223.2	4945	4773.58	1.00004	0.00537135
ENSRNOT00000035463.5	2963	2791.58	0	0
ENSRNOT00000043157.2	1125	953.58	0	0
ENSRNOT00000052009.4	1266	1094.58	0	0
ENSRNOT00000036666.5	3789	3617.58	134	0.949727
ENSRNOT00000041552.3	1917	1745.58	0	0
ENSRNOT00000040545.4	399	230.701	0	0
ENSRNOT00000021357.6	2468	2296.58	0	0
ENSRNOT00000075526.1	297	132.974	0	0
ENSRNOT00000065105.1	699	528.689	579	28.0796
ENSRNOT00000042386.3	1890	1718.58	18	0.268544
ENSRNOT00000078023.1	1440	1268.58	2.06245	0.0416847
ENSRNOT00000090366.1	6353	6181.58	171.405	0.710946
ENSRNOT00000088169.1	2177	2005.58	4.5948	0.0587406
ENSRNOT00000090018.1	933	761.791	0	0
ENSRNOT00000035758.5	4661	4489.58	0	0
ENSRNOT00000043710.1	936	764.723	0	0
ENSRNOT00000036625.5	542	372.423	0	0
ENSRNOT00000064511.2	294	130.325	0	0
ENSRNOT00000043752.4	869	697.988	102	3.74683
ENSRNOT00000026870.6	1446	1274.58	0	0
ENSRNOT00000079989.1	1509	1337.58	590	11.3095
ENSRNOT00000064900.3	1860	1688.58	415	6.30142
ENSRNOT00000052379.4	240	86.2661	0	0
ENSRNOT00000037509.5	6567	6395.58	191	0.765712
ENSRNOT00000004723.3	1563	1391.58	63	1.16077
ENSRNOT00000018942.4	2465	2293.58	47	0.525407
ENSRNOT00000091464.1	1336	1164.58	168.108	3.7011
ENSRNOT00000017472.7	900	728.859	435.892	15.3337
ENSRNOT00000035084.6	4397	4225.58	96	0.582501
ENSRNOT00000078380.1	135	20.0923	0	0
ENSRNOT00000041508.4	1122	950.58	7.28351	0.196455
ENSRNOT00000074262.1	1605	1433.58	14.5	0.259333
ENSRNOT00000023890.7	4204	4032.58	323.819	2.05888
ENSRNOT00000088624.1	2883	2711.58	299.181	2.82894
ENSRNOT00000083363.1	2631	2459.58	0	0
ENSRNOT00000087452.1	699	528.689	244	11.8332
ENSRNOT00000025615.7	922	750.859	126	4.30254
ENSRNOT00000045275.5	2522	2350.58	0	0
ENSRNOT00000042432.6	2471	2299.58	7	0.078048
ENSRNOT00000074801.3	1671	1499.58	2	0.0341958
ENSRNOT00000074869.1	312	146.659	0	0
ENSRNOT00000031951.4	1611	1439.58	6	0.106863
ENSRNOT00000023645.5	3447	3275.58	3375	26.4179
ENSRNOT00000018300.5	1755	1583.58	119	1.92672
ENSRNOT00000082141.1	4808	4636.58	24	0.132717
ENSRNOT00000066975.1	2442	2270.58	0	0
ENSRNOT00000086919.1	1183	1011.58	0	0
ENSRNOT00000025254.5	1204	1032.58	8	0.198645
ENSRNOT00000004948.5	1462	1290.58	88	1.74828
ENSRNOT00000023712.5	3819	3647.58	167	1.17388
ENSRNOT00000005190.4	654	483.96	183	9.69513
ENSRNOT00000085661.1	1655	1483.58	0	0
ENSRNOT00000056694.4	1868	1696.58	0	0
ENSRNOT00000056693.3	1479	1307.58	0	0
ENSRNOT00000056692.4	1701	1529.58	0	0
ENSRNOT00000081447.1	1401	1229.58	0	0
ENSRNOT00000059520.3	150	30.6966	0	0
ENSRNOT00000058819.1	456	287.227	0	0
ENSRNOT00000017339.7	5876	5704.58	9	0.0404512
ENSRNOT00000082869.1	2651	2479.58	53	0.548037
ENSRNOT00000086245.1	2091	1919.58	0	0
ENSRNOT00000048997.2	294	130.325	0	0
ENSRNOT00000068082.1	7183	7011.58	573	2.09532
ENSRNOT00000033998.4	3687	3515.58	43	0.313605
ENSRNOT00000010296.5	2349	2177.58	3	0.0353231
ENSRNOT00000070832.1	3150	2978.58	170	1.46336
ENSRNOT00000049513.3	936	764.723	0	0
ENSRNOT00000073400.2	828	657.168	0	0
ENSRNOT00000014664.7	3711	3539.58	85	0.615714
ENSRNOT00000022107.3	2857	2685.58	57.9983	0.553718
ENSRNOT00000089251.1	2002	1830.58	206.002	2.88532
ENSRNOT00000077384.1	942	770.723	0	0
ENSRNOT00000078174.1	438	269.277	0	0
ENSRNOT00000064910.2	4100	3928.58	2748	17.9347
ENSRNOT00000042714.3	1938	1766.58	136	1.97387
ENSRNOT00000008414.5	2858	2686.58	214	2.04233
ENSRNOT00000009207.5	607	437.003	152	8.91809
ENSRNOT00000005919.5	2568	2396.58	25.7442	0.275422
ENSRNOT00000040386.3	369	201.062	0	0
ENSRNOT00000026702.6	1602	1430.58	0	0
ENSRNOT00000075270.1	2622	2450.58	110	1.1509
ENSRNOT00000000167.5	1648	1476.58	0	0
ENSRNOT00000081996.1	351	183.56	0	0
ENSRNOT00000073285.1	945	773.723	0	0
ENSRNOT00000006006.6	423	254.44	18.2524	1.83928
ENSRNOT00000073930.1	1937	1765.58	32	0.464702
ENSRNOT00000078958.1	282	119.864	0	0
ENSRNOT00000050249.2	2698	2526.58	596.624	6.05452
ENSRNOT00000078793.1	2364	2192.58	127.376	1.48951
ENSRNOT00000081310.1	414	245.553	0	0
ENSRNOT00000027695.6	1982	1810.58	61	0.863822
ENSRNOT00000020411.7	4384	4212.58	353	2.14852
ENSRNOT00000027226.5	1168	996.58	0	0
ENSRNOT00000092160.1	3933	3761.58	107.649	0.733759
ENSRNOT00000019618.4	4095	3923.58	193.757	1.26616
ENSRNOT00000074266.2	474	305.122	0	0
ENSRNOT00000031026.4	1137	965.58	377.413	10.0217
ENSRNOT00000057177.3	2108	1936.58	581	7.69224
ENSRNOT00000086579.1	1954	1782.58	1	0.0143834
ENSRNOT00000079424.1	2993	2821.58	68.0022	0.617934
ENSRNOT00000016984.5	306	141.157	6	1.08984
ENSRNOT00000046126.3	2142	1970.58	732	9.52421
ENSRNOT00000004815.5	1727	1555.58	0	0
ENSRNOT00000067479.1	780	609.336	38	1.59897
ENSRNOT00000001580.6	2154	1982.58	0	0
ENSRNOT00000079207.1	2108	1936.58	9	0.119157
ENSRNOT00000079678.1	2026	1854.58	4.77248	0.0659798
ENSRNOT00000016205.6	2024	1852.58	28.3026	0.391707
ENSRNOT00000058817.5	5899	5727.58	184.341	0.825208
ENSRNOT00000030760.4	2555	2383.58	169.659	1.82498
ENSRNOT00000042108.5	552	382.356	4.74192	0.317979
ENSRNOT00000023226.6	10570	10398.6	3.05856	0.00754146
ENSRNOT00000084337.1	1848	1676.58	54.8155	0.838284
ENSRNOT00000017770.5	1769	1597.58	852.185	13.6768
ENSRNOT00000064386.2	4337	4165.58	844.167	5.19595
ENSRNOT00000084777.1	3154	2982.58	0	0
ENSRNOT00000087120.1	2427	2255.58	613.833	6.97757
ENSRNOT00000010720.3	4383	4211.58	992	6.03919
ENSRNOT00000074274.2	2974	2802.58	223.258	2.0425
ENSRNOT00000071241.3	2853	2681.58	45.7417	0.437355
ENSRNOT00000077593.1	2685	2513.58	0	0
ENSRNOT00000036769.6	1431	1259.58	15	0.305336
ENSRNOT00000017824.5	3471	3299.58	0	0
ENSRNOT00000085670.1	3203	3031.58	0	0
ENSRNOT00000083535.1	2851	2679.58	0	0
ENSRNOT00000019283.6	3796	3624.58	285	2.01604
ENSRNOT00000031683.4	349	181.609	0	0
ENSRNOT00000073029.1	399	230.701	0	0
ENSRNOT00000014925.5	2709	2537.58	0	0
ENSRNOT00000033672.3	1627	1455.58	0	0
ENSRNOT00000089492.1	423	254.44	0	0
ENSRNOT00000089637.1	1832	1660.58	3	0.0463205
ENSRNOT00000032995.6	486	317.065	0	0
ENSRNOT00000031481.3	1503	1331.58	25.5	0.491004
ENSRNOT00000082079.1	8236	8064.58	369	1.17316
ENSRNOT00000024825.5	8103	7931.58	0	0
ENSRNOT00000032316.4	625	455.003	5	0.281753
ENSRNOT00000013342.6	1810	1638.58	166	2.59748
ENSRNOT00000021704.4	1044	872.58	18	0.528907
ENSRNOT00000018981.4	954	782.654	0	0
ENSRNOT00000077805.1	963	791.654	0	0
ENSRNOT00000006412.6	1144	972.58	187	4.92979
ENSRNOT00000078249.1	2405	2233.58	6	0.068875
ENSRNOT00000008035.5	2744	2572.58	0	0
ENSRNOT00000004643.3	939	767.723	0	0
ENSRNOT00000074570.1	1856	1684.58	0	0
ENSRNOT00000071039.1	420	251.508	0	0
ENSRNOT00000022254.5	1896	1724.58	0	0
ENSRNOT00000022068.5	1604	1432.58	0	0
ENSRNOT00000025362.3	2763	2591.58	283.109	2.80092
ENSRNOT00000047450.3	2917	2745.58	20526	191.682
ENSRNOT00000022380.6	1667	1495.58	0	0
ENSRNOT00000067646.2	2414	2242.58	119	1.36054
ENSRNOT00000005786.6	1258	1086.58	1382	32.6106
ENSRNOT00000087826.1	1748	1576.58	0	0
ENSRNOT00000029621.6	1742	1570.58	0	0
ENSRNOT00000037684.6	2625	2453.58	60.7087	0.634399
ENSRNOT00000037072.4	1453	1281.58	50	1.00031
ENSRNOT00000091442.1	7999	7827.58	145.895	0.477888
ENSRNOT00000016093.3	7216	7044.58	110.338	0.40159
ENSRNOT00000009727.2	1388	1216.58	0	0
ENSRNOT00000075429.2	192	54.311	19	8.9697
ENSRNOT00000088110.1	3875	3703.58	0	0
ENSRNOT00000047831.2	3389	3217.58	5	0.0398431
ENSRNOT00000071201.2	3447	3275.58	13	0.101758
ENSRNOT00000088653.1	957	785.654	0	0
ENSRNOT00000088357.1	1283	1111.58	55.8336	1.28785
ENSRNOT00000061992.2	1373	1201.58	99.1664	2.11604
ENSRNOT00000066249.1	924	752.859	0	0
ENSRNOT00000082303.1	2896	2724.58	0	0
ENSRNOT00000020323.3	763	592.336	0	0
ENSRNOT00000050607.3	945	773.723	0	0
ENSRNOT00000022432.5	3258	3086.58	230	1.91057
ENSRNOT00000001679.7	3078	2906.58	63.7604	0.562446
ENSRNOT00000072951.2	798	627.281	11.2396	0.459411
ENSRNOT00000022522.5	4124	3952.58	34	0.220552
ENSRNOT00000026155.7	825	654.168	160	6.27109
ENSRNOT00000084718.1	894	722.923	37.6507	1.33534
[truncated: 39,035 more rows]
