# Supplementary material for: Free circular introns with an unusual branchpoint in neuronal projections
Source: eLife. 2019 Nov 7;8:e47809. doi: 10.7554/eLife.47809 (PMC6879206; doi:10.7554/eLife.47809)
Supplement: Source code 1. [file elife-47809-code1.gz › Saini19-supplement/data_tables_for_saini_et_al_19/kallisto_output_for_diff_expression_by_sleuth/cbp_5rep/pr5/kallisto/abundance.tsv]

target_id	length	eff_length	est_counts	tpm
ENSRNOT00000067916.3	1823	1607.51	18	0.731578
ENSRNOT00000000471.6	2693	2477.51	209	5.51153
ENSRNOT00000084420.1	798	583.275	0	0
ENSRNOT00000017829.4	1912	1696.51	5	0.192555
ENSRNOT00000072054.2	1800	1584.51	0	0
ENSRNOT00000061930.4	1143	927.51	26	1.83146
ENSRNOT00000009763.5	5978	5762.51	46.0729	0.522367
ENSRNOT00000020339.7	8047	7831.51	1418	11.8297
ENSRNOT00000005273.7	2527	2311.51	2203.98	62.2949
ENSRNOT00000018987.3	2188	1972.51	0	0
ENSRNOT00000071707.3	3044	2828.51	0	0
ENSRNOT00000073435.2	2664	2448.51	0	0
ENSRNOT00000048033.3	567	353.153	0	0
ENSRNOT00000059467.4	412	200.074	208	67.9224
ENSRNOT00000043686.2	1505	1289.51	0	0
ENSRNOT00000001973.3	2315	2099.51	93	2.89405
ENSRNOT00000023584.6	3080	2864.51	0	0
ENSRNOT00000078650.1	2937	2721.51	64	1.53643
ENSRNOT00000007309.6	2963	2747.51	6.056	0.144009
ENSRNOT00000026875.5	1574	1358.51	2240	107.728
ENSRNOT00000068623.2	2186	1970.51	5	0.16578
ENSRNOT00000004104.6	2128	1912.51	53	1.81056
ENSRNOT00000034448.5	5460	5244.51	229.192	2.8552
ENSRNOT00000006953.6	1405	1189.51	30	1.64776
ENSRNOT00000068030.2	1651	1435.51	0	0
ENSRNOT00000008743.6	3456	3240.51	206	4.15332
ENSRNOT00000025294.6	3092	2876.51	373	8.47197
ENSRNOT00000005768.7	1421	1205.51	0	0
ENSRNOT00000033977.6	2558	2342.51	46	1.28297
ENSRNOT00000060703.3	1601	1385.51	5	0.235777
ENSRNOT00000004880.4	862	646.9	4	0.403984
ENSRNOT00000020699.2	927	711.715	0	0
ENSRNOT00000025550.6	1508	1292.51	293	14.8107
ENSRNOT00000038938.3	1708	1492.51	0	0
ENSRNOT00000026526.5	1736	1520.51	1882	80.8671
ENSRNOT00000040170.6	2360	2144.51	497	15.1415
ENSRNOT00000039876.5	3315	3099.51	177	3.73097
ENSRNOT00000001261.6	950	734.615	160	14.2299
ENSRNOT00000012644.4	5518	5302.51	233	2.87089
ENSRNOT00000011287.6	5316	5100.51	2237.32	28.6586
ENSRNOT00000046167.1	939	723.715	0	0
ENSRNOT00000017022.7	3932	3716.51	133	2.33807
ENSRNOT00000075420.2	4715	4499.51	487	7.0714
ENSRNOT00000033486.6	1812	1596.51	0	0
ENSRNOT00000077727.1	1728	1512.51	1	0.043196
ENSRNOT00000002247.6	3614	3398.51	183	3.51807
ENSRNOT00000023483.6	609	394.979	0	0
ENSRNOT00000023550.7	5445	5229.51	1382	17.2659
ENSRNOT00000039059.3	6454	6238.51	2358	24.6947
ENSRNOT00000080623.1	5331	5115.51	0	0
ENSRNOT00000021348.5	639	424.754	0	0
ENSRNOT00000042142.1	2815	2599.51	0	0
ENSRNOT00000013501.7	5841	5625.51	245	2.84542
ENSRNOT00000041750.4	669	454.663	26	3.73616
ENSRNOT00000037371.3	3252	3036.51	43	0.9252
ENSRNOT00000018877.7	3112	2896.51	168	3.78945
ENSRNOT00000014407.5	448	235.21	800	222.216
ENSRNOT00000048460.3	408	196.293	0	0
ENSRNOT00000022324.6	2534	2318.51	12	0.338154
ENSRNOT00000011263.6	1938	1722.51	0	0
ENSRNOT00000086491.1	4023	3807.51	56	0.960923
ENSRNOT00000033621.4	1204	988.51	0	0
ENSRNOT00000072098.2	5627	5411.51	54.207	0.654453
ENSRNOT00000083578.1	5851	5635.51	7.79298	0.0903466
ENSRNOT00000020822.6	3859	3643.51	196	3.51461
ENSRNOT00000043588.1	297	97.8776	0	0
ENSRNOT00000089831.1	1794	1578.51	0	0
ENSRNOT00000031484.3	1118	902.51	12	0.868702
ENSRNOT00000026969.6	2427	2211.51	42	1.2408
ENSRNOT00000057854.1	405	193.388	0	0
ENSRNOT00000014337.4	936	720.715	0	0
ENSRNOT00000063952.1	2006	1790.51	145	5.29094
ENSRNOT00000034446.2	1557	1341.51	51	2.48381
ENSRNOT00000036745.6	1212	996.51	152	9.9656
ENSRNOT00000051917.2	378	167.813	7.65079	2.97868
ENSRNOT00000006482.3	641	426.754	0	0
ENSRNOT00000020366.5	2183	1967.51	512	17.0018
ENSRNOT00000026280.4	2470	2254.51	270.834	7.84861
ENSRNOT00000049256.5	836	620.987	0	0
ENSRNOT00000063879.1	1181	965.51	0	0
ENSRNOT00000001941.3	728	513.469	94	11.9607
ENSRNOT00000003001.6	7766	7550.51	311.12	2.69211
ENSRNOT00000000874.4	2337	2121.51	894	27.5318
ENSRNOT00000084511.1	2136	1920.51	0	0
ENSRNOT00000080322.1	2443	2227.51	10.3603	0.303874
ENSRNOT00000077428.1	2763	2547.51	3.99456e-05	1.02446e-06
ENSRNOT00000027360.5	3674	3458.51	4.24885	0.0802646
ENSRNOT00000047230.5	474	260.872	2	0.500893
ENSRNOT00000068269.2	3493	3277.51	8.54408	0.170319
ENSRNOT00000084005.1	1740	1524.51	0	0
ENSRNOT00000079417.1	1575	1359.51	4.45592	0.214139
ENSRNOT00000037194.1	960	744.615	0	0
ENSRNOT00000081136.1	2496	2280.51	177.873	5.09589
ENSRNOT00000073148.2	2439	2223.51	136.828	4.02049
ENSRNOT00000071615.3	2336	2120.51	401.298	12.3643
ENSRNOT00000071333.2	549	335.317	0	0
ENSRNOT00000033483.4	875	659.856	0	0
ENSRNOT00000060614.3	1469	1253.51	0	0
ENSRNOT00000083800.1	924	708.715	1	0.092187
ENSRNOT00000055398.2	4749	4533.51	1	0.0144114
ENSRNOT00000015540.7	2800	2584.51	504.915	12.7639
ENSRNOT00000014910.5	652	437.725	2365	352.998
ENSRNOT00000015635.5	1272	1056.51	30	1.85519
ENSRNOT00000027214.4	679	464.569	0	0
ENSRNOT00000023114.6	2309	2093.51	0	0
ENSRNOT00000084297.1	1681	1465.51	4	0.178325
ENSRNOT00000065115.2	906	690.763	0	0
ENSRNOT00000084198.1	1807	1591.51	0	0
ENSRNOT00000082860.1	603	388.979	0	0
ENSRNOT00000036951.2	4845	4629.51	57	0.804417
ENSRNOT00000015546.4	2570	2354.51	67	1.85916
ENSRNOT00000071833.1	918	702.715	1	0.0929741
ENSRNOT00000031908.6	1294	1078.51	0	0
ENSRNOT00000087818.1	2628	2412.51	1	0.0270815
ENSRNOT00000089549.1	948	732.666	0	0
ENSRNOT00000008410.5	1492	1276.51	101	5.16938
ENSRNOT00000060213.3	1755	1539.51	5	0.212192
ENSRNOT00000051043.3	249	62.9841	0	0
ENSRNOT00000072904.3	2277	2061.51	4	0.12677
ENSRNOT00000081433.1	1308	1092.51	0	0
ENSRNOT00000071977.2	1336	1120.51	0	0
ENSRNOT00000006168.7	1565	1349.51	126	6.10009
ENSRNOT00000081156.1	1008	792.51	0	0
ENSRNOT00000025725.6	1118	902.51	0	0
ENSRNOT00000018164.6	1918	1702.51	12.161	0.466681
ENSRNOT00000051258.3	2396	2180.51	2	0.0599258
ENSRNOT00000074950.1	255	66.953	0	0
ENSRNOT00000064015.2	3847	3631.51	81.8113	1.47186
ENSRNOT00000075423.2	1814	1598.51	1064.88	43.5239
ENSRNOT00000080686.1	1660	1444.51	34.118	1.54314
ENSRNOT00000024408.4	2490	2274.51	350.029	10.0544
ENSRNOT00000084950.1	2460	2244.51	21.9707	0.639535
ENSRNOT00000044455.5	327	121.865	0	0
ENSRNOT00000090597.1	6617	6401.51	720.536	7.35385
ENSRNOT00000089006.1	2887	2671.51	78.4638	1.91891
ENSRNOT00000083005.1	11117	10901.5	1846.1	11.0639
ENSRNOT00000019320.2	10110	9894.51	23174.9	153.026
ENSRNOT00000051805.4	465	251.994	0	0
ENSRNOT00000002169.6	2521	2305.51	449	12.7239
ENSRNOT00000034485.6	816	601.154	8	0.869453
ENSRNOT00000064466.4	744	529.469	0	0
ENSRNOT00000043498.6	2828	2612.51	41.1418	1.02888
ENSRNOT00000002645.4	2059	1843.51	9.85825	0.349378
ENSRNOT00000072947.1	735	520.469	0	0
ENSRNOT00000034300.6	2793	2577.51	7	0.177435
ENSRNOT00000047856.1	912	696.715	2	0.18755
ENSRNOT00000052120.5	1800	1584.51	461	19.0085
ENSRNOT00000074915.1	864	648.856	0	0
ENSRNOT00000073984.1	438	225.495	0	0
ENSRNOT00000009697.7	1849	1633.51	75.919	3.03648
ENSRNOT00000071358.2	693	478.537	0	0
ENSRNOT00000042211.4	372	162.228	0	0
ENSRNOT00000006050.6	5283	5067.51	318	4.09991
ENSRNOT00000045439.1	966	750.615	0	0
ENSRNOT00000071925.2	863	647.856	0	0
ENSRNOT00000030112.5	2500	2284.51	0	0
ENSRNOT00000051823.4	351	142.808	0	0
ENSRNOT00000086812.1	12140	11924.5	73.4983	0.402697
ENSRNOT00000050555.3	9756	9540.51	25.5017	0.174638
ENSRNOT00000006308.4	1396	1180.51	0	0
ENSRNOT00000087329.1	1739	1523.51	19	0.814798
ENSRNOT00000073130.1	489	275.689	0	0
ENSRNOT00000055995.2	1820	1604.51	16	0.651507
ENSRNOT00000070962.3	4227	4011.51	94	1.53095
ENSRNOT00000019968.7	2806	2590.51	147	3.70744
ENSRNOT00000004956.4	4765	4549.51	3	0.0430822
ENSRNOT00000027734.5	763	548.432	1162	138.428
ENSRNOT00000074150.3	5920	5704.51	515	5.89835
ENSRNOT00000017996.6	1414	1198.51	0	0
ENSRNOT00000044428.2	459	246.011	0	0
ENSRNOT00000026491.8	2559	2343.51	0	0
ENSRNOT00000056724.5	2487	2271.51	3	0.0862876
ENSRNOT00000015946.4	1174	958.51	343	23.3797
ENSRNOT00000079333.1	6577	6361.51	2.02062	0.0207523
ENSRNOT00000039057.3	4239	4023.51	0	0
ENSRNOT00000028247.5	2123	1907.51	128.801	4.41159
ENSRNOT00000028901.6	5019	4803.51	5.02301	0.0683199
ENSRNOT00000019267.6	4101	3885.51	148	2.4886
ENSRNOT00000021543.5	306	104.752	0	0
ENSRNOT00000004282.2	960	744.615	0	0
ENSRNOT00000006219.4	3210	2994.51	1293.49	28.2213
ENSRNOT00000080621.1	3868	3652.51	3178.51	56.8557
ENSRNOT00000048474.5	3219	3003.51	29	0.630827
ENSRNOT00000059157.4	1536	1320.51	0	0
ENSRNOT00000012600.8	3927	3711.51	0	0
ENSRNOT00000064942.4	3735	3519.51	4	0.0742539
ENSRNOT00000087263.1	939	723.715	0	0
ENSRNOT00000020192.5	1184	968.51	65	4.38481
ENSRNOT00000014413.7	2203	1987.51	44	1.44639
ENSRNOT00000020609.5	819	604.112	98	10.5986
ENSRNOT00000040516.5	2016	1800.51	7	0.254006
ENSRNOT00000018677.6	2617	2401.51	0	0
ENSRNOT00000091830.1	831	616.03	0	0
ENSRNOT00000051619.3	2713	2497.51	0	0
ENSRNOT00000087322.1	3010	2794.51	38	0.888423
ENSRNOT00000068083.1	2353	2137.51	0	0
ENSRNOT00000082933.1	2637	2421.51	0	0
ENSRNOT00000074452.1	876	660.856	0	0
ENSRNOT00000008542.2	702	487.537	4.73244	0.63419
ENSRNOT00000011295.4	1349	1133.51	1	0.057639
ENSRNOT00000078434.1	1927	1711.51	331.488	12.6541
ENSRNOT00000078221.1	1337	1121.51	95.512	5.56412
ENSRNOT00000050142.5	909	693.715	0	0
ENSRNOT00000021132.6	2188	1972.51	224	7.41943
ENSRNOT00000060156.2	1659	1443.51	33	1.49361
ENSRNOT00000054729.4	1989	1773.51	0	0
ENSRNOT00000073040.1	921	705.715	0	0
ENSRNOT00000026112.5	4397	4181.51	176.072	2.75105
ENSRNOT00000011168.3	886	670.856	0	0
ENSRNOT00000072317.1	954	738.615	0	0
ENSRNOT00000052292.4	429	216.632	0	0
ENSRNOT00000061903.2	3984	3768.51	866.863	15.0287
ENSRNOT00000007769.6	1493	1277.51	62.1369	3.1778
ENSRNOT00000005619.7	3672	3456.51	0	0
ENSRNOT00000067912.1	3773	3557.51	656	12.0476
ENSRNOT00000033359.5	4502	4286.51	87	1.32604
ENSRNOT00000016348.3	1406	1190.51	0	0
ENSRNOT00000017851.6	1167	951.51	0	0
ENSRNOT00000079440.1	825	610.03	0	0
ENSRNOT00000083079.1	640	425.754	0	0
ENSRNOT00000088892.1	391	180.019	0	0
ENSRNOT00000092180.1	342	134.87	0	0
ENSRNOT00000082718.1	357	148.295	0	0
ENSRNOT00000090520.1	312	109.608	0	0
ENSRNOT00000030919.5	830	615.03	10260.8	1090
ENSRNOT00000067679.3	2121	1905.51	473	16.2178
ENSRNOT00000029755.2	1099	883.51	0	0
ENSRNOT00000060386.4	339	132.203	0	0
ENSRNOT00000008262.6	1885	1669.51	15	0.587008
ENSRNOT00000017712.6	905	689.763	128.823	12.2021
ENSRNOT00000024149.5	1597	1381.51	66	3.12127
ENSRNOT00000015367.5	2000	1784.51	12	0.439343
ENSRNOT00000057585.4	8136	7920.51	0.211808	0.00174716
ENSRNOT00000019772.6	8331	8115.51	205.788	1.65671
ENSRNOT00000037106.4	2696	2480.51	34	0.895529
ENSRNOT00000067319.1	939	723.715	0	0
ENSRNOT00000000116.5	2115	1899.51	97	3.33635
ENSRNOT00000008159.6	2229	2013.51	26	0.843648
ENSRNOT00000088465.1	2011	1795.51	0	0
ENSRNOT00000021403.5	2278	2062.51	16	0.506834
ENSRNOT00000092022.1	2931	2715.51	0	0
ENSRNOT00000021249.2	1919	1703.51	0	0
ENSRNOT00000079450.1	954	738.615	0	0
ENSRNOT00000087294.1	2046	1830.51	31.5707	1.12682
ENSRNOT00000037708.6	1947	1731.51	86.4293	3.2612
ENSRNOT00000020620.6	2009	1793.51	48	1.74855
ENSRNOT00000047889.3	258	69.102	18	17.0186
ENSRNOT00000020907.7	1856	1640.51	296.779	11.8194
ENSRNOT00000012999.6	3077	2861.51	640.321	14.6199
ENSRNOT00000024218.6	1875	1659.51	16	0.629915
ENSRNOT00000066702.4	2375	2159.51	25	0.756356
ENSRNOT00000048214.2	1443	1227.51	0	0
ENSRNOT00000077362.1	1594	1378.51	390	18.484
ENSRNOT00000044955.1	939	723.715	0	0
ENSRNOT00000029591.3	3012	2796.51	0	0
ENSRNOT00000090693.1	2838	2622.51	0.154501	0.00384906
ENSRNOT00000003630.6	2828	2612.51	5.8455	0.146186
ENSRNOT00000028628.7	3374	3158.51	242.273	5.01147
ENSRNOT00000044866.5	2649	2433.51	129.727	3.48287
ENSRNOT00000018603.5	1354	1138.51	209	11.9936
ENSRNOT00000071962.2	315	112.028	0	0
ENSRNOT00000021296.2	942	726.715	0	0
ENSRNOT00000030771.6	1122	906.51	0	0
ENSRNOT00000017870.5	480	266.745	0	0
ENSRNOT00000024602.7	5653	5437.51	106.301	1.27726
ENSRNOT00000091645.1	2201	1985.51	26.0874	0.858421
ENSRNOT00000074412.3	714	499.469	2	0.261615
ENSRNOT00000040224.1	954	738.615	0	0
ENSRNOT00000041789.2	1511	1295.51	2732	137.779
ENSRNOT00000016327.5	5820	5604.51	345.339	4.02578
ENSRNOT00000015562.6	2596	2380.51	178	4.8853
ENSRNOT00000048152.1	951	735.615	0	0
ENSRNOT00000012668.5	1415	1199.51	2	0.108935
ENSRNOT00000019155.3	1639	1423.51	0	0
ENSRNOT00000071420.2	2218	2002.51	31	1.01141
ENSRNOT00000044464.4	945	729.666	0	0
ENSRNOT00000041617.3	1507	1291.51	0	0
ENSRNOT00000027179.3	2319	2103.51	49.8695	1.54893
ENSRNOT00000006755.6	6177	5961.51	687.473	7.53426
ENSRNOT00000077715.1	1522	1306.51	243.383	12.1708
ENSRNOT00000009418.7	3341	3125.51	105	2.19488
ENSRNOT00000016819.5	2259	2043.51	72.6387	2.32238
ENSRNOT00000064580.1	1917	1701.51	9.36134	0.359456
ENSRNOT00000090202.1	372	162.228	0	0
ENSRNOT00000028674.6	1379	1163.51	16	0.898445
ENSRNOT00000022480.5	4495	4279.51	17	0.259535
ENSRNOT00000088772.1	1772	1556.51	16	0.671599
ENSRNOT00000091449.1	921	705.715	0	0
ENSRNOT00000084095.1	549	335.317	0	0
ENSRNOT00000086807.1	954	738.615	0	0
ENSRNOT00000005143.6	1749	1533.51	14	0.596462
ENSRNOT00000091514.1	1360	1144.51	0	0
ENSRNOT00000090515.1	2325	2109.51	27	0.836226
ENSRNOT00000024679.6	2277	2061.51	193	6.11665
ENSRNOT00000079479.1	1842	1626.51	0	0
ENSRNOT00000078608.1	1791	1575.51	0	0
ENSRNOT00000090834.1	1749	1533.51	14	0.596462
ENSRNOT00000066715.1	700	485.537	0	0
ENSRNOT00000087132.1	762	547.432	3	0.358041
ENSRNOT00000078322.1	963	747.615	0	0
ENSRNOT00000027665.6	4304	4088.51	398	6.36004
ENSRNOT00000001295.5	1124	908.51	180	12.9445
ENSRNOT00000036537.2	1020	804.51	0	0
ENSRNOT00000052360.1	2546	2330.51	164.524	4.61234
ENSRNOT00000085832.1	2568	2352.51	36.4756	1.01301
ENSRNOT00000019076.6	3141	2925.51	772.153	17.2442
ENSRNOT00000026081.5	2306	2090.51	42	1.31262
ENSRNOT00000022020.6	3373	3157.51	9	0.186226
ENSRNOT00000045052.4	1129	913.51	1	0.0715202
ENSRNOT00000046595.2	1118	902.51	7	0.506743
ENSRNOT00000071877.3	1698	1482.51	5.12642e-06	2.25922e-07
ENSRNOT00000040985.5	1677	1461.51	3.99999	0.178813
ENSRNOT00000074889.1	1431	1215.51	0	0
ENSRNOT00000078158.1	4512	4296.51	985	14.9783
ENSRNOT00000015278.5	666	451.694	0	0
ENSRNOT00000041610.5	1837	1621.51	25	1.00731
ENSRNOT00000014273.5	1875	1659.51	0	0
ENSRNOT00000058389.3	396	184.754	0	0
ENSRNOT00000046598.6	3622	3406.51	0	0
ENSRNOT00000043374.3	2820	2604.51	0	0
ENSRNOT00000023327.2	740	525.469	0	0
ENSRNOT00000006051.6	4486	4270.51	68	1.04033
ENSRNOT00000059211.3	228	49.8791	0	0
ENSRNOT00000026968.6	2608	2392.51	312	8.52006
ENSRNOT00000001446.5	5621	5405.51	92	1.11197
ENSRNOT00000009718.6	4398	4182.51	1391	21.7286
ENSRNOT00000033652.5	1293	1077.51	0	0
ENSRNOT00000011632.2	987	771.563	1	0.084678
ENSRNOT00000005423.6	3281	3065.51	3	0.0639382
ENSRNOT00000074322.1	8827	8611.51	7293.58	55.3354
ENSRNOT00000079180.1	4917	4701.51	17	0.23624
ENSRNOT00000081891.1	5544	5328.51	292	3.58029
ENSRNOT00000085829.1	645	430.754	17	2.57846
ENSRNOT00000005257.5	6900	6684.51	32	0.312768
ENSRNOT00000082156.1	4522	4306.51	7.0063	0.106293
ENSRNOT00000035411.4	1092	876.51	0	0
ENSRNOT00000090918.1	7271	7055.51	376.901	3.49012
ENSRNOT00000049482.4	3396	3180.51	119.099	2.44655
ENSRNOT00000051416.1	1077	861.51	0	0
ENSRNOT00000089927.1	306	104.752	0	0
ENSRNOT00000060550.3	3040	2824.51	127	2.93766
ENSRNOT00000089140.1	2774	2558.51	0	0
ENSRNOT00000020297.5	2875	2659.51	28	0.687857
ENSRNOT00000010383.7	780	565.394	1762.67	203.687
ENSRNOT00000083064.1	333	126.935	0	0
ENSRNOT00000021764.7	5718	5502.51	3462.95	41.1176
ENSRNOT00000091696.1	3526	3310.51	0	0
ENSRNOT00000091557.1	1152	936.51	0	0
ENSRNOT00000019916.7	920	704.715	59	5.46991
ENSRNOT00000023187.5	2161	1945.51	1.09076	0.03663
ENSRNOT00000057372.4	1860	1644.51	11.0059	0.43725
ENSRNOT00000025621.3	2401	2185.51	0	0
ENSRNOT00000077441.1	3133	2917.51	20	0.447878
ENSRNOT00000078157.1	1114	898.51	157.784	11.4731
ENSRNOT00000088824.1	1757	1541.51	2800.22	118.683
ENSRNOT00000004864.5	2526	2310.51	0	0
ENSRNOT00000074019.2	939	723.715	0	0
ENSRNOT00000042213.3	372	162.228	4	1.61093
ENSRNOT00000087408.1	4260	4044.51	9	0.145385
ENSRNOT00000018577.3	1183	967.51	0	0
ENSRNOT00000028563.6	2469	2253.51	965	27.9775
ENSRNOT00000083451.1	1002	786.51	1	0.0830687
ENSRNOT00000090013.1	990	774.563	0	0
ENSRNOT00000061398.3	993	777.51	0	0
ENSRNOT00000061391.3	990	774.563	0	0
ENSRNOT00000020970.3	2164	1948.51	7.00551	0.234898
ENSRNOT00000015451.7	1230	1014.51	0	0
ENSRNOT00000010025.7	3534	3318.51	53	1.04346
ENSRNOT00000009162.7	1934	1718.51	2	0.0760361
ENSRNOT00000024280.4	3552	3336.51	5047	98.8286
ENSRNOT00000091265.1	3327	3111.51	2.67602e-05	5.61901e-07
ENSRNOT00000090644.1	1193	977.51	0	0
ENSRNOT00000014248.6	1097	881.51	0	0
ENSRNOT00000090763.1	801	586.275	0	0
ENSRNOT00000017340.4	4033	3817.51	7.00973	0.119967
ENSRNOT00000083277.1	3514	3298.51	118.013	2.3375
ENSRNOT00000050372.4	1795	1579.51	40.9874	1.69539
ENSRNOT00000038151.3	3235	3019.51	8	0.173099
ENSRNOT00000020028.6	4668	4452.51	369	5.41456
ENSRNOT00000001668.7	3575	3359.51	82	1.5947
ENSRNOT00000028003.3	1497	1281.51	14	0.713753
ENSRNOT00000014701.7	667	452.663	0	0
ENSRNOT00000077311.1	563	349.153	0	0
ENSRNOT00000006174.3	2218	2002.51	0	0
ENSRNOT00000078218.1	546	332.317	0	0
ENSRNOT00000066305.4	993	777.51	0	0
ENSRNOT00000037662.2	576	362.08	2.45246	0.442526
ENSRNOT00000080669.1	960	744.615	0	0
ENSRNOT00000008386.5	633	418.783	1	0.15601
ENSRNOT00000054852.4	1956	1740.51	0	0
ENSRNOT00000020647.6	1444	1228.51	1547.83	82.3161
ENSRNOT00000007258.5	1678	1462.51	145	6.47755
ENSRNOT00000081599.1	1532	1316.51	0	0
ENSRNOT00000024785.4	1767	1551.51	621	26.1504
ENSRNOT00000044883.4	4053	3837.51	0	0
ENSRNOT00000012583.4	2138	1922.51	142	4.82571
ENSRNOT00000026219.5	2301	2085.51	0	0
ENSRNOT00000051655.6	2214	1998.51	18.0882	0.591332
ENSRNOT00000036502.6	666	451.694	6.91178	0.999741
ENSRNOT00000079763.1	6021	5805.51	1360	15.3052
ENSRNOT00000005467.7	3420	3204.51	0	0
ENSRNOT00000084911.1	1424	1208.51	95	5.13588
ENSRNOT00000041605.2	1056	840.51	0	0
ENSRNOT00000049860.2	561	347.177	0	0
ENSRNOT00000004719.2	942	726.715	0	0
ENSRNOT00000044486.3	2473	2257.51	271	7.84298
ENSRNOT00000037796.5	581	367.005	0	0
ENSRNOT00000072814.1	936	720.715	0	0
ENSRNOT00000068497.3	3224	3008.51	743	16.1354
ENSRNOT00000009015.6	2412	2196.51	96	2.85548
ENSRNOT00000074710.1	933	717.715	0	0
ENSRNOT00000004601.5	1514	1298.51	22	1.10693
ENSRNOT00000036278.6	9293	9077.51	904	6.50644
ENSRNOT00000061249.3	2554	2338.51	90.8444	2.53805
ENSRNOT00000089138.1	1756	1540.51	39.038	1.65564
ENSRNOT00000065917.1	936	720.715	0	0
ENSRNOT00000015684.5	1443	1227.51	46	2.44836
ENSRNOT00000017689.2	927	711.715	0	0
ENSRNOT00000046690.1	171	23.8029	0	0
ENSRNOT00000011467.7	2583	2367.51	1	0.0275962
ENSRNOT00000016493.6	4269	4053.51	776	12.5075
ENSRNOT00000022749.3	2222	2006.51	6.2015	0.201928
ENSRNOT00000019409.6	1239	1023.51	47	3.00018
ENSRNOT00000011824.6	7094	6878.51	100	0.949833
ENSRNOT00000073807.1	933	717.715	0	0
ENSRNOT00000026691.2	1809	1593.51	0	0
ENSRNOT00000073141.1	795	580.354	0	0
ENSRNOT00000040168.5	660	445.725	0	0
ENSRNOT00000002131.4	168	22.9279	0	0
ENSRNOT00000020428.8	2777	2561.51	250	6.37655
ENSRNOT00000066211.1	1096	880.51	10	0.742006
ENSRNOT00000006361.6	3756	3540.51	4313	79.5894
ENSRNOT00000087824.1	2235	2019.51	0	0
ENSRNOT00000032047.5	1743	1527.51	65.0704	2.78318
ENSRNOT00000085784.1	1551	1335.51	10.9296	0.534687
ENSRNOT00000028396.2	1947	1731.51	0	0
ENSRNOT00000050744.6	3978	3762.51	0	0
ENSRNOT00000029345.2	552	338.317	0	0
ENSRNOT00000072599.2	513	299.512	0	0
ENSRNOT00000035255.5	7351	7135.51	62	0.567686
ENSRNOT00000045150.4	2586	2370.51	604.535	16.6618
ENSRNOT00000078870.1	1483	1267.51	82.0242	4.22797
ENSRNOT00000085779.1	192	31.3254	0	0
ENSRNOT00000058860.2	1637	1421.51	0	0
ENSRNOT00000065867.3	3133	2917.51	345.826	7.74437
ENSRNOT00000084491.1	2669	2453.51	150.174	3.99899
ENSRNOT00000017742.3	2224	2008.51	0	0
ENSRNOT00000077970.1	279	84.2114	0	0
ENSRNOT00000071922.2	996	780.51	325	27.2049
ENSRNOT00000085040.1	1431	1215.51	0	0
ENSRNOT00000088191.1	3771	3555.51	1050.77	19.3084
ENSRNOT00000084075.1	1368	1152.51	2.8449	0.161274
ENSRNOT00000077175.1	1309	1093.51	0	0
ENSRNOT00000089211.1	1753	1537.51	6	0.254962
ENSRNOT00000006030.6	1146	930.51	140	9.82989
ENSRNOT00000042939.1	399	187.625	0	0
ENSRNOT00000021318.4	2078	1862.51	1115	39.1127
ENSRNOT00000081804.1	1095	879.51	0	0
ENSRNOT00000008999.6	1491	1275.51	638	32.6797
ENSRNOT00000020215.5	3691	3475.51	171	3.21454
ENSRNOT00000024694.6	2004	1788.51	874	31.9273
ENSRNOT00000074809.1	315	112.028	171	99.7265
ENSRNOT00000084924.1	2610	2394.51	121	3.30149
ENSRNOT00000035910.7	597	382.979	0	0
ENSRNOT00000073770.1	468	254.907	0	0
ENSRNOT00000043677.1	477	263.782	0	0
ENSRNOT00000028315.6	552	338.317	3984	769.373
ENSRNOT00000043704.5	318	114.473	366.746	209.317
ENSRNOT00000088339.1	6884	6668.51	502.626	4.92445
ENSRNOT00000071281.1	927	711.715	0	0
ENSRNOT00000010489.4	2104	1888.51	122	4.22068
ENSRNOT00000014087.4	1137	921.51	1373	97.3447
ENSRNOT00000013128.5	4354	4138.51	55.447	0.875338
ENSRNOT00000075555.2	1854	1638.51	87.9761	3.50798
ENSRNOT00000003921.4	2069	1853.51	0	0
ENSRNOT00000065800.1	576	362.08	0	0
ENSRNOT00000041443.3	3467	3251.51	997	20.0333
ENSRNOT00000024069.3	2853	2637.51	0	0
ENSRNOT00000037404.3	1452	1236.51	0	0
ENSRNOT00000013322.6	1398	1182.51	18	0.994511
ENSRNOT00000084085.1	1035	819.51	0	0
ENSRNOT00000065677.1	1601	1385.51	1.7453	0.0823003
ENSRNOT00000034056.3	606	391.979	0	0
ENSRNOT00000010783.5	4305	4089.51	106	1.69347
ENSRNOT00000066736.3	7806	7590.51	199.962	1.72115
ENSRNOT00000013801.5	3650	3434.51	14	0.266321
ENSRNOT00000080281.1	1035	819.51	0	0
ENSRNOT00000082903.1	864	648.856	0	0
ENSRNOT00000017025.7	1865	1649.51	215	8.51579
ENSRNOT00000035049.5	4464	4248.51	40	0.615127
ENSRNOT00000008148.6	2283	2067.51	0	0
ENSRNOT00000083536.1	1053	837.51	0	0
ENSRNOT00000071917.2	1008	792.51	172	14.1796
ENSRNOT00000009396.5	1368	1152.51	11	0.623576
ENSRNOT00000012093.3	1457	1241.51	79	4.15737
ENSRNOT00000030229.6	2299	2083.51	12	0.376294
ENSRNOT00000045135.4	6047	5831.51	12	0.134444
ENSRNOT00000077481.1	3900	3684.51	284.82	5.05047
ENSRNOT00000079292.1	2850	2634.51	35.1801	0.872447
ENSRNOT00000050336.6	5403	5187.51	68	0.856429
ENSRNOT00000070862.2	577	363.08	670	120.563
ENSRNOT00000006887.4	858	642.944	1502	152.629
ENSRNOT00000046432.3	2058	1842.51	190	6.73729
ENSRNOT00000017635.6	1152	936.51	18.05	1.25924
ENSRNOT00000062053.3	348	140.158	0	0
ENSRNOT00000017070.4	739	524.469	0	0
ENSRNOT00000085628.1	903	687.81	0	0
ENSRNOT00000019880.3	4324	4108.51	6	0.0954132
ENSRNOT00000015866.6	2653	2437.51	0	0
ENSRNOT00000091221.1	1569	1353.51	3	0.144811
ENSRNOT00000006095.6	2231	2015.51	389	12.6097
ENSRNOT00000061234.2	2995	2779.51	9	0.211551
ENSRNOT00000001636.7	1918	1702.51	233	8.94145
ENSRNOT00000049063.1	1335	1119.51	6.54085	0.381723
ENSRNOT00000035989.5	6916	6700.51	856.255	8.34904
ENSRNOT00000059078.1	3887	3671.51	266.159	4.73629
ENSRNOT00000012492.6	2554	2338.51	0	0
ENSRNOT00000089104.1	1774	1558.51	142	5.95279
ENSRNOT00000020328.5	438	225.495	0	0
ENSRNOT00000001162.4	2584	2368.51	11.4512	0.315877
ENSRNOT00000005165.6	1606	1390.51	182	8.55143
ENSRNOT00000037068.3	4155	3939.51	100	1.65844
ENSRNOT00000060273.3	868	652.856	0	0
ENSRNOT00000037800.6	1593	1377.51	102.62	4.86719
ENSRNOT00000081373.1	1645	1429.51	88.253	4.03352
ENSRNOT00000065593.3	1596	1380.51	98	4.63797
ENSRNOT00000000715.6	3170	2954.51	1151	25.4526
ENSRNOT00000074268.2	1329	1113.51	0	0
ENSRNOT00000060403.4	1129	913.51	0	0
ENSRNOT00000019478.6	518	304.47	0	0
ENSRNOT00000024337.4	1202	986.51	67	4.43726
ENSRNOT00000074081.2	951	735.615	77	6.83883
ENSRNOT00000066769.1	972	756.615	0	0
ENSRNOT00000050334.1	939	723.715	0	0
ENSRNOT00000090713.1	636	421.783	0	0
ENSRNOT00000056598.3	1002	786.51	0	0
ENSRNOT00000047694.4	801	586.275	1.10595	0.123247
ENSRNOT00000078466.1	189	30.0669	0	0
ENSRNOT00000011936.2	489	275.689	0	0
ENSRNOT00000052306.1	960	744.615	0	0
ENSRNOT00000017240.2	3411	3195.51	3	0.061337
ENSRNOT00000078743.1	8607	8391.51	627.488	4.88548
ENSRNOT00000037389.5	5994	5778.51	138.945	1.57097
ENSRNOT00000030960.3	1973	1757.51	1370	50.9289
ENSRNOT00000001389.7	1807	1591.51	75	3.07889
ENSRNOT00000085619.1	2843	2627.51	6	0.149193
ENSRNOT00000021152.4	645	430.754	0	0
ENSRNOT00000005622.5	405	193.388	0	0
ENSRNOT00000067704.2	1688	1472.51	137.595	6.10502
ENSRNOT00000078453.1	1243	1027.51	59.4046	3.77725
ENSRNOT00000020448.3	954	738.615	0	0
ENSRNOT00000024993.5	3625	3409.51	438	8.39313
ENSRNOT00000028779.4	949	733.666	211.756	18.8573
ENSRNOT00000016975.4	2567	2351.51	3	0.083352
ENSRNOT00000071279.2	705	490.537	0	0
ENSRNOT00000004231.6	3696	3480.51	0	0
ENSRNOT00000084274.1	1356	1140.51	0	0
ENSRNOT00000082592.1	3536	3320.51	0	0
ENSRNOT00000083701.1	3678	3462.51	0	0
ENSRNOT00000084322.1	2478	2262.51	2	0.0577539
ENSRNOT00000058179.4	2944	2728.51	91.603	2.19344
ENSRNOT00000045169.4	1580	1364.51	0	0
ENSRNOT00000089222.1	1473	1257.51	0	0
ENSRNOT00000028572.3	957	741.615	0	0
ENSRNOT00000019935.7	3528	3312.51	0	0
ENSRNOT00000004581.5	2716	2500.51	175	4.57247
ENSRNOT00000078736.1	1390	1174.51	0	0
ENSRNOT00000018766.4	1231	1015.51	16	1.02938
ENSRNOT00000031812.5	9054	8838.51	1180	8.72257
ENSRNOT00000049609.4	994	778.51	727.186	61.0271
ENSRNOT00000021272.2	588	374.005	0	0
ENSRNOT00000061233.4	3651	3435.51	1245	23.6766
ENSRNOT00000014871.7	1145	929.51	126.757	8.90965
ENSRNOT00000087803.1	1005	789.51	68.2427	5.6473
ENSRNOT00000045483.2	672	457.663	0	0
ENSRNOT00000019089.6	1366	1150.51	125	7.09841
ENSRNOT00000089523.1	1182	966.51	5.34342	0.361206
ENSRNOT00000025381.6	4485	4269.51	3555.17	54.4032
ENSRNOT00000091370.1	4210	3994.51	201.826	3.30108
ENSRNOT00000005645.6	568	354.105	1	0.184506
ENSRNOT00000060098.4	3828	3612.51	140.1	2.5338
ENSRNOT00000081042.1	411	199.102	22.4516	7.36739
ENSRNOT00000064013.1	2867	2651.51	504	12.4188
ENSRNOT00000048046.4	714	499.469	0	0
ENSRNOT00000014180.6	1586	1370.51	12	0.572059
ENSRNOT00000075166.2	516	302.491	0	0
ENSRNOT00000075465.2	3701	3485.51	4.62548	0.0867026
ENSRNOT00000010959.5	2419	2203.51	1	0.0296501
ENSRNOT00000055865.3	2131	1915.51	4	0.136432
ENSRNOT00000060150.2	408	196.293	0	0
ENSRNOT00000071831.2	1598	1382.51	0	0
ENSRNOT00000080574.1	1373	1157.51	4.38433	0.247469
ENSRNOT00000088654.1	1065	849.51	0	0
ENSRNOT00000016333.7	3615	3399.51	962	18.4884
ENSRNOT00000013046.5	4068	3852.51	313	5.30814
ENSRNOT00000080161.1	1267	1051.51	0	0
ENSRNOT00000090699.1	3996	3780.51	227.568	3.93281
ENSRNOT00000035839.5	1968	1752.51	25.4319	0.948114
ENSRNOT00000084176.1	546	332.317	0	0
ENSRNOT00000043610.2	429	216.632	0	0
ENSRNOT00000002284.6	2098	1882.51	160	5.55296
ENSRNOT00000085896.1	2193	1977.51	0	0
ENSRNOT00000049961.4	4158	3942.51	1102	18.2621
ENSRNOT00000064316.4	1542	1326.51	0.558543	0.0275098
ENSRNOT00000017106.6	1539	1323.51	4.81035	0.23746
ENSRNOT00000090646.1	1536	1320.51	41.6311	2.05977
ENSRNOT00000006710.5	1338	1122.51	0	0
ENSRNOT00000059335.3	1572	1356.51	1	0.0481636
ENSRNOT00000039133.5	5531	5315.51	155	1.90515
ENSRNOT00000031163.4	3647	3431.51	0	0
ENSRNOT00000058238.2	618	403.924	0	0
ENSRNOT00000067626.1	1579	1363.51	29	1.38957
ENSRNOT00000078192.1	3003	2787.51	51.3652	1.20391
ENSRNOT00000038084.6	2871	2655.51	69.6348	1.71325
ENSRNOT00000075003.2	1481	1265.51	15	0.774404
ENSRNOT00000075732.1	945	729.666	1	0.0895401
ENSRNOT00000035035.4	1570	1354.51	0	0
ENSRNOT00000056479.4	711	496.503	2	0.263178
ENSRNOT00000078009.1	1725	1509.51	0	0
ENSRNOT00000006596.6	1824	1608.51	0	0
ENSRNOT00000068381.3	4858	4642.51	6	0.0844384
ENSRNOT00000089424.1	936	720.715	0	0
ENSRNOT00000079190.1	1874	1658.51	25.8096	1.01673
ENSRNOT00000086782.1	2642	2426.51	63.1904	1.70142
ENSRNOT00000036656.4	6530	6314.51	0	0
ENSRNOT00000019014.6	1906	1690.51	20	0.772955
ENSRNOT00000042547.4	860	644.944	443.15	44.8922
ENSRNOT00000045357.3	5309	5093.51	1321	16.9444
ENSRNOT00000003447.3	3264	3048.51	113	2.42177
ENSRNOT00000091792.1	1201	985.51	227	15.049
ENSRNOT00000074336.2	1104	888.51	233	17.1331
ENSRNOT00000077958.1	2916	2700.51	118	2.85481
ENSRNOT00000024471.7	2562	2346.51	316	8.79845
ENSRNOT00000050214.3	738	523.469	0	0
ENSRNOT00000072702.1	945	729.666	2	0.17908
ENSRNOT00000007879.4	729	514.469	6	0.761963
ENSRNOT00000086352.1	5958	5742.51	19.5229	0.222118
ENSRNOT00000012334.7	5552	5336.51	40.4771	0.495557
ENSRNOT00000056084.1	528	314.428	0	0
ENSRNOT00000090470.1	2916	2700.51	121.648	2.94308
ENSRNOT00000091230.1	2162	1946.51	47.3516	1.58935
ENSRNOT00000059814.4	2019	1803.51	0	0
ENSRNOT00000047449.3	1564	1348.51	193	9.35072
ENSRNOT00000026921.6	1299	1083.51	356	21.4664
ENSRNOT00000027117.4	3652	3436.51	157	2.98486
ENSRNOT00000031978.6	1044	828.51	1	0.0788577
ENSRNOT00000003641.7	2625	2409.51	76	2.06076
ENSRNOT00000005129.5	4528	4312.51	61.2378	0.92775
ENSRNOT00000020417.6	2134	1918.51	37	1.26003
ENSRNOT00000004909.6	2419	2203.51	1.00091	0.0296771
ENSRNOT00000004921.5	1601	1385.51	0	0
ENSRNOT00000003551.6	2966	2750.51	94	2.23283
ENSRNOT00000043742.1	930	714.715	0	0
ENSRNOT00000011922.8	9328	9112.51	2545.3	18.2492
ENSRNOT00000035362.4	2113	1897.51	526	18.111
ENSRNOT00000072759.2	942	726.715	67.9648	6.11028
ENSRNOT00000024815.6	773	558.432	21	2.45692
ENSRNOT00000077119.1	1356	1140.51	0	0
ENSRNOT00000075512.2	1263	1047.51	10	0.623711
ENSRNOT00000040851.1	1065	849.51	0	0
ENSRNOT00000073356.1	654	439.725	34	5.05173
ENSRNOT00000083436.1	297	97.8776	0	0
ENSRNOT00000079456.1	17592	17376.5	440	1.65437
ENSRNOT00000088387.1	16095	15879.5	0	0
ENSRNOT00000073687.2	2382	2166.51	138	4.1616
ENSRNOT00000080602.1	678	463.569	372	52.4289
ENSRNOT00000071612.1	1254	1038.51	0	0
ENSRNOT00000045964.4	3726	3510.51	4481.25	83.401
ENSRNOT00000090001.1	3370	3154.51	2359.75	48.8737
ENSRNOT00000021155.5	2079	1863.51	8	0.280479
ENSRNOT00000014846.5	3232	3016.51	4.02369	0.0871488
ENSRNOT00000019028.4	2714	2498.51	56	1.46436
ENSRNOT00000083491.1	1834	1618.51	118.476	4.78251
ENSRNOT00000058703.2	1636	1420.51	198.091	9.11092
ENSRNOT00000086161.1	1957	1741.51	46.8049	1.75593
ENSRNOT00000056818.3	2766	2550.51	145.195	3.71935
ENSRNOT00000064410.1	3947	3731.51	1602.8	28.0632
ENSRNOT00000064060.2	2162	1946.51	706.209	23.7038
ENSRNOT00000086424.1	1895	1679.51	33.791	1.3145
ENSRNOT00000005389.6	5693	5477.51	233	2.77917
ENSRNOT00000048155.4	1159	943.51	68	4.70873
ENSRNOT00000025683.8	4520	4304.51	258.228	3.91942
ENSRNOT00000065058.3	2429	2213.51	11.7718	0.347457
ENSRNOT00000044274.4	2444	2228.51	323	9.46956
ENSRNOT00000083830.1	1381	1165.51	0	0
ENSRNOT00000019209.2	3584	3368.51	0	0
ENSRNOT00000084057.1	5419	5203.51	516.003	6.47884
ENSRNOT00000088421.1	5215	4999.51	145.997	1.90791
ENSRNOT00000007602.5	3163	2947.51	0	0
ENSRNOT00000072617.1	1206	990.51	0	0
ENSRNOT00000045048.3	2043	1827.51	40	1.43002
ENSRNOT00000065712.2	5673	5457.51	429.753	5.14477
ENSRNOT00000087461.1	4691	4475.51	113.247	1.6532
ENSRNOT00000086427.1	459	246.011	0	0
ENSRNOT00000071638.1	828	613.03	0	0
ENSRNOT00000078250.1	2558	2342.51	129	3.59791
ENSRNOT00000066678.2	997	781.51	1.27762	0.10681
ENSRNOT00000084388.1	1042	826.51	105.722	8.3572
ENSRNOT00000047387.6	2667	2451.51	326.236	8.6944
ENSRNOT00000092133.1	1281	1065.51	350.774	21.5086
ENSRNOT00000028653.5	1497	1281.51	0	0
ENSRNOT00000079091.1	1498	1282.51	201.072	10.2431
ENSRNOT00000013979.5	1062	846.51	30	2.31543
ENSRNOT00000003219.3	2016	1800.51	180	6.53159
ENSRNOT00000046788.1	1005	789.51	0	0
ENSRNOT00000022983.6	2052	1836.51	89	3.1662
ENSRNOT00000086091.1	1418	1202.51	0	0
ENSRNOT00000012160.5	2864	2648.51	56.8109	1.40143
ENSRNOT00000014274.4	2045	1829.51	385	13.7489
ENSRNOT00000014377.4	1267	1051.51	88	5.46778
ENSRNOT00000022126.6	2453	2237.51	309	9.02267
ENSRNOT00000045584.4	345	137.522	0	0
ENSRNOT00000009058.6	2303	2087.51	0	0
ENSRNOT00000000713.5	5776	5560.51	409	4.80563
ENSRNOT00000085481.1	3058	2842.51	0	0
ENSRNOT00000078968.1	804	589.194	0	0
ENSRNOT00000047657.5	1173	957.51	10.5171	0.717619
ENSRNOT00000061224.3	2724	2508.51	0	0
ENSRNOT00000017998.5	1278	1062.51	259	15.9261
ENSRNOT00000067149.3	8337	8121.51	145	1.16647
ENSRNOT00000079219.1	10285	10069.5	0	0
ENSRNOT00000019317.7	2691	2475.51	3	0.0791769
ENSRNOT00000079718.1	2871	2655.51	0	0
ENSRNOT00000090898.1	1659	1443.51	0	0
ENSRNOT00000021481.4	1557	1341.51	1	0.0487021
ENSRNOT00000074177.2	1688	1472.51	210	9.31757
ENSRNOT00000075737.2	711	496.503	0	0
ENSRNOT00000088903.1	777	562.394	0	0
ENSRNOT00000084788.1	771	556.432	0	0
ENSRNOT00000028533.3	905	689.763	0	0
ENSRNOT00000081648.1	2746	2530.51	100	2.58187
ENSRNOT00000000331.5	2330	2114.51	40	1.23592
ENSRNOT00000059810.4	2538	2322.51	3	0.0843928
ENSRNOT00000024704.8	3407	3191.51	311	6.36657
ENSRNOT00000058446.3	360	151.042	0	0
ENSRNOT00000011281.6	2197	1981.51	367	12.1007
ENSRNOT00000001633.6	759	544.432	2	0.240009
ENSRNOT00000011309.3	1070	854.51	0	0
ENSRNOT00000068124.2	1542	1326.51	1.49455	0.073611
ENSRNOT00000084833.1	1783	1567.51	137.505	5.73128
ENSRNOT00000027616.6	2425	2209.51	17	0.502683
ENSRNOT00000015021.6	2737	2521.51	6.19142	0.160425
ENSRNOT00000073597.2	1573	1357.51	16.6108	0.799444
ENSRNOT00000083189.1	849	633.944	12.0941	1.24642
ENSRNOT00000068694.2	522	308.449	1.00118	0.212066
ENSRNOT00000006670.6	5265	5049.51	35.3048	0.4568
ENSRNOT00000001565.3	3538	3322.51	0	0
ENSRNOT00000021534.6	1385	1169.51	26	1.45248
ENSRNOT00000005124.7	1692	1476.51	5415	239.609
ENSRNOT00000052280.4	372	162.228	0	0
ENSRNOT00000024878.6	763	548.432	49	5.83734
ENSRNOT00000039731.4	378	167.813	0	0
ENSRNOT00000047012.1	309	107.114	0	0
ENSRNOT00000047043.4	312	109.608	0	0
ENSRNOT00000007466.4	3111	2895.51	11	0.248204
ENSRNOT00000081957.1	2124	1908.51	61	2.08822
ENSRNOT00000017794.5	643	428.754	305	46.4765
ENSRNOT00000084845.1	1468	1252.51	2	0.104326
ENSRNOT00000071886.2	516	302.491	1.56366	0.337731
ENSRNOT00000031997.4	717	502.469	0	0
ENSRNOT00000029077.7	741	526.469	0	0
ENSRNOT00000009888.4	1178	962.51	0	0
ENSRNOT00000034719.4	987	771.563	3.04487e-05	2.57834e-06
ENSRNOT00000052333.2	978	762.615	1.99997	0.17134
ENSRNOT00000043609.4	408	196.293	4	1.33136
ENSRNOT00000025885.4	1729	1513.51	17	0.733847
ENSRNOT00000045315.4	5007	4791.51	22	0.29998
ENSRNOT00000090989.1	2697	2481.51	1764.22	46.4492
ENSRNOT00000071215.2	1116	900.51	7347.32	533.067
ENSRNOT00000009683.2	1111	895.51	0	0
ENSRNOT00000087731.1	639	424.754	200	30.7634
ENSRNOT00000016840.7	4188	3972.51	30	0.493399
ENSRNOT00000005770.4	3087	2871.51	282	6.41624
ENSRNOT00000055343.2	1931	1715.51	0	0
ENSRNOT00000000743.3	3043	2827.51	33	0.76252
ENSRNOT00000072966.1	2550	2334.51	0	0
ENSRNOT00000081138.1	817	602.154	0	0
ENSRNOT00000039696.5	1148	932.51	0	0
ENSRNOT00000091207.1	174	24.5386	217	577.766
ENSRNOT00000085853.1	6511	6295.51	454.486	4.71662
ENSRNOT00000060020.5	2190	1974.51	210.482	6.96461
ENSRNOT00000012939.5	1594	1378.51	0	0
ENSRNOT00000077581.1	1672	1456.51	4	0.179427
ENSRNOT00000004941.4	2802	2586.51	1363.88	34.4511
ENSRNOT00000000083.6	921	705.715	19	1.759
ENSRNOT00000092195.1	939	723.715	0	0
ENSRNOT00000023583.5	2753	2537.51	241	6.20513
ENSRNOT00000058382.4	4108	3892.51	9.36226	0.157142
ENSRNOT00000090369.1	2132	1916.51	18.6377	0.635366
ENSRNOT00000013705.3	1447	1231.51	0	0
ENSRNOT00000034669.5	3355	3139.51	17	0.353776
ENSRNOT00000081593.1	3485	3269.51	0	0
ENSRNOT00000048429.1	318	114.473	0	0
ENSRNOT00000072343.2	1333	1117.51	0	0
ENSRNOT00000024171.5	4103	3887.51	5	0.0840311
ENSRNOT00000000337.4	3536	3320.51	1	0.019676
ENSRNOT00000054954.4	3289	3073.51	630.172	13.3957
ENSRNOT00000088710.1	1959	1743.51	0	0
ENSRNOT00000061070.4	2526	2310.51	142	4.01534
ENSRNOT00000021919.6	1830	1614.51	0	0
ENSRNOT00000075248.2	1032	816.51	0	0
ENSRNOT00000055245.3	2883	2667.51	117.341	2.87399
ENSRNOT00000080305.1	4053	3837.51	4.65889	0.0793185
ENSRNOT00000031555.5	879	663.856	20	1.96833
ENSRNOT00000043902.5	4158	3942.51	1403.19	23.2534
ENSRNOT00000090038.1	3342	3126.51	16.3608	0.34189
ENSRNOT00000022755.5	6430	6214.51	1698.53	17.857
ENSRNOT00000051280.5	3187	2971.51	0	0
ENSRNOT00000017268.5	3129	2913.51	110	2.46671
ENSRNOT00000074681.1	957	741.615	0	0
ENSRNOT00000066468.2	2467	2251.51	138	4.00449
ENSRNOT00000034960.1	1350	1134.51	14	0.806235
ENSRNOT00000074035.1	402	190.507	0	0
ENSRNOT00000000826.7	741	526.469	40	4.96397
ENSRNOT00000027264.4	2826	2610.51	184	4.60505
ENSRNOT00000009304.4	2335	2119.51	72	2.21942
ENSRNOT00000060472.3	2415	2199.51	110	3.26745
ENSRNOT00000050364.3	2472	2256.51	12	0.347445
ENSRNOT00000012101.6	1294	1078.51	1248	75.6018
ENSRNOT00000090456.1	2273	2057.51	620.716	19.7103
ENSRNOT00000092150.1	2198	1982.51	39.2836	1.29461
ENSRNOT00000011508.6	1074	858.51	534	40.6385
ENSRNOT00000055435.2	4139	3923.51	2321.67	38.6604
ENSRNOT00000071195.1	3001	2785.51	1	0.0234551
ENSRNOT00000054962.2	1873	1657.51	0	0
ENSRNOT00000088898.1	1730	1514.51	0	0
ENSRNOT00000083601.1	1865	1649.51	0	0
ENSRNOT00000007893.5	3100	2884.51	0	0
ENSRNOT00000009081.2	2258	2042.51	1	0.0319873
ENSRNOT00000002145.6	2695	2479.51	0	0
ENSRNOT00000072216.2	234	53.6289	0	0
ENSRNOT00000072118.1	991	775.51	378.936	31.9242
ENSRNOT00000039827.6	4245	4029.51	19.2557	0.312212
ENSRNOT00000032904.2	1794	1578.51	38.8744	1.60901
ENSRNOT00000078754.1	1607	1391.51	265.126	12.4482
ENSRNOT00000020767.6	6959	6743.51	234.881	2.27564
ENSRNOT00000086682.1	1705	1489.51	23.1195	1.01409
ENSRNOT00000087418.1	2304	2088.51	50.5022	1.57985
ENSRNOT00000061507.4	1677	1461.51	0	0
ENSRNOT00000080864.1	4092	3876.51	83.4978	1.40727
ENSRNOT00000021270.6	3981	3765.51	70	1.21455
ENSRNOT00000027299.3	1167	951.51	0	0
ENSRNOT00000065143.1	6195	5979.51	253	2.76437
ENSRNOT00000087583.1	345	137.522	6	2.85051
ENSRNOT00000090041.1	1725	1509.51	212.965	9.2175
ENSRNOT00000085993.1	1569	1353.51	156.564	7.55737
ENSRNOT00000079365.1	1380	1164.51	89.4718	5.01978
ENSRNOT00000084633.1	1673	1457.51	0	0
ENSRNOT00000019288.4	1560	1344.51	33	1.60358
ENSRNOT00000008805.2	948	732.666	0	0
ENSRNOT00000072657.1	423	210.779	0	0
ENSRNOT00000044134.6	2482	2266.51	798	23.0031
ENSRNOT00000009199.3	3096	2880.51	493	11.182
ENSRNOT00000074993.2	1365	1149.51	0	0
ENSRNOT00000059468.3	1794	1578.51	15.4486	0.639416
ENSRNOT00000042125.4	5340	5124.51	55.7732	0.711074
ENSRNOT00000090170.1	7710	7494.51	365.14	3.18316
ENSRNOT00000030656.5	2740	2524.51	0	0
ENSRNOT00000036217.3	1233	1017.51	7.94373	0.510067
ENSRNOT00000004192.4	2615	2399.51	319	8.6858
ENSRNOT00000002973.4	1393	1177.51	62	3.44008
ENSRNOT00000031345.2	996	780.51	0	0
ENSRNOT00000075346.1	645	430.754	0	0
ENSRNOT00000005331.5	3075	2859.51	66	1.50797
ENSRNOT00000043988.1	936	720.715	0	0
ENSRNOT00000068770.1	1269	1053.51	0	0
ENSRNOT00000085084.1	3481	3265.51	7.99998	0.160059
ENSRNOT00000084416.1	3526	3310.51	1.78013e-05	3.51317e-07
ENSRNOT00000002072.6	1579	1363.51	308	14.7582
ENSRNOT00000040346.2	2078	1862.51	127	4.45499
ENSRNOT00000074341.2	201	35.4348	30	55.3137
ENSRNOT00000022929.3	1253	1037.51	0	0
ENSRNOT00000020354.5	4265	4049.51	1	0.0161339
ENSRNOT00000047635.5	3171	2955.51	72.2147	1.59638
ENSRNOT00000015067.7	3491	3275.51	12.7853	0.255019
ENSRNOT00000079199.1	1424	1208.51	0	0
ENSRNOT00000032200.5	1170	954.51	3	0.205344
ENSRNOT00000091710.1	3836	3620.51	117.053	2.1123
ENSRNOT00000006849.5	2813	2597.51	89.5376	2.25211
ENSRNOT00000010593.7	980	764.615	716	61.1803
ENSRNOT00000022117.4	1979	1763.51	208	7.70597
ENSRNOT00000091296.1	2696	2480.51	0.00669119	0.00017624
ENSRNOT00000044273.1	936	720.715	0	0
ENSRNOT00000014672.6	2231	2015.51	0	0
ENSRNOT00000027428.5	1207	991.51	56.3442	3.71273
ENSRNOT00000081977.1	2572	2356.51	16.6625	0.461969
ENSRNOT00000072093.2	489	275.689	384	91.0024
ENSRNOT00000054987.2	1779	1563.51	63	2.63258
ENSRNOT00000074488.2	870	654.856	0.5	0.0498845
ENSRNOT00000084460.1	1308	1092.51	35.1081	2.09954
ENSRNOT00000061821.3	1260	1044.51	97.8919	6.12316
ENSRNOT00000085146.1	315	112.028	0	0
ENSRNOT00000036996.6	312	109.608	0	0
ENSRNOT00000002140.4	1830	1614.51	0	0
ENSRNOT00000052293.3	7493	7277.51	0	0
ENSRNOT00000002599.6	1802	1586.51	1820.62	74.9753
ENSRNOT00000045329.3	676	461.569	0	0
ENSRNOT00000045821.3	1119	903.51	12	0.867741
ENSRNOT00000006843.6	1828	1612.51	47	1.90431
ENSRNOT00000011107.7	2366	2150.51	0	0
ENSRNOT00000086957.1	2144	1928.51	1	0.0338782
ENSRNOT00000091172.1	4370	4154.51	60.9339	0.958254
ENSRNOT00000015961.6	1740	1524.51	0	0
ENSRNOT00000026617.6	2418	2202.51	391	11.5985
ENSRNOT00000058139.3	1445	1229.51	1246	66.2106
ENSRNOT00000047454.1	936	720.715	1	0.0906521
ENSRNOT00000077772.1	345	137.522	0	0
ENSRNOT00000080931.1	2753	2537.51	0	0
ENSRNOT00000008936.5	4476	4260.51	375	5.75058
ENSRNOT00000064428.2	2391	2175.51	0	0
ENSRNOT00000088928.1	3081	2865.51	798	18.1946
ENSRNOT00000037271.4	3079	2863.51	158	3.60496
ENSRNOT00000063870.1	2542	2326.51	7	0.196578
ENSRNOT00000079339.1	1716	1500.51	45	1.95936
ENSRNOT00000018277.4	1713	1497.51	0	0
ENSRNOT00000052186.1	972	756.615	0	0
ENSRNOT00000001700.6	862	646.9	2	0.201992
ENSRNOT00000012135.5	246	60.9912	0	0
ENSRNOT00000011308.5	1463	1247.51	0	0
ENSRNOT00000040957.1	969	753.615	0	0
ENSRNOT00000017941.7	2498	2282.51	1055.29	30.2066
ENSRNOT00000083991.1	4408	4192.51	22.508	0.350756
ENSRNOT00000023332.5	2610	2394.51	93	2.53751
ENSRNOT00000073193.2	4355	4139.51	263	4.15096
ENSRNOT00000018808.7	3196	2980.51	98	2.14821
ENSRNOT00000029001.4	1796	1580.51	118	4.87783
ENSRNOT00000026992.6	1841	1625.51	380.595	15.2973
ENSRNOT00000040236.5	1224	1008.51	0	0
ENSRNOT00000071818.2	1212	996.51	0	0
ENSRNOT00000065792.3	2025	1809.51	372	13.4315
ENSRNOT00000080730.1	3255	3039.51	0	0
ENSRNOT00000049947.5	2298	2082.51	0	0
ENSRNOT00000012578.5	1897	1681.51	2	0.0777092
ENSRNOT00000005486.7	2675	2459.51	285	7.57073
ENSRNOT00000002800.6	2757	2541.51	16	0.411311
ENSRNOT00000082677.1	4929	4713.51	18	0.2495
ENSRNOT00000068119.3	1536	1320.51	0	0
ENSRNOT00000071064.1	357	148.295	0	0
ENSRNOT00000002313.4	2010	1794.51	0	0
ENSRNOT00000084134.1	1792	1576.51	16	0.663078
ENSRNOT00000034487.5	3549	3333.51	146	2.86149
ENSRNOT00000014300.7	4577	4361.51	1144	17.1368
ENSRNOT00000080616.1	6805	6589.51	0	0
ENSRNOT00000010910.6	3344	3128.51	2	0.0417671
ENSRNOT00000004244.3	2342	2126.51	1.0246	0.0314797
ENSRNOT00000020812.6	881	665.856	0	0
ENSRNOT00000089614.1	962	746.615	0	0
ENSRNOT00000089934.1	4162	3946.51	0	0
ENSRNOT00000008537.5	1472	1256.51	81	4.21173
ENSRNOT00000055741.4	1756	1540.51	0	0
ENSRNOT00000077079.1	3631	3415.51	5.15117	0.0985353
ENSRNOT00000064007.3	3260	3044.51	20.8488	0.44741
ENSRNOT00000044699.4	315	112.028	0	0
ENSRNOT00000029784.7	2589	2373.51	75	2.06449
ENSRNOT00000058068.5	2535	2319.51	0	0
ENSRNOT00000058067.3	2451	2235.51	0	0
ENSRNOT00000036321.5	4013	3797.51	79	1.35916
ENSRNOT00000024279.4	1575	1359.51	35	1.68201
ENSRNOT00000034744.4	2490	2274.51	23	0.660666
ENSRNOT00000004323.5	2395	2179.51	278	8.3335
ENSRNOT00000031964.4	2570	2354.51	25.1055	0.696641
ENSRNOT00000011906.6	3445	3229.51	12	0.242765
ENSRNOT00000028672.7	1788	1572.51	108.151	4.49342
ENSRNOT00000074883.1	939	723.715	0	0
ENSRNOT00000039994.4	2051	1835.51	0	0
ENSRNOT00000020720.6	2385	2169.51	209	6.29399
ENSRNOT00000077781.1	1598	1382.51	363.892	17.1968
ENSRNOT00000013215.2	939	723.715	0	0
ENSRNOT00000033075.5	6036	5820.51	33.9237	0.380789
ENSRNOT00000014071.6	3269	3053.51	159	3.40204
ENSRNOT00000051261.6	708	493.537	0	0
ENSRNOT00000052403.5	660	445.725	0	0
ENSRNOT00000064705.3	9363	9147.51	327.542	2.33941
ENSRNOT00000090572.1	7694	7478.51	858.458	7.49973
ENSRNOT00000051475.3	297	97.8776	0	0
ENSRNOT00000075056.2	660	445.725	0	0
ENSRNOT00000065685.4	636	421.783	0	0
ENSRNOT00000049798.3	2594	2378.51	208	5.71347
ENSRNOT00000073724.1	774	559.432	0	0
ENSRNOT00000037918.5	2263	2047.51	108	3.44619
ENSRNOT00000060160.4	1722	1506.51	0	0
ENSRNOT00000088962.1	756	541.432	3.65982	0.441629
ENSRNOT00000016881.5	1354	1138.51	95.3402	5.47118
ENSRNOT00000021895.7	2297	2081.51	3	0.0941639
ENSRNOT00000084481.1	1410	1194.51	415.929	22.7495
ENSRNOT00000078710.1	994	778.51	0	0
ENSRNOT00000021040.7	903	687.81	272.846	25.9174
ENSRNOT00000038547.6	2771	2555.51	62	1.5851
ENSRNOT00000068156.3	6958	6742.51	4459	43.2073
ENSRNOT00000066373.3	519	305.449	41.5	8.87668
ENSRNOT00000072716.2	1212	996.51	24	1.57352
ENSRNOT00000034001.4	4190	3974.51	2429	39.9287
ENSRNOT00000006385.7	1149	933.51	4	0.279951
ENSRNOT00000027675.6	2327	2111.51	973	30.1066
ENSRNOT00000075800.1	4467	4251.51	82	1.26012
ENSRNOT00000015931.6	2715	2499.51	2770	72.4047
ENSRNOT00000015723.6	1192	976.51	0	0
ENSRNOT00000038653.4	3530	3314.51	488.675	9.63257
ENSRNOT00000085537.1	942	726.715	0	0
ENSRNOT00000085517.1	2662	2446.51	0	0
ENSRNOT00000023944.6	731	516.469	2	0.253004
ENSRNOT00000041187.3	748	533.432	11.4454	1.40182
ENSRNOT00000055166.2	1241	1025.51	0	0
ENSRNOT00000084700.1	2880	2664.51	304.261	7.46055
ENSRNOT00000075425.1	1391	1175.51	166	9.22621
ENSRNOT00000041697.1	954	738.615	0	0
ENSRNOT00000061294.4	3030	2814.51	0	0
ENSRNOT00000048344.4	2796	2580.51	0	0
ENSRNOT00000008469.5	1521	1305.51	2	0.10009
ENSRNOT00000017809.5	5396	5180.51	623	7.85701
ENSRNOT00000007788.6	4328	4112.51	229.545	3.64672
ENSRNOT00000090847.1	4784	4568.51	18.4548	0.263922
ENSRNOT00000073376.2	601	386.979	319	53.8573
ENSRNOT00000070979.2	1170	954.51	7	0.479137
ENSRNOT00000075727.1	954	738.615	0	0
ENSRNOT00000005438.7	8159	7943.51	113	0.929411
ENSRNOT00000027684.7	3711	3495.51	398	7.43899
ENSRNOT00000057833.4	2958	2742.51	6.01051	0.143187
ENSRNOT00000035382.5	1784	1568.51	0	0
ENSRNOT00000088195.1	306	104.752	0	0
ENSRNOT00000081249.1	2980	2764.51	382.114	9.03059
ENSRNOT00000042692.4	2571	2355.51	4	0.110947
ENSRNOT00000037518.5	752	537.432	1	0.121568
ENSRNOT00000022923.6	871	655.856	0	0
ENSRNOT00000026382.5	2921	2705.51	61	1.47307
ENSRNOT00000033074.4	1446	1230.51	0	0
ENSRNOT00000008560.7	2076	1860.51	83.6529	2.93759
ENSRNOT00000090673.1	1926	1710.51	0	0
ENSRNOT00000085326.1	3253	3037.51	19.683	0.423364
ENSRNOT00000043017.4	2325	2109.51	9.33045	0.288977
ENSRNOT00000025770.4	2068	1852.51	0	0
ENSRNOT00000085376.1	945	729.666	0	0
ENSRNOT00000071125.1	933	717.715	0	0
ENSRNOT00000022992.4	1830	1614.51	0	0
ENSRNOT00000014546.4	3034	2818.51	136	3.15254
ENSRNOT00000060094.1	954	738.615	0	0
ENSRNOT00000072819.2	3564	3348.51	3377.2	65.8941
ENSRNOT00000047394.6	1152	936.51	0	0
ENSRNOT00000000683.7	1062	846.51	0	0
ENSRNOT00000060370.4	2513	2297.51	0	0
ENSRNOT00000021716.6	1705	1489.51	166	7.28126
ENSRNOT00000088323.1	5878	5662.51	231.175	2.66731
ENSRNOT00000082699.1	5911	5695.51	0.920369	0.0105577
ENSRNOT00000051577.3	1314	1098.51	0	0
ENSRNOT00000075196.3	5718	5502.51	796	9.45135
ENSRNOT00000042140.3	1066	850.51	0	0
ENSRNOT00000090110.1	1180	964.51	0	0
ENSRNOT00000050817.1	936	720.715	0	0
ENSRNOT00000005715.6	3415	3199.51	419.097	8.55802
ENSRNOT00000041154.4	300	100.222	0	0
ENSRNOT00000068434.1	10037	9821.51	22.7778	0.151522
ENSRNOT00000013600.4	1102	886.51	2032	149.755
ENSRNOT00000025472.5	821	606.03	1227	132.279
ENSRNOT00000027597.4	1183	967.51	0	0
ENSRNOT00000008737.6	2845	2629.51	1163	28.8966
ENSRNOT00000022150.2	1835	1619.51	6	0.242052
ENSRNOT00000005072.5	1751	1535.51	18	0.765881
ENSRNOT00000082463.1	3416	3200.51	40	0.816549
ENSRNOT00000042638.4	1668	1452.51	59	2.65384
ENSRNOT00000068171.3	3683	3467.51	144.774	2.72781
ENSRNOT00000008759.7	4041	3825.51	99.247	1.695
ENSRNOT00000049771.4	3933	3717.51	0	0
ENSRNOT00000017631.2	945	729.666	0	0
ENSRNOT00000014505.7	1527	1311.51	0	0
ENSRNOT00000003010.6	1871	1655.51	72	2.84147
ENSRNOT00000035312.5	2712	2496.51	286	7.4847
ENSRNOT00000004865.2	948	732.666	0	0
ENSRNOT00000087328.1	1467	1251.51	157.335	8.21358
ENSRNOT00000012487.5	6486	6270.51	2	0.0208386
ENSRNOT00000039728.5	981	765.615	497	42.4119
ENSRNOT00000074826.2	1580	1364.51	32	1.5322
ENSRNOT00000072804.2	1485	1269.51	4.77744	0.245867
ENSRNOT00000025826.5	2255	2039.51	0.542434	0.0173765
ENSRNOT00000049175.3	2027	1811.51	0	0
ENSRNOT00000046152.5	3384	3168.51	0	0
ENSRNOT00000078556.1	2885	2669.51	0	0
ENSRNOT00000081152.1	906	690.763	0	0
ENSRNOT00000081725.1	1990	1774.51	30	1.10455
ENSRNOT00000001579.6	4984	4768.51	1121.79	15.3699
ENSRNOT00000025446.6	1497	1281.51	0.000929589	4.73926e-05
ENSRNOT00000032960.5	2190	1974.51	0	0
ENSRNOT00000049161.3	627	412.84	0	0
ENSRNOT00000055227.1	972	756.615	3	0.259052
ENSRNOT00000050860.3	1008	792.51	0	0
ENSRNOT00000010092.7	3666	3450.51	2	0.0378694
ENSRNOT00000009645.5	3510	3294.51	455	9.02323
ENSRNOT00000092161.1	3088	2872.51	259.421	5.90044
ENSRNOT00000015778.5	2926	2710.51	20.5794	0.496047
ENSRNOT00000091349.1	897	681.81	1	0.0958249
ENSRNOT00000061242.5	982	766.615	286.683	24.4324
ENSRNOT00000030850.4	2179	1963.51	152	5.05769
ENSRNOT00000047914.1	921	705.715	0	0
ENSRNOT00000058640.4	636	421.783	1.02934	0.159445
ENSRNOT00000003146.4	4407	4191.51	43	0.670254
ENSRNOT00000081292.1	249	62.9841	0	0
ENSRNOT00000030425.5	2308	2092.51	2461	76.8397
ENSRNOT00000013963.7	2362	2146.51	367.648	11.1903
ENSRNOT00000022246.4	1793	1577.51	63	2.60922
ENSRNOT00000028181.5	3608	3392.51	919	17.6985
ENSRNOT00000075076.2	2414	2198.51	70	2.08023
ENSRNOT00000027054.5	3622	3406.51	33.6925	0.646197
ENSRNOT00000026457.6	2161	1945.51	0	0
ENSRNOT00000010247.5	2737	2521.51	111	2.8761
ENSRNOT00000084063.1	942	726.715	0	0
ENSRNOT00000002403.3	4300	4084.51	430	6.87813
ENSRNOT00000021337.7	1870	1654.51	30.3245	1.19747
ENSRNOT00000081375.1	2212	1996.51	11.6755	0.382072
ENSRNOT00000004958.8	909	693.715	0	0
ENSRNOT00000078222.1	3612	3396.51	109	2.09669
ENSRNOT00000025711.7	1584	1368.51	0	0
ENSRNOT00000089283.1	1205	989.51	45.7183	3.01864
ENSRNOT00000078125.1	915	699.715	26.2817	2.454
ENSRNOT00000086044.1	870	654.856	0	0
ENSRNOT00000023744.5	2411	2195.51	73.028	2.17318
ENSRNOT00000022679.6	3071	2855.51	13	0.297441
ENSRNOT00000089375.1	60	28.0429	0	0
ENSRNOT00000023741.7	4264	4048.51	180	2.90482
ENSRNOT00000021001.5	3380	3164.51	79.3353	1.63795
ENSRNOT00000013703.6	2145	1929.51	812	27.4948
ENSRNOT00000019991.6	4102	3886.51	108.054	1.81645
ENSRNOT00000024084.6	1436	1220.51	20	1.07061
ENSRNOT00000021120.4	1190	974.51	0	0
ENSRNOT00000013619.5	639	424.754	0	0
ENSRNOT00000083626.1	2716	2500.51	1	0.0261284
ENSRNOT00000082522.1	2904	2688.51	0	0
ENSRNOT00000060868.5	3189	2973.51	128	2.81243
ENSRNOT00000091672.1	2439	2223.51	147.334	4.32918
ENSRNOT00000079157.1	1743	1527.51	40.8867	1.7488
ENSRNOT00000006416.2	438	225.495	0	0
ENSRNOT00000075670.1	579	365.005	0	0
ENSRNOT00000073976.2	939	723.715	0	0
ENSRNOT00000021717.7	4001	3785.51	728	12.5646
ENSRNOT00000043386.4	1976	1760.51	0	0
ENSRNOT00000014028.6	2945	2729.51	198.675	4.75554
ENSRNOT00000085675.1	1923	1707.51	0	0
ENSRNOT00000014030.4	1812	1596.51	0	0
ENSRNOT00000046460.1	438	225.495	0	0
ENSRNOT00000015579.6	1990	1774.51	1441	53.0551
ENSRNOT00000072806.1	483	269.745	0	0
ENSRNOT00000078640.1	1422	1206.51	0	0
ENSRNOT00000075588.2	3585	3369.51	43.3776	0.841086
ENSRNOT00000057504.2	1335	1119.51	0	0
ENSRNOT00000036821.5	1290	1074.51	0	0
ENSRNOT00000008227.5	1233	1017.51	98	6.29259
ENSRNOT00000073555.2	888	672.81	0	0
ENSRNOT00000029136.5	3057	2841.51	141	3.24199
ENSRNOT00000064526.4	3022	2806.51	160	3.72473
ENSRNOT00000003320.6	3622	3406.51	18	0.345227
ENSRNOT00000085468.1	459	246.011	0	0
ENSRNOT00000072444.2	606	391.979	0	0
ENSRNOT00000066793.3	3625	3409.51	667	12.7813
ENSRNOT00000072917.2	666	451.694	45.6043	6.59634
ENSRNOT00000068445.1	3729	3513.51	56	1.04133
ENSRNOT00000039369.5	507	293.532	0	0
ENSRNOT00000012038.7	5019	4803.51	18	0.244825
ENSRNOT00000010429.2	1057	841.51	1835	142.468
ENSRNOT00000006709.8	5901	5685.51	248.65	2.85733
ENSRNOT00000075193.2	5787	5571.51	1307.35	15.3307
ENSRNOT00000008104.5	4156	3940.51	60	0.994811
ENSRNOT00000078263.1	2080	1864.51	0	0
ENSRNOT00000004350.6	3140	2924.51	175.023	3.91007
ENSRNOT00000034073.3	2507	2291.51	830	23.6645
ENSRNOT00000087430.1	1081	865.51	0	0
ENSRNOT00000085158.1	3385	3169.51	10	0.206134
ENSRNOT00000038092.5	2706	2490.51	50.1448	1.31547
ENSRNOT00000003974.6	700	485.537	4	0.538245
ENSRNOT00000032300.2	2274	2058.51	0	0
ENSRNOT00000023124.2	975	759.615	0	0
ENSRNOT00000012365.3	1326	1110.51	0	0
ENSRNOT00000045375.6	1977	1761.51	0	0
ENSRNOT00000070992.2	1848	1632.51	0	0
ENSRNOT00000071482.2	2349	2133.51	58.6186	1.79508
ENSRNOT00000077874.1	2289	2073.51	91.3814	2.87934
ENSRNOT00000039296.6	4961	4745.51	20.1937	0.278019
ENSRNOT00000039308.4	5168	4952.51	0	0
ENSRNOT00000091545.1	3316	3100.51	1.80634	0.0380635
ENSRNOT00000030035.3	2355	2139.51	32	0.977186
ENSRNOT00000072449.1	783	568.394	0	0
ENSRNOT00000047128.4	357	148.295	0	0
ENSRNOT00000017532.5	2928	2712.51	21	0.505813
ENSRNOT00000078078.1	834	618.987	0	0
ENSRNOT00000007223.5	3388	3172.51	241	4.96313
ENSRNOT00000028575.2	930	714.715	0	0
ENSRNOT00000024691.7	531	317.406	0	0
ENSRNOT00000026001.5	3452	3236.51	16	0.322987
ENSRNOT00000018640.6	4979	4763.51	135	1.8516
ENSRNOT00000034609.6	3535	3319.51	6770	133.247
ENSRNOT00000046983.3	3445	3229.51	690	13.959
ENSRNOT00000087848.1	366	156.527	0	0
ENSRNOT00000024096.6	965	749.615	445	38.7849
ENSRNOT00000038276.5	1784	1568.51	0	0
ENSRNOT00000089841.1	2756	2540.51	7.47323	0.192189
ENSRNOT00000005085.3	1888	1672.51	39.5773	1.54604
ENSRNOT00000078320.1	1730	1514.51	0	0
ENSRNOT00000056179.5	1893	1677.51	12.5068	0.487105
ENSRNOT00000056178.4	954	738.615	7.4932	0.662812
ENSRNOT00000073155.2	704	489.537	0	0
ENSRNOT00000035435.4	2940	2724.51	5	0.119901
ENSRNOT00000048302.2	2390	2174.51	130	3.90592
ENSRNOT00000031164.3	2418	2202.51	2536.39	75.2384
ENSRNOT00000032933.5	6009	5793.51	273.676	3.08629
ENSRNOT00000072279.1	936	720.715	0	0
ENSRNOT00000058351.1	1355	1139.51	0	0
ENSRNOT00000090712.1	1863	1647.51	55	2.1811
ENSRNOT00000015977.5	13668	13452.5	1552	7.53755
ENSRNOT00000068113.1	1366	1150.51	395	22.431
ENSRNOT00000074580.2	2813	2597.51	11.9913	0.301614
ENSRNOT00000087918.1	945	729.666	0	0
ENSRNOT00000011230.5	2539	2323.51	504.014	14.1723
ENSRNOT00000084797.1	3214	2998.51	69	1.50344
ENSRNOT00000028127.5	771	556.432	230	27.0058
ENSRNOT00000019363.7	935	719.715	0	0
ENSRNOT00000082142.1	3352	3136.51	99	2.0622
ENSRNOT00000092028.1	1638	1422.51	153.993	7.07273
ENSRNOT00000023667.7	2978	2762.51	119	2.81439
ENSRNOT00000091961.1	357	148.295	3.33333	1.46857
ENSRNOT00000083966.1	447	234.243	0	0
ENSRNOT00000022259.7	2628	2412.51	210	5.68711
ENSRNOT00000032737.6	1453	1237.51	5	0.263975
ENSRNOT00000045513.3	3634	3418.51	397	7.58744
ENSRNOT00000004717.6	3286	3070.51	0	0
ENSRNOT00000047682.5	1192	976.51	17	1.1374
ENSRNOT00000084986.1	900	684.81	0	0
ENSRNOT00000050284.4	870	654.856	0	0
ENSRNOT00000005066.4	2237	2021.51	11	0.355515
ENSRNOT00000060577.2	939	723.715	0	0
ENSRNOT00000072589.1	2924	2708.51	766	18.4774
ENSRNOT00000050195.4	1830	1614.51	0	0
ENSRNOT00000089166.1	1754	1538.51	0	0
ENSRNOT00000004853.6	782	567.394	8	0.921186
ENSRNOT00000005405.7	3192	2976.51	7	0.15365
ENSRNOT00000024753.6	3450	3234.51	923.263	18.6491
ENSRNOT00000067974.2	3345	3129.51	1226	25.595
ENSRNOT00000079955.1	3081	2865.51	83	1.89242
ENSRNOT00000066940.2	1278	1062.51	0	0
ENSRNOT00000052289.4	2197	1981.51	21	0.692412
ENSRNOT00000089085.1	435	222.526	0	0
ENSRNOT00000066643.3	4194	3978.51	832.986	13.6791
ENSRNOT00000078799.1	3246	3030.51	779.014	16.7947
ENSRNOT00000020332.5	745	530.469	0	0
ENSRNOT00000083900.1	776	561.432	0	0
ENSRNOT00000008909.7	2005	1789.51	35	1.27784
ENSRNOT00000007485.5	2436	2220.51	3	0.0882694
ENSRNOT00000082085.1	987	771.563	0	0
ENSRNOT00000021758.7	2723	2507.51	315.681	8.22522
ENSRNOT00000056430.2	3387	3171.51	179.319	3.69404
ENSRNOT00000072841.2	4307	4091.51	417.908	6.67327
ENSRNOT00000088386.1	972	756.615	0	0
ENSRNOT00000005153.5	807	592.194	0	0
ENSRNOT00000072416.2	1062	846.51	45	3.47314
ENSRNOT00000028685.3	3034	2818.51	37	0.857677
ENSRNOT00000029607.3	835	619.987	0	0
ENSRNOT00000042353.5	381	170.577	0	0
ENSRNOT00000071024.1	588	374.005	9	1.5722
ENSRNOT00000090913.1	939	723.715	0	0
ENSRNOT00000028379.5	1366	1150.51	42	2.38507
ENSRNOT00000027206.4	2583	2367.51	47	1.29702
ENSRNOT00000058474.1	795	580.354	0	0
ENSRNOT00000075297.2	945	729.666	0	0
ENSRNOT00000081342.1	921	705.715	0	0
ENSRNOT00000085181.1	291	93.3195	0	0
ENSRNOT00000082110.1	285	88.6103	0	0
ENSRNOT00000006063.7	2078	1862.51	224	7.85762
ENSRNOT00000025412.4	1438	1222.51	145	7.74921
ENSRNOT00000073800.2	984	768.615	0	0
ENSRNOT00000073178.1	2334	2118.51	0	0
ENSRNOT00000040366.1	369	159.351	0	0
ENSRNOT00000010601.6	2548	2332.51	135.219	3.78752
ENSRNOT00000039580.4	729	514.469	514	65.2748
ENSRNOT00000078419.1	1908	1692.51	23	0.887847
ENSRNOT00000013473.4	878	662.856	4	0.39426
ENSRNOT00000058502.1	369	159.351	3	1.23001
ENSRNOT00000057349.3	1212	996.51	0	0
ENSRNOT00000001730.4	2383	2167.51	0	0
ENSRNOT00000020691.3	975	759.615	0	0
ENSRNOT00000013599.6	1679	1463.51	427.911	19.1029
ENSRNOT00000072733.2	7056	6840.51	2334.33	22.2954
ENSRNOT00000071714.2	351	142.808	0	0
ENSRNOT00000050297.3	339	132.203	0	0
ENSRNOT00000081817.1	330	124.421	0	0
ENSRNOT00000055570.3	2129	1913.51	6.79384	0.231967
ENSRNOT00000089674.1	2247	2031.51	23.2062	0.746321
ENSRNOT00000005845.6	2977	2761.51	298.145	7.0538
ENSRNOT00000005033.5	1622	1406.51	173	8.03609
ENSRNOT00000073327.2	935	719.715	41	3.7219
ENSRNOT00000034610.4	2052	1836.51	0	0
ENSRNOT00000022864.5	489	275.689	639.819	151.628
ENSRNOT00000075300.1	867	651.856	115.511	11.5774
ENSRNOT00000031418.2	1666	1450.51	22.0844	0.994735
ENSRNOT00000086143.1	1704	1488.51	1198.22	52.593
ENSRNOT00000007595.7	1639	1423.51	795.775	36.5234
ENSRNOT00000010141.7	3138	2922.51	20	0.447111
ENSRNOT00000084643.1	2318	2102.51	170.651	5.30288
ENSRNOT00000011085.4	2154	1938.51	8.34938	0.281402
ENSRNOT00000038213.2	945	729.666	0	0
ENSRNOT00000089105.1	930	714.715	0	0
ENSRNOT00000084720.1	1818	1602.51	120	4.8924
ENSRNOT00000024576.3	1446	1230.51	1516	80.4926
ENSRNOT00000061413.4	447	234.243	1	0.278918
ENSRNOT00000045830.5	1349	1133.51	0	0
ENSRNOT00000072986.2	1422	1206.51	0	0
ENSRNOT00000009574.2	1346	1130.51	1	0.0577919
ENSRNOT00000072666.2	4108	3892.51	152.009	2.55142
ENSRNOT00000013608.6	1389	1173.51	29747.3	1656.16
ENSRNOT00000027450.4	2089	1873.51	22	0.7672
ENSRNOT00000040447.4	429	216.632	0	0
ENSRNOT00000057058.4	6993	6777.51	7262	70.0048
ENSRNOT00000027159.6	912	696.715	22	2.06305
ENSRNOT00000079166.1	522	308.449	0	0
ENSRNOT00000064914.3	4062	3846.51	19.1804	0.325786
ENSRNOT00000081127.1	3693	3477.51	355.82	6.68503
ENSRNOT00000090006.1	3367	3151.51	5	0.103656
ENSRNOT00000048576.4	3306	3090.51	22	0.465087
ENSRNOT00000004867.6	285	88.6103	56.8141	41.8903
ENSRNOT00000071646.1	942	726.715	0	0
ENSRNOT00000040002.4	1839	1623.51	4	0.160971
ENSRNOT00000088391.1	5349	5133.51	6960	88.5802
ENSRNOT00000090258.1	2661	2445.51	0	0
ENSRNOT00000060838.4	4333	4117.51	17.1672	0.2724
ENSRNOT00000008364.7	1141	925.51	167	11.789
ENSRNOT00000020383.5	1478	1262.51	2	0.103499
ENSRNOT00000008608.4	348	140.158	396	184.595
ENSRNOT00000023579.4	571	357.105	98	17.9297
ENSRNOT00000032663.2	1177	961.51	0	0
ENSRNOT00000010318.7	1836	1620.51	694	27.9801
ENSRNOT00000081051.1	1896	1680.51	0	0
ENSRNOT00000006964.5	1586	1370.51	0	0
ENSRNOT00000038439.4	1521	1305.51	123	6.15555
ENSRNOT00000024336.7	3270	3054.51	427	9.13331
ENSRNOT00000046013.4	3027	2811.51	0	0
ENSRNOT00000038312.5	753	538.432	0	0
ENSRNOT00000040978.4	1815	1599.51	0	0
ENSRNOT00000086117.1	1541	1325.51	0	0
ENSRNOT00000033984.5	2466	2250.51	105	3.04825
ENSRNOT00000091375.1	2498	2282.51	0	0
ENSRNOT00000087559.1	345	137.522	0	0
ENSRNOT00000012912.2	951	735.615	0	0
ENSRNOT00000048225.1	333	126.935	0	0
ENSRNOT00000016067.4	2111	1895.51	169.674	5.84833
ENSRNOT00000071020.2	2110	1894.51	205.848	7.09891
ENSRNOT00000072373.3	3144	2928.51	135.152	3.01521
ENSRNOT00000075623.2	2193	1977.51	0	0
ENSRNOT00000057826.2	984	768.615	170	14.4505
ENSRNOT00000027193.7	1708	1492.51	1	0.0437748
ENSRNOT00000012088.7	1432	1216.51	0	0
ENSRNOT00000013152.4	4181	3965.51	185	3.048
ENSRNOT00000079558.1	951	735.615	0	0
ENSRNOT00000085007.1	303	102.474	0	0
ENSRNOT00000002502.7	2403	2187.51	202.758	6.05577
ENSRNOT00000086813.1	4578	4362.51	150.477	2.2536
ENSRNOT00000065366.2	1502	1286.51	2	0.101568
ENSRNOT00000088918.1	402	190.507	0	0
ENSRNOT00000039874.5	933	717.715	0	0
ENSRNOT00000047852.1	927	711.715	0	0
ENSRNOT00000020225.5	2029	1813.51	21	0.756556
ENSRNOT00000079240.1	2016	1800.51	0	0
ENSRNOT00000045721.4	2035	1819.51	93	3.33941
ENSRNOT00000034284.5	2893	2677.51	320	7.80837
ENSRNOT00000068611.3	2376	2160.51	0	0
ENSRNOT00000042276.3	2103	1887.51	0	0
ENSRNOT00000052029.4	2091	1875.51	3	0.104507
ENSRNOT00000073915.2	1021	805.51	1006	81.596
ENSRNOT00000092196.1	4377	4161.51	2	0.0313994
ENSRNOT00000008898.5	1753	1537.51	1	0.0424936
ENSRNOT00000025309.5	2809	2593.51	88.5049	2.22957
ENSRNOT00000016491.4	2537	2321.51	555.448	15.632
ENSRNOT00000091982.1	2945	2729.51	114.552	2.74196
ENSRNOT00000073049.2	1962	1746.51	46.7002	1.74698
ENSRNOT00000078820.1	1665	1449.51	261.817	11.801
ENSRNOT00000072855.2	1263	1047.51	0	0
ENSRNOT00000074718.3	2465	2249.51	3221.18	93.5555
ENSRNOT00000017651.3	2182	1966.51	0	0
ENSRNOT00000017958.2	960	744.615	0	0
ENSRNOT00000016494.7	2942	2726.51	587	14.0661
ENSRNOT00000022017.6	1640	1424.51	159	7.29245
ENSRNOT00000091927.1	1281	1065.51	971.07	59.5435
ENSRNOT00000088469.1	960	744.615	525.93	46.1464
ENSRNOT00000045922.2	1919	1703.51	1	0.0383528
ENSRNOT00000031175.4	766	551.432	93	11.0188
ENSRNOT00000079593.1	809	594.194	0	0
ENSRNOT00000003705.6	504	290.572	3	0.674542
ENSRNOT00000075456.1	438	225.495	0	0
ENSRNOT00000043714.4	2973	2757.51	83	1.96654
ENSRNOT00000016654.4	1893	1677.51	18	0.70105
ENSRNOT00000005042.5	1263	1047.51	141	8.79433
ENSRNOT00000085959.1	1994	1778.51	12	0.440825
ENSRNOT00000012604.4	2388	2172.51	355	10.676
ENSRNOT00000040255.5	8832	8616.51	51.7776	0.392602
ENSRNOT00000064025.3	9756	9540.51	378.991	2.59537
ENSRNOT00000041130.5	9711	9495.51	0	0
ENSRNOT00000043646.4	9639	9423.51	688.962	4.77666
ENSRNOT00000082723.1	7725	7509.51	584.27	5.08327
ENSRNOT00000016129.5	1478	1262.51	504	26.0818
ENSRNOT00000013771.6	1294	1078.51	72	4.36164
ENSRNOT00000081759.1	942	726.715	0	0
ENSRNOT00000057891.1	411	199.102	0	0
ENSRNOT00000029238.5	834	618.987	45	4.74977
ENSRNOT00000005492.8	2454	2238.51	16	0.466985
ENSRNOT00000051252.4	2017	1801.51	0	0
ENSRNOT00000088209.1	2133	1917.51	0	0
ENSRNOT00000083686.1	1515	1299.51	0	0
ENSRNOT00000039997.4	604	389.979	366	61.3171
ENSRNOT00000006708.4	1781	1565.51	223	9.30659
ENSRNOT00000034477.6	2268	2052.51	173.734	5.5302
ENSRNOT00000083157.1	1164	948.51	149.266	10.2816
ENSRNOT00000007855.6	2993	2777.51	0	0
ENSRNOT00000081679.1	2402	2186.51	0	0
ENSRNOT00000043486.2	381	170.577	0	0
ENSRNOT00000047702.1	933	717.715	0	0
ENSRNOT00000017110.4	1734	1518.51	205	8.82019
ENSRNOT00000091053.1	1554	1338.51	0	0
ENSRNOT00000066520.3	1344	1128.51	12	0.694732
ENSRNOT00000079764.1	741	526.469	0	0
ENSRNOT00000014388.7	4196	3980.51	9	0.147722
ENSRNOT00000052063.5	4932	4716.51	192	2.65964
ENSRNOT00000079981.1	3424	3208.51	78.4785	1.59804
ENSRNOT00000079524.1	3261	3045.51	125.821	2.69919
ENSRNOT00000085650.1	3042	2826.51	27.7007	0.640297
ENSRNOT00000080930.1	1593	1377.51	22	1.04345
ENSRNOT00000022818.4	1670	1454.51	0	0
ENSRNOT00000023661.5	3263	3047.51	134	2.87277
ENSRNOT00000066048.3	3148	2932.51	0	0
ENSRNOT00000072739.1	825	610.03	3	0.321301
ENSRNOT00000030102.2	2223	2007.51	0.994797	0.0323757
ENSRNOT00000077117.1	3101	2885.51	23.0052	0.520889
ENSRNOT00000038397.5	2095	1879.51	0	0
ENSRNOT00000023319.4	3068	2852.51	1	0.0229042
ENSRNOT00000036657.5	690	475.537	0	0
ENSRNOT00000023935.5	809	594.194	2444	268.729
ENSRNOT00000060871.4	9807	9591.51	1451.93	9.8901
ENSRNOT00000051512.5	9609	9393.51	36.6126	0.254651
ENSRNOT00000044972.6	9767	9551.51	0	0
ENSRNOT00000068065.1	993	777.51	17	1.42851
ENSRNOT00000017226.6	2263	2047.51	296	9.44512
ENSRNOT00000012463.5	4339	4123.51	0	0
ENSRNOT00000092125.1	3851	3635.51	0	0
ENSRNOT00000020002.5	3275	3059.51	0	0
ENSRNOT00000051473.5	2235	2019.51	16	0.517625
ENSRNOT00000084601.1	2803	2587.51	16030	404.756
ENSRNOT00000022706.7	1782	1566.51	491.998	20.5197
ENSRNOT00000010264.6	4115	3899.51	368	6.16566
ENSRNOT00000025489.6	852	636.944	0	0
ENSRNOT00000011307.5	1586	1370.51	379	18.0675
ENSRNOT00000086502.1	651	436.725	0	0
ENSRNOT00000001817.7	1682	1466.51	194.74	8.67584
ENSRNOT00000065314.2	1313	1097.51	29.2602	1.74185
ENSRNOT00000021549.5	5336	5120.51	236	3.01121
ENSRNOT00000073962.2	2229	2013.51	0	0
ENSRNOT00000005346.4	1667	1451.51	168	7.5619
ENSRNOT00000071976.1	879	663.856	0	0
ENSRNOT00000013829.5	2142	1926.51	335.369	11.3735
ENSRNOT00000049969.4	357	148.295	0	0
ENSRNOT00000020753.7	2295	2079.51	37	1.16247
ENSRNOT00000068299.1	4149	3933.51	48	0.797265
ENSRNOT00000026378.4	4007	3791.51	15445	266.144
ENSRNOT00000011292.2	2641	2425.51	1496	40.2968
ENSRNOT00000027346.2	4396	4180.51	4	0.0625133
ENSRNOT00000051966.1	927	711.715	0	0
ENSRNOT00000046001.3	939	723.715	0	0
ENSRNOT00000064696.2	4085	3869.51	58	0.979295
ENSRNOT00000017889.7	4973	4757.51	31	0.42572
ENSRNOT00000013228.4	2538	2322.51	155	4.36029
ENSRNOT00000077502.1	18521	18305.5	864.731	3.08632
ENSRNOT00000083354.1	1583	1367.51	78.4005	3.74567
ENSRNOT00000089544.1	990	774.563	0	0
ENSRNOT00000044628.2	4387	4171.51	3.6264	0.0567968
ENSRNOT00000017820.6	2225	2009.51	0	0
ENSRNOT00000077165.1	3520	3304.51	2.02358	0.0400088
ENSRNOT00000013871.6	1888	1672.51	55	2.1485
ENSRNOT00000039294.4	393	181.919	0	0
ENSRNOT00000080799.1	2096	1880.51	0	0
ENSRNOT00000087669.1	2420	2204.51	0	0
ENSRNOT00000087957.1	2795	2579.51	0	0
ENSRNOT00000080820.1	2098	1882.51	0	0
ENSRNOT00000067751.2	3382	3166.51	1213	25.0277
ENSRNOT00000014134.3	889	673.81	0	0
ENSRNOT00000012597.6	1496	1280.51	67.9839	3.46869
ENSRNOT00000022348.6	510	296.512	1312.34	289.166
ENSRNOT00000085087.1	2538	2322.51	0	0
ENSRNOT00000064207.3	2353	2137.51	0	0
ENSRNOT00000055319.4	1931	1715.51	5	0.190423
ENSRNOT00000044626.3	4259	4043.51	330	5.33208
ENSRNOT00000065721.2	4436	4220.51	101	1.5635
ENSRNOT00000074676.2	4122	3906.51	103	1.72262
ENSRNOT00000074209.2	4517	4301.51	1.00608	0.0152811
ENSRNOT00000027756.6	1359	1143.51	1459	83.3599
ENSRNOT00000042558.2	879	663.856	36	3.54299
ENSRNOT00000085918.1	672	457.663	0	0
ENSRNOT00000067907.2	3223	3007.51	75	1.62928
ENSRNOT00000010512.6	1286	1070.51	515	31.431
ENSRNOT00000038556.4	2801	2585.51	15	0.379041
ENSRNOT00000014970.7	1602	1386.51	0	0
ENSRNOT00000037902.6	2582	2366.51	4761.58	131.457
ENSRNOT00000080950.1	1755	1539.51	350.422	14.8713
ENSRNOT00000077360.1	1094	878.51	79.4257	5.90685
ENSRNOT00000066549.3	936	720.715	4.57432	0.414672
ENSRNOT00000023543.5	4724	4508.51	87	1.26075
ENSRNOT00000030148.5	978	762.615	1.00883	0.086428
ENSRNOT00000081508.1	930	714.715	0	0
ENSRNOT00000073194.1	960	744.615	0	0
ENSRNOT00000086252.1	300	100.222	0	0
ENSRNOT00000032481.5	1579	1363.51	145	6.94787
ENSRNOT00000015108.8	2259	2043.51	216.722	6.92895
ENSRNOT00000017008.5	2098	1882.51	0	0
ENSRNOT00000029651.1	1575	1359.51	0	0
ENSRNOT00000051304.3	918	702.715	0	0
ENSRNOT00000017833.5	1219	1003.51	916	59.637
ENSRNOT00000010975.5	1436	1220.51	0	0
ENSRNOT00000087076.1	3995	3779.51	6476.96	111.964
ENSRNOT00000055238.4	3974	3758.51	420.036	7.3015
ENSRNOT00000088024.1	635	420.783	0	0
ENSRNOT00000087672.1	507	293.532	0	0
ENSRNOT00000016464.6	1798	1582.51	61	2.5184
ENSRNOT00000013585.4	1242	1026.51	115	7.31942
ENSRNOT00000015466.5	1932	1716.51	25.1085	0.955686
ENSRNOT00000015420.5	2569	2353.51	194.053	5.38698
ENSRNOT00000088049.1	2052	1836.51	11.8387	0.421165
ENSRNOT00000077436.1	1059	843.51	0	0
ENSRNOT00000022130.4	1212	996.51	3	0.19669
ENSRNOT00000000432.2	450	237.21	8	2.20342
ENSRNOT00000056601.2	966	750.615	0	0
ENSRNOT00000041946.2	1671	1455.51	0	0
ENSRNOT00000077662.1	2264	2048.51	0	0
ENSRNOT00000001540.5	2691	2475.51	0	0
ENSRNOT00000010320.6	5195	4979.51	161.717	2.12182
ENSRNOT00000087334.1	2667	2451.51	25.8766	0.689629
ENSRNOT00000087398.1	4204	3988.51	67.4068	1.10417
ENSRNOT00000080421.1	972	756.615	465.074	40.1596
ENSRNOT00000014756.7	708	493.537	0	0
ENSRNOT00000081610.1	2015	1799.51	3.66126	0.132928
ENSRNOT00000024751.6	1032	816.51	5.33874	0.427188
ENSRNOT00000010229.6	4081	3865.51	326.759	5.52284
ENSRNOT00000030532.3	2235	2019.51	34	1.09995
ENSRNOT00000006618.7	5144	4928.51	87	1.15331
ENSRNOT00000066161.4	402	190.507	0	0
ENSRNOT00000057061.3	375	165.045	0	0
ENSRNOT00000028709.7	4538	4322.51	288.727	4.36409
ENSRNOT00000077325.1	4399	4183.51	0	0
ENSRNOT00000090848.1	3256	3040.51	0	0
ENSRNOT00000005353.7	3384	3168.51	0	0
ENSRNOT00000058204.2	976	760.615	495	42.5189
ENSRNOT00000087007.1	4004	3788.51	0	0
ENSRNOT00000089504.1	3685	3469.51	0	0
ENSRNOT00000083713.1	3297	3081.51	0	0
ENSRNOT00000009008.5	2497	2281.51	127	3.63683
ENSRNOT00000021227.6	1419	1203.51	135	7.32868
ENSRNOT00000086505.1	1542	1326.51	0	0
ENSRNOT00000009111.5	1561	1345.51	0	0
ENSRNOT00000080828.1	7592	7376.51	593	5.25225
ENSRNOT00000020637.6	1800	1584.51	0	0
ENSRNOT00000019560.7	4489	4273.51	168	2.56842
ENSRNOT00000054686.2	4108	3892.51	0	0
ENSRNOT00000059530.4	1323	1107.51	2	0.117984
ENSRNOT00000080068.1	2176	1960.51	3	0.0999756
ENSRNOT00000077767.1	9111	8895.51	543	3.98814
ENSRNOT00000071566.2	342	134.87	0	0
ENSRNOT00000004808.7	2145	1929.51	1360	46.0504
ENSRNOT00000044613.4	4686	4470.51	1173	17.1428
ENSRNOT00000082945.1	2118	1902.51	369.19	12.6784
ENSRNOT00000056170.2	3893	3677.51	185.81	3.30109
ENSRNOT00000047198.3	2568	2352.51	1	0.0277722
ENSRNOT00000002987.4	1776	1560.51	160.331	6.71262
ENSRNOT00000001476.5	1868	1652.51	599.746	23.7118
ENSRNOT00000001899.5	3059	2843.51	30	0.6893
ENSRNOT00000022790.8	3663	3447.51	0	0
ENSRNOT00000010602.7	1423	1207.51	484	26.1876
ENSRNOT00000088553.1	1341	1125.51	0	0
ENSRNOT00000010243.5	1281	1065.51	7	0.429222
ENSRNOT00000045699.4	5562	5346.51	8160.19	99.7176
ENSRNOT00000043971.6	4533	4317.51	296.806	4.49139
ENSRNOT00000075365.2	2485	2269.51	1545	44.4773
ENSRNOT00000029602.5	2781	2565.51	0	0
ENSRNOT00000072069.1	1355	1139.51	0	0
ENSRNOT00000038383.5	3521	3305.51	59	1.16615
ENSRNOT00000081281.1	2337	2121.51	0	0
ENSRNOT00000003625.7	2577	2361.51	0	0
ENSRNOT00000073871.2	2122	1906.51	271.422	9.3014
ENSRNOT00000078266.1	807	592.194	0	0
ENSRNOT00000071804.3	1101	885.51	445.578	32.8754
ENSRNOT00000018620.4	2040	1824.51	268	9.59688
ENSRNOT00000042366.3	1535	1319.51	44.0441	2.1808
ENSRNOT00000012676.4	3565	3349.51	12	0.234068
ENSRNOT00000086669.1	2283	2067.51	0	0
ENSRNOT00000054812.4	2061	1845.51	0	0
ENSRNOT00000065376.2	1888	1672.51	0	0
ENSRNOT00000082482.1	1476	1260.51	0	0
ENSRNOT00000031530.7	2643	2427.51	100	2.69141
ENSRNOT00000075283.1	2694	2478.51	2.58704e-07	6.81954e-09
ENSRNOT00000003986.5	1236	1020.51	9	0.576192
ENSRNOT00000041612.1	942	726.715	0	0
ENSRNOT00000030934.6	1774	1558.51	22	0.922263
ENSRNOT00000040229.3	1656	1440.51	165	7.48358
ENSRNOT00000002194.7	509	295.512	496	109.66
ENSRNOT00000027150.3	1072	856.51	994	75.8221
ENSRNOT00000088707.1	4122	3906.51	3	0.0501734
ENSRNOT00000089209.1	792	577.354	5.72621e-06	6.47987e-07
ENSRNOT00000072155.1	936	720.715	38.0472	3.44906
ENSRNOT00000005794.6	381	170.577	0	0
ENSRNOT00000009077.7	4781	4565.51	12	0.171725
ENSRNOT00000081471.1	2350	2134.51	3.83905	0.117508
ENSRNOT00000021532.4	1794	1578.51	18.161	0.75168
ENSRNOT00000019930.5	2072	1856.51	31	1.09095
ENSRNOT00000020175.8	1368	1152.51	19	1.07709
ENSRNOT00000074353.2	168	22.9279	52	148.177
ENSRNOT00000028703.5	3417	3201.51	483	9.85675
ENSRNOT00000004173.4	1478	1262.51	69	3.57072
ENSRNOT00000039275.3	1773	1557.51	33	1.38428
ENSRNOT00000013701.3	1277	1061.51	0	0
ENSRNOT00000074389.2	2995	2779.51	245.993	5.78225
ENSRNOT00000025815.3	1818	1602.51	107	4.36239
ENSRNOT00000046271.3	924	708.715	0	0
ENSRNOT00000017692.5	1603	1387.51	1334	62.8147
ENSRNOT00000009545.6	4483	4267.51	4	0.0612389
ENSRNOT00000032726.5	1242	1026.51	0	0
ENSRNOT00000020123.4	3681	3465.51	5797.56	109.3
ENSRNOT00000060387.2	1100	884.51	0	0
ENSRNOT00000008938.6	6557	6341.51	298.551	3.07587
ENSRNOT00000057802.5	1677	1461.51	0.0308293	0.00137817
ENSRNOT00000040060.6	1668	1452.51	10.9692	0.493397
ENSRNOT00000067049.3	714	499.469	0	0
ENSRNOT00000052387.4	705	490.537	0	0
ENSRNOT00000073352.2	201	35.4348	0	0
ENSRNOT00000035280.5	7024	6808.51	1352	12.9738
ENSRNOT00000027505.6	5362	5146.51	1665	21.137
ENSRNOT00000012285.6	414	202.005	0	0
ENSRNOT00000060114.1	318	114.473	0	0
ENSRNOT00000050701.3	1614	1398.51	399	18.6401
ENSRNOT00000027662.7	774	559.432	208	24.2917
ENSRNOT00000087412.1	1053	837.51	0	0
ENSRNOT00000026032.6	3455	3239.51	3.65751e-05	7.37645e-07
ENSRNOT00000057673.3	3827	3611.51	421.94	7.63314
ENSRNOT00000050005.3	3637	3421.51	393.06	7.50555
ENSRNOT00000077868.1	1101	885.51	0	0
ENSRNOT00000066250.3	1213	997.51	24.7279	1.61961
ENSRNOT00000065294.2	1298	1082.51	26.2721	1.58564
ENSRNOT00000005981.4	1077	861.51	13	0.985882
ENSRNOT00000022395.5	1583	1367.51	0	0
ENSRNOT00000075148.2	1717	1501.51	88.0632	3.83185
ENSRNOT00000049411.5	3097	2881.51	61	1.38309
ENSRNOT00000029223.6	5661	5445.51	161.428	1.93679
ENSRNOT00000006783.5	3373	3157.51	34	0.703519
ENSRNOT00000019660.7	1347	1131.51	0	0
ENSRNOT00000062080.3	777	562.394	0	0
ENSRNOT00000002500.7	794	579.354	120	13.5325
ENSRNOT00000042699.4	1420	1204.51	0	0
ENSRNOT00000026704.6	1005	789.51	484	40.0525
ENSRNOT00000022552.7	1262	1046.51	57	3.55855
ENSRNOT00000078190.1	1888	1672.51	0	0
ENSRNOT00000010546.7	2160	1944.51	65	2.18396
ENSRNOT00000010103.6	2799	2583.51	108	2.73121
ENSRNOT00000007851.5	1909	1693.51	0	0
ENSRNOT00000087526.1	1074	858.51	0	0
ENSRNOT00000016454.5	1284	1068.51	10	0.611453
ENSRNOT00000081195.1	3266	3050.51	1101	23.5807
ENSRNOT00000011930.6	1975	1759.51	0	0
ENSRNOT00000037133.5	3544	3328.51	234.719	4.60722
ENSRNOT00000087122.1	2211	1995.51	560.281	18.344
ENSRNOT00000036823.2	1628	1412.51	0	0
ENSRNOT00000067490.3	3493	3277.51	226.502	4.51512
ENSRNOT00000023659.6	2719	2503.51	147	3.83627
ENSRNOT00000016521.7	1534	1318.51	10	0.495517
ENSRNOT00000016414.2	1734	1518.51	31.0432	1.33564
ENSRNOT00000012371.4	845	629.987	0	0
ENSRNOT00000059448.3	1017	801.51	0	0
ENSRNOT00000082419.1	1667	1451.51	469.002	21.1104
ENSRNOT00000073694.1	384	173.374	0	0
ENSRNOT00000005204.4	841	625.987	55	5.74035
ENSRNOT00000077577.1	1645	1429.51	0	0
ENSRNOT00000006366.7	1783	1567.51	346	14.4214
ENSRNOT00000031786.5	3180	2964.51	466	10.2701
ENSRNOT00000087679.1	945	729.666	0	0
ENSRNOT00000022346.3	2927	2711.51	0	0
ENSRNOT00000089941.1	1691	1475.51	0	0
ENSRNOT00000028733.4	252	64.9445	0	0
ENSRNOT00000020152.3	2925	2709.51	239.835	5.78314
ENSRNOT00000011019.3	1163	947.51	16	1.10326
ENSRNOT00000084390.1	5862	5646.51	161.05	1.86347
ENSRNOT00000080945.1	5056	4840.51	1929.27	26.0401
ENSRNOT00000022370.6	3131	2915.51	62	1.38937
ENSRNOT00000026114.3	708	493.537	44	5.82472
ENSRNOT00000018246.7	2373	2157.51	62	1.8775
ENSRNOT00000031871.5	1930	1714.51	272	10.365
ENSRNOT00000071109.3	1571	1355.51	0	0
ENSRNOT00000048677.4	2134	1918.51	0	0
ENSRNOT00000058315.5	2679	2463.51	110.445	2.92909
ENSRNOT00000091652.1	1839	1623.51	0	0
ENSRNOT00000010482.7	1722	1506.51	8.82017	0.382514
ENSRNOT00000079769.1	2108	1892.51	133.735	4.61687
ENSRNOT00000006883.6	837	621.987	49	5.14702
ENSRNOT00000081026.1	6031	5815.51	170.89	1.91987
ENSRNOT00000000248.2	1683	1467.51	6.10965	0.272005
ENSRNOT00000088172.1	2312	2096.51	0	0
ENSRNOT00000046288.4	3093	2877.51	17	0.385988
ENSRNOT00000081705.1	1304	1088.51	0	0
ENSRNOT00000086214.1	1353	1137.51	13	0.746672
ENSRNOT00000029848.3	2526	2310.51	4	0.113108
ENSRNOT00000040091.4	803	588.194	7	0.777533
ENSRNOT00000019311.5	837	621.987	0	0
ENSRNOT00000092211.1	887	671.856	0	0
ENSRNOT00000049512.5	1586	1370.51	0	0
ENSRNOT00000075165.2	2060	1844.51	113	4.00257
ENSRNOT00000002807.3	2408	2192.51	0	0
ENSRNOT00000026395.3	2183	1967.51	8	0.265653
ENSRNOT00000016484.2	939	723.715	0	0
ENSRNOT00000006886.6	2689	2473.51	291	7.68636
ENSRNOT00000003080.4	1049	833.51	0	0
ENSRNOT00000016997.7	3354	3138.51	26	0.541242
ENSRNOT00000072577.1	933	717.715	0	0
ENSRNOT00000018177.5	1587	1371.51	0	0
ENSRNOT00000039754.6	1002	786.51	0	0
ENSRNOT00000005461.5	2445	2229.51	0	0
ENSRNOT00000078914.1	1563	1347.51	330.221	16.0108
ENSRNOT00000016240.7	3655	3439.51	199	3.78006
ENSRNOT00000085012.1	3354	3138.51	162	3.37235
ENSRNOT00000087737.1	1641	1425.51	0	0
ENSRNOT00000016702.2	981	765.615	0	0
ENSRNOT00000091475.1	711	496.503	0	0
ENSRNOT00000082885.1	411	199.102	40	13.1258
ENSRNOT00000065156.3	390	179.069	0	0
ENSRNOT00000081766.1	1467	1251.51	81.2038	4.2392
ENSRNOT00000089436.1	393	181.919	36.766	13.2041
ENSRNOT00000013088.5	5027	4811.51	4187	56.8543
ENSRNOT00000077607.1	936	720.715	0	0
ENSRNOT00000046129.4	381	170.577	14	5.36227
ENSRNOT00000017613.6	9777	9561.51	927.075	6.33476
ENSRNOT00000015383.6	2965	2749.51	417	9.90883
ENSRNOT00000085840.1	300	100.222	0	0
ENSRNOT00000072685.3	2967	2751.51	490	11.635
ENSRNOT00000047434.3	1342	1126.51	0	0
ENSRNOT00000086223.1	1167	951.51	0	0
ENSRNOT00000016976.7	1117	901.51	2	0.144944
ENSRNOT00000023293.2	939	723.715	0	0
ENSRNOT00000006087.2	4158	3942.51	30	0.497153
ENSRNOT00000046196.2	924	708.715	0	0
ENSRNOT00000075356.1	900	684.81	0	0
ENSRNOT00000009650.6	1318	1102.51	0	0
ENSRNOT00000085822.1	1321	1105.51	0	0
ENSRNOT00000078264.1	1506	1290.51	0	0
ENSRNOT00000005753.5	3005	2789.51	96	2.24846
ENSRNOT00000056735.3	10610	10394.5	932.851	5.8634
ENSRNOT00000084214.1	9690	9474.51	80.1494	0.552695
ENSRNOT00000002407.5	4787	4571.51	1256	17.9503
ENSRNOT00000045223.5	5434	5218.51	166	2.07828
ENSRNOT00000071859.1	945	729.666	0	0
ENSRNOT00000017048.3	2847	2631.51	0	0
ENSRNOT00000085995.1	2330	2114.51	186.561	5.76439
ENSRNOT00000045314.3	2169	1953.51	511.439	17.1049
ENSRNOT00000085849.1	1920	1704.51	0	0
ENSRNOT00000061693.4	4755	4539.51	610	8.77935
ENSRNOT00000063869.1	1285	1069.51	5	0.305441
ENSRNOT00000026177.7	738	523.469	26	3.24507
ENSRNOT00000020527.4	2223	2007.51	65	2.11542
ENSRNOT00000022336.8	2067	1851.51	12	0.423445
ENSRNOT00000077462.1	1303	1087.51	1	0.060077
ENSRNOT00000028644.6	1435	1219.51	0	0
ENSRNOT00000079631.1	1251	1035.51	0	0
ENSRNOT00000010561.4	4075	3859.51	52	0.880264
ENSRNOT00000078390.1	3597	3381.51	167	3.22662
ENSRNOT00000008700.5	933	717.715	0	0
ENSRNOT00000081569.1	342	134.87	0	0
ENSRNOT00000077826.1	2604	2388.51	66	1.80534
ENSRNOT00000027518.5	1448	1232.51	7	0.371064
ENSRNOT00000027593.6	879	663.856	0	0
ENSRNOT00000010636.6	5411	5195.51	301	3.78512
ENSRNOT00000011869.6	2526	2310.51	7.75255	0.219219
ENSRNOT00000003240.6	1737	1521.51	15	0.644107
ENSRNOT00000006720.4	1333	1117.51	0.173789	0.0101605
ENSRNOT00000084437.1	4184	3968.51	3724.27	61.3134
ENSRNOT00000032792.5	2757	2541.51	2894.73	74.4146
ENSRNOT00000009898.6	2514	2298.51	19.7593	0.561652
ENSRNOT00000018442.5	3434	3218.51	137	2.78104
ENSRNOT00000029053.5	1537	1321.51	0	0
ENSRNOT00000030400.2	2126	1910.51	1	0.0341973
ENSRNOT00000072684.2	1920	1704.51	3	0.114991
ENSRNOT00000045224.6	5001	4785.51	970	13.243
ENSRNOT00000065246.2	3676	3460.51	0	0
ENSRNOT00000077477.1	3572	3356.51	0	0
ENSRNOT00000044151.3	318	114.473	0	0
ENSRNOT00000081140.1	1375	1159.51	41.4922	2.33794
ENSRNOT00000080203.1	1262	1046.51	7.45708e-05	4.65551e-06
ENSRNOT00000035813.2	960	744.615	0	0
ENSRNOT00000086193.1	1446	1230.51	0	0
ENSRNOT00000065584.3	1305	1089.51	0	0
ENSRNOT00000048400.4	336	129.623	0	0
ENSRNOT00000028323.6	518	304.47	0	0
ENSRNOT00000086276.1	4688	4472.51	278.581	4.06951
ENSRNOT00000081434.1	4565	4349.51	258.419	3.88173
ENSRNOT00000085865.1	1290	1074.51	84.6205	5.14526
ENSRNOT00000091297.1	3408	3192.51	1.30721	0.0267519
ENSRNOT00000020940.5	3454	3238.51	0	0
ENSRNOT00000064128.3	3708	3492.51	0	0
ENSRNOT00000037901.6	7613	7397.51	168	1.48377
ENSRNOT00000042058.5	2996	2780.51	24	0.563934
ENSRNOT00000070821.1	1618	1402.51	0	0
ENSRNOT00000082108.1	2830	2614.51	12.6619	0.31641
ENSRNOT00000083983.1	4507	4291.51	194.324	2.95841
ENSRNOT00000035404.5	2977	2761.51	2	0.0473179
ENSRNOT00000064667.1	2849	2633.51	42	1.04197
ENSRNOT00000001669.4	948	732.666	15	1.3376
ENSRNOT00000052302.4	1405	1189.51	2	0.109851
ENSRNOT00000077725.1	1729	1513.51	0	0
ENSRNOT00000034845.5	1747	1531.51	0	0
ENSRNOT00000087866.1	2590	2374.51	210	5.77813
ENSRNOT00000017714.4	2628	2412.51	5.05666e-07	1.36942e-08
ENSRNOT00000045096.2	666	451.694	43	6.21965
ENSRNOT00000066351.2	465	251.994	0	0
ENSRNOT00000089943.1	747	532.469	0	0
ENSRNOT00000036012.5	1263	1047.51	0	0
ENSRNOT00000091669.1	1480	1264.51	0	0
ENSRNOT00000013354.6	1640	1424.51	63	2.88946
ENSRNOT00000087230.1	2203	1987.51	0	0
ENSRNOT00000064905.1	4333	4117.51	46.1357	0.732056
ENSRNOT00000072031.1	1204	988.51	31.0467	2.05199
ENSRNOT00000027745.6	2699	2483.51	0	0
ENSRNOT00000043672.4	2181	1965.51	1	0.0332404
ENSRNOT00000088857.1	264	73.2961	0	0
ENSRNOT00000050651.1	939	723.715	0	0
ENSRNOT00000057960.1	465	251.994	0	0
ENSRNOT00000018890.7	1519	1303.51	5	0.250609
ENSRNOT00000082904.1	8412	8196.51	7.00501	0.0558369
ENSRNOT00000015223.2	4945	4729.51	1.3654e-05	1.88619e-07
ENSRNOT00000035463.5	2963	2747.51	0	0
ENSRNOT00000043157.2	1125	909.51	0	0
ENSRNOT00000052009.4	1266	1050.51	0	0
ENSRNOT00000036666.5	3789	3573.51	195	3.56518
ENSRNOT00000041552.3	1917	1701.51	0	0
ENSRNOT00000040545.4	399	187.625	0	0
ENSRNOT00000021357.6	2468	2252.51	0	0
ENSRNOT00000075526.1	297	97.8776	0	0
ENSRNOT00000065105.1	699	484.537	353	47.5981
ENSRNOT00000042386.3	1890	1674.51	31.6279	1.23403
ENSRNOT00000078023.1	1440	1224.51	6	0.320133
ENSRNOT00000090366.1	6353	6137.51	459.035	4.88647
ENSRNOT00000088169.1	2177	1961.51	1.96472	0.0654413
ENSRNOT00000090018.1	933	717.715	0	0
ENSRNOT00000035758.5	4661	4445.51	2	0.0293934
ENSRNOT00000043710.1	936	720.715	0	0
ENSRNOT00000036625.5	542	328.34	1	0.198984
ENSRNOT00000064511.2	294	95.528	0	0
ENSRNOT00000043752.4	869	653.856	63	6.29506
ENSRNOT00000026870.6	1446	1230.51	10.1672	0.539831
ENSRNOT00000079989.1	1509	1293.51	324.833	16.4071
ENSRNOT00000064900.3	1860	1644.51	405	16.0902
ENSRNOT00000052379.4	240	57.2311	0	0
ENSRNOT00000037509.5	6567	6351.51	242.642	2.49592
ENSRNOT00000004723.3	1563	1347.51	53	2.56972
ENSRNOT00000018942.4	2465	2249.51	58	1.68454
ENSRNOT00000091464.1	1336	1120.51	177.451	10.3467
ENSRNOT00000017472.7	900	684.81	242.549	23.1405
ENSRNOT00000035084.6	4397	4181.51	187	2.9218
ENSRNOT00000078380.1	135	26.7659	0	0
ENSRNOT00000041508.4	1122	906.51	67.5925	4.87155
ENSRNOT00000074262.1	1605	1389.51	5	0.235099
ENSRNOT00000023890.7	4204	3988.51	489.96	8.02586
ENSRNOT00000088624.1	2883	2667.51	159.04	3.89532
ENSRNOT00000083363.1	2631	2415.51	0	0
ENSRNOT00000087452.1	699	484.537	181	24.4058
ENSRNOT00000025615.7	922	706.715	112	10.3542
ENSRNOT00000045275.5	2522	2306.51	10	0.283261
ENSRNOT00000042432.6	2471	2255.51	0	0
ENSRNOT00000074801.3	1671	1455.51	5	0.224438
ENSRNOT00000074869.1	312	109.608	0	0
ENSRNOT00000031951.4	1611	1395.51	1	0.0468176
ENSRNOT00000023645.5	3447	3231.51	4788	96.8033
ENSRNOT00000018300.5	1755	1539.51	181	7.68135
ENSRNOT00000082141.1	4808	4592.51	32	0.455241
ENSRNOT00000066975.1	2442	2226.51	0	0
ENSRNOT00000086919.1	1183	967.51	0	0
ENSRNOT00000025254.5	1204	988.51	0	0
ENSRNOT00000004948.5	1462	1246.51	114	5.97518
ENSRNOT00000023712.5	3819	3603.51	283	5.131
ENSRNOT00000005190.4	654	439.725	61	9.06339
ENSRNOT00000085661.1	1655	1439.51	0	0
ENSRNOT00000056694.4	1868	1652.51	0	0
ENSRNOT00000056693.3	1479	1263.51	0	0
ENSRNOT00000056692.4	1701	1485.51	0	0
ENSRNOT00000081447.1	1401	1185.51	0	0
ENSRNOT00000059520.3	150	20.238	0	0
ENSRNOT00000058819.1	456	243.062	0	0
ENSRNOT00000017339.7	5876	5660.51	3	0.0346264
ENSRNOT00000082869.1	2651	2435.51	749	20.0925
ENSRNOT00000086245.1	2091	1875.51	0	0
ENSRNOT00000048997.2	294	95.528	0	0
ENSRNOT00000068082.1	7183	6967.51	641	6.01066
ENSRNOT00000033998.4	3687	3471.51	118	2.22078
ENSRNOT00000010296.5	2349	2133.51	7	0.214361
ENSRNOT00000070832.1	3150	2934.51	197	4.38604
ENSRNOT00000049513.3	936	720.715	0	0
ENSRNOT00000073400.2	828	613.03	0	0
ENSRNOT00000014664.7	3711	3495.51	86	1.60742
ENSRNOT00000022107.3	2857	2641.51	149.337	3.69367
ENSRNOT00000089251.1	2002	1786.51	441.663	16.152
ENSRNOT00000077384.1	942	726.715	0	0
ENSRNOT00000078174.1	438	225.495	0	0
ENSRNOT00000064910.2	4100	3884.51	6175	103.859
ENSRNOT00000042714.3	1938	1722.51	67	2.54129
ENSRNOT00000008414.5	2858	2642.51	124	3.06582
ENSRNOT00000009207.5	607	392.979	48	7.98019
ENSRNOT00000005919.5	2568	2352.51	188.833	5.24431
ENSRNOT00000040386.3	369	159.351	0	0
ENSRNOT00000026702.6	1602	1386.51	0	0
ENSRNOT00000075270.1	2622	2406.51	146	3.96376
ENSRNOT00000000167.5	1648	1432.51	1	0.0456083
ENSRNOT00000081996.1	351	142.808	0	0
ENSRNOT00000073285.1	945	729.666	0	0
ENSRNOT00000006006.6	423	210.779	18.9173	5.86373
ENSRNOT00000073930.1	1937	1721.51	9.3223	0.353798
ENSRNOT00000078958.1	282	86.2919	0	0
ENSRNOT00000050249.2	2698	2482.51	868.999	22.8702
ENSRNOT00000078793.1	2364	2148.51	173.001	5.2608
ENSRNOT00000081310.1	414	202.005	0	0
ENSRNOT00000027695.6	1982	1766.51	35	1.29447
ENSRNOT00000020411.7	4384	4168.51	977	15.3128
ENSRNOT00000027226.5	1168	952.51	0	0
ENSRNOT00000092160.1	3933	3717.51	806.012	14.1655
ENSRNOT00000019618.4	4095	3879.51	1336.79	22.5127
ENSRNOT00000074266.2	474	260.872	0	0
ENSRNOT00000031026.4	1137	921.51	247.408	17.5411
ENSRNOT00000057177.3	2108	1892.51	1582	54.6148
ENSRNOT00000086579.1	1954	1738.51	0	0
ENSRNOT00000079424.1	2993	2777.51	140.492	3.30475
ENSRNOT00000016984.5	306	104.752	0	0
ENSRNOT00000046126.3	2142	1926.51	530	17.9741
ENSRNOT00000004815.5	1727	1511.51	0	0
ENSRNOT00000067479.1	780	565.394	4	0.462222
ENSRNOT00000001580.6	2154	1938.51	0	0
ENSRNOT00000079207.1	2108	1892.51	6	0.207136
ENSRNOT00000079678.1	2026	1810.51	42.7689	1.54337
ENSRNOT00000016205.6	2024	1808.51	0	0
ENSRNOT00000058817.5	5899	5683.51	504.922	5.80429
ENSRNOT00000030760.4	2555	2339.51	15.0785	0.421089
ENSRNOT00000042108.5	552	338.317	1.07168	0.206958
ENSRNOT00000023226.6	10570	10354.5	7.31509	0.0461564
ENSRNOT00000084337.1	1848	1632.51	49.3767	1.97609
ENSRNOT00000017770.5	1769	1553.51	374.623	15.7551
ENSRNOT00000064386.2	4337	4121.51	4003.77	63.468
ENSRNOT00000084777.1	3154	2938.51	0	0
ENSRNOT00000087120.1	2427	2211.51	598.226	17.6733
ENSRNOT00000010720.3	4383	4167.51	1018	15.9593
ENSRNOT00000074274.2	2974	2758.51	781.283	18.5044
ENSRNOT00000071241.3	2853	2637.51	60.7165	1.50402
ENSRNOT00000077593.1	2685	2469.51	0	0
ENSRNOT00000036769.6	1431	1215.51	16	0.860009
ENSRNOT00000017824.5	3471	3255.51	0	0
ENSRNOT00000085670.1	3203	2987.51	0	0
ENSRNOT00000083535.1	2851	2635.51	0	0
ENSRNOT00000019283.6	3796	3580.51	195	3.55821
ENSRNOT00000031683.4	349	141.009	0	0
ENSRNOT00000073029.1	399	187.625	10.1272	3.52647
ENSRNOT00000014925.5	2709	2493.51	0	0
ENSRNOT00000033672.3	1627	1411.51	0	0
ENSRNOT00000089492.1	423	210.779	0	0
ENSRNOT00000089637.1	1832	1616.51	3	0.121251
ENSRNOT00000032995.6	486	272.727	0	0
ENSRNOT00000031481.3	1503	1287.51	18.0586	0.91638
ENSRNOT00000082079.1	8236	8020.51	390.565	3.18151
ENSRNOT00000024825.5	8103	7887.51	75.2281	0.623135
ENSRNOT00000032316.4	625	410.868	5.20649	0.827913
ENSRNOT00000013342.6	1810	1594.51	289	11.8417
ENSRNOT00000021704.4	1044	828.51	0	0
ENSRNOT00000018981.4	954	738.615	0	0
ENSRNOT00000077805.1	963	747.615	0	0
ENSRNOT00000006412.6	1144	928.51	141	9.92143
ENSRNOT00000078249.1	2405	2189.51	7.33305	0.218816
ENSRNOT00000008035.5	2744	2528.51	118.667	3.06624
ENSRNOT00000004643.3	939	723.715	0	0
ENSRNOT00000074570.1	1856	1640.51	0	0
ENSRNOT00000071039.1	420	207.836	0	0
ENSRNOT00000022254.5	1896	1680.51	0	0
ENSRNOT00000022068.5	1604	1388.51	1	0.0470536
ENSRNOT00000025362.3	2763	2547.51	268.013	6.87356
ENSRNOT00000047450.3	2917	2701.51	20488	495.49
ENSRNOT00000022380.6	1667	1451.51	0	0
ENSRNOT00000067646.2	2414	2198.51	96	2.85289
ENSRNOT00000005786.6	1258	1042.51	1128	70.6921
ENSRNOT00000087826.1	1748	1532.51	0	0
ENSRNOT00000029621.6	1742	1526.51	0	0
ENSRNOT00000037684.6	2625	2409.51	23	0.62365
ENSRNOT00000037072.4	1453	1237.51	41	2.1646
ENSRNOT00000091442.1	7999	7783.51	40.3664	0.338833
ENSRNOT00000016093.3	7216	7000.51	209.333	1.95366
ENSRNOT00000009727.2	1388	1172.51	0	0
ENSRNOT00000075429.2	192	31.3254	9	18.771
ENSRNOT00000088110.1	3875	3659.51	8.37994	0.14961
ENSRNOT00000047831.2	3389	3173.51	5.95357	0.122569
ENSRNOT00000071201.2	3447	3231.51	20	0.404358
ENSRNOT00000088653.1	957	741.615	0	0
ENSRNOT00000088357.1	1283	1067.51	335.804	20.5521
ENSRNOT00000061992.2	1373	1157.51	54.1958	3.05902
ENSRNOT00000066249.1	924	708.715	0	0
ENSRNOT00000082303.1	2896	2680.51	1	0.0243739
ENSRNOT00000020323.3	763	548.432	0	0
ENSRNOT00000050607.3	945	729.666	0	0
ENSRNOT00000022432.5	3258	3042.51	467	10.0283
ENSRNOT00000001679.7	3078	2862.51	3	0.0684725
ENSRNOT00000072951.2	798	583.275	0	0
ENSRNOT00000022522.5	4124	3908.51	50	0.835796
ENSRNOT00000026155.7	825	610.03	91	9.74613
ENSRNOT00000084718.1	894	678.81	18.5092	1.78148
[truncated: 39,035 more rows]
