# Supplementary material for: Free circular introns with an unusual branchpoint in neuronal projections
Source: eLife. 2019 Nov 7;8:e47809. doi: 10.7554/eLife.47809 (PMC6879206; doi:10.7554/eLife.47809)
Supplement: Source code 1. [file elife-47809-code1.gz › Saini19-supplement/data_tables_for_saini_et_al_19/kallisto_output_for_diff_expression_by_sleuth/cbp_5rep/cbr5/kallisto/abundance.tsv]

target_id	length	eff_length	est_counts	tpm
ENSRNOT00000067916.3	1823	1608.83	67	1.95818
ENSRNOT00000000471.6	2693	2478.83	328	6.22178
ENSRNOT00000084420.1	798	583.879	0	0
ENSRNOT00000017829.4	1912	1697.83	49	1.35703
ENSRNOT00000072054.2	1800	1585.83	0	0
ENSRNOT00000061930.4	1143	928.829	30	1.5187
ENSRNOT00000009763.5	5978	5763.83	1593.03	12.9958
ENSRNOT00000020339.7	8047	7832.83	4260	25.5728
ENSRNOT00000005273.7	2527	2312.83	5023.1	102.121
ENSRNOT00000018987.3	2188	1973.83	0	0
ENSRNOT00000071707.3	3044	2829.83	0.00324273	5.38813e-05
ENSRNOT00000073435.2	2664	2449.83	82.9649	1.59238
ENSRNOT00000048033.3	567	353.071	0	0
ENSRNOT00000059467.4	412	199.286	244	57.5705
ENSRNOT00000043686.2	1505	1290.83	0	0
ENSRNOT00000001973.3	2315	2100.83	194	4.34209
ENSRNOT00000023584.6	3080	2865.83	0	0
ENSRNOT00000078650.1	2937	2722.83	150	2.59035
ENSRNOT00000007309.6	2963	2748.83	28.4514	0.486681
ENSRNOT00000026875.5	1574	1359.83	1706	58.9905
ENSRNOT00000068623.2	2186	1971.83	8	0.190769
ENSRNOT00000004104.6	2128	1913.83	107	2.62887
ENSRNOT00000034448.5	5460	5245.83	310.728	2.78518
ENSRNOT00000006953.6	1405	1190.83	144	5.68592
ENSRNOT00000068030.2	1651	1436.83	0	0
ENSRNOT00000008743.6	3456	3241.83	491	7.12162
ENSRNOT00000025294.6	3092	2877.83	1451	23.7077
ENSRNOT00000005768.7	1421	1206.83	1	0.0389621
ENSRNOT00000033977.6	2558	2343.83	222	4.45364
ENSRNOT00000060703.3	1601	1386.83	4	0.13562
ENSRNOT00000004880.4	862	647.879	11	0.798338
ENSRNOT00000020699.2	927	712.829	0	0
ENSRNOT00000025550.6	1508	1293.83	729	26.4934
ENSRNOT00000038938.3	1708	1493.83	0	0
ENSRNOT00000026526.5	1736	1521.83	1651	51.0116
ENSRNOT00000040170.6	2360	2145.83	533	11.6794
ENSRNOT00000039876.5	3315	3100.83	262	3.97293
ENSRNOT00000001261.6	950	735.829	200	12.7803
ENSRNOT00000012644.4	5518	5303.83	581	5.15079
ENSRNOT00000011287.6	5316	5101.83	5318.01	49.013
ENSRNOT00000046167.1	939	724.829	0	0
ENSRNOT00000017022.7	3932	3717.83	242	3.06065
ENSRNOT00000075420.2	4715	4500.83	1238	12.9335
ENSRNOT00000033486.6	1812	1597.83	1	0.0294278
ENSRNOT00000077727.1	1728	1513.83	0	0
ENSRNOT00000002247.6	3614	3399.83	827	11.4376
ENSRNOT00000023483.6	609	394.99	0	0
ENSRNOT00000023550.7	5445	5230.83	3628	32.6125
ENSRNOT00000039059.3	6454	6239.83	3487.64	26.2813
ENSRNOT00000080623.1	5331	5116.83	2.35714	0.0216607
ENSRNOT00000021348.5	639	424.99	0	0
ENSRNOT00000042142.1	2815	2600.83	0	0
ENSRNOT00000013501.7	5841	5626.83	915	7.64619
ENSRNOT00000041750.4	669	454.99	55	5.68392
ENSRNOT00000037371.3	3252	3037.83	152	2.35271
ENSRNOT00000018877.7	3112	2897.83	770	12.4941
ENSRNOT00000014407.5	448	234.563	579.967	116.26
ENSRNOT00000048460.3	408	195.4	0	0
ENSRNOT00000022324.6	2534	2319.83	128	2.59443
ENSRNOT00000011263.6	1938	1723.83	1.29238	0.035252
ENSRNOT00000086491.1	4023	3808.83	182.708	2.25555
ENSRNOT00000033621.4	1204	989.829	7	0.332526
ENSRNOT00000072098.2	5627	5412.83	101.63	0.882845
ENSRNOT00000083578.1	5851	5636.83	10.3702	0.0865045
ENSRNOT00000020822.6	3859	3644.83	421	5.43116
ENSRNOT00000043588.1	297	96.4914	0	0
ENSRNOT00000089831.1	1794	1579.83	4.62614	0.137688
ENSRNOT00000031484.3	1118	903.829	10.3739	0.539687
ENSRNOT00000026969.6	2427	2212.83	155	3.2936
ENSRNOT00000057854.1	405	192.456	0	0
ENSRNOT00000014337.4	936	721.829	0	0
ENSRNOT00000063952.1	2006	1791.83	662	17.372
ENSRNOT00000034446.2	1557	1342.83	136	4.76218
ENSRNOT00000036745.6	1212	997.829	646	30.4414
ENSRNOT00000051917.2	378	166.547	20.1405	5.68619
ENSRNOT00000006482.3	641	426.99	0	0
ENSRNOT00000020366.5	2183	1968.83	306	7.30804
ENSRNOT00000026280.4	2470	2255.83	1172.05	24.4302
ENSRNOT00000049256.5	836	621.879	0	0
ENSRNOT00000063879.1	1181	966.829	0	0
ENSRNOT00000001941.3	728	513.92	207	18.9392
ENSRNOT00000003001.6	7766	7551.83	655.157	4.07925
ENSRNOT00000000874.4	2337	2122.83	1866.25	41.3373
ENSRNOT00000084511.1	2136	1921.83	15.752	0.385397
ENSRNOT00000080322.1	2443	2228.83	77.2653	1.63003
ENSRNOT00000077428.1	2763	2548.83	6.26126e-05	1.15507e-06
ENSRNOT00000027360.5	3674	3459.83	134.564	1.82879
ENSRNOT00000047230.5	474	260.262	0	0
ENSRNOT00000068269.2	3493	3278.83	22.2236	0.3187
ENSRNOT00000084005.1	1740	1525.83	9.24745	0.284973
ENSRNOT00000079417.1	1575	1360.83	3.529	0.121937
ENSRNOT00000037194.1	960	745.829	0	0
ENSRNOT00000081136.1	2496	2281.83	805.85	16.6058
ENSRNOT00000073148.2	2439	2224.83	304.198	6.42907
ENSRNOT00000071615.3	2336	2121.83	1404.95	31.1343
ENSRNOT00000071333.2	549	335.095	0	0
ENSRNOT00000033483.4	875	660.879	4	0.284594
ENSRNOT00000060614.3	1469	1254.83	0	0
ENSRNOT00000083800.1	924	709.829	0	0
ENSRNOT00000055398.2	4749	4534.83	7	0.0725813
ENSRNOT00000015540.7	2800	2585.83	1728.83	31.437
ENSRNOT00000014910.5	652	437.99	3436	368.873
ENSRNOT00000015635.5	1272	1057.83	171.47	7.62183
ENSRNOT00000027214.4	679	464.99	0	0
ENSRNOT00000023114.6	2309	2094.83	0	0
ENSRNOT00000084297.1	1681	1466.83	34	1.0899
ENSRNOT00000065115.2	906	691.879	0	0
ENSRNOT00000084198.1	1807	1592.83	4	0.118081
ENSRNOT00000082860.1	603	389.018	0	0
ENSRNOT00000036951.2	4845	4630.83	370	3.75691
ENSRNOT00000015546.4	2570	2355.83	333	6.64642
ENSRNOT00000071833.1	918	703.829	1	0.0668068
ENSRNOT00000031908.6	1294	1079.83	2.3178	0.100927
ENSRNOT00000087818.1	2628	2413.83	2.6822	0.0522484
ENSRNOT00000089549.1	948	733.829	0	0
ENSRNOT00000008410.5	1492	1277.83	245	9.01532
ENSRNOT00000060213.3	1755	1540.83	18	0.549295
ENSRNOT00000051043.3	249	61.2701	2	1.53486
ENSRNOT00000072904.3	2277	2062.83	0	0
ENSRNOT00000081433.1	1308	1093.83	0	0
ENSRNOT00000071977.2	1336	1121.83	4	0.167657
ENSRNOT00000006168.7	1565	1350.83	120	4.17704
ENSRNOT00000081156.1	1008	793.829	0	0
ENSRNOT00000025725.6	1118	903.829	0	0
ENSRNOT00000018164.6	1918	1703.83	55.5121	1.53197
ENSRNOT00000051258.3	2396	2181.83	6	0.129306
ENSRNOT00000074950.1	255	65.3851	0	0
ENSRNOT00000064015.2	3847	3632.83	202.199	2.61711
ENSRNOT00000075423.2	1814	1599.83	1913.63	56.2435
ENSRNOT00000080686.1	1660	1445.83	69.3683	2.25596
ENSRNOT00000024408.4	2490	2275.83	1158	23.9252
ENSRNOT00000084950.1	2460	2245.83	0.00376869	7.89044e-05
ENSRNOT00000044455.5	327	121.165	0	0
ENSRNOT00000090597.1	6617	6402.83	1879.84	13.805
ENSRNOT00000089006.1	2887	2672.83	273.163	4.8055
ENSRNOT00000083005.1	11117	10902.8	1233.74	5.32076
ENSRNOT00000019320.2	10110	9895.83	14972.3	71.1414
ENSRNOT00000051805.4	465	251.317	0	0
ENSRNOT00000002169.6	2521	2306.83	1843	37.5662
ENSRNOT00000034485.6	816	601.879	8	0.624984
ENSRNOT00000064466.4	744	529.92	0	0
ENSRNOT00000043498.6	2828	2613.83	217.442	3.91159
ENSRNOT00000002645.4	2059	1844.83	111.558	2.84337
ENSRNOT00000072947.1	735	520.92	1	0.0902643
ENSRNOT00000034300.6	2793	2578.83	88	1.60453
ENSRNOT00000047856.1	912	697.829	0	0
ENSRNOT00000052120.5	1800	1585.83	588	17.4345
ENSRNOT00000074915.1	864	649.879	0	0
ENSRNOT00000073984.1	438	224.695	0	0
ENSRNOT00000009697.7	1849	1634.83	182.394	5.24599
ENSRNOT00000071358.2	693	478.956	0	0
ENSRNOT00000042211.4	372	160.914	0	0
ENSRNOT00000006050.6	5283	5068.83	632	5.86269
ENSRNOT00000045439.1	966	751.829	0	0
ENSRNOT00000071925.2	863	648.879	9	0.652179
ENSRNOT00000030112.5	2500	2285.83	0	0
ENSRNOT00000051823.4	351	141.889	0	0
ENSRNOT00000086812.1	12140	11925.8	370.25	1.4598
ENSRNOT00000050555.3	9756	9541.83	120.75	0.595037
ENSRNOT00000006308.4	1396	1181.83	0	0
ENSRNOT00000087329.1	1739	1524.83	30	0.925098
ENSRNOT00000073130.1	489	275.205	0	0
ENSRNOT00000055995.2	1820	1605.83	17	0.49778
ENSRNOT00000070962.3	4227	4012.83	562	6.58527
ENSRNOT00000019968.7	2806	2591.83	686	12.4453
ENSRNOT00000004956.4	4765	4550.83	97	1.00223
ENSRNOT00000027734.5	763	548.92	1930	165.324
ENSRNOT00000074150.3	5920	5705.83	1327	10.9355
ENSRNOT00000017996.6	1414	1199.83	2	0.0783788
ENSRNOT00000044428.2	459	245.425	0	0
ENSRNOT00000026491.8	2559	2344.83	0	0
ENSRNOT00000056724.5	2487	2272.83	12	0.248257
ENSRNOT00000015946.4	1174	959.829	698	34.194
ENSRNOT00000079333.1	6577	6362.83	46.4944	0.343588
ENSRNOT00000039057.3	4239	4024.83	0	0
ENSRNOT00000028247.5	2123	1908.83	210.928	5.19584
ENSRNOT00000028901.6	5019	4804.83	45.3973	0.444263
ENSRNOT00000019267.6	4101	3886.83	247	2.98806
ENSRNOT00000021543.5	306	103.778	0	0
ENSRNOT00000004282.2	960	745.829	0	0
ENSRNOT00000006219.4	3210	2995.83	4993.12	78.3687
ENSRNOT00000080621.1	3868	3653.83	8675.88	111.649
ENSRNOT00000048474.5	3219	3004.83	115	1.79956
ENSRNOT00000059157.4	1536	1321.83	0	0
ENSRNOT00000012600.8	3927	3712.83	12.0014	0.15199
ENSRNOT00000064942.4	3735	3520.83	29.9986	0.40063
ENSRNOT00000087263.1	939	724.829	0	0
ENSRNOT00000020192.5	1184	969.829	268	12.9935
ENSRNOT00000014413.7	2203	1988.83	135	3.19171
ENSRNOT00000020609.5	819	604.879	246	19.1229
ENSRNOT00000040516.5	2016	1801.83	2	0.052192
ENSRNOT00000018677.6	2617	2402.83	0	0
ENSRNOT00000091830.1	831	616.879	0	0
ENSRNOT00000051619.3	2713	2498.83	0	0
ENSRNOT00000087322.1	3010	2795.83	233.698	3.93035
ENSRNOT00000068083.1	2353	2138.83	2.01343	0.0442638
ENSRNOT00000082933.1	2637	2422.83	0	0
ENSRNOT00000074452.1	876	661.879	0	0
ENSRNOT00000008542.2	702	487.956	0	0
ENSRNOT00000011295.4	1349	1134.83	0	0
ENSRNOT00000078434.1	1927	1712.83	1440.54	39.5456
ENSRNOT00000078221.1	1337	1122.83	200.463	8.39476
ENSRNOT00000050142.5	909	694.879	0	0
ENSRNOT00000021132.6	2188	1973.83	239	5.69346
ENSRNOT00000060156.2	1659	1444.83	25	0.813601
ENSRNOT00000054729.4	1989	1774.83	2	0.052986
ENSRNOT00000073040.1	921	706.829	0	0
ENSRNOT00000026112.5	4397	4182.83	532.515	5.98617
ENSRNOT00000011168.3	886	671.879	0	0
ENSRNOT00000072317.1	954	739.829	0	0
ENSRNOT00000052292.4	429	215.838	0	0
ENSRNOT00000061903.2	3984	3769.83	1207.94	15.0665
ENSRNOT00000007769.6	1493	1278.83	35.0557	1.28894
ENSRNOT00000005619.7	3672	3457.83	1	0.0135983
ENSRNOT00000067912.1	3773	3558.83	1789	23.6369
ENSRNOT00000033359.5	4502	4287.83	65	0.712793
ENSRNOT00000016348.3	1406	1191.83	0	0
ENSRNOT00000017851.6	1167	952.829	0	0
ENSRNOT00000079440.1	825	610.879	0	0
ENSRNOT00000083079.1	640	425.99	0	0
ENSRNOT00000088892.1	391	178.961	0	0
ENSRNOT00000092180.1	342	133.895	0	0
ENSRNOT00000082718.1	357	147.358	0	0
ENSRNOT00000090520.1	312	108.659	0	0
ENSRNOT00000030919.5	830	615.879	2426	185.218
ENSRNOT00000067679.3	2121	1906.83	1143	28.1853
ENSRNOT00000029755.2	1099	884.829	0	0
ENSRNOT00000060386.4	339	131.347	0	0
ENSRNOT00000008262.6	1885	1670.83	36	1.01311
ENSRNOT00000017712.6	905	690.879	254.335	17.3098
ENSRNOT00000024149.5	1597	1382.83	175	5.95055
ENSRNOT00000015367.5	2000	1785.83	101	2.65931
ENSRNOT00000057585.4	8136	7921.83	429.106	2.54699
ENSRNOT00000019772.6	8331	8116.83	912.894	5.28837
ENSRNOT00000037106.4	2696	2481.83	134	2.53875
ENSRNOT00000067319.1	939	724.829	0	0
ENSRNOT00000000116.5	2115	1900.83	280	6.92632
ENSRNOT00000008159.6	2229	2014.83	62	1.44691
ENSRNOT00000088465.1	2011	1796.83	0	0
ENSRNOT00000021403.5	2278	2063.83	197	4.48828
ENSRNOT00000092022.1	2931	2716.83	0	0
ENSRNOT00000021249.2	1919	1704.83	2	0.0551616
ENSRNOT00000079450.1	954	739.829	0	0
ENSRNOT00000087294.1	2046	1831.83	216.254	5.55096
ENSRNOT00000037708.6	1947	1732.83	83.7455	2.27245
ENSRNOT00000020620.6	2009	1794.83	143	3.74628
ENSRNOT00000047889.3	258	67.3964	36	25.1162
ENSRNOT00000020907.7	1856	1641.83	554.244	15.8731
ENSRNOT00000012999.6	3077	2862.83	1576.13	25.8872
ENSRNOT00000024218.6	1875	1660.83	43	1.21739
ENSRNOT00000066702.4	2375	2160.83	415	9.03057
ENSRNOT00000048214.2	1443	1228.83	18.9076	0.72349
ENSRNOT00000077362.1	1594	1379.83	1547.09	52.7204
ENSRNOT00000044955.1	939	724.829	0	0
ENSRNOT00000029591.3	3012	2797.83	0	0
ENSRNOT00000090693.1	2838	2623.83	0.162916	0.00291955
ENSRNOT00000003630.6	2828	2613.83	4.83708	0.087015
ENSRNOT00000028628.7	3374	3159.83	1398.98	20.8178
ENSRNOT00000044866.5	2649	2434.83	430.019	8.30438
ENSRNOT00000018603.5	1354	1139.83	337	13.902
ENSRNOT00000071962.2	315	111.152	3.41842	1.44609
ENSRNOT00000021296.2	942	727.829	0	0
ENSRNOT00000030771.6	1122	907.829	25	1.29486
ENSRNOT00000017870.5	480	266.225	4	0.706479
ENSRNOT00000024602.7	5653	5438.83	760.68	6.57634
ENSRNOT00000091645.1	2201	1986.83	260.143	6.15657
ENSRNOT00000074412.3	714	499.956	0	0
ENSRNOT00000040224.1	954	739.829	0	0
ENSRNOT00000041789.2	1511	1296.83	5410	196.156
ENSRNOT00000016327.5	5820	5605.83	786.609	6.59791
ENSRNOT00000015562.6	2596	2381.83	425	8.39008
ENSRNOT00000048152.1	951	736.829	0	0
ENSRNOT00000012668.5	1415	1200.83	8	0.313254
ENSRNOT00000019155.3	1639	1424.83	0	0
ENSRNOT00000071420.2	2218	2003.83	73	1.71297
ENSRNOT00000044464.4	945	730.829	0	0
ENSRNOT00000041617.3	1507	1292.83	0	0
ENSRNOT00000027179.3	2319	2104.83	152.18	3.39961
ENSRNOT00000006755.6	6177	5962.83	1580.77	12.4653
ENSRNOT00000077715.1	1522	1307.83	644.949	23.1879
ENSRNOT00000009418.7	3341	3126.83	264	3.96997
ENSRNOT00000016819.5	2259	2044.83	174.069	4.00269
ENSRNOT00000064580.1	1917	1702.83	46.9312	1.29592
ENSRNOT00000090202.1	372	160.914	0	0
ENSRNOT00000028674.6	1379	1164.83	148	5.9743
ENSRNOT00000022480.5	4495	4280.83	179	1.96613
ENSRNOT00000088772.1	1772	1557.83	45	1.35825
ENSRNOT00000091449.1	921	706.829	0	0
ENSRNOT00000084095.1	549	335.095	0	0
ENSRNOT00000086807.1	954	739.829	0	0
ENSRNOT00000005143.6	1749	1534.83	66	2.02196
ENSRNOT00000091514.1	1360	1145.83	0	0
ENSRNOT00000090515.1	2325	2110.83	29	0.646
ENSRNOT00000024679.6	2277	2062.83	480	10.9412
ENSRNOT00000079479.1	1842	1627.83	0	0
ENSRNOT00000078608.1	1791	1576.83	44.7872	1.33554
ENSRNOT00000090834.1	1749	1534.83	19.2128	0.588598
ENSRNOT00000066715.1	700	485.956	2	0.193517
ENSRNOT00000087132.1	762	547.92	0	0
ENSRNOT00000078322.1	963	748.829	0	0
ENSRNOT00000027665.6	4304	4089.83	1196	13.7503
ENSRNOT00000001295.5	1124	909.829	424	21.9126
ENSRNOT00000036537.2	1020	805.829	0	0
ENSRNOT00000052360.1	2546	2331.83	417.279	8.41429
ENSRNOT00000085832.1	2568	2353.83	105.721	2.1119
ENSRNOT00000019076.6	3141	2926.83	3240.98	52.0674
ENSRNOT00000026081.5	2306	2091.83	144	3.23686
ENSRNOT00000022020.6	3373	3158.83	40	0.595417
ENSRNOT00000045052.4	1129	914.829	1	0.0513982
ENSRNOT00000046595.2	1118	903.829	0	0
ENSRNOT00000071877.3	1698	1483.83	0	0
ENSRNOT00000040985.5	1677	1462.83	8	0.257149
ENSRNOT00000074889.1	1431	1216.83	0	0
ENSRNOT00000078158.1	4512	4297.83	2797	30.6007
ENSRNOT00000015278.5	666	451.99	1.00275	0.104316
ENSRNOT00000041610.5	1837	1622.83	5	0.144872
ENSRNOT00000014273.5	1875	1660.83	3	0.0849345
ENSRNOT00000058389.3	396	183.672	0	0
ENSRNOT00000046598.6	3622	3407.83	0	0
ENSRNOT00000043374.3	2820	2605.83	0	0
ENSRNOT00000023327.2	740	525.92	0	0
ENSRNOT00000006051.6	4486	4271.83	225	2.4766
ENSRNOT00000059211.3	228	47.878	0	0
ENSRNOT00000026968.6	2608	2393.83	1084	21.2924
ENSRNOT00000001446.5	5621	5406.83	344	2.9916
ENSRNOT00000009718.6	4398	4183.83	2493.04	28.0184
ENSRNOT00000033652.5	1293	1078.83	0	0
ENSRNOT00000011632.2	987	772.829	0	0
ENSRNOT00000005423.6	3281	3066.83	1	0.015332
ENSRNOT00000074322.1	8827	8612.83	10101.8	55.1495
ENSRNOT00000079180.1	4917	4702.83	100	0.999835
ENSRNOT00000081891.1	5544	5329.83	1131.08	9.97854
ENSRNOT00000085829.1	645	430.99	162.921	17.7745
ENSRNOT00000005257.5	6900	6685.83	119	0.836911
ENSRNOT00000082156.1	4522	4307.83	87.305	0.952946
ENSRNOT00000035411.4	1092	877.829	0	0
ENSRNOT00000090918.1	7271	7056.83	272.748	1.81735
ENSRNOT00000049482.4	3396	3181.83	59.0216	0.872212
ENSRNOT00000051416.1	1077	862.829	0	0
ENSRNOT00000089927.1	306	103.778	0	0
ENSRNOT00000060550.3	3040	2825.83	340.248	5.66157
ENSRNOT00000089140.1	2774	2559.83	24.6819	0.453373
ENSRNOT00000020297.5	2875	2660.83	52	0.918912
ENSRNOT00000010383.7	780	565.92	565.92	47.0205
ENSRNOT00000083064.1	333	126.31	0	0
ENSRNOT00000021764.7	5718	5503.83	7336.15	62.6745
ENSRNOT00000091696.1	3526	3311.83	155.37	2.2059
ENSRNOT00000091557.1	1152	937.829	21.768	1.0914
ENSRNOT00000019916.7	920	705.829	114	7.59439
ENSRNOT00000023187.5	2161	1946.83	13.3396	0.322184
ENSRNOT00000057372.4	1860	1645.83	40.341	1.15252
ENSRNOT00000025621.3	2401	2186.83	0	0
ENSRNOT00000077441.1	3133	2918.83	10	0.161094
ENSRNOT00000078157.1	1114	899.829	98.728	5.15903
ENSRNOT00000088824.1	1757	1542.83	1457.27	44.413
ENSRNOT00000004864.5	2526	2311.83	0	0
ENSRNOT00000074019.2	939	724.829	0	0
ENSRNOT00000042213.3	372	160.914	0	0
ENSRNOT00000087408.1	4260	4045.83	18.4081	0.213938
ENSRNOT00000018577.3	1183	968.829	0.59194	0.0287289
ENSRNOT00000028563.6	2469	2254.83	1749	36.4724
ENSRNOT00000083451.1	1002	787.829	0	0
ENSRNOT00000090013.1	990	775.829	0	0
ENSRNOT00000061398.3	993	778.829	0	0
ENSRNOT00000061391.3	990	775.829	0	0
ENSRNOT00000020970.3	2164	1949.83	14.5092	0.349892
ENSRNOT00000015451.7	1230	1015.83	0	0
ENSRNOT00000010025.7	3534	3319.83	104	1.47301
ENSRNOT00000009162.7	1934	1719.83	28	0.765527
ENSRNOT00000024280.4	3552	3337.83	3476	48.967
ENSRNOT00000091265.1	3327	3112.83	1.34922e-07	2.03804e-09
ENSRNOT00000090644.1	1193	978.829	0	0
ENSRNOT00000014248.6	1097	882.829	0	0
ENSRNOT00000090763.1	801	586.879	0	0
ENSRNOT00000017340.4	4033	3818.83	71.3473	0.878486
ENSRNOT00000083277.1	3514	3299.83	334.739	4.76983
ENSRNOT00000050372.4	1795	1580.83	57.261	1.70319
ENSRNOT00000038151.3	3235	3020.83	54	0.840534
ENSRNOT00000020028.6	4668	4453.83	217	2.29094
ENSRNOT00000001668.7	3575	3360.83	366	5.12062
ENSRNOT00000028003.3	1497	1282.83	55	2.01596
ENSRNOT00000014701.7	667	452.99	0	0
ENSRNOT00000077311.1	563	349.071	0	0
ENSRNOT00000006174.3	2218	2003.83	0	0
ENSRNOT00000078218.1	546	332.095	0	0
ENSRNOT00000066305.4	993	778.829	0	0
ENSRNOT00000037662.2	576	362.071	4.08723	0.53079
ENSRNOT00000080669.1	960	745.829	0	0
ENSRNOT00000008386.5	633	418.99	2	0.224447
ENSRNOT00000054852.4	1956	1741.83	10	0.269949
ENSRNOT00000020647.6	1444	1229.83	3228.3	123.429
ENSRNOT00000007258.5	1678	1463.83	404.151	12.982
ENSRNOT00000081599.1	1532	1317.83	2.8494	0.101667
ENSRNOT00000024785.4	1767	1552.83	1790	54.2022
ENSRNOT00000044883.4	4053	3838.83	0	0
ENSRNOT00000012583.4	2138	1923.83	395	9.65424
ENSRNOT00000026219.5	2301	2086.83	5	0.11266
ENSRNOT00000051655.6	2214	1999.83	71	1.66937
ENSRNOT00000036502.6	666	451.99	0	0
ENSRNOT00000079763.1	6021	5806.83	3798	30.7541
ENSRNOT00000005467.7	3420	3205.83	0	0
ENSRNOT00000084911.1	1424	1209.83	39	1.51575
ENSRNOT00000041605.2	1056	841.829	0	0
ENSRNOT00000049860.2	561	347.071	0	0
ENSRNOT00000004719.2	942	727.829	0	0
ENSRNOT00000044486.3	2473	2258.83	796	16.5698
ENSRNOT00000037796.5	581	367.018	0	0
ENSRNOT00000072814.1	936	721.829	0	0
ENSRNOT00000068497.3	3224	3009.83	1797	28.0733
ENSRNOT00000009015.6	2412	2197.83	594	12.7081
ENSRNOT00000074710.1	933	718.829	0	0
ENSRNOT00000004601.5	1514	1299.83	22	0.795837
ENSRNOT00000036278.6	9293	9078.83	2994	15.5063
ENSRNOT00000061249.3	2554	2339.83	190.588	3.82999
ENSRNOT00000089138.1	1756	1541.83	242.689	7.40118
ENSRNOT00000065917.1	936	721.829	0	0
ENSRNOT00000015684.5	1443	1228.83	204	7.80596
ENSRNOT00000017689.2	927	712.829	0	0
ENSRNOT00000046690.1	171	20.4178	0	0
ENSRNOT00000011467.7	2583	2368.83	5	0.0992485
ENSRNOT00000016493.6	4269	4054.83	1756	20.3629
ENSRNOT00000022749.3	2222	2007.83	3.12786	0.0732501
ENSRNOT00000019409.6	1239	1024.83	199	9.13039
ENSRNOT00000011824.6	7094	6879.83	281	1.92051
ENSRNOT00000073807.1	933	718.829	0	0
ENSRNOT00000026691.2	1809	1594.83	8	0.235865
ENSRNOT00000073141.1	795	580.92	0	0
ENSRNOT00000040168.5	660	445.99	0	0
ENSRNOT00000002131.4	168	19.3335	0	0
ENSRNOT00000020428.8	2777	2562.83	450	8.25621
ENSRNOT00000066211.1	1096	881.829	37	1.9729
ENSRNOT00000006361.6	3756	3541.83	10979	145.755
ENSRNOT00000087824.1	2235	2020.83	0	0
ENSRNOT00000032047.5	1743	1528.83	258.143	7.93942
ENSRNOT00000085784.1	1551	1336.83	48.857	1.71846
ENSRNOT00000028396.2	1947	1732.83	0	0
ENSRNOT00000050744.6	3978	3763.83	0	0
ENSRNOT00000029345.2	552	338.095	1	0.139075
ENSRNOT00000072599.2	513	299.164	6.62272	1.04091
ENSRNOT00000035255.5	7351	7136.83	244	1.60758
ENSRNOT00000045150.4	2586	2371.83	185.018	3.66792
ENSRNOT00000078870.1	1483	1268.83	78.5266	2.91006
ENSRNOT00000085779.1	192	29.0268	1	1.6199
ENSRNOT00000058860.2	1637	1422.83	0	0
ENSRNOT00000065867.3	3133	2918.83	609.508	9.8188
ENSRNOT00000084491.1	2669	2454.83	461.492	8.83956
ENSRNOT00000017742.3	2224	2009.83	0	0
ENSRNOT00000077970.1	279	82.5316	0	0
ENSRNOT00000071922.2	996	781.829	583.44	35.0891
ENSRNOT00000085040.1	1431	1216.83	1	0.0386419
ENSRNOT00000088191.1	3771	3556.83	1606.76	21.2411
ENSRNOT00000084075.1	1368	1153.83	13.666	0.556912
ENSRNOT00000077175.1	1309	1094.83	1.52057	0.0653054
ENSRNOT00000089211.1	1753	1538.83	33	1.00835
ENSRNOT00000006030.6	1146	931.829	273	13.7757
ENSRNOT00000042939.1	399	186.579	0	0
ENSRNOT00000021318.4	2078	1863.83	2260.18	57.0196
ENSRNOT00000081804.1	1095	880.829	12.0476	0.643126
ENSRNOT00000008999.6	1491	1276.83	1922	70.7796
ENSRNOT00000020215.5	3691	3476.83	273	3.69204
ENSRNOT00000024694.6	2004	1789.83	981	25.7718
ENSRNOT00000074809.1	315	111.152	352	148.906
ENSRNOT00000084924.1	2610	2395.83	295	5.78967
ENSRNOT00000035910.7	597	383.018	0	0
ENSRNOT00000073770.1	468	254.299	0	0
ENSRNOT00000043677.1	477	263.225	0	0
ENSRNOT00000028315.6	552	338.095	1155.08	160.642
ENSRNOT00000043704.5	318	113.636	282.081	116.72
ENSRNOT00000088339.1	6884	6669.83	809.53	5.70697
ENSRNOT00000071281.1	927	712.829	0	0
ENSRNOT00000010489.4	2104	1889.83	331	8.23556
ENSRNOT00000014087.4	1137	922.829	2030	103.434
ENSRNOT00000013128.5	4354	4139.83	517.491	5.87771
ENSRNOT00000075555.2	1854	1639.83	429.827	12.3249
ENSRNOT00000003921.4	2069	1854.83	0	0
ENSRNOT00000065800.1	576	362.071	0	0
ENSRNOT00000041443.3	3467	3252.83	1068	15.4382
ENSRNOT00000024069.3	2853	2638.83	4	0.0712749
ENSRNOT00000037404.3	1452	1237.83	0	0
ENSRNOT00000013322.6	1398	1183.83	88	3.49528
ENSRNOT00000084085.1	1035	820.829	0	0
ENSRNOT00000065677.1	1601	1386.83	28.4566	0.964822
ENSRNOT00000034056.3	606	392.018	0	0
ENSRNOT00000010783.5	4305	4090.83	274	3.14939
ENSRNOT00000066736.3	7806	7591.83	240.246	1.48798
ENSRNOT00000013801.5	3650	3435.83	69	0.94429
ENSRNOT00000080281.1	1035	820.829	7	0.40099
ENSRNOT00000082903.1	864	649.879	0	0
ENSRNOT00000017025.7	1865	1650.83	745	21.2198
ENSRNOT00000035049.5	4464	4249.83	31	0.342987
ENSRNOT00000008148.6	2283	2068.83	0	0
ENSRNOT00000083536.1	1053	838.829	0	0
ENSRNOT00000071917.2	1008	793.829	308	18.2436
ENSRNOT00000009396.5	1368	1153.83	106	4.31969
ENSRNOT00000012093.3	1457	1242.83	167	6.31819
ENSRNOT00000030229.6	2299	2084.83	23	0.518734
ENSRNOT00000045135.4	6047	5832.83	65	0.523988
ENSRNOT00000077481.1	3900	3685.83	1032.45	13.1711
ENSRNOT00000079292.1	2850	2635.83	105.551	1.88292
ENSRNOT00000050336.6	5403	5188.83	290	2.62794
ENSRNOT00000070862.2	577	363.071	778	100.757
ENSRNOT00000006887.4	858	643.879	1538	112.316
ENSRNOT00000046432.3	2058	1843.83	292	7.44646
ENSRNOT00000017635.6	1152	937.829	100	5.01377
ENSRNOT00000062053.3	348	139.189	0	0
ENSRNOT00000017070.4	739	524.92	0	0
ENSRNOT00000085628.1	903	688.879	0	0
ENSRNOT00000019880.3	4324	4109.83	40	0.45764
ENSRNOT00000015866.6	2653	2438.83	19	0.366319
ENSRNOT00000091221.1	1569	1354.83	0	0
ENSRNOT00000006095.6	2231	2016.83	308	7.18074
ENSRNOT00000061234.2	2995	2780.83	38	0.642535
ENSRNOT00000001636.7	1918	1703.83	323	8.91383
ENSRNOT00000049063.1	1335	1120.83	3.27925	0.13757
ENSRNOT00000035989.5	6916	6701.83	1969.9	13.8209
ENSRNOT00000059078.1	3887	3672.83	298.053	3.81575
ENSRNOT00000012492.6	2554	2339.83	2	0.0401914
ENSRNOT00000089104.1	1774	1559.83	329	9.9176
ENSRNOT00000020328.5	438	224.695	0	0
ENSRNOT00000001162.4	2584	2369.83	47.2823	0.938143
ENSRNOT00000005165.6	1606	1391.83	377	12.7363
ENSRNOT00000037068.3	4155	3940.83	891	10.6311
ENSRNOT00000060273.3	868	653.879	0	0
ENSRNOT00000037800.6	1593	1378.83	234.911	8.01088
ENSRNOT00000081373.1	1645	1430.83	388.749	12.7752
ENSRNOT00000065593.3	1596	1381.83	269.152	9.15864
ENSRNOT00000000715.6	3170	2955.83	1655	26.3273
ENSRNOT00000074268.2	1329	1114.83	0	0
ENSRNOT00000060403.4	1129	914.829	1	0.0513982
ENSRNOT00000019478.6	518	304.164	0	0
ENSRNOT00000024337.4	1202	987.829	283	13.4708
ENSRNOT00000074081.2	951	736.829	171	10.9123
ENSRNOT00000066769.1	972	757.829	0	0
ENSRNOT00000050334.1	939	724.829	0	0
ENSRNOT00000090713.1	636	421.99	2.19616	0.244708
ENSRNOT00000056598.3	1002	787.829	0	0
ENSRNOT00000047694.4	801	586.879	0	0
ENSRNOT00000078466.1	189	27.7275	0	0
ENSRNOT00000011936.2	489	275.205	2	0.341712
ENSRNOT00000052306.1	960	745.829	0	0
ENSRNOT00000017240.2	3411	3196.83	3	0.0441255
ENSRNOT00000078743.1	8607	8392.83	1532.91	8.58808
ENSRNOT00000037389.5	5994	5779.83	344.53	2.80285
ENSRNOT00000030960.3	1973	1758.83	1689	45.1537
ENSRNOT00000001389.7	1807	1592.83	136	4.01474
ENSRNOT00000085619.1	2843	2628.83	29.9024	0.53485
ENSRNOT00000021152.4	645	430.99	0.0975677	0.0106445
ENSRNOT00000005622.5	405	192.456	0	0
ENSRNOT00000067704.2	1688	1473.83	117.349	3.74387
ENSRNOT00000078453.1	1243	1028.83	90.6509	4.14302
ENSRNOT00000020448.3	954	739.829	0	0
ENSRNOT00000024993.5	3625	3410.83	1148	15.8259
ENSRNOT00000028779.4	949	734.829	398	25.4674
ENSRNOT00000016975.4	2567	2352.83	9	0.179862
ENSRNOT00000071279.2	705	490.956	0	0
ENSRNOT00000004231.6	3696	3481.83	0	0
ENSRNOT00000084274.1	1356	1141.83	0	0
ENSRNOT00000082592.1	3536	3321.83	12	0.16986
ENSRNOT00000083701.1	3678	3463.83	0	0
ENSRNOT00000084322.1	2478	2263.83	0	0
ENSRNOT00000058179.4	2944	2729.83	226.812	3.90677
ENSRNOT00000045169.4	1580	1365.83	0	0
ENSRNOT00000089222.1	1473	1258.83	0	0
ENSRNOT00000028572.3	957	742.829	0	0
ENSRNOT00000019935.7	3528	3313.83	0	0
ENSRNOT00000004581.5	2716	2501.83	667	12.5359
ENSRNOT00000078736.1	1390	1175.83	0	0
ENSRNOT00000018766.4	1231	1016.83	4	0.184969
ENSRNOT00000031812.5	9054	8839.83	3422	18.2022
ENSRNOT00000049609.4	994	779.829	1336.62	80.5928
ENSRNOT00000021272.2	588	374.018	0	0
ENSRNOT00000061233.4	3651	3436.83	1887	25.8168
ENSRNOT00000014871.7	1145	930.829	252.589	12.7594
ENSRNOT00000087803.1	1005	790.829	197.411	11.7375
ENSRNOT00000045483.2	672	457.99	0	0
ENSRNOT00000019089.6	1366	1151.83	228	9.30753
ENSRNOT00000089523.1	1182	967.829	66.8012	3.24544
ENSRNOT00000025381.6	4485	4270.83	4459.4	49.0967
ENSRNOT00000091370.1	4210	3995.83	327.595	3.85494
ENSRNOT00000005645.6	568	354.071	1	0.1328
ENSRNOT00000060098.4	3828	3613.83	427.609	5.56374
ENSRNOT00000081042.1	411	198.301	58.4006	13.8478
ENSRNOT00000064013.1	2867	2652.83	1756	31.1245
ENSRNOT00000048046.4	714	499.956	0	0
ENSRNOT00000014180.6	1586	1371.83	9	0.308482
ENSRNOT00000075166.2	516	302.164	0	0
ENSRNOT00000075465.2	3701	3486.83	76.1834	1.02735
ENSRNOT00000010959.5	2419	2204.83	13	0.27724
ENSRNOT00000055865.3	2131	1916.83	101	2.47757
ENSRNOT00000060150.2	408	195.4	0	0
ENSRNOT00000071831.2	1598	1383.83	14	0.4757
ENSRNOT00000080574.1	1373	1158.83	71.1799	2.88819
ENSRNOT00000088654.1	1065	850.829	0	0
ENSRNOT00000016333.7	3615	3400.83	545	7.53528
ENSRNOT00000013046.5	4068	3853.83	903	11.0175
ENSRNOT00000080161.1	1267	1052.83	0	0
ENSRNOT00000090699.1	3996	3781.83	412.619	5.13021
ENSRNOT00000035839.5	1968	1753.83	87.3811	2.34271
ENSRNOT00000084176.1	546	332.095	0	0
ENSRNOT00000043610.2	429	215.838	0	0
ENSRNOT00000002284.6	2098	1883.83	476	11.881
ENSRNOT00000085896.1	2193	1978.83	0	0
ENSRNOT00000049961.4	4158	3943.83	1916	22.8436
ENSRNOT00000064316.4	1542	1327.83	46.1782	1.63524
ENSRNOT00000017106.6	1539	1324.83	74.7978	2.65471
ENSRNOT00000090646.1	1536	1321.83	1.02404	0.0364276
ENSRNOT00000006710.5	1338	1123.83	0	0
ENSRNOT00000059335.3	1572	1357.83	0	0
ENSRNOT00000039133.5	5531	5316.83	306	2.70618
ENSRNOT00000031163.4	3647	3432.83	4	0.0547893
ENSRNOT00000058238.2	618	403.99	0	0
ENSRNOT00000067626.1	1579	1364.83	71	2.44606
ENSRNOT00000078192.1	3003	2788.83	399.528	6.73617
ENSRNOT00000038084.6	2871	2656.83	52.472	0.928648
ENSRNOT00000075003.2	1481	1266.83	24	0.890802
ENSRNOT00000075732.1	945	730.829	0	0
ENSRNOT00000035035.4	1570	1355.83	0	0
ENSRNOT00000056479.4	711	496.956	1	0.094617
ENSRNOT00000078009.1	1725	1510.83	0	0
ENSRNOT00000006596.6	1824	1609.83	0	0
ENSRNOT00000068381.3	4858	4643.83	7	0.0708777
ENSRNOT00000089424.1	936	721.829	2	0.130282
ENSRNOT00000079190.1	1874	1659.83	300.646	8.51686
ENSRNOT00000086782.1	2642	2427.83	215.354	4.17083
ENSRNOT00000036656.4	6530	6315.83	3	0.0223346
ENSRNOT00000019014.6	1906	1691.83	44	1.22288
ENSRNOT00000042547.4	860	645.879	844.305	61.4661
ENSRNOT00000045357.3	5309	5094.83	2067	19.0765
ENSRNOT00000003447.3	3264	3049.83	178	2.7443
ENSRNOT00000091792.1	1201	986.829	641	30.5425
ENSRNOT00000074336.2	1104	889.829	466	24.6245
ENSRNOT00000077958.1	2916	2701.83	201	3.49805
ENSRNOT00000024471.7	2562	2347.83	625	12.517
ENSRNOT00000050214.3	738	523.92	3	0.269242
ENSRNOT00000072702.1	945	730.829	0	0
ENSRNOT00000007879.4	729	514.92	21	1.91764
ENSRNOT00000086352.1	5958	5743.83	271.919	2.226
ENSRNOT00000012334.7	5552	5337.83	323.081	2.846
ENSRNOT00000056084.1	528	314.142	0	0
ENSRNOT00000090470.1	2916	2701.83	370.552	6.44881
ENSRNOT00000091230.1	2162	1947.83	238.448	5.75612
ENSRNOT00000059814.4	2019	1804.83	0	0
ENSRNOT00000047449.3	1564	1349.83	473	16.4767
ENSRNOT00000026921.6	1299	1084.83	825	35.7586
ENSRNOT00000027117.4	3652	3437.83	678	9.27327
ENSRNOT00000031978.6	1044	829.829	2	0.113326
ENSRNOT00000003641.7	2625	2410.83	251	4.89548
ENSRNOT00000005129.5	4528	4313.83	303.589	3.3091
ENSRNOT00000020417.6	2134	1919.83	146	3.57584
ENSRNOT00000004909.6	2419	2204.83	14.1379	0.301506
ENSRNOT00000004921.5	1601	1386.83	0	0
ENSRNOT00000003551.6	2966	2751.83	213	3.63953
ENSRNOT00000043742.1	930	715.829	0	0
ENSRNOT00000011922.8	9328	9113.83	3295.42	17.0019
ENSRNOT00000035362.4	2113	1898.83	891	22.0638
ENSRNOT00000072759.2	942	727.829	239.218	15.4544
ENSRNOT00000024815.6	773	558.92	50	4.20637
ENSRNOT00000077119.1	1356	1141.83	0	0
ENSRNOT00000075512.2	1263	1048.83	2	0.089663
ENSRNOT00000040851.1	1065	850.829	10.0188	0.553685
ENSRNOT00000073356.1	654	439.99	109	11.6485
ENSRNOT00000083436.1	297	96.4914	0	0
ENSRNOT00000079456.1	17592	17377.8	700	1.89404
ENSRNOT00000088387.1	16095	15880.8	0	0
ENSRNOT00000073687.2	2382	2167.83	625	13.5563
ENSRNOT00000080602.1	678	463.99	437	44.2854
ENSRNOT00000071612.1	1254	1039.83	0	0
ENSRNOT00000045964.4	3726	3511.83	3365.85	45.066
ENSRNOT00000090001.1	3370	3155.83	1896.15	28.2519
ENSRNOT00000021155.5	2079	1864.83	94	2.37015
ENSRNOT00000014846.5	3232	3017.83	33.381	0.520106
ENSRNOT00000019028.4	2714	2499.83	306	5.75571
ENSRNOT00000083491.1	1834	1619.83	335.866	9.74955
ENSRNOT00000058703.2	1636	1421.83	478.462	15.8229
ENSRNOT00000086161.1	1957	1742.83	42.1995	1.13852
ENSRNOT00000056818.3	2766	2551.83	620.801	11.439
ENSRNOT00000064410.1	3947	3732.83	1321.18	16.6422
ENSRNOT00000064060.2	2162	1947.83	2085.71	50.3489
ENSRNOT00000086424.1	1895	1680.83	5.292	0.148042
ENSRNOT00000005389.6	5693	5478.83	857	7.35497
ENSRNOT00000048155.4	1159	944.829	203	10.1025
ENSRNOT00000025683.8	4520	4305.83	483.111	5.27568
ENSRNOT00000065058.3	2429	2214.83	9.88854	0.209933
ENSRNOT00000044274.4	2444	2229.83	468.219	9.87336
ENSRNOT00000083830.1	1381	1166.83	17.7812	0.716543
ENSRNOT00000019209.2	3584	3369.83	0	0
ENSRNOT00000084057.1	5419	5204.83	722.883	6.53054
ENSRNOT00000088421.1	5215	5000.83	449.059	4.2223
ENSRNOT00000007602.5	3163	2948.83	10.0582	0.160383
ENSRNOT00000072617.1	1206	991.829	0	0
ENSRNOT00000045048.3	2043	1828.83	131	3.36811
ENSRNOT00000065712.2	5673	5458.83	1413.61	12.1764
ENSRNOT00000087461.1	4691	4476.83	103.391	1.08593
ENSRNOT00000086427.1	459	245.425	0	0
ENSRNOT00000071638.1	828	613.879	0	0
ENSRNOT00000078250.1	2558	2343.83	388	7.78383
ENSRNOT00000066678.2	997	782.829	0	0
ENSRNOT00000084388.1	1042	827.829	383	21.7543
ENSRNOT00000047387.6	2667	2452.83	631.077	12.0977
ENSRNOT00000092133.1	1281	1066.83	524.821	23.1315
ENSRNOT00000028653.5	1497	1282.83	0	0
ENSRNOT00000079091.1	1498	1283.83	436.83	15.999
ENSRNOT00000013979.5	1062	847.829	91	5.04686
ENSRNOT00000003219.3	2016	1801.83	454	11.8476
ENSRNOT00000046788.1	1005	790.829	0	0
ENSRNOT00000022983.6	2052	1837.83	489.349	12.5199
ENSRNOT00000086091.1	1418	1203.83	10.6512	0.416025
ENSRNOT00000012160.5	2864	2649.83	144.231	2.55935
ENSRNOT00000014274.4	2045	1830.83	653	16.7708
ENSRNOT00000014377.4	1267	1052.83	318	14.2022
ENSRNOT00000022126.6	2453	2238.83	738	15.4997
ENSRNOT00000045584.4	345	136.515	1	0.344434
ENSRNOT00000009058.6	2303	2088.83	0	0
ENSRNOT00000000713.5	5776	5561.83	493	4.1679
ENSRNOT00000085481.1	3058	2843.83	4	0.0661369
ENSRNOT00000078968.1	804	589.879	0	0
ENSRNOT00000047657.5	1173	958.829	63.6599	3.12185
ENSRNOT00000061224.3	2724	2509.83	2	0.0374691
ENSRNOT00000017998.5	1278	1063.83	505	22.3207
ENSRNOT00000067149.3	8337	8122.83	171.401	0.992186
ENSRNOT00000079219.1	10285	10070.8	98.5992	0.460358
ENSRNOT00000019317.7	2691	2476.83	4	0.0759367
ENSRNOT00000079718.1	2871	2656.83	0	0
ENSRNOT00000090898.1	1659	1444.83	0	0
ENSRNOT00000021481.4	1557	1342.83	31	1.0855
ENSRNOT00000074177.2	1688	1473.83	597	19.0465
ENSRNOT00000075737.2	711	496.956	0	0
ENSRNOT00000088903.1	777	562.92	0	0
ENSRNOT00000084788.1	771	556.92	0	0
ENSRNOT00000028533.3	905	690.879	0	0
ENSRNOT00000081648.1	2746	2531.83	216	4.0115
ENSRNOT00000000331.5	2330	2115.83	120	2.66679
ENSRNOT00000059810.4	2538	2323.83	1	0.0202341
ENSRNOT00000024704.8	3407	3192.83	600	8.83615
ENSRNOT00000058446.3	360	149.956	0	0
ENSRNOT00000011281.6	2197	1982.83	935	22.1725
ENSRNOT00000001633.6	759	544.92	0	0
ENSRNOT00000011309.3	1070	855.829	0	0
ENSRNOT00000068124.2	1542	1327.83	10.4946	0.37163
ENSRNOT00000084833.1	1783	1568.83	459.505	13.7722
ENSRNOT00000027616.6	2425	2210.83	110	2.33951
ENSRNOT00000015021.6	2737	2522.83	19.4596	0.362688
ENSRNOT00000073597.2	1573	1358.83	53	1.834
ENSRNOT00000083189.1	849	634.879	30.3856	2.25043
ENSRNOT00000068694.2	522	308.142	0	0
ENSRNOT00000006670.6	5265	5050.83	196.735	1.8315
ENSRNOT00000001565.3	3538	3323.83	0	0
ENSRNOT00000021534.6	1385	1170.83	80	3.2128
ENSRNOT00000005124.7	1692	1477.83	4695	149.382
ENSRNOT00000052280.4	372	160.914	0	0
ENSRNOT00000024878.6	763	548.92	91	7.79506
ENSRNOT00000039731.4	378	166.547	0	0
ENSRNOT00000047012.1	309	106.224	0	0
ENSRNOT00000047043.4	312	108.659	0	0
ENSRNOT00000007466.4	3111	2896.83	13	0.211012
ENSRNOT00000081957.1	2124	1909.83	151.696	3.7348
ENSRNOT00000017794.5	643	428.99	256	28.0595
ENSRNOT00000084845.1	1468	1253.83	9	0.337514
ENSRNOT00000071886.2	516	302.164	31.2129	4.85713
ENSRNOT00000031997.4	717	502.92	0	0
ENSRNOT00000029077.7	741	526.92	0	0
ENSRNOT00000009888.4	1178	963.829	17.8936	0.872945
ENSRNOT00000034719.4	987	772.829	16.1064	0.979945
ENSRNOT00000052333.2	978	763.829	0	0
ENSRNOT00000043609.4	408	195.4	0	0
ENSRNOT00000025885.4	1729	1514.83	96	2.97986
ENSRNOT00000045315.4	5007	4792.83	159	1.55989
ENSRNOT00000090989.1	2697	2482.83	2515.65	47.6421
ENSRNOT00000071215.2	1116	901.829	11854.1	618.064
ENSRNOT00000009683.2	1111	896.829	0	0
ENSRNOT00000087731.1	639	424.99	572	63.2856
ENSRNOT00000016840.7	4188	3973.83	121.829	1.44154
ENSRNOT00000005770.4	3087	2872.83	750	12.2755
ENSRNOT00000055343.2	1931	1716.83	3	0.0821641
ENSRNOT00000000743.3	3043	2828.83	112	1.86165
ENSRNOT00000072966.1	2550	2335.83	1	0.0201301
ENSRNOT00000081138.1	817	602.879	0	0
ENSRNOT00000039696.5	1148	933.829	0	0
ENSRNOT00000091207.1	174	21.7245	164	354.962
ENSRNOT00000085853.1	6511	6296.83	919.6	6.86696
ENSRNOT00000060020.5	2190	1975.83	692.687	16.4845
ENSRNOT00000012939.5	1594	1379.83	13	0.443002
ENSRNOT00000077581.1	1672	1457.83	0	0
ENSRNOT00000004941.4	2802	2587.83	2724.78	49.5089
ENSRNOT00000000083.6	921	706.829	69	4.5901
ENSRNOT00000092195.1	939	724.829	0	0
ENSRNOT00000023583.5	2753	2538.83	595	11.0197
ENSRNOT00000058382.4	4108	3893.83	49.922	0.602841
ENSRNOT00000090369.1	2132	1917.83	21.078	0.516782
ENSRNOT00000013705.3	1447	1232.83	0	0
ENSRNOT00000034669.5	3355	3140.83	24	0.359298
ENSRNOT00000081593.1	3485	3270.83	0	0
ENSRNOT00000048429.1	318	113.636	0	0
ENSRNOT00000072343.2	1333	1118.83	0	0
ENSRNOT00000024171.5	4103	3888.83	18	0.217641
ENSRNOT00000000337.4	3536	3321.83	18	0.25479
ENSRNOT00000054954.4	3289	3074.83	939.177	14.362
ENSRNOT00000088710.1	1959	1744.83	13	0.350331
ENSRNOT00000061070.4	2526	2311.83	311	6.32546
ENSRNOT00000021919.6	1830	1615.83	0	0
ENSRNOT00000075248.2	1032	817.829	2	0.114989
ENSRNOT00000055245.3	2883	2668.83	385.759	6.79646
ENSRNOT00000080305.1	4053	3838.83	55.2411	0.676629
ENSRNOT00000031555.5	879	664.879	64	4.52611
ENSRNOT00000043902.5	4158	3943.83	2958.6	35.2741
ENSRNOT00000090038.1	3342	3127.83	47.4939	0.713974
ENSRNOT00000022755.5	6430	6215.83	2651.03	20.0541
ENSRNOT00000051280.5	3187	2972.83	0	0
ENSRNOT00000017268.5	3129	2914.83	349	5.62989
ENSRNOT00000074681.1	957	742.829	0	0
ENSRNOT00000066468.2	2467	2252.83	201	4.19523
ENSRNOT00000034960.1	1350	1135.83	70	2.89783
ENSRNOT00000074035.1	402	189.484	15	3.72226
ENSRNOT00000000826.7	741	526.92	98	8.74518
ENSRNOT00000027264.4	2826	2611.83	668	12.0259
ENSRNOT00000009304.4	2335	2120.83	148	3.28128
ENSRNOT00000060472.3	2415	2200.83	449	9.59285
ENSRNOT00000050364.3	2472	2257.83	8	0.166604
ENSRNOT00000012101.6	1294	1079.83	2444	106.423
ENSRNOT00000090456.1	2273	2058.83	1477.55	33.745
ENSRNOT00000092150.1	2198	1983.83	14.4498	0.342488
ENSRNOT00000011508.6	1074	859.829	766	41.8894
ENSRNOT00000055435.2	4139	3924.83	2195.94	26.308
ENSRNOT00000071195.1	3001	2786.83	10	0.168724
ENSRNOT00000054962.2	1873	1658.83	0	0
ENSRNOT00000088898.1	1730	1515.83	0	0
ENSRNOT00000083601.1	1865	1650.83	0	0
ENSRNOT00000007893.5	3100	2885.83	0	0
ENSRNOT00000009081.2	2258	2043.83	1	0.0230061
ENSRNOT00000002145.6	2695	2480.83	0	0
ENSRNOT00000072216.2	234	51.5789	0	0
ENSRNOT00000072118.1	991	776.829	331.871	20.0878
ENSRNOT00000039827.6	4245	4030.83	96.091	1.12092
ENSRNOT00000032904.2	1794	1579.83	41.5207	1.23578
ENSRNOT00000078754.1	1607	1392.83	308.479	10.414
ENSRNOT00000020767.6	6959	6744.83	464.611	3.23896
ENSRNOT00000086682.1	1705	1490.83	11.3893	0.359218
ENSRNOT00000087418.1	2304	2089.83	89.8823	2.02232
ENSRNOT00000061507.4	1677	1462.83	0	0
ENSRNOT00000080864.1	4092	3877.83	205.118	2.48715
ENSRNOT00000021270.6	3981	3766.83	195	2.43414
ENSRNOT00000027299.3	1167	952.829	0	0
ENSRNOT00000065143.1	6195	5980.83	446	3.5064
ENSRNOT00000087583.1	345	136.515	9	3.09991
ENSRNOT00000090041.1	1725	1510.83	252.487	7.85798
ENSRNOT00000085993.1	1569	1354.83	154.397	5.3585
ENSRNOT00000079365.1	1380	1165.83	134.116	5.4092
ENSRNOT00000084633.1	1673	1458.83	10.0463	0.32381
ENSRNOT00000019288.4	1560	1345.83	128.954	4.50538
ENSRNOT00000008805.2	948	733.829	0	0
ENSRNOT00000072657.1	423	209.976	0	0
ENSRNOT00000044134.6	2482	2267.83	926	19.1994
ENSRNOT00000009199.3	3096	2881.83	1209	19.7263
ENSRNOT00000074993.2	1365	1150.83	0	0
ENSRNOT00000059468.3	1794	1579.83	15.7438	0.468584
ENSRNOT00000042125.4	5340	5125.83	250.707	2.2998
ENSRNOT00000090170.1	7710	7495.83	1182.04	7.41478
ENSRNOT00000030656.5	2740	2525.83	0	0
ENSRNOT00000036217.3	1233	1018.83	19.2789	0.88975
ENSRNOT00000004192.4	2615	2400.83	795	15.5702
ENSRNOT00000002973.4	1393	1178.83	220	8.77525
ENSRNOT00000031345.2	996	781.829	0	0
ENSRNOT00000075346.1	645	430.99	0	0
ENSRNOT00000005331.5	3075	2860.83	81	1.33131
ENSRNOT00000043988.1	936	721.829	0	0
ENSRNOT00000068770.1	1269	1054.83	1	0.0445765
ENSRNOT00000085084.1	3481	3266.83	54.0804	0.778397
ENSRNOT00000084416.1	3526	3311.83	59.9196	0.850723
ENSRNOT00000002072.6	1579	1364.83	466	16.0544
ENSRNOT00000040346.2	2078	1863.83	257	6.48358
ENSRNOT00000074341.2	201	33.2309	56	79.2381
ENSRNOT00000022929.3	1253	1038.83	1	0.045263
ENSRNOT00000020354.5	4265	4050.83	5	0.0580382
ENSRNOT00000047635.5	3171	2956.83	86.9969	1.38346
ENSRNOT00000015067.7	3491	3276.83	89.0031	1.27714
ENSRNOT00000079199.1	1424	1209.83	0	0
ENSRNOT00000032200.5	1170	955.829	0	0
ENSRNOT00000091710.1	3836	3621.83	382.597	4.96708
ENSRNOT00000006849.5	2813	2598.83	171.767	3.10778
ENSRNOT00000010593.7	980	765.829	1241	76.1952
ENSRNOT00000022117.4	1979	1764.83	376	10.0178
ENSRNOT00000091296.1	2696	2481.83	0	0
ENSRNOT00000044273.1	936	721.829	0	0
ENSRNOT00000014672.6	2231	2016.83	0	0
ENSRNOT00000027428.5	1207	992.829	75.7291	3.58655
ENSRNOT00000081977.1	2572	2357.83	117.436	2.34195
ENSRNOT00000072093.2	489	275.205	463	79.1064
ENSRNOT00000054987.2	1779	1564.83	329	9.88591
ENSRNOT00000074488.2	870	655.879	7	0.501836
ENSRNOT00000084460.1	1308	1093.83	56.4208	2.42537
ENSRNOT00000061821.3	1260	1045.83	193.579	8.70334
ENSRNOT00000085146.1	315	111.152	0	0
ENSRNOT00000036996.6	312	108.659	0	0
ENSRNOT00000002140.4	1830	1615.83	0	0
ENSRNOT00000052293.3	7493	7278.83	6	0.0387594
ENSRNOT00000002599.6	1802	1587.83	4838.49	143.283
ENSRNOT00000045329.3	676	461.99	21.6373	2.20221
ENSRNOT00000045821.3	1119	904.829	0.838419	0.0435695
ENSRNOT00000006843.6	1828	1613.83	124	3.61287
ENSRNOT00000011107.7	2366	2151.83	0	0
ENSRNOT00000086957.1	2144	1929.83	19	0.462938
ENSRNOT00000091172.1	4370	4155.83	141.002	1.59534
ENSRNOT00000015961.6	1740	1525.83	0	0
ENSRNOT00000026617.6	2418	2203.83	581	12.3961
ENSRNOT00000058139.3	1445	1230.83	577	22.0428
ENSRNOT00000047454.1	936	721.829	0	0
ENSRNOT00000077772.1	345	136.515	0	0
ENSRNOT00000080931.1	2753	2538.83	16.9754	0.314394
ENSRNOT00000008936.5	4476	4261.83	1097.02	12.1034
ENSRNOT00000064428.2	2391	2176.83	33.1569	0.716206
ENSRNOT00000088928.1	3081	2866.83	1785.84	29.2907
ENSRNOT00000037271.4	3079	2864.83	750	12.3098
ENSRNOT00000063870.1	2542	2327.83	62	1.25236
ENSRNOT00000079339.1	1716	1501.83	15.2088	0.476171
ENSRNOT00000018277.4	1713	1498.83	89.7912	2.81689
ENSRNOT00000052186.1	972	757.829	0	0
ENSRNOT00000001700.6	862	647.879	8	0.580609
ENSRNOT00000012135.5	246	59.1138	0	0
ENSRNOT00000011308.5	1463	1248.83	1.15046	0.0433169
ENSRNOT00000040957.1	969	754.829	0	0
ENSRNOT00000017941.7	2498	2283.83	1688.13	34.756
ENSRNOT00000083991.1	4408	4193.83	104.475	1.17136
ENSRNOT00000023332.5	2610	2395.83	399	7.83077
ENSRNOT00000073193.2	4355	4140.83	737	8.36889
ENSRNOT00000018808.7	3196	2981.83	358	5.64531
ENSRNOT00000029001.4	1796	1581.83	336	9.98774
ENSRNOT00000026992.6	1841	1626.83	1212.56	35.0467
ENSRNOT00000040236.5	1224	1009.83	2.45326e-05	1.14231e-06
ENSRNOT00000071818.2	1212	997.829	0.999975	0.0471217
ENSRNOT00000065792.3	2025	1810.83	568	14.7489
ENSRNOT00000080730.1	3255	3040.83	0	0
ENSRNOT00000049947.5	2298	2083.83	2	0.045129
ENSRNOT00000012578.5	1897	1682.83	14	0.391179
ENSRNOT00000005486.7	2675	2460.83	243	4.64315
ENSRNOT00000002800.6	2757	2542.83	429	7.93282
ENSRNOT00000082677.1	4929	4714.83	23	0.229377
ENSRNOT00000068119.3	1536	1321.83	1	0.0355723
ENSRNOT00000071064.1	357	147.358	0	0
ENSRNOT00000002313.4	2010	1795.83	8.23775	0.215691
ENSRNOT00000084134.1	1792	1577.83	2.76225	0.0823174
ENSRNOT00000034487.5	3549	3334.83	378	5.32974
ENSRNOT00000014300.7	4577	4362.83	2517	27.1271
ENSRNOT00000080616.1	6805	6590.83	7	0.0499397
ENSRNOT00000010910.6	3344	3129.83	0	0
ENSRNOT00000004244.3	2342	2127.83	27.6337	0.610646
ENSRNOT00000020812.6	881	666.879	0	0
ENSRNOT00000089614.1	962	747.829	0	0
ENSRNOT00000089934.1	4162	3947.83	21	0.25012
ENSRNOT00000008537.5	1472	1257.83	147	5.4952
ENSRNOT00000055741.4	1756	1541.83	0	0
ENSRNOT00000077079.1	3631	3416.83	24.208	0.333137
ENSRNOT00000064007.3	3260	3045.83	163.792	2.52857
ENSRNOT00000044699.4	315	111.152	0	0
ENSRNOT00000029784.7	2589	2374.83	88	1.74236
ENSRNOT00000058068.5	2535	2320.83	0	0
ENSRNOT00000058067.3	2451	2236.83	0	0
ENSRNOT00000036321.5	4013	3798.83	266	3.29245
ENSRNOT00000024279.4	1575	1360.83	127	4.38821
ENSRNOT00000034744.4	2490	2275.83	110	2.27269
ENSRNOT00000004323.5	2395	2180.83	497	10.7157
ENSRNOT00000031964.4	2570	2355.83	35.0257	0.699086
ENSRNOT00000011906.6	3445	3230.83	44	0.640363
ENSRNOT00000028672.7	1788	1573.83	336.605	10.0566
ENSRNOT00000074883.1	939	724.829	0	0
ENSRNOT00000039994.4	2051	1836.83	0	0
ENSRNOT00000020720.6	2385	2170.83	930	20.144
ENSRNOT00000077781.1	1598	1383.83	465.138	15.8047
ENSRNOT00000013215.2	939	724.829	0	0
ENSRNOT00000033075.5	6036	5821.83	227.21	1.83508
ENSRNOT00000014071.6	3269	3054.83	243	3.7403
ENSRNOT00000051261.6	708	493.956	0	0
ENSRNOT00000052403.5	660	445.99	0	0
ENSRNOT00000064705.3	9363	9148.83	916.497	4.71035
ENSRNOT00000090572.1	7694	7479.83	2067.5	12.997
ENSRNOT00000051475.3	297	96.4914	0	0
ENSRNOT00000075056.2	660	445.99	0	0
ENSRNOT00000065685.4	636	421.99	0	0
ENSRNOT00000049798.3	2594	2379.83	369	7.29068
ENSRNOT00000073724.1	774	559.92	0	0
ENSRNOT00000037918.5	2263	2048.83	165	3.78674
ENSRNOT00000060160.4	1722	1507.83	0	0
ENSRNOT00000088962.1	756	541.92	0	0
ENSRNOT00000016881.5	1354	1139.83	190	7.83793
ENSRNOT00000021895.7	2297	2082.83	15	0.33863
ENSRNOT00000084481.1	1410	1195.83	1065.93	41.9129
ENSRNOT00000078710.1	994	779.829	133.18	8.03021
ENSRNOT00000021040.7	903	688.879	546.699	37.3158
ENSRNOT00000038547.6	2771	2556.83	210	3.86194
ENSRNOT00000068156.3	6958	6743.83	6159	42.9429
ENSRNOT00000066373.3	519	305.164	54.5	8.39752
ENSRNOT00000072716.2	1212	997.829	193	9.09471
ENSRNOT00000034001.4	4190	3975.83	2398	28.3602
ENSRNOT00000006385.7	1149	934.829	42.4726	2.13631
ENSRNOT00000027675.6	2327	2112.83	1483	33.0038
ENSRNOT00000075800.1	4467	4252.83	162	1.79112
ENSRNOT00000015931.6	2715	2500.83	6757	127.045
ENSRNOT00000015723.6	1192	977.829	0	0
ENSRNOT00000038653.4	3530	3315.83	908.975	12.8898
ENSRNOT00000085537.1	942	727.829	1	0.0646039
ENSRNOT00000085517.1	2662	2447.83	10.6953	0.205448
ENSRNOT00000023944.6	731	516.92	3	0.272888
ENSRNOT00000041187.3	748	533.92	42.7344	3.76347
ENSRNOT00000055166.2	1241	1026.83	0	0
ENSRNOT00000084700.1	2880	2665.83	574.767	10.1379
ENSRNOT00000075425.1	1391	1176.83	499	19.9377
ENSRNOT00000041697.1	954	739.829	0	0
ENSRNOT00000061294.4	3030	2815.83	0	0
ENSRNOT00000048344.4	2796	2581.83	6	0.109273
ENSRNOT00000008469.5	1521	1306.83	1	0.0359806
ENSRNOT00000017809.5	5396	5181.83	1493	13.5477
ENSRNOT00000007788.6	4328	4113.83	551.252	6.30074
ENSRNOT00000090847.1	4784	4569.83	223.748	2.30222
ENSRNOT00000073376.2	601	387.018	405	49.2052
ENSRNOT00000070979.2	1170	955.829	2	0.098387
ENSRNOT00000075727.1	954	739.829	0	0
ENSRNOT00000005438.7	8159	7944.83	329	1.94715
ENSRNOT00000027684.7	3711	3496.83	1589	21.3667
ENSRNOT00000057833.4	2958	2743.83	102.923	1.76378
ENSRNOT00000035382.5	1784	1569.83	0	0
ENSRNOT00000088195.1	306	103.778	1	0.453087
ENSRNOT00000081249.1	2980	2765.83	1306.46	22.2104
ENSRNOT00000042692.4	2571	2356.83	0	0
ENSRNOT00000037518.5	752	537.92	13	1.13635
ENSRNOT00000022923.6	871	656.879	0	0
ENSRNOT00000026382.5	2921	2706.83	245	4.25591
ENSRNOT00000033074.4	1446	1231.83	3	0.114514
ENSRNOT00000008560.7	2076	1861.83	276.062	6.97195
ENSRNOT00000090673.1	1926	1711.83	1.62987e-08	4.47694e-10
ENSRNOT00000085326.1	3253	3038.83	112.121	1.73487
ENSRNOT00000043017.4	2325	2110.83	6.91359	0.154006
ENSRNOT00000025770.4	2068	1853.83	0	0
ENSRNOT00000085376.1	945	730.829	0	0
ENSRNOT00000071125.1	933	718.829	0	0
ENSRNOT00000022992.4	1830	1615.83	0	0
ENSRNOT00000014546.4	3034	2819.83	429	7.15356
ENSRNOT00000060094.1	954	739.829	0	0
ENSRNOT00000072819.2	3564	3349.83	7891.07	110.765
ENSRNOT00000047394.6	1152	937.829	0	0
ENSRNOT00000000683.7	1062	847.829	0	0
ENSRNOT00000060370.4	2513	2298.83	6.0399	0.123541
ENSRNOT00000021716.6	1705	1490.83	457	14.4137
ENSRNOT00000088323.1	5878	5663.83	686.581	5.69992
ENSRNOT00000082699.1	5911	5696.83	3.94659	0.0325744
ENSRNOT00000051577.3	1314	1099.83	0	0
ENSRNOT00000075196.3	5718	5503.83	569	4.8611
ENSRNOT00000042140.3	1066	851.829	4	0.220798
ENSRNOT00000090110.1	1180	965.829	0	0
ENSRNOT00000050817.1	936	721.829	0	0
ENSRNOT00000005715.6	3415	3200.83	974.481	14.3152
ENSRNOT00000041154.4	300	98.9134	0	0
ENSRNOT00000068434.1	10037	9822.83	154.316	0.738691
ENSRNOT00000013600.4	1102	887.829	2199	116.462
ENSRNOT00000025472.5	821	606.879	936	72.5206
ENSRNOT00000027597.4	1183	968.829	1	0.0485334
ENSRNOT00000008737.6	2845	2630.83	3269	58.4265
ENSRNOT00000022150.2	1835	1620.83	6	0.174061
ENSRNOT00000005072.5	1751	1536.83	135	4.13044
ENSRNOT00000082463.1	3416	3201.83	31	0.455251
ENSRNOT00000042638.4	1668	1453.83	171	5.53058
ENSRNOT00000068171.3	3683	3468.83	421.799	5.71755
ENSRNOT00000008759.7	4041	3826.83	619.517	7.61205
ENSRNOT00000049771.4	3933	3718.83	16.3742	0.207034
ENSRNOT00000017631.2	945	730.829	0	0
ENSRNOT00000014505.7	1527	1312.83	0	0
ENSRNOT00000003010.6	1871	1656.83	291	8.25853
ENSRNOT00000035312.5	2712	2497.83	544	10.2406
ENSRNOT00000004865.2	948	733.829	0	0
ENSRNOT00000087328.1	1467	1252.83	351.862	13.2059
ENSRNOT00000012487.5	6486	6271.83	7	0.0524797
ENSRNOT00000039728.5	981	766.829	922	56.5354
ENSRNOT00000074826.2	1580	1365.83	215	7.40167
ENSRNOT00000072804.2	1485	1270.83	9.62744	0.356214
ENSRNOT00000025826.5	2255	2040.83	607.259	13.9912
ENSRNOT00000049175.3	2027	1812.83	0	0
ENSRNOT00000046152.5	3384	3169.83	0	0
ENSRNOT00000078556.1	2885	2670.83	0	0
ENSRNOT00000081152.1	906	691.879	0	0
ENSRNOT00000081725.1	1990	1775.83	33	0.873777
ENSRNOT00000001579.6	4984	4769.83	1445.52	14.2498
ENSRNOT00000025446.6	1497	1282.83	0.00738629	0.000270735
ENSRNOT00000032960.5	2190	1975.83	0	0
ENSRNOT00000049161.3	627	412.99	2.00783	0.2286
ENSRNOT00000055227.1	972	757.829	0	0
ENSRNOT00000050860.3	1008	793.829	0	0
ENSRNOT00000010092.7	3666	3451.83	8	0.108975
ENSRNOT00000009645.5	3510	3295.83	1276	18.2043
ENSRNOT00000092161.1	3088	2873.83	730.933	11.9593
ENSRNOT00000015778.5	2926	2711.83	49.067	0.850775
ENSRNOT00000091349.1	897	682.879	0	0
ENSRNOT00000061242.5	982	767.829	506.719	31.0306
ENSRNOT00000030850.4	2179	1964.83	383	9.16562
ENSRNOT00000047914.1	921	706.829	0	0
ENSRNOT00000058640.4	636	421.99	0	0
ENSRNOT00000003146.4	4407	4192.83	71	0.79623
ENSRNOT00000081292.1	249	61.2701	0	0
ENSRNOT00000030425.5	2308	2093.83	2733	61.3742
ENSRNOT00000013963.7	2362	2147.83	935.999	20.491
ENSRNOT00000022246.4	1793	1578.83	204	6.07551
ENSRNOT00000028181.5	3608	3393.83	2106	29.178
ENSRNOT00000075076.2	2414	2199.83	148	3.16345
ENSRNOT00000027054.5	3622	3407.83	192.479	2.65578
ENSRNOT00000026457.6	2161	1946.83	2	0.0483048
ENSRNOT00000010247.5	2737	2522.83	336	6.26238
ENSRNOT00000084063.1	942	727.829	0	0
ENSRNOT00000002403.3	4300	4085.83	1082.83	12.4614
ENSRNOT00000021337.7	1870	1655.83	0.478815	0.0135969
ENSRNOT00000081375.1	2212	1997.83	17.5212	0.412375
ENSRNOT00000004958.8	909	694.879	0	0
ENSRNOT00000078222.1	3612	3397.83	290	4.01314
ENSRNOT00000025711.7	1584	1369.83	0	0
ENSRNOT00000089283.1	1205	990.829	107.065	5.08086
ENSRNOT00000078125.1	915	700.829	0	0
ENSRNOT00000086044.1	870	655.879	17.9348	1.28576
ENSRNOT00000023744.5	2411	2196.83	390	8.34749
ENSRNOT00000022679.6	3071	2856.83	101	1.66236
ENSRNOT00000089375.1	60	31.75	0	0
ENSRNOT00000023741.7	4264	4049.83	885	10.2753
ENSRNOT00000021001.5	3380	3165.83	212.606	3.15773
ENSRNOT00000013703.6	2145	1930.83	2240	54.5496
ENSRNOT00000019991.6	4102	3887.83	222.657	2.69288
ENSRNOT00000024084.6	1436	1221.83	30	1.15451
ENSRNOT00000021120.4	1190	975.829	3	0.144556
ENSRNOT00000013619.5	639	424.99	0	0
ENSRNOT00000083626.1	2716	2501.83	2	0.0375889
ENSRNOT00000082522.1	2904	2689.83	0	0
ENSRNOT00000060868.5	3189	2974.83	284.05	4.48973
ENSRNOT00000091672.1	2439	2224.83	188.063	3.97462
ENSRNOT00000079157.1	1743	1528.83	0	0
ENSRNOT00000006416.2	438	224.695	0	0
ENSRNOT00000075670.1	579	365.071	0	0
ENSRNOT00000073976.2	939	724.829	0	0
ENSRNOT00000021717.7	4001	3786.83	567	7.04036
ENSRNOT00000043386.4	1976	1761.83	0	0
ENSRNOT00000014028.6	2945	2730.83	327.817	5.64448
ENSRNOT00000085675.1	1923	1708.83	0	0
ENSRNOT00000014030.4	1812	1597.83	0	0
ENSRNOT00000046460.1	438	224.695	0	0
ENSRNOT00000015579.6	1990	1775.83	3922	103.847
ENSRNOT00000072806.1	483	269.205	0	0
ENSRNOT00000078640.1	1422	1207.83	287.054	11.175
ENSRNOT00000075588.2	3585	3370.83	119.335	1.66464
ENSRNOT00000057504.2	1335	1120.83	5	0.209758
ENSRNOT00000036821.5	1290	1075.83	0	0
ENSRNOT00000008227.5	1233	1018.83	193	8.90725
ENSRNOT00000073555.2	888	673.879	0	0
ENSRNOT00000029136.5	3057	2842.83	186	3.07645
ENSRNOT00000064526.4	3022	2807.83	164	2.74638
ENSRNOT00000003320.6	3622	3407.83	27	0.372541
ENSRNOT00000085468.1	459	245.425	0	0
ENSRNOT00000072444.2	606	392.018	1.69983	0.203885
ENSRNOT00000066793.3	3625	3410.83	897	12.3657
ENSRNOT00000072917.2	666	451.99	112.246	11.677
ENSRNOT00000068445.1	3729	3514.83	301	4.02671
ENSRNOT00000039369.5	507	293.164	0	0
ENSRNOT00000012038.7	5019	4804.83	5	0.0489305
ENSRNOT00000010429.2	1057	842.829	4072	227.173
ENSRNOT00000006709.8	5901	5686.83	1911.05	15.8012
ENSRNOT00000075193.2	5787	5572.83	1612.95	13.6092
ENSRNOT00000008104.5	4156	3941.83	169	2.01594
ENSRNOT00000078263.1	2080	1865.83	6.08922	0.153454
ENSRNOT00000004350.6	3140	2925.83	697.975	11.217
ENSRNOT00000034073.3	2507	2292.83	951	19.5028
ENSRNOT00000087430.1	1081	866.829	0	0
ENSRNOT00000085158.1	3385	3170.83	3	0.0444873
ENSRNOT00000038092.5	2706	2491.83	180	3.39658
ENSRNOT00000003974.6	700	485.956	19	1.83842
ENSRNOT00000032300.2	2274	2059.83	0	0
ENSRNOT00000023124.2	975	760.829	0	0
ENSRNOT00000012365.3	1326	1111.83	2	0.0845823
ENSRNOT00000045375.6	1977	1762.83	0	0
ENSRNOT00000070992.2	1848	1633.83	0	0
ENSRNOT00000071482.2	2349	2134.83	335.49	7.3893
ENSRNOT00000077874.1	2289	2074.83	100.993	2.28874
ENSRNOT00000039296.6	4961	4746.83	52.8742	0.523755
ENSRNOT00000039308.4	5168	4953.83	32.1258	0.30493
ENSRNOT00000091545.1	3316	3101.83	0	0
ENSRNOT00000030035.3	2355	2140.83	58	1.2739
ENSRNOT00000072449.1	783	568.92	0	0
ENSRNOT00000047128.4	357	147.358	0	0
ENSRNOT00000017532.5	2928	2713.83	21	0.363852
ENSRNOT00000078078.1	834	619.879	0	0
ENSRNOT00000007223.5	3388	3173.83	754	11.1706
ENSRNOT00000028575.2	930	715.829	0	0
ENSRNOT00000024691.7	531	317.142	0	0
ENSRNOT00000026001.5	3452	3237.83	85	1.23439
ENSRNOT00000018640.6	4979	4764.83	314	3.09863
ENSRNOT00000034609.6	3535	3320.83	2386	33.784
ENSRNOT00000046983.3	3445	3230.83	1796	26.1385
ENSRNOT00000087848.1	366	155.432	0	0
ENSRNOT00000024096.6	965	750.829	771	48.2838
ENSRNOT00000038276.5	1784	1569.83	0	0
ENSRNOT00000089841.1	2756	2541.83	52.2863	0.967229
ENSRNOT00000005085.3	1888	1673.83	169.461	4.76043
ENSRNOT00000078320.1	1730	1515.83	10.8538	0.336682
ENSRNOT00000056179.5	1893	1678.83	61.2583	1.71572
ENSRNOT00000056178.4	954	739.829	28.8879	1.836
ENSRNOT00000073155.2	704	489.956	8.52557	0.818189
ENSRNOT00000035435.4	2940	2725.83	0	0
ENSRNOT00000048302.2	2390	2175.83	412	8.90349
ENSRNOT00000031164.3	2418	2203.83	1647	35.1401
ENSRNOT00000032933.5	6009	5794.83	776.813	6.30323
ENSRNOT00000072279.1	936	721.829	0	0
ENSRNOT00000058351.1	1355	1140.83	23	0.947971
ENSRNOT00000090712.1	1863	1648.83	265	7.55715
ENSRNOT00000015977.5	13668	13453.8	4156	14.525
ENSRNOT00000068113.1	1366	1151.83	745	30.4128
ENSRNOT00000074580.2	2813	2598.83	37.847	0.684765
ENSRNOT00000087918.1	945	730.829	0	0
ENSRNOT00000011230.5	2539	2324.83	1163.74	23.537
ENSRNOT00000084797.1	3214	2999.83	156	2.44521
ENSRNOT00000028127.5	771	556.92	231	19.5032
ENSRNOT00000019363.7	935	720.829	3.24798	0.21187
ENSRNOT00000082142.1	3352	3137.83	291.752	4.37192
ENSRNOT00000092028.1	1638	1423.83	6.51747	0.215233
ENSRNOT00000023667.7	2978	2763.83	228	3.87892
ENSRNOT00000091961.1	357	147.358	0	0
ENSRNOT00000083966.1	447	233.563	0	0
ENSRNOT00000022259.7	2628	2413.83	624	12.1553
ENSRNOT00000032737.6	1453	1238.83	1	0.0379556
ENSRNOT00000045513.3	3634	3419.83	967	13.2957
ENSRNOT00000004717.6	3286	3071.83	0	0
ENSRNOT00000047682.5	1192	977.829	2	0.0961734
ENSRNOT00000084986.1	900	685.879	0	0
ENSRNOT00000050284.4	870	655.879	0	0
ENSRNOT00000005066.4	2237	2022.83	31	0.720593
ENSRNOT00000060577.2	939	724.829	1	0.0648712
ENSRNOT00000072589.1	2924	2709.83	1247	21.6378
ENSRNOT00000050195.4	1830	1615.83	6.40288	0.186324
ENSRNOT00000089166.1	1754	1539.83	2.59712	0.0793062
ENSRNOT00000004853.6	782	567.92	32	2.64942
ENSRNOT00000005405.7	3192	2977.83	5	0.078951
ENSRNOT00000024753.6	3450	3235.83	1893.33	27.5123
ENSRNOT00000067974.2	3345	3130.83	1458	21.8971
ENSRNOT00000079955.1	3081	2866.83	318	5.2157
ENSRNOT00000066940.2	1278	1063.83	0	0
ENSRNOT00000052289.4	2197	1982.83	139	3.29623
ENSRNOT00000089085.1	435	221.759	0	0
ENSRNOT00000066643.3	4194	3979.83	1097	12.9607
ENSRNOT00000078799.1	3246	3031.83	2.21208e-05	3.43071e-07
ENSRNOT00000020332.5	745	530.92	0	0
ENSRNOT00000083900.1	776	561.92	0	0
ENSRNOT00000008909.7	2005	1790.83	103	2.7044
ENSRNOT00000007485.5	2436	2221.83	0	0
ENSRNOT00000082085.1	987	772.829	0	0
ENSRNOT00000021758.7	2723	2508.83	236.958	4.44108
ENSRNOT00000056430.2	3387	3172.83	225.042	3.33506
ENSRNOT00000072841.2	4307	4092.83	533.604	6.13032
ENSRNOT00000088386.1	972	757.829	0	0
ENSRNOT00000005153.5	807	592.879	0	0
ENSRNOT00000072416.2	1062	847.829	84	4.65864
ENSRNOT00000028685.3	3034	2819.83	79	1.31732
ENSRNOT00000029607.3	835	620.879	0	0
ENSRNOT00000042353.5	381	169.401	0	0
ENSRNOT00000071024.1	588	374.018	37	4.65154
ENSRNOT00000090913.1	939	724.829	0	0
ENSRNOT00000028379.5	1366	1151.83	221.803	9.05454
ENSRNOT00000027206.4	2583	2368.83	107.898	2.14174
ENSRNOT00000058474.1	795	580.92	0	0
ENSRNOT00000075297.2	945	730.829	0	0
ENSRNOT00000081342.1	921	706.829	0	0
ENSRNOT00000085181.1	291	91.6772	0	0
ENSRNOT00000082110.1	285	87.0026	0	0
ENSRNOT00000006063.7	2078	1863.83	729	18.3912
ENSRNOT00000025412.4	1438	1223.83	278	10.681
ENSRNOT00000073800.2	984	769.829	0	0
ENSRNOT00000073178.1	2334	2119.83	0	0
ENSRNOT00000040366.1	369	158.158	0	0
ENSRNOT00000010601.6	2548	2333.83	360	7.25306
ENSRNOT00000039580.4	729	514.92	504	46.0233
ENSRNOT00000078419.1	1908	1693.83	78	2.16527
ENSRNOT00000013473.4	878	663.879	13	0.920751
ENSRNOT00000058502.1	369	158.158	0	0
ENSRNOT00000057349.3	1212	997.829	0	0
ENSRNOT00000001730.4	2383	2168.83	0	0
ENSRNOT00000020691.3	975	760.829	0	0
ENSRNOT00000013599.6	1679	1464.83	857.217	27.5164
ENSRNOT00000072733.2	7056	6841.83	3224.41	22.1598
ENSRNOT00000071714.2	351	141.889	0	0
ENSRNOT00000050297.3	339	131.347	0	0
ENSRNOT00000081817.1	330	123.714	0	0
ENSRNOT00000055570.3	2129	1914.83	31.2759	0.76801
ENSRNOT00000089674.1	2247	2032.83	153.724	3.55573
ENSRNOT00000005845.6	2977	2762.83	506.111	8.6135
ENSRNOT00000005033.5	1622	1407.83	395	13.1927
ENSRNOT00000073327.2	935	720.829	92	6.00127
ENSRNOT00000034610.4	2052	1837.83	0	0
ENSRNOT00000022864.5	489	275.205	1394.7	238.292
ENSRNOT00000075300.1	867	652.879	429.48	30.9313
ENSRNOT00000031418.2	1666	1451.83	60.0502	1.94485
ENSRNOT00000086143.1	1704	1489.83	573.893	18.1127
ENSRNOT00000007595.7	1639	1424.83	1187.11	39.1755
ENSRNOT00000010141.7	3138	2923.83	82	1.31871
ENSRNOT00000084643.1	2318	2103.83	369.652	8.26172
ENSRNOT00000011085.4	2154	1939.83	63.3478	1.53552
ENSRNOT00000038213.2	945	730.829	0	0
ENSRNOT00000089105.1	930	715.829	0	0
ENSRNOT00000084720.1	1818	1603.83	298	8.73667
ENSRNOT00000024576.3	1446	1231.83	1081	41.2632
ENSRNOT00000061413.4	447	233.563	3	0.603955
ENSRNOT00000045830.5	1349	1134.83	0	0
ENSRNOT00000072986.2	1422	1207.83	0	0
ENSRNOT00000009574.2	1346	1131.83	4	0.166175
ENSRNOT00000072666.2	4108	3893.83	353.891	4.27347
ENSRNOT00000013608.6	1389	1174.83	23659.5	946.933
ENSRNOT00000027450.4	2089	1874.83	187	4.68994
ENSRNOT00000040447.4	429	215.838	3.02854	0.659773
ENSRNOT00000057058.4	6993	6778.83	5407	37.505
ENSRNOT00000027159.6	912	697.829	21	1.41501
ENSRNOT00000079166.1	522	308.142	0	0
ENSRNOT00000064914.3	4062	3847.83	80.8293	0.987735
ENSRNOT00000081127.1	3693	3478.83	464.171	6.27382
ENSRNOT00000090006.1	3367	3152.83	10	0.149138
ENSRNOT00000048576.4	3306	3091.83	54	0.821232
ENSRNOT00000004867.6	285	87.0026	91.38	49.3863
ENSRNOT00000071646.1	942	727.829	0	0
ENSRNOT00000040002.4	1839	1624.83	30	0.868163
ENSRNOT00000088391.1	5349	5134.83	15136	138.603
ENSRNOT00000090258.1	2661	2446.83	0	0
ENSRNOT00000060838.4	4333	4118.83	162.489	1.85497
ENSRNOT00000008364.7	1141	926.829	515	26.1274
ENSRNOT00000020383.5	1478	1263.83	21	0.781302
ENSRNOT00000008608.4	348	139.189	600.5	202.859
ENSRNOT00000023579.4	571	357.071	159	20.9378
ENSRNOT00000032663.2	1177	962.829	0	0
ENSRNOT00000010318.7	1836	1621.83	663.025	19.2226
ENSRNOT00000081051.1	1896	1681.83	101.975	2.85102
ENSRNOT00000006964.5	1586	1371.83	2	0.0685516
ENSRNOT00000038439.4	1521	1306.83	414	14.896
ENSRNOT00000024336.7	3270	3055.83	210	3.2313
ENSRNOT00000046013.4	3027	2812.83	0	0
ENSRNOT00000038312.5	753	538.92	13	1.13424
ENSRNOT00000040978.4	1815	1600.83	9.0852	0.266856
ENSRNOT00000086117.1	1541	1326.83	6.9148	0.245049
ENSRNOT00000033984.5	2466	2251.83	657.547	13.7303
ENSRNOT00000091375.1	2498	2283.83	45.453	0.935808
ENSRNOT00000087559.1	345	136.515	0	0
ENSRNOT00000012912.2	951	736.829	0	0
ENSRNOT00000048225.1	333	126.31	0	0
ENSRNOT00000016067.4	2111	1896.83	348.623	8.64203
ENSRNOT00000071020.2	2110	1895.83	247.9	6.14845
ENSRNOT00000072373.3	3144	2929.83	562.1	9.02108
ENSRNOT00000075623.2	2193	1978.83	0	0
ENSRNOT00000057826.2	984	769.829	120	7.32951
ENSRNOT00000027193.7	1708	1493.83	3	0.0944296
ENSRNOT00000012088.7	1432	1217.83	8	0.308881
ENSRNOT00000013152.4	4181	3966.83	486	5.76077
ENSRNOT00000079558.1	951	736.829	0	0
ENSRNOT00000085007.1	303	101.41	0	0
ENSRNOT00000002502.7	2403	2188.83	548.254	11.7776
ENSRNOT00000086813.1	4578	4363.83	219.475	2.36486
ENSRNOT00000065366.2	1502	1287.83	8	0.292092
ENSRNOT00000088918.1	402	189.484	0	0
ENSRNOT00000039874.5	933	718.829	0	0
ENSRNOT00000047852.1	927	712.829	0	0
ENSRNOT00000020225.5	2029	1814.83	84	2.17636
ENSRNOT00000079240.1	2016	1801.83	0	0
ENSRNOT00000045721.4	2035	1820.83	194	5.0098
ENSRNOT00000034284.5	2893	2678.83	892	15.657
ENSRNOT00000068611.3	2376	2161.83	2	0.0435007
ENSRNOT00000042276.3	2103	1888.83	0	0
ENSRNOT00000052029.4	2091	1876.83	21.0286	0.526834
ENSRNOT00000073915.2	1021	806.829	2269	132.233
ENSRNOT00000092196.1	4377	4162.83	10.215	0.115382
ENSRNOT00000008898.5	1753	1538.83	13.785	0.421214
ENSRNOT00000025309.5	2809	2594.83	446.938	8.09891
ENSRNOT00000016491.4	2537	2322.83	973.496	19.7063
ENSRNOT00000091982.1	2945	2730.83	157.504	2.71197
ENSRNOT00000073049.2	1962	1747.83	128.966	3.46948
ENSRNOT00000078820.1	1665	1450.83	343.426	11.1302
ENSRNOT00000072855.2	1263	1048.83	0	0
ENSRNOT00000074718.3	2465	2250.83	3985.57	83.2599
ENSRNOT00000017651.3	2182	1967.83	4	0.0955785
ENSRNOT00000017958.2	960	745.829	0	0
ENSRNOT00000016494.7	2942	2727.83	1224	21.0985
ENSRNOT00000022017.6	1640	1425.83	338	11.1465
ENSRNOT00000091927.1	1281	1066.83	798.138	35.178
ENSRNOT00000088469.1	960	745.829	741.862	46.7705
ENSRNOT00000045922.2	1919	1704.83	7	0.193066
ENSRNOT00000031175.4	766	551.92	148	12.6088
ENSRNOT00000079593.1	809	594.879	2	0.158084
ENSRNOT00000003705.6	504	290.185	0	0
ENSRNOT00000075456.1	438	224.695	0	0
ENSRNOT00000043714.4	2973	2758.83	152	2.59064
ENSRNOT00000016654.4	1893	1678.83	77.9408	2.18296
ENSRNOT00000005042.5	1263	1048.83	510	22.8641
ENSRNOT00000085959.1	1994	1779.83	15	0.396279
ENSRNOT00000012604.4	2388	2173.83	1085	23.4689
ENSRNOT00000040255.5	8832	8617.83	728.619	3.97548
ENSRNOT00000064025.3	9756	9541.83	379.185	1.86856
ENSRNOT00000041130.5	9711	9496.83	543.224	2.6896
ENSRNOT00000043646.4	9639	9424.83	1237.15	6.17217
ENSRNOT00000082723.1	7725	7510.83	458.818	2.87237
ENSRNOT00000016129.5	1478	1263.83	877	32.6286
ENSRNOT00000013771.6	1294	1079.83	156	6.79293
ENSRNOT00000081759.1	942	727.829	0	0
ENSRNOT00000057891.1	411	198.301	0	0
ENSRNOT00000029238.5	834	619.879	130	9.86108
ENSRNOT00000005492.8	2454	2239.83	43	0.902695
ENSRNOT00000051252.4	2017	1802.83	0	0
ENSRNOT00000088209.1	2133	1918.83	0	0
ENSRNOT00000083686.1	1515	1300.83	0	0
ENSRNOT00000039997.4	604	390.018	756	91.1432
ENSRNOT00000006708.4	1781	1566.83	311	9.33311
ENSRNOT00000034477.6	2268	2053.83	523.78	11.9915
ENSRNOT00000083157.1	1164	949.829	269.22	13.3275
ENSRNOT00000007855.6	2993	2778.83	0	0
ENSRNOT00000081679.1	2402	2187.83	0	0
ENSRNOT00000043486.2	381	169.401	0	0
ENSRNOT00000047702.1	933	718.829	0	0
ENSRNOT00000017110.4	1734	1519.83	915.926	28.337
ENSRNOT00000091053.1	1554	1339.83	13.0737	0.458814
ENSRNOT00000066520.3	1344	1129.83	121	5.03571
ENSRNOT00000079764.1	741	526.92	0	0
ENSRNOT00000014388.7	4196	3981.83	24	0.283411
ENSRNOT00000052063.5	4932	4717.83	589	5.87031
ENSRNOT00000079981.1	3424	3209.83	214.381	3.14045
ENSRNOT00000079524.1	3261	3046.83	290.552	4.48397
ENSRNOT00000085650.1	3042	2827.83	64.0672	1.0653
ENSRNOT00000080930.1	1593	1378.83	5.09322	0.173688
ENSRNOT00000022818.4	1670	1455.83	18.9068	0.610654
ENSRNOT00000023661.5	3263	3048.83	296	4.56506
ENSRNOT00000066048.3	3148	2933.83	0	0
ENSRNOT00000072739.1	825	610.879	4	0.307888
ENSRNOT00000030102.2	2223	2008.83	59.2092	1.38591
ENSRNOT00000077117.1	3101	2886.83	48.7908	0.794703
ENSRNOT00000038397.5	2095	1880.83	0	0
ENSRNOT00000023319.4	3068	2853.83	0	0
ENSRNOT00000036657.5	690	475.956	0	0
ENSRNOT00000023935.5	809	594.879	1314	103.861
ENSRNOT00000060871.4	9807	9592.83	4650.64	22.7957
ENSRNOT00000051512.5	9609	9394.83	409.032	2.04718
ENSRNOT00000044972.6	9767	9552.83	27.4464	0.135096
ENSRNOT00000068065.1	993	778.829	70	4.22614
ENSRNOT00000017226.6	2263	2048.83	734	16.8453
ENSRNOT00000012463.5	4339	4124.83	11	0.125393
ENSRNOT00000092125.1	3851	3636.83	0	0
ENSRNOT00000020002.5	3275	3060.83	2	0.0307241
ENSRNOT00000051473.5	2235	2020.83	67	1.55895
ENSRNOT00000084601.1	2803	2588.83	4443	80.6976
ENSRNOT00000022706.7	1782	1567.83	560	16.7949
ENSRNOT00000010264.6	4115	3900.83	523	6.30423
ENSRNOT00000025489.6	852	637.879	0	0
ENSRNOT00000011307.5	1586	1371.83	879	30.1284
ENSRNOT00000086502.1	651	436.99	0	0
ENSRNOT00000001817.7	1682	1467.83	412	13.198
ENSRNOT00000065314.2	1313	1098.83	1.02912e-08	4.40378e-10
ENSRNOT00000021549.5	5336	5121.83	708	6.49974
ENSRNOT00000073962.2	2229	2014.83	0	0
ENSRNOT00000005346.4	1667	1452.83	245.131	7.93361
ENSRNOT00000071976.1	879	664.879	2.31833	0.163953
ENSRNOT00000013829.5	2142	1927.83	884.288	21.5681
ENSRNOT00000049969.4	357	147.358	0	0
ENSRNOT00000020753.7	2295	2080.83	55	1.24284
ENSRNOT00000068299.1	4149	3934.83	538	6.42901
ENSRNOT00000026378.4	4007	3792.83	6872	85.1937
ENSRNOT00000011292.2	2641	2426.83	2613.98	50.6467
ENSRNOT00000027346.2	4396	4181.83	2	0.022488
ENSRNOT00000051966.1	927	712.829	0	0
ENSRNOT00000046001.3	939	724.829	0	0
ENSRNOT00000064696.2	4085	3870.83	166	2.01647
ENSRNOT00000017889.7	4973	4758.83	112	1.10664
ENSRNOT00000013228.4	2538	2323.83	253	5.11922
ENSRNOT00000077502.1	18521	18306.8	3169.54	8.14085
ENSRNOT00000083354.1	1583	1368.83	323.406	11.1093
ENSRNOT00000089544.1	990	775.829	0	0
ENSRNOT00000044628.2	4387	4172.83	36.5177	0.411491
ENSRNOT00000017820.6	2225	2010.83	8	0.187069
ENSRNOT00000077165.1	3520	3305.83	14.3177	0.203648
ENSRNOT00000013871.6	1888	1673.83	133	3.73618
ENSRNOT00000039294.4	393	180.87	0	0
ENSRNOT00000080799.1	2096	1881.83	0	0
ENSRNOT00000087669.1	2420	2205.83	0	0
ENSRNOT00000087957.1	2795	2580.83	0	0
ENSRNOT00000080820.1	2098	1883.83	0	0
ENSRNOT00000067751.2	3382	3167.83	1099	16.3126
ENSRNOT00000014134.3	889	674.879	0	0
ENSRNOT00000012597.6	1496	1281.83	50.598	1.85606
ENSRNOT00000022348.6	510	296.164	659.955	104.778
ENSRNOT00000085087.1	2538	2323.83	0	0
ENSRNOT00000064207.3	2353	2138.83	0	0
ENSRNOT00000055319.4	1931	1716.83	3	0.0821641
ENSRNOT00000044626.3	4259	4044.83	977	11.3575
ENSRNOT00000065721.2	4436	4221.83	1680.47	18.7162
ENSRNOT00000074676.2	4122	3907.83	169	2.03347
ENSRNOT00000074209.2	4517	4302.83	9.63003	0.105235
ENSRNOT00000027756.6	1359	1144.83	3773	154.965
ENSRNOT00000042558.2	879	664.879	47	3.32386
ENSRNOT00000085918.1	672	457.99	0	0
ENSRNOT00000067907.2	3223	3008.83	345	5.3915
ENSRNOT00000010512.6	1286	1071.83	1616	70.893
ENSRNOT00000038556.4	2801	2586.83	169	3.0719
ENSRNOT00000014970.7	1602	1387.83	0	0
ENSRNOT00000037902.6	2582	2367.83	2826.81	56.1351
ENSRNOT00000080950.1	1755	1540.83	220.188	6.71935
ENSRNOT00000077360.1	1094	879.829	225.474	12.05
ENSRNOT00000066549.3	936	721.829	9.52626	0.620549
ENSRNOT00000023543.5	4724	4509.83	209	2.17908
ENSRNOT00000030148.5	978	763.829	1.10548	0.0680524
ENSRNOT00000081508.1	930	715.829	0	0
ENSRNOT00000073194.1	960	745.829	0	0
ENSRNOT00000086252.1	300	98.9134	0	0
ENSRNOT00000032481.5	1579	1364.83	281	9.6809
ENSRNOT00000015108.8	2259	2044.83	235.836	5.42301
ENSRNOT00000017008.5	2098	1883.83	8	0.199681
ENSRNOT00000029651.1	1575	1360.83	0	0
ENSRNOT00000051304.3	918	703.829	0	0
ENSRNOT00000017833.5	1219	1004.83	2904	135.891
ENSRNOT00000010975.5	1436	1221.83	3	0.115451
ENSRNOT00000087076.1	3995	3780.83	16686.9	207.528
ENSRNOT00000055238.4	3974	3759.83	1804.08	22.5618
ENSRNOT00000088024.1	635	420.99	0	0
ENSRNOT00000087672.1	507	293.164	0	0
ENSRNOT00000016464.6	1798	1583.83	165	4.8985
ENSRNOT00000013585.4	1242	1027.83	388	17.75
ENSRNOT00000015466.5	1932	1717.83	8.93906	0.244681
ENSRNOT00000015420.5	2569	2354.83	258.964	5.17092
ENSRNOT00000088049.1	2052	1837.83	69.0967	1.76783
ENSRNOT00000077436.1	1059	844.829	0	0
ENSRNOT00000022130.4	1212	997.829	20	0.942457
ENSRNOT00000000432.2	450	236.563	22	4.37284
ENSRNOT00000056601.2	966	751.829	0	0
ENSRNOT00000041946.2	1671	1456.83	0	0
ENSRNOT00000077662.1	2264	2049.83	0	0
ENSRNOT00000001540.5	2691	2476.83	2.26572	0.0430129
ENSRNOT00000010320.6	5195	4980.83	602.288	5.68578
ENSRNOT00000087334.1	2667	2452.83	11.1515	0.213773
ENSRNOT00000087398.1	4204	3989.83	140.56	1.65652
ENSRNOT00000080421.1	972	757.829	1174.2	72.8546
ENSRNOT00000014756.7	708	493.956	0	0
ENSRNOT00000081610.1	2015	1800.83	40	1.04442
ENSRNOT00000024751.6	1032	817.829	0	0
ENSRNOT00000010229.6	4081	3866.83	800.316	9.73182
ENSRNOT00000030532.3	2235	2020.83	113	2.62928
ENSRNOT00000006618.7	5144	4929.83	318	3.03307
ENSRNOT00000066161.4	402	189.484	0	0
ENSRNOT00000057061.3	375	163.691	0	0
ENSRNOT00000028709.7	4538	4323.83	917.78	9.98062
ENSRNOT00000077325.1	4399	4184.83	117.768	1.32324
ENSRNOT00000090848.1	3256	3041.83	7	0.108206
ENSRNOT00000005353.7	3384	3169.83	0	0
ENSRNOT00000058204.2	976	761.829	512	31.601
ENSRNOT00000087007.1	4004	3789.83	0	0
ENSRNOT00000089504.1	3685	3470.83	34.353	0.465392
ENSRNOT00000083713.1	3297	3082.83	0	0
ENSRNOT00000009008.5	2497	2282.83	147	3.02783
ENSRNOT00000021227.6	1419	1204.83	230	8.97615
ENSRNOT00000086505.1	1542	1327.83	3.99999	0.141646
ENSRNOT00000009111.5	1561	1346.83	1.32685e-05	4.6323e-07
ENSRNOT00000080828.1	7592	7377.83	1565	9.97409
ENSRNOT00000020637.6	1800	1585.83	2	0.0593009
ENSRNOT00000019560.7	4489	4274.83	500.128	5.50111
ENSRNOT00000054686.2	4108	3893.83	39.872	0.48148
ENSRNOT00000059530.4	1323	1108.83	2.4922	0.105683
ENSRNOT00000080068.1	2176	1961.83	13.5078	0.323751
ENSRNOT00000077767.1	9111	8896.83	2059	10.882
ENSRNOT00000071566.2	342	133.895	0	0
ENSRNOT00000004808.7	2145	1930.83	1370	33.3629
ENSRNOT00000044613.4	4686	4471.83	4554	47.8846
ENSRNOT00000082945.1	2118	1903.83	182.766	4.51394
ENSRNOT00000056170.2	3893	3678.83	345.234	4.41257
ENSRNOT00000047198.3	2568	2353.83	2	0.0399524
ENSRNOT00000002987.4	1776	1561.83	568.194	17.1061
ENSRNOT00000001476.5	1868	1653.83	1616.19	45.9503
ENSRNOT00000001899.5	3059	2844.83	214	3.53708
ENSRNOT00000022790.8	3663	3448.83	4	0.0545351
ENSRNOT00000010602.7	1423	1208.83	1209	47.0272
ENSRNOT00000088553.1	1341	1126.83	21.0693	0.879184
ENSRNOT00000010243.5	1281	1066.83	6.9307	0.305471
ENSRNOT00000045699.4	5562	5347.83	8616.78	75.7627
ENSRNOT00000043971.6	4533	4318.83	320.218	3.48632
ENSRNOT00000075365.2	2485	2270.83	4132	85.5586
ENSRNOT00000029602.5	2781	2566.83	3	0.0549556
ENSRNOT00000072069.1	1355	1140.83	2	0.0824323
ENSRNOT00000038383.5	3521	3306.83	108.924	1.54882
ENSRNOT00000081281.1	2337	2122.83	8.07575	0.178877
ENSRNOT00000003625.7	2577	2362.83	0	0
ENSRNOT00000073871.2	2122	1907.83	532.448	13.1228
ENSRNOT00000078266.1	807	592.879	14.0638	1.11539
ENSRNOT00000071804.3	1101	886.829	158.488	8.4032
ENSRNOT00000018620.4	2040	1825.83	1135	29.2296
ENSRNOT00000042366.3	1535	1320.83	85.1689	3.03195
ENSRNOT00000012676.4	3565	3350.83	45	0.631463
ENSRNOT00000086669.1	2283	2068.83	0	0
ENSRNOT00000054812.4	2061	1846.83	0	0
ENSRNOT00000065376.2	1888	1673.83	0	0
ENSRNOT00000082482.1	1476	1261.83	0	0
ENSRNOT00000031530.7	2643	2428.83	286.642	5.54919
ENSRNOT00000075283.1	2694	2479.83	157.358	2.9837
ENSRNOT00000003986.5	1236	1021.83	11	0.506177
ENSRNOT00000041612.1	942	727.829	0	0
ENSRNOT00000030934.6	1774	1559.83	547	16.4891
ENSRNOT00000040229.3	1656	1441.83	430	14.023
ENSRNOT00000002194.7	509	295.164	350	55.7561
ENSRNOT00000027150.3	1072	857.829	1318.17	72.2532
ENSRNOT00000088707.1	4122	3907.83	3	0.0360972
ENSRNOT00000089209.1	792	577.92	13.5321	1.10099
ENSRNOT00000072155.1	936	721.829	124.468	8.10795
ENSRNOT00000005794.6	381	169.401	0	0
ENSRNOT00000009077.7	4781	4566.83	4	0.0411844
ENSRNOT00000081471.1	2350	2135.83	44	0.968666
ENSRNOT00000021532.4	1794	1579.83	0	0
ENSRNOT00000019930.5	2072	1857.83	124	3.13837
ENSRNOT00000020175.8	1368	1153.83	39	1.58932
ENSRNOT00000074353.2	168	19.3335	22	53.5055
ENSRNOT00000028703.5	3417	3202.83	617	9.05814
ENSRNOT00000004173.4	1478	1263.83	179	6.65967
ENSRNOT00000039275.3	1773	1558.83	96	2.89575
ENSRNOT00000013701.3	1277	1062.83	1	0.0442409
ENSRNOT00000074389.2	2995	2780.83	807.728	13.6577
ENSRNOT00000025815.3	1818	1603.83	285.118	8.359
ENSRNOT00000046271.3	924	709.829	0	0
ENSRNOT00000017692.5	1603	1388.83	3236	109.559
ENSRNOT00000009545.6	4483	4268.83	22	0.242327
ENSRNOT00000032726.5	1242	1027.83	0	0
ENSRNOT00000020123.4	3681	3466.83	5065.35	68.7013
ENSRNOT00000060387.2	1100	885.829	0	0
ENSRNOT00000008938.6	6557	6342.83	1020.42	7.56454
ENSRNOT00000057802.5	1677	1462.83	27.093	0.870865
ENSRNOT00000040060.6	1668	1453.83	0	0
ENSRNOT00000067049.3	714	499.956	0	0
ENSRNOT00000052387.4	705	490.956	0.560419	0.0536732
ENSRNOT00000073352.2	201	33.2309	0.3466	0.490427
ENSRNOT00000035280.5	7024	6809.83	3607	24.9056
ENSRNOT00000027505.6	5362	5147.83	3009	27.4844
ENSRNOT00000012285.6	414	201.243	0	0
ENSRNOT00000060114.1	318	113.636	0	0
ENSRNOT00000050701.3	1614	1399.83	1546	51.9305
ENSRNOT00000027662.7	774	559.92	374	31.4075
ENSRNOT00000087412.1	1053	838.829	0	0
ENSRNOT00000026032.6	3455	3240.83	154.603	2.2431
ENSRNOT00000057673.3	3827	3612.83	363.296	4.72825
ENSRNOT00000050005.3	3637	3422.83	429.102	5.89471
ENSRNOT00000077868.1	1101	886.829	65.671	3.48194
ENSRNOT00000066250.3	1213	998.829	160.955	7.57706
ENSRNOT00000065294.2	1298	1083.83	11.3741	0.49345
ENSRNOT00000005981.4	1077	862.829	11	0.599454
ENSRNOT00000022395.5	1583	1368.83	0	0
ENSRNOT00000075148.2	1717	1502.83	1028.56	32.1816
ENSRNOT00000049411.5	3097	2882.83	158	2.57707
ENSRNOT00000029223.6	5661	5446.83	209.807	1.81119
ENSRNOT00000006783.5	3373	3158.83	38	0.565646
ENSRNOT00000019660.7	1347	1132.83	1	0.0415072
ENSRNOT00000062080.3	777	562.92	0	0
ENSRNOT00000002500.7	794	579.92	197	15.973
ENSRNOT00000042699.4	1420	1205.83	1	0.0389944
ENSRNOT00000026704.6	1005	790.829	2063	122.66
ENSRNOT00000022552.7	1262	1047.83	127	5.69903
ENSRNOT00000078190.1	1888	1673.83	70.0345	1.96738
ENSRNOT00000010546.7	2160	1945.83	79.9655	1.93235
ENSRNOT00000010103.6	2799	2584.83	319	5.80292
ENSRNOT00000007851.5	1909	1694.83	5	0.138718
ENSRNOT00000087526.1	1074	859.829	0	0
ENSRNOT00000016454.5	1284	1069.83	74	3.25241
ENSRNOT00000081195.1	3266	3051.83	2278	35.0979
ENSRNOT00000011930.6	1975	1760.83	0	0
ENSRNOT00000037133.5	3544	3329.83	497.73	7.02846
ENSRNOT00000087122.1	2211	1996.83	159.27	3.75042
ENSRNOT00000036823.2	1628	1413.83	0	0
ENSRNOT00000067490.3	3493	3278.83	225.532	3.23427
ENSRNOT00000023659.6	2719	2504.83	169	3.17246
ENSRNOT00000016521.7	1534	1319.83	93	3.31324
ENSRNOT00000016414.2	1734	1519.83	248.128	7.67661
ENSRNOT00000012371.4	845	630.879	0	0
ENSRNOT00000059448.3	1017	802.829	1	0.0585686
ENSRNOT00000082419.1	1667	1452.83	1145.75	37.082
ENSRNOT00000073694.1	384	172.253	0	0
ENSRNOT00000005204.4	841	626.879	177	13.2763
ENSRNOT00000077577.1	1645	1430.83	60.3601	1.98358
ENSRNOT00000006366.7	1783	1568.83	729.64	21.8686
ENSRNOT00000031786.5	3180	2965.83	495	7.84778
ENSRNOT00000087679.1	945	730.829	0	0
ENSRNOT00000022346.3	2927	2712.83	0	0
ENSRNOT00000089941.1	1691	1476.83	0	0
ENSRNOT00000028733.4	252	63.3101	0	0
ENSRNOT00000020152.3	2925	2710.83	551.82	9.57156
ENSRNOT00000011019.3	1163	948.829	50	2.47782
ENSRNOT00000084390.1	5862	5647.83	438.842	3.65354
ENSRNOT00000080945.1	5056	4841.83	5761.49	55.9517
ENSRNOT00000022370.6	3131	2916.83	182	2.93392
ENSRNOT00000026114.3	708	493.956	197	18.7528
ENSRNOT00000018246.7	2373	2158.83	151	3.28887
ENSRNOT00000031871.5	1930	1715.83	718	19.6761
ENSRNOT00000071109.3	1571	1356.83	0	0
ENSRNOT00000048677.4	2134	1919.83	0	0
ENSRNOT00000058315.5	2679	2464.83	371.277	7.0827
ENSRNOT00000091652.1	1839	1624.83	27.186	0.786729
ENSRNOT00000010482.7	1722	1507.83	64.0864	1.99849
ENSRNOT00000079769.1	2108	1893.83	294.45	7.3107
ENSRNOT00000006883.6	837	622.879	57	4.30288
ENSRNOT00000081026.1	6031	5816.83	602.263	4.86842
ENSRNOT00000000248.2	1683	1468.83	36.7367	1.17602
ENSRNOT00000088172.1	2312	2097.83	25.0459	0.561376
ENSRNOT00000046288.4	3093	2878.83	30.9541	0.50558
ENSRNOT00000081705.1	1304	1089.83	13.3236	0.574843
ENSRNOT00000086214.1	1353	1138.83	27.4823	1.1347
ENSRNOT00000029848.3	2526	2311.83	5	0.101696
ENSRNOT00000040091.4	803	588.879	10	0.798476
ENSRNOT00000019311.5	837	622.879	0	0
ENSRNOT00000092211.1	887	672.879	2	0.139759
ENSRNOT00000049512.5	1586	1371.83	0	0
ENSRNOT00000075165.2	2060	1845.83	305	7.76955
ENSRNOT00000002807.3	2408	2193.83	0	0
ENSRNOT00000026395.3	2183	1968.83	7	0.167177
ENSRNOT00000016484.2	939	724.829	0	0
ENSRNOT00000006886.6	2689	2474.83	887	16.8526
ENSRNOT00000003080.4	1049	834.829	0	0
ENSRNOT00000016997.7	3354	3139.83	23	0.344437
ENSRNOT00000072577.1	933	718.829	0	0
ENSRNOT00000018177.5	1587	1372.83	0	0
ENSRNOT00000039754.6	1002	787.829	0	0
ENSRNOT00000005461.5	2445	2230.83	3	0.0632328
ENSRNOT00000078914.1	1563	1348.83	244.018	8.50655
ENSRNOT00000016240.7	3655	3440.83	365	4.9879
ENSRNOT00000085012.1	3354	3139.83	198	2.96515
ENSRNOT00000087737.1	1641	1426.83	0	0
ENSRNOT00000016702.2	981	766.829	0	0
ENSRNOT00000091475.1	711	496.956	1	0.094617
ENSRNOT00000082885.1	411	198.301	5.6	1.32786
ENSRNOT00000065156.3	390	177.974	0	0
ENSRNOT00000081766.1	1467	1252.83	198.176	7.43785
ENSRNOT00000089436.1	393	180.87	110.512	28.7296
ENSRNOT00000013088.5	5027	4812.83	3343	32.6606
ENSRNOT00000077607.1	936	721.829	0	0
ENSRNOT00000046129.4	381	169.401	17	4.71868
ENSRNOT00000017613.6	9777	9562.83	2613.3	12.8496
ENSRNOT00000015383.6	2965	2750.83	622	10.632
ENSRNOT00000085840.1	300	98.9134	8	3.80297
ENSRNOT00000072685.3	2967	2752.83	809	13.8184
ENSRNOT00000047434.3	1342	1127.83	0	0
ENSRNOT00000086223.1	1167	952.829	1	0.0493484
ENSRNOT00000016976.7	1117	902.829	6	0.312488
ENSRNOT00000023293.2	939	724.829	0	0
ENSRNOT00000006087.2	4158	3943.83	169	2.01491
ENSRNOT00000046196.2	924	709.829	0	0
ENSRNOT00000075356.1	900	685.879	0	0
ENSRNOT00000009650.6	1318	1103.83	0	0
ENSRNOT00000085822.1	1321	1106.83	0	0
ENSRNOT00000078264.1	1506	1291.83	0	0
ENSRNOT00000005753.5	3005	2790.83	207	3.48758
ENSRNOT00000056735.3	10610	10395.8	1255.95	5.68067
ENSRNOT00000084214.1	9690	9475.83	744.054	3.69211
ENSRNOT00000002407.5	4787	4572.83	4152	42.6933
ENSRNOT00000045223.5	5434	5219.83	741	6.67497
ENSRNOT00000071859.1	945	730.829	0	0
ENSRNOT00000017048.3	2847	2632.83	0	0
ENSRNOT00000085995.1	2330	2115.83	239.969	5.33288
ENSRNOT00000045314.3	2169	1954.83	525.807	12.6475
ENSRNOT00000085849.1	1920	1705.83	2.22462	0.0613208
ENSRNOT00000061693.4	4755	4540.83	638	6.60653
ENSRNOT00000063869.1	1285	1070.83	0	0
ENSRNOT00000026177.7	738	523.92	93.7107	8.4103
ENSRNOT00000020527.4	2223	2008.83	286	6.69439
ENSRNOT00000022336.8	2067	1852.83	74	1.87795
ENSRNOT00000077462.1	1303	1088.83	3	0.129554
ENSRNOT00000028644.6	1435	1220.83	0	0
ENSRNOT00000079631.1	1251	1036.83	0	0
ENSRNOT00000010561.4	4075	3860.83	113	1.37621
ENSRNOT00000078390.1	3597	3382.83	360	5.00392
ENSRNOT00000008700.5	933	718.829	0	0
ENSRNOT00000081569.1	342	133.895	0	0
ENSRNOT00000077826.1	2604	2389.83	167.635	3.29827
ENSRNOT00000027518.5	1448	1233.83	64.8567	2.47165
ENSRNOT00000027593.6	879	664.879	9.50803	0.672413
ENSRNOT00000010636.6	5411	5196.83	543	4.91303
ENSRNOT00000011869.6	2526	2311.83	14.7071	0.299129
ENSRNOT00000003240.6	1737	1522.83	75	2.31578
ENSRNOT00000006720.4	1333	1118.83	85.9326	3.61145
ENSRNOT00000084437.1	4184	3969.83	10239.9	121.287
ENSRNOT00000032792.5	2757	2542.83	6738.06	124.596
ENSRNOT00000009898.6	2514	2299.83	236.607	4.83749
ENSRNOT00000018442.5	3434	3219.83	437.064	6.38263
ENSRNOT00000029053.5	1537	1322.83	0	0
ENSRNOT00000030400.2	2126	1911.83	3	0.0737836
ENSRNOT00000072684.2	1920	1705.83	54	1.48849
ENSRNOT00000045224.6	5001	4786.83	1727	16.9641
ENSRNOT00000065246.2	3676	3461.83	0	0
ENSRNOT00000077477.1	3572	3357.83	12	0.168039
ENSRNOT00000044151.3	318	113.636	0	0
ENSRNOT00000081140.1	1375	1160.83	175.261	7.09912
ENSRNOT00000080203.1	1262	1047.83	0	0
ENSRNOT00000035813.2	960	745.829	0	0
ENSRNOT00000086193.1	1446	1231.83	0	0
ENSRNOT00000065584.3	1305	1090.83	0	0
ENSRNOT00000048400.4	336	128.842	0	0
ENSRNOT00000028323.6	518	304.164	0	0
ENSRNOT00000086276.1	4688	4473.83	350.748	3.6864
ENSRNOT00000081434.1	4565	4350.83	222.492	2.40452
ENSRNOT00000085865.1	1290	1075.83	1124.54	49.1497
ENSRNOT00000091297.1	3408	3193.83	1171.15	17.2421
ENSRNOT00000020940.5	3454	3239.83	17.3604	0.251957
ENSRNOT00000064128.3	3708	3493.83	0	0
ENSRNOT00000037901.6	7613	7398.83	1090	6.92709
ENSRNOT00000042058.5	2996	2781.83	56.5248	0.955424
ENSRNOT00000070821.1	1618	1403.83	11.5094	0.385502
ENSRNOT00000082108.1	2830	2615.83	45.9186	0.825405
ENSRNOT00000083983.1	4507	4292.83	615.591	6.74274
ENSRNOT00000035404.5	2977	2762.83	0	0
ENSRNOT00000064667.1	2849	2634.83	165	2.94455
ENSRNOT00000001669.4	948	733.829	9	0.576681
ENSRNOT00000052302.4	1405	1190.83	3	0.118457
ENSRNOT00000077725.1	1729	1514.83	0	0
ENSRNOT00000034845.5	1747	1532.83	0	0
ENSRNOT00000087866.1	2590	2375.83	733.518	14.5172
ENSRNOT00000017714.4	2628	2413.83	38.4822	0.74962
ENSRNOT00000045096.2	666	451.99	83	8.63449
ENSRNOT00000066351.2	465	251.317	0	0
ENSRNOT00000089943.1	747	532.92	0	0
ENSRNOT00000036012.5	1263	1048.83	2	0.089663
ENSRNOT00000091669.1	1480	1265.83	0	0
ENSRNOT00000013354.6	1640	1425.83	156	5.14452
ENSRNOT00000087230.1	2203	1988.83	74.8306	1.76917
ENSRNOT00000064905.1	4333	4118.83	89.8468	1.02569
ENSRNOT00000072031.1	1204	989.829	149.165	7.08587
ENSRNOT00000027745.6	2699	2484.83	0	0
ENSRNOT00000043672.4	2181	1966.83	2	0.0478136
ENSRNOT00000088857.1	264	71.686	0	0
ENSRNOT00000050651.1	939	724.829	0	0
ENSRNOT00000057960.1	465	251.317	0	0
ENSRNOT00000018890.7	1519	1304.83	0	0
ENSRNOT00000082904.1	8412	8197.83	14.1872	0.0813739
ENSRNOT00000015223.2	4945	4730.83	9.63361	0.0957501
ENSRNOT00000035463.5	2963	2748.83	0	0
ENSRNOT00000043157.2	1125	910.829	0	0
ENSRNOT00000052009.4	1266	1051.83	1	0.0447036
ENSRNOT00000036666.5	3789	3574.83	427	5.61643
ENSRNOT00000041552.3	1917	1702.83	0	0
ENSRNOT00000040545.4	399	186.579	0	0
ENSRNOT00000021357.6	2468	2253.83	7	0.146038
ENSRNOT00000075526.1	297	96.4914	0	0
ENSRNOT00000065105.1	699	484.956	220	21.3308
ENSRNOT00000042386.3	1890	1675.83	79.6266	2.23417
ENSRNOT00000078023.1	1440	1225.83	4.77387	0.183117
ENSRNOT00000090366.1	6353	6138.83	592.122	4.53538
ENSRNOT00000088169.1	2177	1962.83	22.8209	0.546685
ENSRNOT00000090018.1	933	718.829	0	0
ENSRNOT00000035758.5	4661	4446.83	20	0.211479
ENSRNOT00000043710.1	936	721.829	0	0
ENSRNOT00000036625.5	542	328.119	0	0
ENSRNOT00000064511.2	294	94.1199	0	0
ENSRNOT00000043752.4	869	654.879	28	2.01041
ENSRNOT00000026870.6	1446	1231.83	0	0
ENSRNOT00000079989.1	1509	1294.83	412	14.9614
ENSRNOT00000064900.3	1860	1645.83	1109	31.6836
ENSRNOT00000052379.4	240	55.32	0	0
ENSRNOT00000037509.5	6567	6352.83	819.887	6.0684
ENSRNOT00000004723.3	1563	1348.83	274	9.55172
ENSRNOT00000018942.4	2465	2250.83	305	6.37155
ENSRNOT00000091464.1	1336	1121.83	626.072	26.2413
ENSRNOT00000017472.7	900	685.879	650.928	44.6245
ENSRNOT00000035084.6	4397	4182.83	517	5.81176
ENSRNOT00000078380.1	135	15.426	0	0
ENSRNOT00000041508.4	1122	907.829	137.933	7.14416
ENSRNOT00000074262.1	1605	1390.83	21	0.709959
ENSRNOT00000023890.7	4204	3989.83	1402.87	16.533
ENSRNOT00000088624.1	2883	2668.83	348.127	6.13344
ENSRNOT00000083363.1	2631	2416.83	0	0
ENSRNOT00000087452.1	699	484.956	303	29.3784
ENSRNOT00000025615.7	922	707.829	240	15.943
ENSRNOT00000045275.5	2522	2307.83	13.1421	0.267763
ENSRNOT00000042432.6	2471	2256.83	13.8579	0.288726
ENSRNOT00000074801.3	1671	1456.83	0	0
ENSRNOT00000074869.1	312	108.659	0	0
ENSRNOT00000031951.4	1611	1396.83	0	0
ENSRNOT00000023645.5	3447	3232.83	3684	53.5827
ENSRNOT00000018300.5	1755	1540.83	431	13.1526
ENSRNOT00000082141.1	4808	4593.83	359.163	3.67625
ENSRNOT00000066975.1	2442	2227.83	0	0
ENSRNOT00000086919.1	1183	968.829	5	0.242667
ENSRNOT00000025254.5	1204	989.829	0	0
ENSRNOT00000004948.5	1462	1247.83	282	10.6263
ENSRNOT00000023712.5	3819	3604.83	576	7.51321
ENSRNOT00000005190.4	654	439.99	14	1.49614
ENSRNOT00000085661.1	1655	1440.83	0	0
ENSRNOT00000056694.4	1868	1653.83	12.542	0.356586
ENSRNOT00000056693.3	1479	1264.83	0	0
ENSRNOT00000056692.4	1701	1486.83	1.458	0.046109
ENSRNOT00000081447.1	1401	1186.83	0	0
ENSRNOT00000059520.3	150	14.8362	1.24436	3.94376
ENSRNOT00000058819.1	456	242.512	0	0
ENSRNOT00000017339.7	5876	5661.83	0	0
ENSRNOT00000082869.1	2651	2436.83	1035	19.9711
ENSRNOT00000086245.1	2091	1876.83	0	0
ENSRNOT00000048997.2	294	94.1199	0	0
ENSRNOT00000068082.1	7183	6968.83	1430	9.64859
ENSRNOT00000033998.4	3687	3472.83	195	2.64021
ENSRNOT00000010296.5	2349	2134.83	30	0.660763
ENSRNOT00000070832.1	3150	2935.83	675	10.8109
ENSRNOT00000049513.3	936	721.829	0	0
ENSRNOT00000073400.2	828	613.879	0	0
ENSRNOT00000014664.7	3711	3496.83	446	5.99719
ENSRNOT00000022107.3	2857	2642.83	444.899	7.91554
ENSRNOT00000089251.1	2002	1787.83	192.101	5.05231
ENSRNOT00000077384.1	942	727.829	0	0
ENSRNOT00000078174.1	438	224.695	0	0
ENSRNOT00000064910.2	4100	3885.83	3811	46.1151
ENSRNOT00000042714.3	1938	1723.83	86	2.34581
ENSRNOT00000008414.5	2858	2643.83	269	4.78417
ENSRNOT00000009207.5	607	392.99	141	16.8704
ENSRNOT00000005919.5	2568	2353.83	341.138	6.81463
ENSRNOT00000040386.3	369	158.158	0	0
ENSRNOT00000026702.6	1602	1387.83	2	0.0677613
ENSRNOT00000075270.1	2622	2407.83	652	12.7324
ENSRNOT00000000167.5	1648	1433.83	8	0.26235
ENSRNOT00000081996.1	351	141.889	0	0
ENSRNOT00000073285.1	945	730.829	0	0
ENSRNOT00000006006.6	423	209.976	24.7865	5.55053
ENSRNOT00000073930.1	1937	1722.83	7.14923	0.195121
ENSRNOT00000078958.1	282	84.7046	0	0
ENSRNOT00000050249.2	2698	2483.83	626.809	11.8659
ENSRNOT00000078793.1	2364	2149.83	707.191	15.4675
ENSRNOT00000081310.1	414	201.243	0	0
ENSRNOT00000027695.6	1982	1767.83	170	4.52164
ENSRNOT00000020411.7	4384	4169.83	2346	26.4544
ENSRNOT00000027226.5	1168	953.829	0	0
ENSRNOT00000092160.1	3933	3718.83	2205.76	27.8894
ENSRNOT00000019618.4	4095	3880.83	3520.09	42.6498
ENSRNOT00000074266.2	474	260.262	0	0
ENSRNOT00000031026.4	1137	922.829	358.516	18.2674
ENSRNOT00000057177.3	2108	1893.83	4541	112.745
ENSRNOT00000086579.1	1954	1739.83	1	0.027026
ENSRNOT00000079424.1	2993	2778.83	440.939	7.46113
ENSRNOT00000016984.5	306	103.778	6	2.71852
ENSRNOT00000046126.3	2142	1927.83	1004	24.488
ENSRNOT00000004815.5	1727	1512.83	0	0
ENSRNOT00000067479.1	780	565.92	16	1.32939
ENSRNOT00000001580.6	2154	1939.83	0	0
ENSRNOT00000079207.1	2108	1893.83	36	0.893819
ENSRNOT00000079678.1	2026	1811.83	164.317	4.26436
ENSRNOT00000016205.6	2024	1809.83	48.0963	1.24957
ENSRNOT00000058817.5	5899	5684.83	1367.13	11.3078
ENSRNOT00000030760.4	2555	2340.83	90.8748	1.82542
ENSRNOT00000042108.5	552	338.095	1.07356	0.149305
ENSRNOT00000023226.6	10570	10355.8	34.6417	0.15729
ENSRNOT00000084337.1	1848	1633.83	82.6512	2.37865
ENSRNOT00000017770.5	1769	1554.83	476.349	14.4056
ENSRNOT00000064386.2	4337	4122.83	4589.84	52.3468
ENSRNOT00000084777.1	3154	2939.83	36.0657	0.576846
ENSRNOT00000087120.1	2427	2212.83	882.094	18.7437
ENSRNOT00000010720.3	4383	4168.83	3207	36.172
ENSRNOT00000074274.2	2974	2759.83	1837.42	31.305
ENSRNOT00000071241.3	2853	2638.83	187.58	3.34244
ENSRNOT00000077593.1	2685	2470.83	0	0
ENSRNOT00000036769.6	1431	1216.83	35	1.35247
ENSRNOT00000017824.5	3471	3256.83	0	0
ENSRNOT00000085670.1	3203	2988.83	0	0
ENSRNOT00000083535.1	2851	2636.83	0	0
ENSRNOT00000019283.6	3796	3581.83	751	9.85877
ENSRNOT00000031683.4	349	140.117	0	0
ENSRNOT00000073029.1	399	186.579	15.4496	3.89352
ENSRNOT00000014925.5	2709	2494.83	8	0.150778
ENSRNOT00000033672.3	1627	1412.83	0	0
ENSRNOT00000089492.1	423	209.976	0	0
ENSRNOT00000089637.1	1832	1617.83	1	0.029064
ENSRNOT00000032995.6	486	272.205	1.0013	0.172964
ENSRNOT00000031481.3	1503	1288.83	49.7558	1.81525
ENSRNOT00000082079.1	8236	8021.83	1044.78	6.12407
ENSRNOT00000024825.5	8103	7888.83	524.114	3.12392
ENSRNOT00000032316.4	625	410.99	19.1042	2.18567
ENSRNOT00000013342.6	1810	1595.83	927	27.3137
ENSRNOT00000021704.4	1044	829.829	12	0.679955
ENSRNOT00000018981.4	954	739.829	0	0
ENSRNOT00000077805.1	963	748.829	0	0
ENSRNOT00000006412.6	1144	929.829	269	13.6031
ENSRNOT00000078249.1	2405	2190.83	4.31499	0.0926102
ENSRNOT00000008035.5	2744	2529.83	180.685	3.35829
ENSRNOT00000004643.3	939	724.829	0	0
ENSRNOT00000074570.1	1856	1641.83	5	0.143196
ENSRNOT00000071039.1	420	207.111	0	0
ENSRNOT00000022254.5	1896	1681.83	0	0
ENSRNOT00000022068.5	1604	1389.83	0	0
ENSRNOT00000025362.3	2763	2548.83	313.787	5.78872
ENSRNOT00000047450.3	2917	2702.83	18793	326.938
ENSRNOT00000022380.6	1667	1452.83	0	0
ENSRNOT00000067646.2	2414	2199.83	173	3.69781
ENSRNOT00000005786.6	1258	1043.83	1258	56.6681
ENSRNOT00000087826.1	1748	1533.83	0.460251	0.0141093
ENSRNOT00000029621.6	1742	1527.83	14.9467	0.46
ENSRNOT00000037684.6	2625	2410.83	155.409	3.03108
ENSRNOT00000037072.4	1453	1238.83	48	1.82187
ENSRNOT00000091442.1	7999	7784.83	297.129	1.79466
ENSRNOT00000016093.3	7216	7001.83	281.208	1.88844
ENSRNOT00000009727.2	1388	1173.83	2	0.0801148
ENSRNOT00000075429.2	192	29.0268	30	48.597
ENSRNOT00000088110.1	3875	3660.83	7.16263	0.0919985
ENSRNOT00000047831.2	3389	3174.83	26.4917	0.392353
ENSRNOT00000071201.2	3447	3232.83	6	0.0872682
ENSRNOT00000088653.1	957	742.829	0	0
ENSRNOT00000088357.1	1283	1068.83	637.833	28.0599
ENSRNOT00000061992.2	1373	1158.83	99.1673	4.0238
ENSRNOT00000066249.1	924	709.829	0	0
ENSRNOT00000082303.1	2896	2681.83	75.454	1.32294
ENSRNOT00000020323.3	763	548.92	1.54595	0.132426
ENSRNOT00000050607.3	945	730.829	0	0
ENSRNOT00000022432.5	3258	3043.83	1347	20.8082
ENSRNOT00000001679.7	3078	2863.83	22.6097	0.371223
ENSRNOT00000072951.2	798	583.879	1.39033	0.111965
ENSRNOT00000022522.5	4124	3909.83	217	2.60969
ENSRNOT00000026155.7	825	610.879	180	13.855
ENSRNOT00000084718.1	894	679.879	18.1597	1.25593
[truncated: 39,035 more rows]
