# Supplementary material for: Free circular introns with an unusual branchpoint in neuronal projections
Source: eLife. 2019 Nov 7;8:e47809. doi: 10.7554/eLife.47809 (PMC6879206; doi:10.7554/eLife.47809)
Supplement: Source code 1. [file elife-47809-code1.gz › Saini19-supplement/data_tables_for_saini_et_al_19/kallisto_output_for_diff_expression_by_sleuth/cbp_5rep/cbr2/kallisto/abundance.tsv]

target_id	length	eff_length	est_counts	tpm
ENSRNOT00000067916.3	1823	1629.72	97	2.70004
ENSRNOT00000000471.6	2693	2499.72	513.986	9.32763
ENSRNOT00000084420.1	798	604.818	39.0142	2.92625
ENSRNOT00000017829.4	1912	1718.72	108	2.85056
ENSRNOT00000072054.2	1800	1606.72	0	0
ENSRNOT00000061930.4	1143	949.725	68	3.24806
ENSRNOT00000009763.5	5978	5784.72	421.456	3.30508
ENSRNOT00000020339.7	8047	7853.72	1911	11.0382
ENSRNOT00000005273.7	2527	2333.72	2193.67	42.6416
ENSRNOT00000018987.3	2188	1994.72	0	0
ENSRNOT00000071707.3	3044	2850.72	2.55894	0.0407209
ENSRNOT00000073435.2	2664	2470.72	6.64993	0.122097
ENSRNOT00000048033.3	567	374.056	2	0.242552
ENSRNOT00000059467.4	412	219.846	190	39.2056
ENSRNOT00000043686.2	1505	1311.72	0	0
ENSRNOT00000001973.3	2315	2121.72	112	2.39465
ENSRNOT00000023584.6	3080	2886.72	4.89134	0.0768661
ENSRNOT00000078650.1	2937	2743.72	276.109	4.56512
ENSRNOT00000007309.6	2963	2769.72	15.2144	0.24919
ENSRNOT00000026875.5	1574	1380.72	1729	56.8068
ENSRNOT00000068623.2	2186	1992.72	19	0.432533
ENSRNOT00000004104.6	2128	1934.72	218	5.11152
ENSRNOT00000034448.5	5460	5266.72	352.304	3.03451
ENSRNOT00000006953.6	1405	1211.72	239.684	8.9732
ENSRNOT00000068030.2	1651	1457.72	31.3163	0.974556
ENSRNOT00000008743.6	3456	3262.72	521	7.24386
ENSRNOT00000025294.6	3092	2898.72	1762	27.5747
ENSRNOT00000005768.7	1421	1227.72	0	0
ENSRNOT00000033977.6	2558	2364.72	72	1.38122
ENSRNOT00000060703.3	1601	1407.72	0	0
ENSRNOT00000004880.4	862	668.774	9	0.610486
ENSRNOT00000020699.2	927	733.725	0	0
ENSRNOT00000025550.6	1508	1314.72	663	22.8766
ENSRNOT00000038938.3	1708	1514.72	0	0
ENSRNOT00000026526.5	1736	1542.72	696	20.466
ENSRNOT00000040170.6	2360	2166.72	486	10.1752
ENSRNOT00000039876.5	3315	3121.72	312	4.53391
ENSRNOT00000001261.6	950	756.725	283	16.9653
ENSRNOT00000012644.4	5518	5324.72	206	1.75502
ENSRNOT00000011287.6	5316	5122.72	1310.76	11.6074
ENSRNOT00000046167.1	939	745.725	0	0
ENSRNOT00000017022.7	3932	3738.72	307	3.72501
ENSRNOT00000075420.2	4715	4521.72	1762	17.6772
ENSRNOT00000033486.6	1812	1618.72	5	0.140123
ENSRNOT00000077727.1	1728	1534.72	9	0.266026
ENSRNOT00000002247.6	3614	3420.72	458	6.07379
ENSRNOT00000023483.6	609	416.056	0	0
ENSRNOT00000023550.7	5445	5251.72	1592	13.7516
ENSRNOT00000039059.3	6454	6260.72	2012	14.5786
ENSRNOT00000080623.1	5331	5137.72	0	0
ENSRNOT00000021348.5	639	445.996	0	0
ENSRNOT00000042142.1	2815	2621.72	0	0
ENSRNOT00000013501.7	5841	5647.72	791	6.35353
ENSRNOT00000041750.4	669	475.931	77	7.33938
ENSRNOT00000037371.3	3252	3058.72	128	1.89838
ENSRNOT00000018877.7	3112	2918.72	2192	34.069
ENSRNOT00000014407.5	448	255.441	764.967	135.851
ENSRNOT00000048460.3	408	215.862	0	0
ENSRNOT00000022324.6	2534	2340.72	73	1.41477
ENSRNOT00000011263.6	1938	1744.72	5.79446	0.15066
ENSRNOT00000086491.1	4023	3829.72	384.206	4.55102
ENSRNOT00000033621.4	1204	1010.72	0	0
ENSRNOT00000072098.2	5627	5433.72	584.393	4.87888
ENSRNOT00000083578.1	5851	5657.72	74.607	0.598205
ENSRNOT00000020822.6	3859	3665.72	407.595	5.04408
ENSRNOT00000043588.1	297	111.878	0	0
ENSRNOT00000089831.1	1794	1600.72	0	0
ENSRNOT00000031484.3	1118	924.725	5	0.245284
ENSRNOT00000026969.6	2427	2233.72	102	2.07149
ENSRNOT00000057854.1	405	212.954	0	0
ENSRNOT00000014337.4	936	742.725	0	0
ENSRNOT00000063952.1	2006	1812.72	470	11.7619
ENSRNOT00000034446.2	1557	1363.72	250	8.31622
ENSRNOT00000036745.6	1212	1018.72	384	17.0996
ENSRNOT00000051917.2	378	186.582	24.9716	6.0714
ENSRNOT00000006482.3	641	447.996	0	0
ENSRNOT00000020366.5	2183	1989.72	186	4.24065
ENSRNOT00000026280.4	2470	2276.72	1073.56	21.3909
ENSRNOT00000049256.5	836	642.774	0	0
ENSRNOT00000063879.1	1181	987.725	0	0
ENSRNOT00000001941.3	728	534.859	275	23.3241
ENSRNOT00000003001.6	7766	7572.72	441.396	2.64416
ENSRNOT00000000874.4	2337	2143.72	1493.51	31.6048
ENSRNOT00000084511.1	2136	1942.72	21.4862	0.501719
ENSRNOT00000080322.1	2443	2249.72	16.2451	0.32757
ENSRNOT00000077428.1	2763	2569.72	16.3969	0.28946
ENSRNOT00000027360.5	3674	3480.72	311.987	4.06612
ENSRNOT00000047230.5	474	281.365	0	0
ENSRNOT00000068269.2	3493	3299.72	93.2468	1.28194
ENSRNOT00000084005.1	1740	1546.72	17.7532	0.520686
ENSRNOT00000079417.1	1575	1381.72	0	0
ENSRNOT00000037194.1	960	766.725	0	0
ENSRNOT00000081136.1	2496	2302.72	1694.87	33.3892
ENSRNOT00000073148.2	2439	2245.72	638.704	12.902
ENSRNOT00000071615.3	2336	2142.72	2557.43	54.1439
ENSRNOT00000071333.2	549	356.108	0	0
ENSRNOT00000033483.4	875	681.774	0	0
ENSRNOT00000060614.3	1469	1275.72	0	0
ENSRNOT00000083800.1	924	730.725	0	0
ENSRNOT00000055398.2	4749	4555.72	6	0.0597456
ENSRNOT00000015540.7	2800	2606.72	826.466	14.3828
ENSRNOT00000014910.5	652	458.931	5214	515.391
ENSRNOT00000015635.5	1272	1078.72	158.155	6.65098
ENSRNOT00000027214.4	679	485.896	0	0
ENSRNOT00000023114.6	2309	2115.72	0	0
ENSRNOT00000084297.1	1681	1487.72	13	0.3964
ENSRNOT00000065115.2	906	712.725	1	0.0636489
ENSRNOT00000084198.1	1807	1613.72	0	0
ENSRNOT00000082860.1	603	410.056	0	0
ENSRNOT00000036951.2	4845	4651.72	1389	13.5457
ENSRNOT00000015546.4	2570	2376.72	236	4.50449
ENSRNOT00000071833.1	918	724.725	0	0
ENSRNOT00000031908.6	1294	1100.72	0.349738	0.0144138
ENSRNOT00000087818.1	2628	2434.72	3.65026	0.0680122
ENSRNOT00000089549.1	948	754.725	0	0
ENSRNOT00000008410.5	1492	1298.72	299	10.444
ENSRNOT00000060213.3	1755	1561.72	14	0.406664
ENSRNOT00000051043.3	249	74.0509	0	0
ENSRNOT00000072904.3	2277	2083.72	3	0.0653121
ENSRNOT00000081433.1	1308	1114.72	0	0
ENSRNOT00000071977.2	1336	1142.72	6	0.238189
ENSRNOT00000006168.7	1565	1371.72	61	2.01732
ENSRNOT00000081156.1	1008	814.725	0	0
ENSRNOT00000025725.6	1118	924.725	2	0.0981138
ENSRNOT00000018164.6	1918	1724.72	128.012	3.367
ENSRNOT00000051258.3	2396	2202.72	4	0.0823782
ENSRNOT00000074950.1	255	78.4718	0	0
ENSRNOT00000064015.2	3847	3653.72	263.402	3.27036
ENSRNOT00000075423.2	1814	1620.72	1586.41	44.4037
ENSRNOT00000080686.1	1660	1466.72	14.5872	0.451165
ENSRNOT00000024408.4	2490	2296.72	593	11.7127
ENSRNOT00000084950.1	2460	2266.72	4.78345e-05	9.57316e-07
ENSRNOT00000044455.5	327	138.334	0	0
ENSRNOT00000090597.1	6617	6423.72	746.76	5.27359
ENSRNOT00000089006.1	2887	2693.72	203.24	3.42269
ENSRNOT00000083005.1	11117	10923.7	1100.79	4.57139
ENSRNOT00000019320.2	10110	9916.72	6350.21	29.0491
ENSRNOT00000051805.4	465	272.404	0	0
ENSRNOT00000002169.6	2521	2327.72	2324	45.2915
ENSRNOT00000034485.6	816	622.774	4	0.291368
ENSRNOT00000064466.4	744	550.859	0	0
ENSRNOT00000043498.6	2828	2634.72	120.986	2.08311
ENSRNOT00000002645.4	2059	1865.72	263.014	6.39505
ENSRNOT00000072947.1	735	541.859	0	0
ENSRNOT00000034300.6	2793	2599.72	459	8.00936
ENSRNOT00000047856.1	912	718.725	0	0
ENSRNOT00000052120.5	1800	1606.72	1236	34.8971
ENSRNOT00000074915.1	864	670.774	0	0
ENSRNOT00000073984.1	438	245.514	0	0
ENSRNOT00000009697.7	1849	1655.72	72.4506	1.98503
ENSRNOT00000071358.2	693	499.896	0	0
ENSRNOT00000042211.4	372	180.729	0	0
ENSRNOT00000006050.6	5283	5089.72	341	3.03929
ENSRNOT00000045439.1	966	772.725	0	0
ENSRNOT00000071925.2	863	669.774	9	0.609575
ENSRNOT00000030112.5	2500	2306.72	0	0
ENSRNOT00000051823.4	351	160.414	0	0
ENSRNOT00000086812.1	12140	11946.7	398.672	1.51384
ENSRNOT00000050555.3	9756	9562.72	410.328	1.94653
ENSRNOT00000006308.4	1396	1202.72	17	0.641202
ENSRNOT00000087329.1	1739	1545.72	19	0.557614
ENSRNOT00000073130.1	489	296.344	0	0
ENSRNOT00000055995.2	1820	1626.72	30	0.836604
ENSRNOT00000070962.3	4227	4033.72	560	6.29788
ENSRNOT00000019968.7	2806	2612.72	713	12.3796
ENSRNOT00000004956.4	4765	4571.72	196	1.94486
ENSRNOT00000027734.5	763	569.818	543	43.2291
ENSRNOT00000074150.3	5920	5726.72	1324	10.488
ENSRNOT00000017996.6	1414	1220.72	11	0.408778
ENSRNOT00000044428.2	459	266.404	0	0
ENSRNOT00000026491.8	2559	2365.72	0	0
ENSRNOT00000056724.5	2487	2293.72	21	0.415327
ENSRNOT00000015946.4	1174	980.725	1053	48.7073
ENSRNOT00000079333.1	6577	6383.72	35.5269	0.252461
ENSRNOT00000039057.3	4239	4045.72	0	0
ENSRNOT00000028247.5	2123	1929.72	32.9771	0.775228
ENSRNOT00000028901.6	5019	4825.72	7.10346	0.0667759
ENSRNOT00000019267.6	4101	3907.72	275	3.19243
ENSRNOT00000021543.5	306	119.729	0	0
ENSRNOT00000004282.2	960	766.725	0	0
ENSRNOT00000006219.4	3210	3016.72	5331.91	80.1788
ENSRNOT00000080621.1	3868	3674.72	6878.09	84.9093
ENSRNOT00000048474.5	3219	3025.72	907	13.5985
ENSRNOT00000059157.4	1536	1342.72	0	0
ENSRNOT00000012600.8	3927	3733.72	17.476	0.212331
ENSRNOT00000064942.4	3735	3541.72	85.524	1.09543
ENSRNOT00000087263.1	939	745.725	0	0
ENSRNOT00000020192.5	1184	990.725	312	14.2861
ENSRNOT00000014413.7	2203	2009.72	79	1.78321
ENSRNOT00000020609.5	819	625.774	151	10.9464
ENSRNOT00000040516.5	2016	1822.72	0	0
ENSRNOT00000018677.6	2617	2423.72	0	0
ENSRNOT00000091830.1	831	637.774	0	0
ENSRNOT00000051619.3	2713	2519.72	0	0
ENSRNOT00000087322.1	3010	2816.72	44.0986	0.710219
ENSRNOT00000068083.1	2353	2159.72	9.18741	0.192978
ENSRNOT00000082933.1	2637	2443.72	0	0
ENSRNOT00000074452.1	876	682.725	0	0
ENSRNOT00000008542.2	702	508.896	0	0
ENSRNOT00000011295.4	1349	1155.72	0	0
ENSRNOT00000078434.1	1927	1733.72	742.479	19.4275
ENSRNOT00000078221.1	1337	1143.72	347.521	13.7839
ENSRNOT00000050142.5	909	715.725	0	0
ENSRNOT00000021132.6	2188	1994.72	255	5.79922
ENSRNOT00000060156.2	1659	1465.72	13	0.402349
ENSRNOT00000054729.4	1989	1795.72	0	0
ENSRNOT00000073040.1	921	727.725	0	0
ENSRNOT00000026112.5	4397	4203.72	597.235	6.445
ENSRNOT00000011168.3	886	692.725	0	0
ENSRNOT00000072317.1	954	760.725	0	0
ENSRNOT00000052292.4	429	236.584	0	0
ENSRNOT00000061903.2	3984	3790.72	1581.88	18.9305
ENSRNOT00000007769.6	1493	1299.72	42.1248	1.47028
ENSRNOT00000005619.7	3672	3478.72	15	0.195607
ENSRNOT00000067912.1	3773	3579.72	1244	15.7646
ENSRNOT00000033359.5	4502	4308.72	83	0.87386
ENSRNOT00000016348.3	1406	1212.72	0	0
ENSRNOT00000017851.6	1167	973.725	0	0
ENSRNOT00000079440.1	825	631.774	0	0
ENSRNOT00000083079.1	640	446.996	0	0
ENSRNOT00000088892.1	391	199.206	0	0
ENSRNOT00000092180.1	342	152.093	0	0
ENSRNOT00000082718.1	357	166.13	0	0
ENSRNOT00000090520.1	312	124.972	0	0
ENSRNOT00000030919.5	830	636.774	8269.83	589.148
ENSRNOT00000067679.3	2121	1927.72	237	5.57719
ENSRNOT00000029755.2	1099	905.725	5	0.25043
ENSRNOT00000060386.4	339	149.335	0	0
ENSRNOT00000008262.6	1885	1691.72	10.9862	0.294598
ENSRNOT00000017712.6	905	711.725	327.392	20.8674
ENSRNOT00000024149.5	1597	1403.72	246	7.94997
ENSRNOT00000015367.5	2000	1806.72	113	2.83726
ENSRNOT00000057585.4	8136	7942.72	1198.38	6.84445
ENSRNOT00000019772.6	8331	8137.72	2088.62	11.6431
ENSRNOT00000037106.4	2696	2502.72	147	2.66451
ENSRNOT00000067319.1	939	745.725	0	0
ENSRNOT00000000116.5	2115	1921.72	483	11.4017
ENSRNOT00000008159.6	2229	2035.72	91	2.02785
ENSRNOT00000088465.1	2011	1817.72	0	0
ENSRNOT00000021403.5	2278	2084.72	116	2.52419
ENSRNOT00000092022.1	2931	2737.72	0	0
ENSRNOT00000021249.2	1919	1725.72	0	0
ENSRNOT00000079450.1	954	760.725	0	0
ENSRNOT00000087294.1	2046	1852.72	199.202	4.87747
ENSRNOT00000037708.6	1947	1753.72	199.798	5.16824
ENSRNOT00000020620.6	2009	1815.72	88	2.19859
ENSRNOT00000047889.3	258	80.5544	63	35.4784
ENSRNOT00000020907.7	1856	1662.72	602.91	16.4492
ENSRNOT00000012999.6	3077	2883.72	1544.74	24.3005
ENSRNOT00000024218.6	1875	1681.72	93	2.50865
ENSRNOT00000066702.4	2375	2181.72	410	8.52504
ENSRNOT00000048214.2	1443	1249.72	0	0
ENSRNOT00000077362.1	1594	1400.72	1785	57.8093
ENSRNOT00000044955.1	939	745.725	0	0
ENSRNOT00000029591.3	3012	2818.72	0	0
ENSRNOT00000090693.1	2838	2644.72	0.42034	0.00720995
ENSRNOT00000003630.6	2828	2634.72	24.5797	0.423207
ENSRNOT00000028628.7	3374	3180.72	454.699	6.485
ENSRNOT00000044866.5	2649	2455.72	240.301	4.43903
ENSRNOT00000018603.5	1354	1160.72	256	10.0051
ENSRNOT00000071962.2	315	127.569	0	0
ENSRNOT00000021296.2	942	748.725	0	0
ENSRNOT00000030771.6	1122	928.725	20	0.976912
ENSRNOT00000017870.5	480	287.365	2	0.315725
ENSRNOT00000024602.7	5653	5459.72	511.866	4.25303
ENSRNOT00000091645.1	2201	2007.72	332.859	7.52088
ENSRNOT00000074412.3	714	520.859	0	0
ENSRNOT00000040224.1	954	760.725	0	0
ENSRNOT00000041789.2	1511	1317.72	5557	191.306
ENSRNOT00000016327.5	5820	5626.72	649.056	5.23286
ENSRNOT00000015562.6	2596	2402.72	421	7.9486
ENSRNOT00000048152.1	951	757.725	0	0
ENSRNOT00000012668.5	1415	1221.72	1	0.0371312
ENSRNOT00000019155.3	1639	1445.72	0	0
ENSRNOT00000071420.2	2218	2024.72	67	1.50114
ENSRNOT00000044464.4	945	751.725	0	0
ENSRNOT00000041617.3	1507	1313.72	0	0
ENSRNOT00000027179.3	2319	2125.72	122.007	2.60369
ENSRNOT00000006755.6	6177	5983.72	1122.59	8.51064
ENSRNOT00000077715.1	1522	1328.72	344.405	11.7584
ENSRNOT00000009418.7	3341	3147.72	507	7.30674
ENSRNOT00000016819.5	2259	2065.72	157.647	3.46199
ENSRNOT00000064580.1	1917	1723.72	73.3531	1.93047
ENSRNOT00000090202.1	372	180.729	0	0
ENSRNOT00000028674.6	1379	1185.72	108	4.13192
ENSRNOT00000022480.5	4495	4301.72	67	0.706553
ENSRNOT00000088772.1	1772	1578.72	29	0.833305
ENSRNOT00000091449.1	921	727.725	0	0
ENSRNOT00000084095.1	549	356.108	0	0
ENSRNOT00000086807.1	954	760.725	0	0
ENSRNOT00000005143.6	1749	1555.72	234	6.82332
ENSRNOT00000091514.1	1360	1166.72	0	0
ENSRNOT00000090515.1	2325	2131.72	17	0.361768
ENSRNOT00000024679.6	2277	2083.72	401	8.73005
ENSRNOT00000079479.1	1842	1648.72	10.1841	0.280212
ENSRNOT00000078608.1	1791	1597.72	28.8159	0.818168
ENSRNOT00000090834.1	1749	1555.72	0	0
ENSRNOT00000066715.1	700	506.896	5	0.447469
ENSRNOT00000087132.1	762	568.818	3	0.239254
ENSRNOT00000078322.1	963	769.725	0	0
ENSRNOT00000027665.6	4304	4110.72	1243	13.7172
ENSRNOT00000001295.5	1124	930.725	707	34.4596
ENSRNOT00000036537.2	1020	826.725	0	0
ENSRNOT00000052360.1	2546	2352.72	360.119	6.94364
ENSRNOT00000085832.1	2568	2374.72	86.8813	1.65968
ENSRNOT00000019076.6	3141	2947.72	3408.06	52.4485
ENSRNOT00000026081.5	2306	2112.72	494	10.6071
ENSRNOT00000022020.6	3373	3179.72	150	2.14
ENSRNOT00000045052.4	1129	935.725	1	0.0484802
ENSRNOT00000046595.2	1118	924.725	0	0
ENSRNOT00000071877.3	1698	1504.72	0	0
ENSRNOT00000040985.5	1677	1483.72	154	4.70847
ENSRNOT00000074889.1	1431	1237.72	0	0
ENSRNOT00000078158.1	4512	4318.72	1017	10.6826
ENSRNOT00000015278.5	666	472.931	2.02878	0.194603
ENSRNOT00000041610.5	1837	1643.72	0	0
ENSRNOT00000014273.5	1875	1681.72	78	2.10403
ENSRNOT00000058389.3	396	204.06	0	0
ENSRNOT00000046598.6	3622	3428.72	8	0.105845
ENSRNOT00000043374.3	2820	2626.72	0	0
ENSRNOT00000023327.2	740	546.859	0	0
ENSRNOT00000006051.6	4486	4292.72	407	4.30104
ENSRNOT00000059211.3	228	59.6339	0	0
ENSRNOT00000026968.6	2608	2414.72	1051	19.7446
ENSRNOT00000001446.5	5621	5427.72	231	1.93066
ENSRNOT00000009718.6	4398	4204.72	2277.52	24.5718
ENSRNOT00000033652.5	1293	1099.72	0	0
ENSRNOT00000011632.2	987	793.725	0	0
ENSRNOT00000005423.6	3281	3087.72	0	0
ENSRNOT00000074322.1	8827	8633.72	9924.23	52.1448
ENSRNOT00000079180.1	4917	4723.72	471	4.52323
ENSRNOT00000081891.1	5544	5350.72	1932.58	16.3846
ENSRNOT00000085829.1	645	451.963	119.422	11.9866
ENSRNOT00000005257.5	6900	6706.72	206	1.39338
ENSRNOT00000082156.1	4522	4328.72	48.3906	0.507124
ENSRNOT00000035411.4	1092	898.725	0	0
ENSRNOT00000090918.1	7271	7077.72	600.922	3.85156
ENSRNOT00000049482.4	3396	3202.72	85.0784	1.20507
ENSRNOT00000051416.1	1077	883.725	0	0
ENSRNOT00000089927.1	306	119.729	0	0
ENSRNOT00000060550.3	3040	2846.72	251.174	4.0026
ENSRNOT00000089140.1	2774	2580.72	118.013	2.07445
ENSRNOT00000020297.5	2875	2681.72	3	0.0507481
ENSRNOT00000010383.7	780	586.818	4303.99	332.721
ENSRNOT00000083064.1	333	143.795	0	0
ENSRNOT00000021764.7	5718	5524.72	2562.16	21.0382
ENSRNOT00000091696.1	3526	3332.72	332.936	4.53183
ENSRNOT00000091557.1	1152	958.725	8.75598	0.414308
ENSRNOT00000019916.7	920	726.725	185	11.5482
ENSRNOT00000023187.5	2161	1967.72	10.3679	0.239023
ENSRNOT00000057372.4	1860	1666.72	14.5556	0.396169
ENSRNOT00000025621.3	2401	2207.72	0	0
ENSRNOT00000077441.1	3133	2939.72	0	0
ENSRNOT00000078157.1	1114	920.725	153.953	7.58528
ENSRNOT00000088824.1	1757	1563.72	1171.05	33.9724
ENSRNOT00000004864.5	2526	2332.72	0	0
ENSRNOT00000074019.2	939	745.725	0	0
ENSRNOT00000042213.3	372	180.729	2.63573	0.661586
ENSRNOT00000087408.1	4260	4066.72	97.8023	1.09098
ENSRNOT00000018577.3	1183	989.725	6.19772	0.284073
ENSRNOT00000028563.6	2469	2275.72	1067	21.2695
ENSRNOT00000083451.1	1002	808.725	0	0
ENSRNOT00000090013.1	990	796.725	0	0
ENSRNOT00000061398.3	993	799.725	0	0
ENSRNOT00000061391.3	990	796.725	0	0
ENSRNOT00000020970.3	2164	1970.72	27.1104	0.624055
ENSRNOT00000015451.7	1230	1036.72	0	0
ENSRNOT00000010025.7	3534	3340.72	74	1.00486
ENSRNOT00000009162.7	1934	1740.72	88	2.29332
ENSRNOT00000024280.4	3552	3358.72	808.582	10.921
ENSRNOT00000091265.1	3327	3133.72	590.418	8.54695
ENSRNOT00000090644.1	1193	999.725	0	0
ENSRNOT00000014248.6	1097	903.725	0	0
ENSRNOT00000090763.1	801	607.818	0	0
ENSRNOT00000017340.4	4033	3839.72	53.9178	0.637008
ENSRNOT00000083277.1	3514	3320.72	332.957	4.5485
ENSRNOT00000050372.4	1795	1601.72	122.043	3.4565
ENSRNOT00000038151.3	3235	3041.72	16	0.238623
ENSRNOT00000020028.6	4668	4474.72	517	5.24127
ENSRNOT00000001668.7	3575	3381.72	291	3.90362
ENSRNOT00000028003.3	1497	1303.72	46	1.60061
ENSRNOT00000014701.7	667	473.931	1	0.0957189
ENSRNOT00000077311.1	563	370.056	0	0
ENSRNOT00000006174.3	2218	2024.72	0	0
ENSRNOT00000078218.1	546	353.108	0	0
ENSRNOT00000066305.4	993	799.725	0	0
ENSRNOT00000037662.2	576	383.056	0	0
ENSRNOT00000080669.1	960	766.725	0	0
ENSRNOT00000008386.5	633	439.996	1	0.103101
ENSRNOT00000054852.4	1956	1762.72	2	0.0514705
ENSRNOT00000020647.6	1444	1250.72	2962.59	107.454
ENSRNOT00000007258.5	1678	1484.72	444	13.5659
ENSRNOT00000081599.1	1532	1338.72	0	0
ENSRNOT00000024785.4	1767	1573.72	220	6.34171
ENSRNOT00000044883.4	4053	3859.72	2	0.0235064
ENSRNOT00000012583.4	2138	1944.72	488	11.3835
ENSRNOT00000026219.5	2301	2107.72	9	0.193705
ENSRNOT00000051655.6	2214	2020.72	69	1.54901
ENSRNOT00000036502.6	666	472.931	0	0
ENSRNOT00000079763.1	6021	5827.72	5470	42.5795
ENSRNOT00000005467.7	3420	3226.72	0	0
ENSRNOT00000084911.1	1424	1230.72	5	0.184298
ENSRNOT00000041605.2	1056	862.725	0	0
ENSRNOT00000049860.2	561	368.056	0	0
ENSRNOT00000004719.2	942	748.725	0	0
ENSRNOT00000044486.3	2473	2279.72	860	17.1131
ENSRNOT00000037796.5	581	388.056	0	0
ENSRNOT00000072814.1	936	742.725	0	0
ENSRNOT00000068497.3	3224	3030.72	2383	35.6689
ENSRNOT00000009015.6	2412	2218.72	528	10.7955
ENSRNOT00000074710.1	933	739.725	0	0
ENSRNOT00000004601.5	1514	1320.72	31	1.06478
ENSRNOT00000036278.6	9293	9099.72	1886	9.40212
ENSRNOT00000061249.3	2554	2360.72	334.288	6.42374
ENSRNOT00000089138.1	1756	1562.72	90.0887	2.61517
ENSRNOT00000065917.1	936	742.725	0	0
ENSRNOT00000015684.5	1443	1249.72	158	5.73529
ENSRNOT00000017689.2	927	733.725	0	0
ENSRNOT00000046690.1	171	28.7977	0	0
ENSRNOT00000011467.7	2583	2389.72	47	0.892201
ENSRNOT00000016493.6	4269	4075.72	1313	14.6141
ENSRNOT00000022749.3	2222	2028.72	2.12794	0.0475827
ENSRNOT00000019409.6	1239	1045.72	317	13.7516
ENSRNOT00000011824.6	7094	6900.72	201	1.32134
ENSRNOT00000073807.1	933	739.725	0	0
ENSRNOT00000026691.2	1809	1615.72	10	0.280766
ENSRNOT00000073141.1	795	601.818	0	0
ENSRNOT00000040168.5	660	466.931	0	0
ENSRNOT00000002131.4	168	27.6134	0	0
ENSRNOT00000020428.8	2777	2583.72	486	8.53301
ENSRNOT00000066211.1	1096	902.725	72	3.61818
ENSRNOT00000006361.6	3756	3562.72	3829.75	48.7642
ENSRNOT00000087824.1	2235	2041.72	90.2468	2.00515
ENSRNOT00000032047.5	1743	1549.72	394.658	11.5526
ENSRNOT00000085784.1	1551	1357.72	313.342	10.4693
ENSRNOT00000028396.2	1947	1753.72	0	0
ENSRNOT00000050744.6	3978	3784.72	0	0
ENSRNOT00000029345.2	552	359.108	0	0
ENSRNOT00000072599.2	513	320.255	6	0.849901
ENSRNOT00000035255.5	7351	7157.72	178	1.12813
ENSRNOT00000045150.4	2586	2392.72	289.619	5.49095
ENSRNOT00000078870.1	1483	1289.72	36.6909	1.29055
ENSRNOT00000085779.1	192	38.7927	0	0
ENSRNOT00000058860.2	1637	1443.72	0	0
ENSRNOT00000065867.3	3133	2939.72	647.96	9.99894
ENSRNOT00000084491.1	2669	2475.72	96.0404	1.7598
ENSRNOT00000017742.3	2224	2030.72	0	0
ENSRNOT00000077970.1	279	96.9276	0	0
ENSRNOT00000071922.2	996	802.725	323.346	18.2732
ENSRNOT00000085040.1	1431	1237.72	0	0
ENSRNOT00000088191.1	3771	3577.72	496.663	6.29749
ENSRNOT00000084075.1	1368	1174.72	20.913	0.807592
ENSRNOT00000077175.1	1309	1115.72	0	0
ENSRNOT00000089211.1	1753	1559.72	13	0.378101
ENSRNOT00000006030.6	1146	952.725	345	16.4272
ENSRNOT00000042939.1	399	207.045	0	0
ENSRNOT00000021318.4	2078	1884.72	3681.71	88.6165
ENSRNOT00000081804.1	1095	901.725	6.22694	0.313266
ENSRNOT00000008999.6	1491	1297.72	570	19.9253
ENSRNOT00000020215.5	3691	3497.72	72	0.933812
ENSRNOT00000024694.6	2004	1810.72	591	14.8063
ENSRNOT00000074809.1	315	127.569	311	110.593
ENSRNOT00000084924.1	2610	2416.72	450	8.44691
ENSRNOT00000035910.7	597	404.056	0	0
ENSRNOT00000073770.1	468	275.365	0	0
ENSRNOT00000043677.1	477	284.365	0	0
ENSRNOT00000028315.6	552	359.108	1330.22	168.039
ENSRNOT00000043704.5	318	130.206	338.993	118.106
ENSRNOT00000088339.1	6884	6690.72	930.951	6.31199
ENSRNOT00000071281.1	927	733.725	0	0
ENSRNOT00000010489.4	2104	1910.72	343	8.14345
ENSRNOT00000014087.4	1137	943.725	337	16.1993
ENSRNOT00000013128.5	4354	4160.72	153.517	1.67379
ENSRNOT00000075555.2	1854	1660.72	301.733	8.24209
ENSRNOT00000003921.4	2069	1875.72	2	0.0483697
ENSRNOT00000065800.1	576	383.056	0	0
ENSRNOT00000041443.3	3467	3273.72	2335	32.3562
ENSRNOT00000024069.3	2853	2659.72	6	0.102336
ENSRNOT00000037404.3	1452	1258.72	0	0
ENSRNOT00000013322.6	1398	1204.72	52	1.95807
ENSRNOT00000084085.1	1035	841.725	0	0
ENSRNOT00000065677.1	1601	1407.72	20.4031	0.657493
ENSRNOT00000034056.3	606	413.056	0	0
ENSRNOT00000010783.5	4305	4111.72	397	4.38005
ENSRNOT00000066736.3	7806	7612.72	113	0.673365
ENSRNOT00000013801.5	3650	3456.72	124	1.62731
ENSRNOT00000080281.1	1035	841.725	12	0.646731
ENSRNOT00000082903.1	864	670.774	0	0
ENSRNOT00000017025.7	1865	1671.72	735	19.945
ENSRNOT00000035049.5	4464	4270.72	13	0.138087
ENSRNOT00000008148.6	2283	2089.72	0	0
ENSRNOT00000083536.1	1053	859.725	0	0
ENSRNOT00000071917.2	1008	814.725	442	24.6107
ENSRNOT00000009396.5	1368	1174.72	71	2.74179
ENSRNOT00000012093.3	1457	1263.72	114	4.09228
ENSRNOT00000030229.6	2299	2105.72	91	1.96043
ENSRNOT00000045135.4	6047	5853.72	35	0.271237
ENSRNOT00000077481.1	3900	3706.72	617.699	7.5596
ENSRNOT00000079292.1	2850	2656.72	159.301	2.7201
ENSRNOT00000050336.6	5403	5209.72	442	3.84875
ENSRNOT00000070862.2	577	384.056	1140	134.655
ENSRNOT00000006887.4	858	664.774	1042.34	71.1293
ENSRNOT00000046432.3	2058	1864.72	183	4.45194
ENSRNOT00000017635.6	1152	958.725	46.0731	2.18005
ENSRNOT00000062053.3	348	157.565	0	0
ENSRNOT00000017070.4	739	545.859	0	0
ENSRNOT00000085628.1	903	709.725	0	0
ENSRNOT00000019880.3	4324	4130.72	100	1.09821
ENSRNOT00000015866.6	2653	2459.72	0	0
ENSRNOT00000091221.1	1569	1375.72	0	0
ENSRNOT00000006095.6	2231	2037.72	103	2.293
ENSRNOT00000061234.2	2995	2801.72	38	0.615277
ENSRNOT00000001636.7	1918	1724.72	275	7.23312
ENSRNOT00000049063.1	1335	1141.72	3.4542	0.137246
ENSRNOT00000035989.5	6916	6722.72	1001.03	6.75485
ENSRNOT00000059078.1	3887	3693.72	310.397	3.81211
ENSRNOT00000012492.6	2554	2360.72	3	0.0576486
ENSRNOT00000089104.1	1774	1580.72	305.44	8.76561
ENSRNOT00000020328.5	438	245.514	2.55994	0.473007
ENSRNOT00000001162.4	2584	2390.72	20.0187	0.379856
ENSRNOT00000005165.6	1606	1412.72	828	26.588
ENSRNOT00000037068.3	4155	3961.72	188	2.15271
ENSRNOT00000060273.3	868	674.774	0	0
ENSRNOT00000037800.6	1593	1399.72	311.496	10.0954
ENSRNOT00000081373.1	1645	1451.72	34.1398	1.06681
ENSRNOT00000065593.3	1596	1402.72	392.237	12.685
ENSRNOT00000000715.6	3170	2976.72	1761	26.8369
ENSRNOT00000074268.2	1329	1135.72	0	0
ENSRNOT00000060403.4	1129	935.725	3	0.145441
ENSRNOT00000019478.6	518	325.255	0	0
ENSRNOT00000024337.4	1202	1008.72	265	11.9175
ENSRNOT00000074081.2	951	757.725	167	9.9981
ENSRNOT00000066769.1	972	778.725	0	0
ENSRNOT00000050334.1	939	745.725	0	0
ENSRNOT00000090713.1	636	442.996	0	0
ENSRNOT00000056598.3	1002	808.725	0	0
ENSRNOT00000047694.4	801	607.818	0	0
ENSRNOT00000078466.1	189	37.1524	0	0
ENSRNOT00000011936.2	489	296.344	3	0.459238
ENSRNOT00000052306.1	960	766.725	0	0
ENSRNOT00000017240.2	3411	3217.72	13	0.183277
ENSRNOT00000078743.1	8607	8413.72	1518.12	8.1852
ENSRNOT00000037389.5	5994	5800.72	659.711	5.15922
ENSRNOT00000030960.3	1973	1779.72	1709	43.5614
ENSRNOT00000001389.7	1807	1613.72	265	7.44953
ENSRNOT00000085619.1	2843	2649.72	36.1694	0.619232
ENSRNOT00000021152.4	645	451.963	0.830586	0.083367
ENSRNOT00000005622.5	405	212.954	0	0
ENSRNOT00000067704.2	1688	1494.72	149.524	4.53798
ENSRNOT00000078453.1	1243	1049.72	146.476	6.32999
ENSRNOT00000020448.3	954	760.725	0	0
ENSRNOT00000024993.5	3625	3431.72	700	9.25333
ENSRNOT00000028779.4	949	755.725	551.365	33.097
ENSRNOT00000016975.4	2567	2373.72	0	0
ENSRNOT00000071279.2	705	511.896	0	0
ENSRNOT00000004231.6	3696	3502.72	5.96794	0.0772914
ENSRNOT00000084274.1	1356	1162.72	1.19179	0.0464982
ENSRNOT00000082592.1	3536	3342.72	9.73727e-05	1.32144e-06
ENSRNOT00000083701.1	3678	3484.72	102.232	1.33086
ENSRNOT00000084322.1	2478	2284.72	50.608	1.00484
ENSRNOT00000058179.4	2944	2750.72	248.8	4.10313
ENSRNOT00000045169.4	1580	1386.72	0	0
ENSRNOT00000089222.1	1473	1279.72	0	0
ENSRNOT00000028572.3	957	763.725	0	0
ENSRNOT00000019935.7	3528	3334.72	3	0.0408107
ENSRNOT00000004581.5	2716	2522.72	385	6.92314
ENSRNOT00000078736.1	1390	1196.72	0	0
ENSRNOT00000018766.4	1231	1037.72	3	0.131145
ENSRNOT00000031812.5	9054	8860.72	3424	17.5298
ENSRNOT00000049609.4	994	800.725	1586.91	89.9043
ENSRNOT00000021272.2	588	395.056	0	0
ENSRNOT00000061233.4	3651	3457.72	1975	25.9113
ENSRNOT00000014871.7	1145	951.725	257.348	12.2665
ENSRNOT00000087803.1	1005	811.725	182.652	10.2077
ENSRNOT00000045483.2	672	478.896	0	0
ENSRNOT00000019089.6	1366	1172.72	111	4.29378
ENSRNOT00000089523.1	1182	988.725	29.8752	1.37072
ENSRNOT00000025381.6	4485	4291.72	4520.72	47.7846
ENSRNOT00000091370.1	4210	4016.72	130.285	1.47141
ENSRNOT00000005645.6	568	375.056	6	0.725717
ENSRNOT00000060098.4	3828	3634.72	722	9.01111
ENSRNOT00000081042.1	411	218.846	49.2157	10.2018
ENSRNOT00000064013.1	2867	2673.72	956	16.2201
ENSRNOT00000048046.4	714	520.859	0	0
ENSRNOT00000014180.6	1586	1392.72	696	22.6703
ENSRNOT00000075166.2	516	323.255	0	0
ENSRNOT00000075465.2	3701	3507.72	37.9217	0.490427
ENSRNOT00000010959.5	2419	2225.72	0	0
ENSRNOT00000055865.3	2131	1937.72	68	1.59195
ENSRNOT00000060150.2	408	215.862	0	0
ENSRNOT00000071831.2	1598	1404.72	4.91476e-05	1.58717e-06
ENSRNOT00000080574.1	1373	1179.72	24.325	0.935373
ENSRNOT00000088654.1	1065	871.725	0	0
ENSRNOT00000016333.7	3615	3421.72	513	6.80119
ENSRNOT00000013046.5	4068	3874.72	1967	23.029
ENSRNOT00000080161.1	1267	1073.72	0	0
ENSRNOT00000090699.1	3996	3802.72	342.855	4.09004
ENSRNOT00000035839.5	1968	1774.72	187.145	4.78367
ENSRNOT00000084176.1	546	353.108	3	0.385413
ENSRNOT00000043610.2	429	236.584	1.9069	0.365643
ENSRNOT00000002284.6	2098	1904.72	426	10.1459
ENSRNOT00000085896.1	2193	1999.72	0	0
ENSRNOT00000049961.4	4158	3964.72	2042	23.3644
ENSRNOT00000064316.4	1542	1348.72	0.643683	0.0216502
ENSRNOT00000017106.6	1539	1345.72	7.03597	0.237181
ENSRNOT00000090646.1	1536	1342.72	77.3203	2.61228
ENSRNOT00000006710.5	1338	1144.72	0	0
ENSRNOT00000059335.3	1572	1378.72	4	0.131612
ENSRNOT00000039133.5	5531	5337.72	50	0.424939
ENSRNOT00000031163.4	3647	3453.72	14	0.183888
ENSRNOT00000058238.2	618	424.996	0	0
ENSRNOT00000067626.1	1579	1385.72	158	5.17241
ENSRNOT00000078192.1	3003	2809.72	263.183	4.24919
ENSRNOT00000038084.6	2871	2677.72	324.817	5.50282
ENSRNOT00000075003.2	1481	1287.72	65	2.28983
ENSRNOT00000075732.1	945	751.725	0	0
ENSRNOT00000035035.4	1570	1376.72	0	0
ENSRNOT00000056479.4	711	517.859	0	0
ENSRNOT00000078009.1	1725	1531.72	0	0
ENSRNOT00000006596.6	1824	1630.72	0	0
ENSRNOT00000068381.3	4858	4664.72	17	0.165324
ENSRNOT00000089424.1	936	742.725	0	0
ENSRNOT00000079190.1	1874	1680.72	189.933	5.12644
ENSRNOT00000086782.1	2642	2448.72	95.0671	1.76118
ENSRNOT00000036656.4	6530	6336.72	5	0.0357946
ENSRNOT00000019014.6	1906	1712.72	6	0.158919
ENSRNOT00000042547.4	860	666.774	814.573	55.4197
ENSRNOT00000045357.3	5309	5115.72	1623	14.3921
ENSRNOT00000003447.3	3264	3070.72	137	2.02391
ENSRNOT00000091792.1	1201	1007.72	734	33.042
ENSRNOT00000074336.2	1104	910.725	152	7.57127
ENSRNOT00000077958.1	2916	2722.72	164	2.73245
ENSRNOT00000024471.7	2562	2368.72	508	9.72885
ENSRNOT00000050214.3	738	544.859	0	0
ENSRNOT00000072702.1	945	751.725	0	0
ENSRNOT00000007879.4	729	535.859	61	5.16406
ENSRNOT00000086352.1	5958	5764.72	238.931	1.88021
ENSRNOT00000012334.7	5552	5358.72	398.069	3.36984
ENSRNOT00000056084.1	528	335.207	0	0
ENSRNOT00000090470.1	2916	2722.72	608.922	10.1454
ENSRNOT00000091230.1	2162	1968.72	361.078	8.32011
ENSRNOT00000059814.4	2019	1825.72	0	0
ENSRNOT00000047449.3	1564	1370.72	188	6.22186
ENSRNOT00000026921.6	1299	1105.72	801	32.8623
ENSRNOT00000027117.4	3652	3458.72	452	5.92836
ENSRNOT00000031978.6	1044	850.725	4	0.213296
ENSRNOT00000003641.7	2625	2431.72	321	5.98829
ENSRNOT00000005129.5	4528	4334.72	124.279	1.30061
ENSRNOT00000020417.6	2134	1940.72	173	4.04385
ENSRNOT00000004909.6	2419	2225.72	2.01562	0.0410819
ENSRNOT00000004921.5	1601	1407.72	0	0
ENSRNOT00000003551.6	2966	2772.72	199	3.25581
ENSRNOT00000043742.1	930	736.725	0	0
ENSRNOT00000011922.8	9328	9134.72	2946.31	14.6317
ENSRNOT00000035362.4	2113	1919.72	1227	28.9947
ENSRNOT00000072759.2	942	748.725	223.718	13.5547
ENSRNOT00000024815.6	773	579.818	21	1.64301
ENSRNOT00000077119.1	1356	1162.72	0	0
ENSRNOT00000075512.2	1263	1069.72	6	0.254444
ENSRNOT00000040851.1	1065	871.725	5.0032	0.260364
ENSRNOT00000073356.1	654	460.931	69	6.79088
ENSRNOT00000083436.1	297	111.878	0	0
ENSRNOT00000079456.1	17592	17398.7	5334.68	13.9092
ENSRNOT00000088387.1	16095	15901.7	838.322	2.39155
ENSRNOT00000073687.2	2382	2188.72	896	18.5707
ENSRNOT00000080602.1	678	484.896	71	6.64235
ENSRNOT00000071612.1	1254	1060.72	5.0872	0.217565
ENSRNOT00000045964.4	3726	3532.72	663.817	8.52414
ENSRNOT00000090001.1	3370	3176.72	271.183	3.87254
ENSRNOT00000021155.5	2079	1885.72	212	5.1
ENSRNOT00000014846.5	3232	3038.72	12.2344	0.182643
ENSRNOT00000019028.4	2714	2520.72	252	4.53511
ENSRNOT00000083491.1	1834	1640.72	285.756	7.90082
ENSRNOT00000058703.2	1636	1442.72	265.765	8.35656
ENSRNOT00000086161.1	1957	1763.72	7.95734	0.204668
ENSRNOT00000056818.3	2766	2572.72	719.043	12.6787
ENSRNOT00000064410.1	3947	3753.72	530.129	6.40665
ENSRNOT00000064060.2	2162	1968.72	1158.32	26.6905
ENSRNOT00000086424.1	1895	1701.72	6.67897	0.178046
ENSRNOT00000005389.6	5693	5499.72	603	4.97381
ENSRNOT00000048155.4	1159	965.725	204	9.58273
ENSRNOT00000025683.8	4520	4326.72	414.58	4.34672
ENSRNOT00000065058.3	2429	2235.72	3.41973	0.0693882
ENSRNOT00000044274.4	2444	2250.72	394.477	7.95081
ENSRNOT00000083830.1	1381	1187.72	8.52347	0.325547
ENSRNOT00000019209.2	3584	3390.72	1	0.0133789
ENSRNOT00000084057.1	5419	5225.72	380.757	3.30533
ENSRNOT00000088421.1	5215	5021.72	563.179	5.08752
ENSRNOT00000007602.5	3163	2969.72	6.0633	0.0926201
ENSRNOT00000072617.1	1206	1012.72	0	0
ENSRNOT00000045048.3	2043	1849.72	56.7898	1.39276
ENSRNOT00000065712.2	5673	5479.72	1941.46	16.0724
ENSRNOT00000087461.1	4691	4497.72	459.544	4.63497
ENSRNOT00000086427.1	459	266.404	0	0
ENSRNOT00000071638.1	828	634.774	2	0.14293
ENSRNOT00000078250.1	2558	2364.72	1475	28.2959
ENSRNOT00000066678.2	997	803.725	0	0
ENSRNOT00000084388.1	1042	848.725	170	9.08646
ENSRNOT00000047387.6	2667	2473.72	205.947	3.77673
ENSRNOT00000092133.1	1281	1087.72	266.142	11.0996
ENSRNOT00000028653.5	1497	1303.72	0	0
ENSRNOT00000079091.1	1498	1304.72	230.858	8.02672
ENSRNOT00000013979.5	1062	868.725	254	13.2637
ENSRNOT00000003219.3	2016	1822.72	343	8.53661
ENSRNOT00000046788.1	1005	811.725	0	0
ENSRNOT00000022983.6	2052	1858.72	1541.53	37.6225
ENSRNOT00000086091.1	1418	1224.72	384.475	14.2411
ENSRNOT00000012160.5	2864	2670.72	485.48	8.24622
ENSRNOT00000014274.4	2045	1851.72	1009	24.7188
ENSRNOT00000014377.4	1267	1073.72	560	23.6596
ENSRNOT00000022126.6	2453	2259.72	1605	32.2205
ENSRNOT00000045584.4	345	154.792	0	0
ENSRNOT00000009058.6	2303	2109.72	0	0
ENSRNOT00000000713.5	5776	5582.72	561	4.55858
ENSRNOT00000085481.1	3058	2864.72	0	0
ENSRNOT00000078968.1	804	610.818	0	0
ENSRNOT00000047657.5	1173	979.725	22.4089	1.0376
ENSRNOT00000061224.3	2724	2530.72	9	0.161328
ENSRNOT00000017998.5	1278	1084.72	623	26.0544
ENSRNOT00000067149.3	8337	8143.72	656.117	3.65486
ENSRNOT00000079219.1	10285	10091.7	168.883	0.759161
ENSRNOT00000019317.7	2691	2497.72	3	0.0544865
ENSRNOT00000079718.1	2871	2677.72	0	0
ENSRNOT00000090898.1	1659	1465.72	0	0
ENSRNOT00000021481.4	1557	1363.72	3	0.0997946
ENSRNOT00000074177.2	1688	1494.72	477	14.4767
ENSRNOT00000075737.2	711	517.859	0	0
ENSRNOT00000088903.1	777	583.818	0	0
ENSRNOT00000084788.1	771	577.818	0	0
ENSRNOT00000028533.3	905	711.725	0	0
ENSRNOT00000081648.1	2746	2552.72	157	2.79003
ENSRNOT00000000331.5	2330	2136.72	70	1.48615
ENSRNOT00000059810.4	2538	2344.72	16	0.309557
ENSRNOT00000024704.8	3407	3213.72	691	9.75398
ENSRNOT00000058446.3	360	169.069	0	0
ENSRNOT00000011281.6	2197	2003.72	821	18.5874
ENSRNOT00000001633.6	759	565.859	0	0
ENSRNOT00000011309.3	1070	876.725	0	0
ENSRNOT00000068124.2	1542	1348.72	23.8751	0.803036
ENSRNOT00000084833.1	1783	1589.72	308.125	8.7926
ENSRNOT00000027616.6	2425	2231.72	154	3.13035
ENSRNOT00000015021.6	2737	2543.72	24.7902	0.442102
ENSRNOT00000073597.2	1573	1379.72	74	2.43305
ENSRNOT00000083189.1	849	655.774	94.0072	6.50309
ENSRNOT00000068694.2	522	329.231	2.00331	0.276033
ENSRNOT00000006670.6	5265	5071.72	127.279	1.13845
ENSRNOT00000001565.3	3538	3344.72	0	0
ENSRNOT00000021534.6	1385	1191.72	183	6.96607
ENSRNOT00000005124.7	1692	1498.72	2725	82.4816
ENSRNOT00000052280.4	372	180.729	0	0
ENSRNOT00000024878.6	763	569.818	118	9.39416
ENSRNOT00000039731.4	378	186.582	0	0
ENSRNOT00000047012.1	309	122.321	0	0
ENSRNOT00000047043.4	312	124.972	0	0
ENSRNOT00000007466.4	3111	2917.72	1	0.0155478
ENSRNOT00000081957.1	2124	1930.72	189.867	4.4611
ENSRNOT00000017794.5	643	449.963	457	46.0735
ENSRNOT00000084845.1	1468	1274.72	15	0.533811
ENSRNOT00000071886.2	516	323.255	15.1679	2.1286
ENSRNOT00000031997.4	717	523.859	0	0
ENSRNOT00000029077.7	741	547.859	0	0
ENSRNOT00000009888.4	1178	984.725	10.463	0.482008
ENSRNOT00000034719.4	987	793.725	4.47746	0.255902
ENSRNOT00000052333.2	978	784.725	19.0595	1.10181
ENSRNOT00000043609.4	408	215.862	0	0
ENSRNOT00000025885.4	1729	1535.72	50	1.47696
ENSRNOT00000045315.4	5007	4813.72	542	5.10776
ENSRNOT00000090989.1	2697	2503.72	986.26	17.8697
ENSRNOT00000071215.2	1116	922.725	3786.81	186.172
ENSRNOT00000009683.2	1111	917.725	0	0
ENSRNOT00000087731.1	639	445.996	1834.63	186.608
ENSRNOT00000016840.7	4188	3994.72	105	1.19238
ENSRNOT00000005770.4	3087	2893.72	597	9.359
ENSRNOT00000055343.2	1931	1737.72	1	0.0261055
ENSRNOT00000000743.3	3043	2849.72	69	1.0984
ENSRNOT00000072966.1	2550	2356.72	5	0.096244
ENSRNOT00000081138.1	817	623.774	0	0
ENSRNOT00000039696.5	1148	954.725	0	0
ENSRNOT00000091207.1	174	29.9937	148	223.843
ENSRNOT00000085853.1	6511	6317.72	334.199	2.3997
ENSRNOT00000060020.5	2190	1996.72	183.57	4.17058
ENSRNOT00000012939.5	1594	1400.72	6	0.194317
ENSRNOT00000077581.1	1672	1478.72	0	0
ENSRNOT00000004941.4	2802	2608.72	2384.84	41.4709
ENSRNOT00000000083.6	921	727.725	212	13.2154
ENSRNOT00000092195.1	939	745.725	0	0
ENSRNOT00000023583.5	2753	2559.72	161	2.85328
ENSRNOT00000058382.4	4108	3914.72	42.7704	0.495626
ENSRNOT00000090369.1	2132	1938.72	35.2296	0.824336
ENSRNOT00000013705.3	1447	1253.72	0	0
ENSRNOT00000034669.5	3355	3161.72	86.1835	1.23655
ENSRNOT00000081593.1	3485	3291.72	80.8165	1.11375
ENSRNOT00000048429.1	318	130.206	0	0
ENSRNOT00000072343.2	1333	1139.72	0	0
ENSRNOT00000024171.5	4103	3909.72	20	0.232058
ENSRNOT00000000337.4	3536	3342.72	47	0.637837
ENSRNOT00000054954.4	3289	3095.72	601.701	8.8172
ENSRNOT00000088710.1	1959	1765.72	3	0.0770745
ENSRNOT00000061070.4	2526	2332.72	549	10.6763
ENSRNOT00000021919.6	1830	1636.72	0	0
ENSRNOT00000075248.2	1032	838.725	0	0
ENSRNOT00000055245.3	2883	2689.72	2048.77	34.5539
ENSRNOT00000080305.1	4053	3859.72	143.231	1.68342
ENSRNOT00000031555.5	879	685.725	228	15.0833
ENSRNOT00000043902.5	4158	3964.72	1844.59	21.1056
ENSRNOT00000090038.1	3342	3148.72	153.298	2.20859
ENSRNOT00000022755.5	6430	6236.72	1145.62	8.33289
ENSRNOT00000051280.5	3187	2993.72	0	0
ENSRNOT00000017268.5	3129	2935.72	343	5.30019
ENSRNOT00000074681.1	957	763.725	0	0
ENSRNOT00000066468.2	2467	2273.72	224	4.46913
ENSRNOT00000034960.1	1350	1156.72	4	0.156871
ENSRNOT00000074035.1	402	209.985	0	0
ENSRNOT00000000826.7	741	547.859	50	4.14013
ENSRNOT00000027264.4	2826	2632.72	1112	19.1607
ENSRNOT00000009304.4	2335	2141.72	187	3.96087
ENSRNOT00000060472.3	2415	2221.72	272	5.55381
ENSRNOT00000050364.3	2472	2278.72	7	0.139354
ENSRNOT00000012101.6	1294	1100.72	2935	120.96
ENSRNOT00000090456.1	2273	2079.72	382.593	8.34533
ENSRNOT00000092150.1	2198	2004.72	5.40734	0.122361
ENSRNOT00000011508.6	1074	880.725	1127	58.0492
ENSRNOT00000055435.2	4139	3945.72	2045.97	23.5226
ENSRNOT00000071195.1	3001	2807.72	6	0.0969414
ENSRNOT00000054962.2	1873	1679.72	0	0
ENSRNOT00000088898.1	1730	1536.72	0	0
ENSRNOT00000083601.1	1865	1671.72	3	0.0814084
ENSRNOT00000007893.5	3100	2906.72	0	0
ENSRNOT00000009081.2	2258	2064.72	1	0.021971
ENSRNOT00000002145.6	2695	2501.72	0	0
ENSRNOT00000072216.2	234	63.6578	0	0
ENSRNOT00000072118.1	991	797.725	147	8.35943
ENSRNOT00000039827.6	4245	4051.72	158.792	1.77787
ENSRNOT00000032904.2	1794	1600.72	68.6545	1.94565
ENSRNOT00000078754.1	1607	1413.72	296.346	9.50924
ENSRNOT00000020767.6	6959	6765.72	211.187	1.41601
ENSRNOT00000086682.1	1705	1511.72	28.8126	0.864613
ENSRNOT00000087418.1	2304	2110.72	219.783	4.72361
ENSRNOT00000061507.4	1677	1483.72	0	0
ENSRNOT00000080864.1	4092	3898.72	160.217	1.86423
ENSRNOT00000021270.6	3981	3787.72	82	0.982082
ENSRNOT00000027299.3	1167	973.725	0	0
ENSRNOT00000065143.1	6195	6001.72	438	3.31063
ENSRNOT00000087583.1	345	154.792	20	5.86131
ENSRNOT00000090041.1	1725	1531.72	127.873	3.78712
ENSRNOT00000085993.1	1569	1375.72	187.395	6.17929
ENSRNOT00000079365.1	1380	1186.72	127.733	4.88275
ENSRNOT00000084633.1	1673	1479.72	0	0
ENSRNOT00000019288.4	1560	1366.72	193	6.40603
ENSRNOT00000008805.2	948	754.725	0	0
ENSRNOT00000072657.1	423	230.651	0	0
ENSRNOT00000044134.6	2482	2288.72	871	17.2638
ENSRNOT00000009199.3	3096	2902.72	256	4.0008
ENSRNOT00000074993.2	1365	1171.72	0	0
ENSRNOT00000059468.3	1794	1600.72	7.90627	0.224062
ENSRNOT00000042125.4	5340	5146.72	147.49	1.30001
ENSRNOT00000090170.1	7710	7516.72	373.558	2.25446
ENSRNOT00000030656.5	2740	2546.72	1	0.0178127
ENSRNOT00000036217.3	1233	1039.72	45.9992	2.00699
ENSRNOT00000004192.4	2615	2421.72	622	11.6514
ENSRNOT00000002973.4	1393	1199.72	192	7.25992
ENSRNOT00000031345.2	996	802.725	0	0
ENSRNOT00000075346.1	645	451.963	0	0
ENSRNOT00000005331.5	3075	2881.72	162	2.5502
ENSRNOT00000043988.1	936	742.725	0	0
ENSRNOT00000068770.1	1269	1075.72	0	0
ENSRNOT00000085084.1	3481	3287.72	75.2279	1.038
ENSRNOT00000084416.1	3526	3332.72	56.7721	0.772766
ENSRNOT00000002072.6	1579	1385.72	579	18.9546
ENSRNOT00000040346.2	2078	1884.72	372	8.9538
ENSRNOT00000074341.2	201	43.7507	59	61.1758
ENSRNOT00000022929.3	1253	1059.72	0	0
ENSRNOT00000020354.5	4265	4071.72	0	0
ENSRNOT00000047635.5	3171	2977.72	133.624	2.03569
ENSRNOT00000015067.7	3491	3297.72	63.3765	0.871819
ENSRNOT00000079199.1	1424	1230.72	0	0
ENSRNOT00000032200.5	1170	976.725	0	0
ENSRNOT00000091710.1	3836	3642.72	467.548	5.82254
ENSRNOT00000006849.5	2813	2619.72	223.188	3.8648
ENSRNOT00000010593.7	980	786.725	1258	72.5388
ENSRNOT00000022117.4	1979	1785.72	1233	31.3228
ENSRNOT00000091296.1	2696	2502.72	0	0
ENSRNOT00000044273.1	936	742.725	0	0
ENSRNOT00000014672.6	2231	2037.72	0	0
ENSRNOT00000027428.5	1207	1013.72	178.607	7.99266
ENSRNOT00000081977.1	2572	2378.72	132.264	2.52237
ENSRNOT00000072093.2	489	296.344	406	62.1502
ENSRNOT00000054987.2	1779	1585.72	162	4.63447
ENSRNOT00000074488.2	870	676.774	19	1.27357
ENSRNOT00000084460.1	1308	1114.72	24.5897	1.00068
ENSRNOT00000061821.3	1260	1066.72	119.41	5.07811
ENSRNOT00000085146.1	315	127.569	0	0
ENSRNOT00000036996.6	312	124.972	0	0
ENSRNOT00000002140.4	1830	1636.72	0	0
ENSRNOT00000052293.3	7493	7299.72	17	0.105646
ENSRNOT00000002599.6	1802	1608.72	3213.99	90.6307
ENSRNOT00000045329.3	676	482.896	28.6143	2.68808
ENSRNOT00000045821.3	1119	925.725	14.6711	0.718941
ENSRNOT00000006843.6	1828	1634.72	138	3.82954
ENSRNOT00000011107.7	2366	2172.72	0	0
ENSRNOT00000086957.1	2144	1950.72	4	0.09302
ENSRNOT00000091172.1	4370	4176.72	109.039	1.1843
ENSRNOT00000015961.6	1740	1546.72	0	0
ENSRNOT00000026617.6	2418	2224.72	461	9.4002
ENSRNOT00000058139.3	1445	1251.72	740	26.8186
ENSRNOT00000047454.1	936	742.725	1	0.061078
ENSRNOT00000077772.1	345	154.792	0	0
ENSRNOT00000080931.1	2753	2559.72	0	0
ENSRNOT00000008936.5	4476	4282.72	2194	23.2396
ENSRNOT00000064428.2	2391	2197.72	30.745	0.634619
ENSRNOT00000088928.1	3081	2887.72	1579.26	24.809
ENSRNOT00000037271.4	3079	2885.72	651	10.2338
ENSRNOT00000063870.1	2542	2348.72	12	0.231772
ENSRNOT00000079339.1	1716	1522.72	69	2.05561
ENSRNOT00000018277.4	1713	1519.72	4.12507e-05	1.23134e-06
ENSRNOT00000052186.1	972	778.725	0	0
ENSRNOT00000001700.6	862	668.774	11	0.74615
ENSRNOT00000012135.5	246	71.9325	0	0
ENSRNOT00000011308.5	1463	1269.72	0	0
ENSRNOT00000040957.1	969	775.725	0	0
ENSRNOT00000017941.7	2498	2304.72	1384.11	27.2436
ENSRNOT00000083991.1	4408	4214.72	73.0914	0.786701
ENSRNOT00000023332.5	2610	2416.72	368	6.90769
ENSRNOT00000073193.2	4355	4161.72	452	4.92694
ENSRNOT00000018808.7	3196	3002.72	473	7.14592
ENSRNOT00000029001.4	1796	1602.72	119	3.36822
ENSRNOT00000026992.6	1841	1647.72	255.538	7.0353
ENSRNOT00000040236.5	1224	1030.72	3.44983e-06	1.51833e-07
ENSRNOT00000071818.2	1212	1018.72	0.999997	0.0445302
ENSRNOT00000065792.3	2025	1831.72	520	12.8782
ENSRNOT00000080730.1	3255	3061.72	6.39859	0.0948048
ENSRNOT00000049947.5	2298	2104.72	21.6014	0.465585
ENSRNOT00000012578.5	1897	1703.72	28	0.74554
ENSRNOT00000005486.7	2675	2481.72	605	11.059
ENSRNOT00000002800.6	2757	2563.72	519	9.1835
ENSRNOT00000082677.1	4929	4735.72	11	0.10537
ENSRNOT00000068119.3	1536	1342.72	0	0
ENSRNOT00000071064.1	357	166.13	0	0
ENSRNOT00000002313.4	2010	1816.72	28.1298	0.702408
ENSRNOT00000084134.1	1792	1598.72	2.87022	0.0814431
ENSRNOT00000034487.5	3549	3355.72	420	5.67774
ENSRNOT00000014300.7	4577	4383.72	2906	30.0722
ENSRNOT00000080616.1	6805	6611.72	6	0.041167
ENSRNOT00000010910.6	3344	3150.72	0	0
ENSRNOT00000004244.3	2342	2148.72	21.2841	0.449353
ENSRNOT00000020812.6	881	687.725	0	0
ENSRNOT00000089614.1	962	768.725	0	0
ENSRNOT00000089934.1	4162	3968.72	16	0.182886
ENSRNOT00000008537.5	1472	1278.72	163	5.7826
ENSRNOT00000055741.4	1756	1562.72	0	0
ENSRNOT00000077079.1	3631	3437.72	14.0771	0.185761
ENSRNOT00000064007.3	3260	3066.72	156.923	2.32126
ENSRNOT00000044699.4	315	127.569	0	0
ENSRNOT00000029784.7	2589	2395.72	29.9999	0.568062
ENSRNOT00000058068.5	2535	2341.72	5.05125e-05	9.78534e-07
ENSRNOT00000058067.3	2451	2257.72	0	0
ENSRNOT00000036321.5	4013	3819.72	280	3.32536
ENSRNOT00000024279.4	1575	1381.72	138	4.53075
ENSRNOT00000034744.4	2490	2296.72	186	3.67381
ENSRNOT00000004323.5	2395	2201.72	557	11.4764
ENSRNOT00000031964.4	2570	2376.72	118.492	2.26163
ENSRNOT00000011906.6	3445	3251.72	21	0.292967
ENSRNOT00000028672.7	1788	1594.72	656.962	18.6882
ENSRNOT00000074883.1	939	745.725	0	0
ENSRNOT00000039994.4	2051	1857.72	0	0
ENSRNOT00000020720.6	2385	2191.72	317	6.56124
ENSRNOT00000077781.1	1598	1404.72	355.445	11.4787
ENSRNOT00000013215.2	939	745.725	0	0
ENSRNOT00000033075.5	6036	5842.72	60.0227	0.466029
ENSRNOT00000014071.6	3269	3075.72	373	5.50141
ENSRNOT00000051261.6	708	514.896	0	0
ENSRNOT00000052403.5	660	466.931	0	0
ENSRNOT00000064705.3	9363	9169.72	630.141	3.11741
ENSRNOT00000090572.1	7694	7500.72	1842.86	11.1455
ENSRNOT00000051475.3	297	111.878	0	0
ENSRNOT00000075056.2	660	466.931	0	0
ENSRNOT00000065685.4	636	442.996	0	0
ENSRNOT00000049798.3	2594	2400.72	343	6.48133
ENSRNOT00000073724.1	774	580.818	0	0
ENSRNOT00000037918.5	2263	2069.72	159	3.48495
ENSRNOT00000060160.4	1722	1528.72	0	0
ENSRNOT00000088962.1	756	562.859	6.85636	0.552594
ENSRNOT00000016881.5	1354	1160.72	829.144	32.4051
ENSRNOT00000021895.7	2297	2103.72	15	0.323456
ENSRNOT00000084481.1	1410	1216.72	2011.38	74.9919
ENSRNOT00000078710.1	994	800.725	88.167	4.995
ENSRNOT00000021040.7	903	709.725	879.068	56.1882
ENSRNOT00000038547.6	2771	2577.72	135	2.3758
ENSRNOT00000068156.3	6958	6764.72	4561	30.586
ENSRNOT00000066373.3	519	326.255	77.5	10.776
ENSRNOT00000072716.2	1212	1018.72	195	8.68341
ENSRNOT00000034001.4	4190	3996.72	447	5.07359
ENSRNOT00000006385.7	1149	955.725	125.392	5.95184
ENSRNOT00000027675.6	2327	2133.72	351	7.46245
ENSRNOT00000075800.1	4467	4273.72	334	3.5453
ENSRNOT00000015931.6	2715	2521.72	4075	73.3065
ENSRNOT00000015723.6	1192	998.725	0	0
ENSRNOT00000038653.4	3530	3336.72	692.807	9.41899
ENSRNOT00000085537.1	942	748.725	0	0
ENSRNOT00000085517.1	2662	2468.72	2.69666	0.0495525
ENSRNOT00000023944.6	731	537.859	8	0.674736
ENSRNOT00000041187.3	748	554.859	150.366	12.2936
ENSRNOT00000055166.2	1241	1047.72	0	0
ENSRNOT00000084700.1	2880	2686.72	1145.4	19.3396
ENSRNOT00000075425.1	1391	1197.72	702	26.5884
ENSRNOT00000041697.1	954	760.725	0.0141497	0.000843787
ENSRNOT00000061294.4	3030	2836.72	0	0
ENSRNOT00000048344.4	2796	2602.72	6	0.104577
ENSRNOT00000008469.5	1521	1327.72	0	0
ENSRNOT00000017809.5	5396	5202.72	761	6.63539
ENSRNOT00000007788.6	4328	4134.72	306.113	3.35852
ENSRNOT00000090847.1	4784	4590.72	228.887	2.26179
ENSRNOT00000073376.2	601	408.056	231	25.6806
ENSRNOT00000070979.2	1170	976.725	17	0.789568
ENSRNOT00000075727.1	954	760.725	0	0
ENSRNOT00000005438.7	8159	7965.72	366	2.08434
ENSRNOT00000027684.7	3711	3517.72	363	4.6812
ENSRNOT00000057833.4	2958	2764.72	37.7421	0.619279
ENSRNOT00000035382.5	1784	1590.72	0	0
ENSRNOT00000088195.1	306	119.729	0	0
ENSRNOT00000081249.1	2980	2786.72	3004.4	48.9076
ENSRNOT00000042692.4	2571	2377.72	0	0
ENSRNOT00000037518.5	752	558.859	18	1.46111
ENSRNOT00000022923.6	871	677.774	0	0
ENSRNOT00000026382.5	2921	2727.72	251	4.17432
ENSRNOT00000033074.4	1446	1252.72	0	0
ENSRNOT00000008560.7	2076	1882.72	239.997	5.7827
ENSRNOT00000090673.1	1926	1732.72	0	0
ENSRNOT00000085326.1	3253	3059.72	42.0092	0.622837
ENSRNOT00000043017.4	2325	2131.72	0	0
ENSRNOT00000025770.4	2068	1874.72	0	0
ENSRNOT00000085376.1	945	751.725	0	0
ENSRNOT00000071125.1	933	739.725	0	0
ENSRNOT00000022992.4	1830	1636.72	0	0
ENSRNOT00000014546.4	3034	2840.72	434	6.93064
ENSRNOT00000060094.1	954	760.725	0	0
ENSRNOT00000072819.2	3564	3370.72	1297.02	17.4557
ENSRNOT00000047394.6	1152	958.725	0	0
ENSRNOT00000000683.7	1062	868.725	0	0
ENSRNOT00000060370.4	2513	2319.72	0	0
ENSRNOT00000021716.6	1705	1511.72	382	11.4631
ENSRNOT00000088323.1	5878	5684.72	508.129	4.05487
ENSRNOT00000082699.1	5911	5717.72	1.01426	0.00804708
ENSRNOT00000051577.3	1314	1120.72	0	0
ENSRNOT00000075196.3	5718	5524.72	2141	17.58
ENSRNOT00000042140.3	1066	872.725	0	0
ENSRNOT00000090110.1	1180	986.725	0	0
ENSRNOT00000050817.1	936	742.725	0	0
ENSRNOT00000005715.6	3415	3221.72	790.821	11.1353
ENSRNOT00000041154.4	300	114.494	0	0
ENSRNOT00000068434.1	10037	9843.72	56.1879	0.258938
ENSRNOT00000013600.4	1102	908.725	1032	51.5181
ENSRNOT00000025472.5	821	627.774	436	31.5062
ENSRNOT00000027597.4	1183	989.725	0	0
ENSRNOT00000008737.6	2845	2651.72	2133	36.4901
ENSRNOT00000022150.2	1835	1641.72	15	0.41448
ENSRNOT00000005072.5	1751	1557.72	37	1.07752
ENSRNOT00000082463.1	3416	3222.72	90	1.26687
ENSRNOT00000042638.4	1668	1474.72	234	7.19809
ENSRNOT00000068171.3	3683	3489.72	430.75	5.59947
ENSRNOT00000008759.7	4041	3847.72	426.896	5.03304
ENSRNOT00000049771.4	3933	3739.72	0	0
ENSRNOT00000017631.2	945	751.725	3	0.18104
ENSRNOT00000014505.7	1527	1333.72	0	0
ENSRNOT00000003010.6	1871	1677.72	504	13.6277
ENSRNOT00000035312.5	2712	2518.72	678	12.2113
ENSRNOT00000004865.2	948	754.725	0	0
ENSRNOT00000087328.1	1467	1273.72	363.812	12.9573
ENSRNOT00000012487.5	6486	6292.72	92	0.663226
ENSRNOT00000039728.5	981	787.725	560	32.2497
ENSRNOT00000074826.2	1580	1386.72	104	3.40217
ENSRNOT00000072804.2	1485	1291.72	2	0.0702381
ENSRNOT00000025826.5	2255	2061.72	0.423337	0.00931469
ENSRNOT00000049175.3	2027	1833.72	0	0
ENSRNOT00000046152.5	3384	3190.72	0	0
ENSRNOT00000078556.1	2885	2691.72	0	0
ENSRNOT00000081152.1	906	712.725	0	0
ENSRNOT00000081725.1	1990	1796.72	21	0.530213
ENSRNOT00000001579.6	4984	4790.72	979.551	9.27552
ENSRNOT00000025446.6	1497	1303.72	70.1819	2.44203
ENSRNOT00000032960.5	2190	1996.72	0	0
ENSRNOT00000049161.3	627	433.996	1.00195	0.10473
ENSRNOT00000055227.1	972	778.725	0	0
ENSRNOT00000050860.3	1008	814.725	0	0
ENSRNOT00000010092.7	3666	3472.72	18	0.235134
ENSRNOT00000009645.5	3510	3316.72	1291	17.6575
ENSRNOT00000092161.1	3088	2894.72	359.203	5.62917
ENSRNOT00000015778.5	2926	2732.72	72.7974	1.20846
ENSRNOT00000091349.1	897	703.725	0	0
ENSRNOT00000061242.5	982	788.725	217.528	12.5113
ENSRNOT00000030850.4	2179	1985.72	548	12.5191
ENSRNOT00000047914.1	921	727.725	0	0
ENSRNOT00000058640.4	636	442.996	3.29597	0.337518
ENSRNOT00000003146.4	4407	4213.72	79	0.850498
ENSRNOT00000081292.1	249	74.0509	0	0
ENSRNOT00000030425.5	2308	2114.72	679	14.5656
ENSRNOT00000013963.7	2362	2168.72	940.012	19.6626
ENSRNOT00000022246.4	1793	1599.72	76	2.15517
ENSRNOT00000028181.5	3608	3414.72	1679	22.3053
ENSRNOT00000075076.2	2414	2220.72	66	1.34822
ENSRNOT00000027054.5	3622	3428.72	170.478	2.25552
ENSRNOT00000026457.6	2161	1967.72	1	0.0230541
ENSRNOT00000010247.5	2737	2543.72	63	1.12353
ENSRNOT00000084063.1	942	748.725	0	0
ENSRNOT00000002403.3	4300	4106.72	805.795	8.90105
ENSRNOT00000021337.7	1870	1676.72	0	0
ENSRNOT00000081375.1	2212	2018.72	19	0.426962
ENSRNOT00000004958.8	909	715.725	0	0
ENSRNOT00000078222.1	3612	3418.72	200.606	2.6619
ENSRNOT00000025711.7	1584	1390.72	20.3944	0.665245
ENSRNOT00000089283.1	1205	1011.72	140	6.27738
ENSRNOT00000078125.1	915	721.725	0	0
ENSRNOT00000086044.1	870	676.774	0	0
ENSRNOT00000023744.5	2411	2217.72	76	1.5546
ENSRNOT00000022679.6	3071	2877.72	411	6.47896
ENSRNOT00000089375.1	60	35.6364	0	0
ENSRNOT00000023741.7	4264	4070.72	1169	13.0273
ENSRNOT00000021001.5	3380	3186.72	294.851	4.19731
ENSRNOT00000013703.6	2145	1951.72	2362	54.9002
ENSRNOT00000019991.6	4102	3908.72	285.291	3.31105
ENSRNOT00000024084.6	1436	1242.72	13.0003	0.47456
ENSRNOT00000021120.4	1190	996.725	2	0.0910264
ENSRNOT00000013619.5	639	445.996	0	0
ENSRNOT00000083626.1	2716	2522.72	0	0
ENSRNOT00000082522.1	2904	2710.72	19	0.317966
ENSRNOT00000060868.5	3189	2995.72	401.135	6.07437
ENSRNOT00000091672.1	2439	2245.72	236.864	4.7847
ENSRNOT00000079157.1	1743	1549.72	0	0
ENSRNOT00000006416.2	438	245.514	70.4937	13.0253
ENSRNOT00000075670.1	579	386.056	14	1.64509
ENSRNOT00000073976.2	939	745.725	0	0
ENSRNOT00000021717.7	4001	3807.72	635	7.5652
ENSRNOT00000043386.4	1976	1782.72	0	0
ENSRNOT00000014028.6	2945	2751.72	89.3943	1.47373
ENSRNOT00000085675.1	1923	1729.72	0	0
ENSRNOT00000014030.4	1812	1618.72	3.94925	0.110676
ENSRNOT00000046460.1	438	245.514	0	0
ENSRNOT00000015579.6	1990	1796.72	8438	213.045
ENSRNOT00000072806.1	483	290.344	0	0
ENSRNOT00000078640.1	1422	1228.72	0	0
ENSRNOT00000075588.2	3585	3391.72	43.6636	0.583998
ENSRNOT00000057504.2	1335	1141.72	25	0.993324
ENSRNOT00000036821.5	1290	1096.72	0	0
ENSRNOT00000008227.5	1233	1039.72	254	11.0822
ENSRNOT00000073555.2	888	694.725	0	0
ENSRNOT00000029136.5	3057	2863.72	48	0.760366
ENSRNOT00000064526.4	3022	2828.72	170	2.72628
ENSRNOT00000003320.6	3622	3428.72	600	7.93837
ENSRNOT00000085468.1	459	266.404	0	0
ENSRNOT00000072444.2	606	413.056	0	0
ENSRNOT00000066793.3	3625	3431.72	788	10.4166
ENSRNOT00000072917.2	666	472.931	131.484	12.6121
ENSRNOT00000068445.1	3729	3535.72	416	5.33737
ENSRNOT00000039369.5	507	314.277	0	0
ENSRNOT00000012038.7	5019	4825.72	7	0.0658033
ENSRNOT00000010429.2	1057	863.725	1231	64.654
ENSRNOT00000006709.8	5901	5707.72	956.74	7.60402
ENSRNOT00000075193.2	5787	5593.72	1778.26	14.4214
ENSRNOT00000008104.5	4156	3962.72	63	0.721206
ENSRNOT00000078263.1	2080	1886.72	7.65322	0.184013
ENSRNOT00000004350.6	3140	2946.72	522.347	8.0414
ENSRNOT00000034073.3	2507	2313.72	556.334	10.9078
ENSRNOT00000087430.1	1081	887.725	1.66605	0.0851379
ENSRNOT00000085158.1	3385	3191.72	0	0
ENSRNOT00000038092.5	2706	2512.72	347	6.26465
ENSRNOT00000003974.6	700	506.896	29	2.59532
ENSRNOT00000032300.2	2274	2080.72	0	0
ENSRNOT00000023124.2	975	781.725	0	0
ENSRNOT00000012365.3	1326	1132.72	0	0
ENSRNOT00000045375.6	1977	1783.72	0	0
ENSRNOT00000070992.2	1848	1654.72	0	0
ENSRNOT00000071482.2	2349	2155.72	625.448	13.1617
ENSRNOT00000077874.1	2289	2095.72	123.345	2.66992
ENSRNOT00000039296.6	4961	4767.72	141.097	1.34252
ENSRNOT00000039308.4	5168	4974.72	77.5297	0.706987
ENSRNOT00000091545.1	3316	3122.72	46.3732	0.673668
ENSRNOT00000030035.3	2355	2161.72	59	1.23812
ENSRNOT00000072449.1	783	589.818	0	0
ENSRNOT00000047128.4	357	166.13	0	0
ENSRNOT00000017532.5	2928	2734.72	109	1.80811
ENSRNOT00000078078.1	834	640.774	0	0
ENSRNOT00000007223.5	3388	3194.72	989	14.0435
ENSRNOT00000028575.2	930	736.725	0	0
ENSRNOT00000024691.7	531	338.183	0	0
ENSRNOT00000026001.5	3452	3258.72	54	0.751724
ENSRNOT00000018640.6	4979	4785.72	270	2.55934
ENSRNOT00000034609.6	3535	3341.72	1321	17.9327
ENSRNOT00000046983.3	3445	3251.72	321	4.4782
ENSRNOT00000087848.1	366	174.87	0	0
ENSRNOT00000024096.6	965	771.725	716	42.0885
ENSRNOT00000038276.5	1784	1590.72	1	0.0285179
ENSRNOT00000089841.1	2756	2562.72	18.6754	0.330584
ENSRNOT00000005085.3	1888	1694.72	262.918	7.03775
ENSRNOT00000078320.1	1730	1536.72	24.7289	0.729998
ENSRNOT00000056179.5	1893	1699.72	44.3219	1.18291
ENSRNOT00000056178.4	954	760.725	37.9492	2.26301
ENSRNOT00000073155.2	704	510.896	0	0
ENSRNOT00000035435.4	2940	2746.72	0	0
ENSRNOT00000048302.2	2390	2196.72	549	11.3373
ENSRNOT00000031164.3	2418	2224.72	2131	43.453
ENSRNOT00000032933.5	6009	5815.72	1725	13.4554
ENSRNOT00000072279.1	936	742.725	0	0
ENSRNOT00000058351.1	1355	1161.72	44	1.71815
ENSRNOT00000090712.1	1863	1669.72	238	6.46613
ENSRNOT00000015977.5	13668	13474.7	3253	10.9516
ENSRNOT00000068113.1	1366	1172.72	762	29.4762
ENSRNOT00000074580.2	2813	2619.72	36.8941	0.638872
ENSRNOT00000087918.1	945	751.725	0	0
ENSRNOT00000011230.5	2539	2345.72	812.997	15.7226
ENSRNOT00000084797.1	3214	3020.72	101	1.51678
ENSRNOT00000028127.5	771	577.818	214	16.801
ENSRNOT00000019363.7	935	741.725	51.579	3.15459
ENSRNOT00000082142.1	3352	3158.72	175.421	2.51931
ENSRNOT00000092028.1	1638	1444.72	0.0130813	0.000410751
ENSRNOT00000023667.7	2978	2784.72	360	5.86452
ENSRNOT00000091961.1	357	166.13	0	0
ENSRNOT00000083966.1	447	254.441	0	0
ENSRNOT00000022259.7	2628	2434.72	524	9.76324
ENSRNOT00000032737.6	1453	1259.72	2	0.0720223
ENSRNOT00000045513.3	3634	3440.72	596	7.85794
ENSRNOT00000004717.6	3286	3092.72	0	0
ENSRNOT00000047682.5	1192	998.725	2	0.0908441
ENSRNOT00000084986.1	900	706.725	0	0
ENSRNOT00000050284.4	870	676.774	0	0
ENSRNOT00000005066.4	2237	2043.72	104	2.30847
ENSRNOT00000060577.2	939	745.725	5	0.304161
ENSRNOT00000072589.1	2924	2730.72	1564	25.9819
ENSRNOT00000050195.4	1830	1636.72	10	0.277164
ENSRNOT00000089166.1	1754	1560.72	0	0
ENSRNOT00000004853.6	782	588.818	27	2.08015
ENSRNOT00000005405.7	3192	2998.72	5	0.075639
ENSRNOT00000024753.6	3450	3256.72	2947.19	41.0525
ENSRNOT00000067974.2	3345	3151.72	3414	49.1392
ENSRNOT00000079955.1	3081	2887.72	213.016	3.34633
ENSRNOT00000066940.2	1278	1084.72	68.9843	2.88498
ENSRNOT00000052289.4	2197	2003.72	95	2.15079
ENSRNOT00000089085.1	435	242.566	0	0
ENSRNOT00000066643.3	4194	4000.72	951.528	10.7894
ENSRNOT00000078799.1	3246	3052.72	538.472	8.00181
ENSRNOT00000020332.5	745	551.859	0	0
ENSRNOT00000083900.1	776	582.818	0	0
ENSRNOT00000008909.7	2005	1811.72	333	8.33805
ENSRNOT00000007485.5	2436	2242.72	0	0
ENSRNOT00000082085.1	987	793.725	0	0
ENSRNOT00000021758.7	2723	2529.72	521.546	9.35259
ENSRNOT00000056430.2	3387	3193.72	145.454	2.06605
ENSRNOT00000072841.2	4307	4113.72	115.437	1.27298
ENSRNOT00000088386.1	972	778.725	0	0
ENSRNOT00000005153.5	807	613.818	0	0
ENSRNOT00000072416.2	1062	868.725	91	4.75195
ENSRNOT00000028685.3	3034	2840.72	21	0.335353
ENSRNOT00000029607.3	835	641.774	0	0
ENSRNOT00000042353.5	381	189.514	1	0.23937
ENSRNOT00000071024.1	588	395.056	7	0.803807
ENSRNOT00000090913.1	939	745.725	0	0
ENSRNOT00000028379.5	1366	1172.72	68	2.63042
ENSRNOT00000027206.4	2583	2389.72	124.27	2.35902
ENSRNOT00000058474.1	795	601.818	0	0
ENSRNOT00000075297.2	945	751.725	0	0
ENSRNOT00000081342.1	921	727.725	0	0
ENSRNOT00000085181.1	291	106.797	0	0
ENSRNOT00000082110.1	285	101.81	0	0
ENSRNOT00000006063.7	2078	1884.72	786	18.9185
ENSRNOT00000025412.4	1438	1244.72	220	8.01792
ENSRNOT00000073800.2	984	790.725	0	0
ENSRNOT00000073178.1	2334	2140.72	0	0
ENSRNOT00000040366.1	369	177.781	0	0
ENSRNOT00000010601.6	2548	2354.72	371	7.14737
ENSRNOT00000039580.4	729	535.859	582	49.2703
ENSRNOT00000078419.1	1908	1714.72	17	0.449746
ENSRNOT00000013473.4	878	684.725	30	1.98755
ENSRNOT00000058502.1	369	177.781	0	0
ENSRNOT00000057349.3	1212	1018.72	0	0
ENSRNOT00000001730.4	2383	2189.72	0	0
ENSRNOT00000020691.3	975	781.725	0	0
ENSRNOT00000013599.6	1679	1485.72	449.948	13.7384
ENSRNOT00000072733.2	7056	6862.72	2244.13	14.8342
ENSRNOT00000071714.2	351	160.414	0	0
ENSRNOT00000050297.3	339	149.335	0	0
ENSRNOT00000081817.1	330	141.088	0	0
ENSRNOT00000055570.3	2129	1935.72	101.725	2.38396
ENSRNOT00000089674.1	2247	2053.72	50.2746	1.1105
ENSRNOT00000005845.6	2977	2783.72	470.523	7.66774
ENSRNOT00000005033.5	1622	1428.72	684	21.718
ENSRNOT00000073327.2	935	741.725	111	6.7888
ENSRNOT00000034610.4	2052	1858.72	2	0.0488121
ENSRNOT00000022864.5	489	296.344	645.419	98.8002
ENSRNOT00000075300.1	867	673.774	517.21	34.823
ENSRNOT00000031418.2	1666	1472.72	58.2535	1.79437
ENSRNOT00000086143.1	1704	1510.72	1000.01	30.0284
ENSRNOT00000007595.7	1639	1445.72	1166.99	36.6179
ENSRNOT00000010141.7	3138	2944.72	25	0.38513
ENSRNOT00000084643.1	2318	2124.72	454.466	9.70311
ENSRNOT00000011085.4	2154	1960.72	99.5344	2.30287
ENSRNOT00000038213.2	945	751.725	0	0
ENSRNOT00000089105.1	930	736.725	0	0
ENSRNOT00000084720.1	1818	1624.72	267.5	7.4689
ENSRNOT00000024576.3	1446	1252.72	616	22.3068
ENSRNOT00000061413.4	447	254.441	0	0
ENSRNOT00000045830.5	1349	1155.72	0	0
ENSRNOT00000072986.2	1422	1228.72	0	0
ENSRNOT00000009574.2	1346	1152.72	4	0.157415
ENSRNOT00000072666.2	4108	3914.72	327.825	3.79886
ENSRNOT00000013608.6	1389	1195.72	41570	1577.11
ENSRNOT00000027450.4	2089	1895.72	98	2.34511
ENSRNOT00000040447.4	429	236.584	0	0
ENSRNOT00000057058.4	6993	6799.72	3275	21.849
ENSRNOT00000027159.6	912	718.725	46	2.90341
ENSRNOT00000079166.1	522	329.231	0	0
ENSRNOT00000064914.3	4062	3868.72	237.462	2.78444
ENSRNOT00000081127.1	3693	3499.72	541.538	7.01953
ENSRNOT00000090006.1	3367	3173.72	1	0.0142937
ENSRNOT00000048576.4	3306	3112.72	62	0.903573
ENSRNOT00000004867.6	285	101.81	349.065	155.536
ENSRNOT00000071646.1	942	748.725	0	0
ENSRNOT00000040002.4	1839	1645.72	30	0.826945
ENSRNOT00000088391.1	5349	5155.72	19136.4	168.377
ENSRNOT00000090258.1	2661	2467.72	331.592	6.09565
ENSRNOT00000060838.4	4333	4139.72	601.145	6.5875
ENSRNOT00000008364.7	1141	947.725	656	31.4003
ENSRNOT00000020383.5	1478	1284.72	32	1.12993
ENSRNOT00000008608.4	348	157.565	424	122.073
ENSRNOT00000023579.4	571	378.056	132	15.8391
ENSRNOT00000032663.2	1177	983.725	0	0
ENSRNOT00000010318.7	1836	1642.72	1519.38	41.958
ENSRNOT00000081051.1	1896	1702.72	42.6171	1.13541
ENSRNOT00000006964.5	1586	1392.72	10	0.325722
ENSRNOT00000038439.4	1521	1327.72	388	13.2567
ENSRNOT00000024336.7	3270	3076.72	505.024	7.44622
ENSRNOT00000046013.4	3027	2833.72	6.98383	0.111802
ENSRNOT00000038312.5	753	559.859	15	1.21542
ENSRNOT00000040978.4	1815	1621.72	20.4354	0.571635
ENSRNOT00000086117.1	1541	1347.72	22.5646	0.759519
ENSRNOT00000033984.5	2466	2272.72	514.488	10.2693
ENSRNOT00000091375.1	2498	2304.72	60.5117	1.19106
ENSRNOT00000087559.1	345	154.792	0	0
ENSRNOT00000012912.2	951	757.725	0	0
ENSRNOT00000048225.1	333	143.795	0	0
ENSRNOT00000016067.4	2111	1917.72	155.164	3.67042
ENSRNOT00000071020.2	2110	1916.72	224.715	5.31844
ENSRNOT00000072373.3	3144	2950.72	236.285	3.63263
ENSRNOT00000075623.2	2193	1999.72	0	0
ENSRNOT00000057826.2	984	790.725	174	9.98243
ENSRNOT00000027193.7	1708	1514.72	0	0
ENSRNOT00000012088.7	1432	1238.72	18	0.659189
ENSRNOT00000013152.4	4181	3987.72	767	8.72535
ENSRNOT00000079558.1	951	757.725	0	0
ENSRNOT00000085007.1	303	117.119	0	0
ENSRNOT00000002502.7	2403	2209.72	239.776	4.92243
ENSRNOT00000086813.1	4578	4384.72	396.787	4.10514
ENSRNOT00000065366.2	1502	1308.72	3	0.103989
ENSRNOT00000088918.1	402	209.985	0	0
ENSRNOT00000039874.5	933	739.725	0	0
ENSRNOT00000047852.1	927	733.725	0	0
ENSRNOT00000020225.5	2029	1835.72	102.709	2.53812
ENSRNOT00000079240.1	2016	1822.72	5.2915	0.131695
ENSRNOT00000045721.4	2035	1841.72	323	7.95592
ENSRNOT00000034284.5	2893	2699.72	548	9.20817
ENSRNOT00000068611.3	2376	2182.72	0	0
ENSRNOT00000042276.3	2103	1909.72	0	0
ENSRNOT00000052029.4	2091	1897.72	5	0.119522
ENSRNOT00000073915.2	1021	827.725	2208	121.011
ENSRNOT00000092196.1	4377	4183.72	31.306	0.339451
ENSRNOT00000008898.5	1753	1559.72	77.694	2.25971
ENSRNOT00000025309.5	2809	2615.72	353.462	6.13004
ENSRNOT00000016491.4	2537	2343.72	840.267	16.2638
ENSRNOT00000091982.1	2945	2751.72	429.733	7.08445
ENSRNOT00000073049.2	1962	1768.72	77.1368	1.9784
ENSRNOT00000078820.1	1665	1471.72	171.911	5.29894
ENSRNOT00000072855.2	1263	1069.72	0	0
ENSRNOT00000074718.3	2465	2271.72	1618.09	32.3117
ENSRNOT00000017651.3	2182	1988.72	0	0
ENSRNOT00000017958.2	960	766.725	0	0
ENSRNOT00000016494.7	2942	2748.72	2087	34.4432
ENSRNOT00000022017.6	1640	1446.72	318	9.97134
ENSRNOT00000091927.1	1281	1087.72	1191.14	49.6771
ENSRNOT00000088469.1	960	766.725	887.861	52.5313
ENSRNOT00000045922.2	1919	1725.72	0	0
ENSRNOT00000031175.4	766	572.818	105	8.31543
ENSRNOT00000079593.1	809	615.818	11	0.810312
ENSRNOT00000003705.6	504	311.277	0	0
ENSRNOT00000075456.1	438	245.514	0	0
ENSRNOT00000043714.4	2973	2779.72	232	3.78616
ENSRNOT00000016654.4	1893	1699.72	58.317	1.55643
ENSRNOT00000005042.5	1263	1069.72	276	11.7044
ENSRNOT00000085959.1	1994	1800.72	16	0.403074
ENSRNOT00000012604.4	2388	2194.72	604	12.4844
ENSRNOT00000040255.5	8832	8638.72	272.468	1.4308
ENSRNOT00000064025.3	9756	9562.72	552.2	2.61955
ENSRNOT00000041130.5	9711	9517.72	228.115	1.08726
ENSRNOT00000043646.4	9639	9445.72	583.69	2.80324
ENSRNOT00000082723.1	7725	7531.72	384.527	2.31603
ENSRNOT00000016129.5	1478	1284.72	852	30.0844
ENSRNOT00000013771.6	1294	1100.72	189	7.78925
ENSRNOT00000081759.1	942	748.725	0	0
ENSRNOT00000057891.1	411	218.846	0	0
ENSRNOT00000029238.5	834	640.774	149	10.5486
ENSRNOT00000005492.8	2454	2260.72	80	1.60529
ENSRNOT00000051252.4	2017	1823.72	0	0
ENSRNOT00000088209.1	2133	1939.72	0	0
ENSRNOT00000083686.1	1515	1321.72	0	0
ENSRNOT00000039997.4	604	411.056	418	46.1304
ENSRNOT00000006708.4	1781	1587.72	479	13.6859
ENSRNOT00000034477.6	2268	2074.72	218.032	4.76729
ENSRNOT00000083157.1	1164	970.725	222.968	10.4198
ENSRNOT00000007855.6	2993	2799.72	0	0
ENSRNOT00000081679.1	2402	2208.72	4	0.0821544
ENSRNOT00000043486.2	381	189.514	0	0
ENSRNOT00000047702.1	933	739.725	0	0
ENSRNOT00000017110.4	1734	1540.72	253	7.44917
ENSRNOT00000091053.1	1554	1360.72	0	0
ENSRNOT00000066520.3	1344	1150.72	129	5.08547
ENSRNOT00000079764.1	741	547.859	0	0
ENSRNOT00000014388.7	4196	4002.72	90	1.02
ENSRNOT00000052063.5	4932	4738.72	988	9.45819
ENSRNOT00000079981.1	3424	3230.72	158.147	2.22061
ENSRNOT00000079524.1	3261	3067.72	165.509	2.44747
ENSRNOT00000085650.1	3042	2848.72	174.345	2.77632
ENSRNOT00000080930.1	1593	1399.72	13	0.421321
ENSRNOT00000022818.4	1670	1476.72	0	0
ENSRNOT00000023661.5	3263	3069.72	106	1.56646
ENSRNOT00000066048.3	3148	2954.72	0	0
ENSRNOT00000072739.1	825	631.774	2	0.143609
ENSRNOT00000030102.2	2223	2029.72	216.624	4.84152
ENSRNOT00000077117.1	3101	2907.72	55.3759	0.863933
ENSRNOT00000038397.5	2095	1901.72	1	0.0238542
ENSRNOT00000023319.4	3068	2874.72	0	0
ENSRNOT00000036657.5	690	496.896	0	0
ENSRNOT00000023935.5	809	615.818	2137	157.422
ENSRNOT00000060871.4	9807	9613.72	1972.37	9.307
ENSRNOT00000051512.5	9609	9415.72	502.612	2.42154
ENSRNOT00000044972.6	9767	9573.72	0	0
ENSRNOT00000068065.1	993	799.725	29	1.64502
ENSRNOT00000017226.6	2263	2069.72	991	21.7207
ENSRNOT00000012463.5	4339	4145.72	26	0.284502
ENSRNOT00000092125.1	3851	3657.72	0	0
ENSRNOT00000020002.5	3275	3081.72	3	0.0441611
ENSRNOT00000051473.5	2235	2041.72	123	2.73288
ENSRNOT00000084601.1	2803	2609.72	1282	22.2846
ENSRNOT00000022706.7	1782	1588.72	706	20.159
ENSRNOT00000010264.6	4115	3921.72	358	4.14113
ENSRNOT00000025489.6	852	658.774	0	0
ENSRNOT00000011307.5	1586	1392.72	939	30.5853
ENSRNOT00000086502.1	651	457.931	0	0
ENSRNOT00000001817.7	1682	1488.72	497.287	15.1532
ENSRNOT00000065314.2	1313	1119.72	58.7131	2.37868
ENSRNOT00000021549.5	5336	5142.72	439	3.87243
ENSRNOT00000073962.2	2229	2035.72	0	0
ENSRNOT00000005346.4	1667	1473.72	161.653	4.976
ENSRNOT00000071976.1	879	685.725	0	0
ENSRNOT00000013829.5	2142	1948.72	852.291	19.8404
ENSRNOT00000049969.4	357	166.13	0	0
ENSRNOT00000020753.7	2295	2101.72	24	0.518022
ENSRNOT00000068299.1	4149	3955.72	117	1.34175
ENSRNOT00000026378.4	4007	3813.72	6054	72.0121
ENSRNOT00000011292.2	2641	2447.72	2228	41.2919
ENSRNOT00000027346.2	4396	4202.72	14	0.151116
ENSRNOT00000051966.1	927	733.725	0	0
ENSRNOT00000046001.3	939	745.725	0	0
ENSRNOT00000064696.2	4085	3891.72	318.981	3.71822
ENSRNOT00000017889.7	4973	4779.72	272	2.58154
ENSRNOT00000013228.4	2538	2344.72	159	3.07622
ENSRNOT00000077502.1	18521	18327.7	810.759	2.00676
ENSRNOT00000083354.1	1583	1389.72	275.366	8.98863
ENSRNOT00000089544.1	990	796.725	50.466	2.87345
ENSRNOT00000044628.2	4387	4193.72	22.4758	0.243124
ENSRNOT00000017820.6	2225	2031.72	6	0.133967
ENSRNOT00000077165.1	3520	3326.72	8.57003	0.116863
ENSRNOT00000013871.6	1888	1694.72	37	0.99041
ENSRNOT00000039294.4	393	201.191	2.01754	0.454911
ENSRNOT00000080799.1	2096	1902.72	0	0
ENSRNOT00000087669.1	2420	2226.72	2.44769	0.0498658
ENSRNOT00000087957.1	2795	2601.72	0	0
ENSRNOT00000080820.1	2098	1904.72	0	0
ENSRNOT00000067751.2	3382	3188.72	1107	15.7486
ENSRNOT00000014134.3	889	695.725	0	0
ENSRNOT00000012597.6	1496	1302.72	127.964	4.45604
ENSRNOT00000022348.6	510	317.255	1718.97	245.795
ENSRNOT00000085087.1	2538	2344.72	3	0.0580419
ENSRNOT00000064207.3	2353	2159.72	0	0
ENSRNOT00000055319.4	1931	1737.72	0	0
ENSRNOT00000044626.3	4259	4065.72	855	9.53983
ENSRNOT00000065721.2	4436	4242.72	447	4.77942
ENSRNOT00000074676.2	4122	3928.72	72	0.831368
ENSRNOT00000074209.2	4517	4323.72	10.3184	0.108259
ENSRNOT00000027756.6	1359	1165.72	2928	113.943
ENSRNOT00000042558.2	879	685.725	70	4.63085
ENSRNOT00000085918.1	672	478.896	0	0
ENSRNOT00000067907.2	3223	3029.72	331	4.95607
ENSRNOT00000010512.6	1286	1092.72	1587	65.8838
ENSRNOT00000038556.4	2801	2607.72	48	0.835011
ENSRNOT00000014970.7	1602	1408.72	0	0
ENSRNOT00000037902.6	2582	2388.72	847.952	16.1034
ENSRNOT00000080950.1	1755	1561.72	109.048	3.16758
ENSRNOT00000077360.1	1094	900.725	121.029	6.0955
ENSRNOT00000066549.3	936	742.725	67.9711	4.15154
ENSRNOT00000023543.5	4724	4530.72	202	2.02254
ENSRNOT00000030148.5	978	784.725	3.02011	0.174589
ENSRNOT00000081508.1	930	736.725	0	0
ENSRNOT00000073194.1	960	766.725	0	0
ENSRNOT00000086252.1	300	114.494	0	0
ENSRNOT00000032481.5	1579	1385.72	199	6.51461
ENSRNOT00000015108.8	2259	2065.72	144.131	3.16517
ENSRNOT00000017008.5	2098	1904.72	3	0.0714499
ENSRNOT00000029651.1	1575	1381.72	0	0
ENSRNOT00000051304.3	918	724.725	0	0
ENSRNOT00000017833.5	1219	1025.72	992	43.8726
ENSRNOT00000010975.5	1436	1242.72	13	0.474549
ENSRNOT00000087076.1	3995	3801.72	8094.78	96.5911
ENSRNOT00000055238.4	3974	3780.72	1035.22	12.4214
ENSRNOT00000088024.1	635	441.996	0	0
ENSRNOT00000087672.1	507	314.277	0	0
ENSRNOT00000016464.6	1798	1604.72	121	3.42056
ENSRNOT00000013585.4	1242	1048.72	594	25.6943
ENSRNOT00000015466.5	1932	1738.72	5.61833	0.146585
ENSRNOT00000015420.5	2569	2375.72	613.478	11.7143
ENSRNOT00000088049.1	2052	1858.72	49.9034	1.21794
ENSRNOT00000077436.1	1059	865.725	0	0
ENSRNOT00000022130.4	1212	1018.72	26	1.15779
ENSRNOT00000000432.2	450	257.423	1	0.176224
ENSRNOT00000056601.2	966	772.725	0	0
ENSRNOT00000041946.2	1671	1477.72	0	0
ENSRNOT00000077662.1	2264	2070.72	0	0
ENSRNOT00000001540.5	2691	2497.72	1.02966	0.0187009
ENSRNOT00000010320.6	5195	5001.72	713.347	6.46984
ENSRNOT00000087334.1	2667	2473.72	0	0
ENSRNOT00000087398.1	4204	4010.72	224.653	2.54098
ENSRNOT00000080421.1	972	778.725	2636.5	153.588
ENSRNOT00000014756.7	708	514.896	0	0
ENSRNOT00000081610.1	2015	1821.72	14.8258	0.369189
ENSRNOT00000024751.6	1032	838.725	2.17416	0.117594
ENSRNOT00000010229.6	4081	3887.72	695.026	8.10995
ENSRNOT00000030532.3	2235	2041.72	50	1.11093
ENSRNOT00000006618.7	5144	4950.72	295	2.70312
ENSRNOT00000066161.4	402	209.985	0	0
ENSRNOT00000057061.3	375	183.663	0	0
ENSRNOT00000028709.7	4538	4344.72	670.18	6.99748
ENSRNOT00000077325.1	4399	4205.72	362.31	3.90798
ENSRNOT00000090848.1	3256	3062.72	12.8832	0.190822
ENSRNOT00000005353.7	3384	3190.72	12.1168	0.172271
ENSRNOT00000058204.2	976	782.725	321	18.6041
ENSRNOT00000087007.1	4004	3810.72	23.4074	0.278649
ENSRNOT00000089504.1	3685	3491.72	0	0
ENSRNOT00000083713.1	3297	3103.72	0	0
ENSRNOT00000009008.5	2497	2303.72	213	4.19432
ENSRNOT00000021227.6	1419	1225.72	56	2.07256
ENSRNOT00000086505.1	1542	1348.72	2	0.0672696
ENSRNOT00000009111.5	1561	1367.72	5.97134e-07	1.98055e-08
ENSRNOT00000080828.1	7592	7398.72	746	4.57398
ENSRNOT00000020637.6	1800	1606.72	3	0.0847017
ENSRNOT00000019560.7	4489	4295.72	642.667	6.78676
ENSRNOT00000054686.2	4108	3914.72	253.333	2.93564
ENSRNOT00000059530.4	1323	1129.72	13.5609	0.544538
ENSRNOT00000080068.1	2176	1982.72	10.4391	0.238843
ENSRNOT00000077767.1	9111	8917.72	2103	10.6979
ENSRNOT00000071566.2	342	152.093	0	0
ENSRNOT00000004808.7	2145	1951.72	1579	36.7008
ENSRNOT00000044613.4	4686	4492.72	4311	43.5292
ENSRNOT00000082945.1	2118	1924.72	136.038	3.20631
ENSRNOT00000056170.2	3893	3699.72	402.962	4.94091
ENSRNOT00000047198.3	2568	2374.72	2	0.0382058
ENSRNOT00000002987.4	1776	1582.72	438.881	12.5792
ENSRNOT00000001476.5	1868	1674.72	828.707	22.4476
ENSRNOT00000001899.5	3059	2865.72	77	1.2189
ENSRNOT00000022790.8	3663	3469.72	18	0.235337
ENSRNOT00000010602.7	1423	1229.72	745	27.4828
ENSRNOT00000088553.1	1341	1147.72	14.7407	0.582631
ENSRNOT00000010243.5	1281	1087.72	43.2593	1.80415
ENSRNOT00000045699.4	5562	5368.72	2870.29	24.2531
ENSRNOT00000043971.6	4533	4339.72	490.71	5.1295
ENSRNOT00000075365.2	2485	2291.72	822	16.2713
ENSRNOT00000029602.5	2781	2587.72	2	0.035061
ENSRNOT00000072069.1	1355	1161.72	101	3.94394
ENSRNOT00000038383.5	3521	3327.72	134.908	1.83909
ENSRNOT00000081281.1	2337	2143.72	85.0922	1.80067
ENSRNOT00000003625.7	2577	2383.72	0	0
ENSRNOT00000073871.2	2122	1928.72	755.192	17.7623
ENSRNOT00000078266.1	807	613.818	4.95307	0.366056
ENSRNOT00000071804.3	1101	907.725	220.855	11.0374
ENSRNOT00000018620.4	2040	1846.72	628	15.4266
ENSRNOT00000042366.3	1535	1341.72	60.0388	2.02993
ENSRNOT00000012676.4	3565	3371.72	51	0.686168
ENSRNOT00000086669.1	2283	2089.72	0	0
ENSRNOT00000054812.4	2061	1867.72	0	0
ENSRNOT00000065376.2	1888	1694.72	0	0
ENSRNOT00000082482.1	1476	1282.72	0	0
ENSRNOT00000031530.7	2643	2449.72	301.049	5.57484
ENSRNOT00000075283.1	2694	2500.72	158.951	2.88343
ENSRNOT00000003986.5	1236	1042.72	27	1.17464
ENSRNOT00000041612.1	942	748.725	0	0
ENSRNOT00000030934.6	1774	1580.72	931	26.7181
ENSRNOT00000040229.3	1656	1462.72	429	13.3048
ENSRNOT00000002194.7	509	316.277	1358.99	194.922
ENSRNOT00000027150.3	1072	878.725	850	43.8812
ENSRNOT00000088707.1	4122	3928.72	3	0.0346403
ENSRNOT00000089209.1	792	598.818	13.0748	0.990493
ENSRNOT00000072155.1	936	742.725	258.925	15.8146
ENSRNOT00000005794.6	381	189.514	33.0112	7.90191
ENSRNOT00000009077.7	4781	4587.72	3	0.0296645
ENSRNOT00000081471.1	2350	2156.72	31.032	0.652721
ENSRNOT00000021532.4	1794	1600.72	9.96799	0.28249
ENSRNOT00000019930.5	2072	1878.72	104	2.51121
ENSRNOT00000020175.8	1368	1174.72	29	1.11989
ENSRNOT00000074353.2	168	27.6134	37	60.7846
ENSRNOT00000028703.5	3417	3223.72	840	11.8204
ENSRNOT00000004173.4	1478	1284.72	202	7.1327
ENSRNOT00000039275.3	1773	1579.72	129	3.70442
ENSRNOT00000013701.3	1277	1083.72	1	0.0418595
ENSRNOT00000074389.2	2995	2801.72	488.007	7.90156
ENSRNOT00000025815.3	1818	1624.72	245	6.84067
ENSRNOT00000046271.3	924	730.725	0	0
ENSRNOT00000017692.5	1603	1409.72	3803	122.378
ENSRNOT00000009545.6	4483	4289.72	31	0.327827
ENSRNOT00000032726.5	1242	1048.72	0	0
ENSRNOT00000020123.4	3681	3487.72	3336.84	43.4016
ENSRNOT00000060387.2	1100	906.725	0	0
ENSRNOT00000008938.6	6557	6363.72	747.468	5.32836
ENSRNOT00000057802.5	1677	1483.72	86.5522	2.64629
ENSRNOT00000040060.6	1668	1474.72	0	0
ENSRNOT00000067049.3	714	520.859	0	0
ENSRNOT00000052387.4	705	511.896	0	0
ENSRNOT00000073352.2	201	43.7507	1.44783	1.50122
ENSRNOT00000035280.5	7024	6830.72	3941	26.1729
ENSRNOT00000027505.6	5362	5168.72	595	5.22211
ENSRNOT00000012285.6	414	221.814	0	0
ENSRNOT00000060114.1	318	130.206	0	0
ENSRNOT00000050701.3	1614	1420.72	2189	69.8954
ENSRNOT00000027662.7	774	580.818	467	36.4745
ENSRNOT00000087412.1	1053	859.725	0	0
ENSRNOT00000026032.6	3455	3261.72	258.764	3.59889
ENSRNOT00000057673.3	3827	3633.72	292.402	3.6504
ENSRNOT00000050005.3	3637	3443.72	476.835	6.28133
ENSRNOT00000077868.1	1101	907.725	66.8336	3.34005
ENSRNOT00000066250.3	1213	1019.72	163.166	7.25872
ENSRNOT00000065294.2	1298	1104.72	0	0
ENSRNOT00000005981.4	1077	883.725	16	0.821326
ENSRNOT00000022395.5	1583	1389.72	0	0
ENSRNOT00000075148.2	1717	1523.72	81.7478	2.43378
ENSRNOT00000049411.5	3097	2903.72	162	2.53088
ENSRNOT00000029223.6	5661	5467.72	177.769	1.4749
ENSRNOT00000006783.5	3373	3179.72	26	0.370934
ENSRNOT00000019660.7	1347	1153.72	3	0.117959
ENSRNOT00000062080.3	777	583.818	1	0.0777024
ENSRNOT00000002500.7	794	600.818	202	15.2518
ENSRNOT00000042699.4	1420	1226.72	3	0.11094
ENSRNOT00000026704.6	1005	811.725	1817	101.545
ENSRNOT00000022552.7	1262	1068.72	264	11.206
ENSRNOT00000078190.1	1888	1694.72	104.057	2.78538
ENSRNOT00000010546.7	2160	1966.72	91.9432	2.12075
ENSRNOT00000010103.6	2799	2605.72	218	3.79525
ENSRNOT00000007851.5	1909	1715.72	47	1.24269
ENSRNOT00000087526.1	1074	880.725	0	0
ENSRNOT00000016454.5	1284	1090.72	16.8996	0.702869
ENSRNOT00000081195.1	3266	3072.72	719	10.6149
ENSRNOT00000011930.6	1975	1781.72	15	0.381912
ENSRNOT00000037133.5	3544	3350.72	449.947	6.09166
ENSRNOT00000087122.1	2211	2017.72	267.053	6.0041
ENSRNOT00000036823.2	1628	1434.72	0	0
ENSRNOT00000067490.3	3493	3299.72	48.0273	0.660272
ENSRNOT00000023659.6	2719	2525.72	131	2.35287
ENSRNOT00000016521.7	1534	1340.72	18	0.609039
ENSRNOT00000016414.2	1734	1540.72	55.2531	1.62684
ENSRNOT00000012371.4	845	651.774	0	0
ENSRNOT00000059448.3	1017	823.725	0	0
ENSRNOT00000082419.1	1667	1473.72	871.797	26.8356
ENSRNOT00000073694.1	384	192.418	0	0
ENSRNOT00000005204.4	841	647.774	140	9.80431
ENSRNOT00000077577.1	1645	1451.72	66.6167	2.08167
ENSRNOT00000006366.7	1783	1589.72	451.383	12.8806
ENSRNOT00000031786.5	3180	2986.72	157	2.38461
ENSRNOT00000087679.1	945	751.725	0	0
ENSRNOT00000022346.3	2927	2733.72	0	0
ENSRNOT00000089941.1	1691	1497.72	0	0
ENSRNOT00000028733.4	252	76.3288	0	0
ENSRNOT00000020152.3	2925	2731.72	336.71	5.59154
ENSRNOT00000011019.3	1163	969.725	40	1.87122
ENSRNOT00000084390.1	5862	5668.72	516.612	4.1342
ENSRNOT00000080945.1	5056	4862.72	3885.79	36.2504
ENSRNOT00000022370.6	3131	2937.72	272	4.2002
ENSRNOT00000026114.3	708	514.896	142	12.5107
ENSRNOT00000018246.7	2373	2179.72	419	8.72017
ENSRNOT00000031871.5	1930	1736.72	586	15.3066
ENSRNOT00000071109.3	1571	1377.72	0	0
ENSRNOT00000048677.4	2134	1940.72	0	0
ENSRNOT00000058315.5	2679	2485.72	184.693	3.37061
ENSRNOT00000091652.1	1839	1645.72	8.94234	0.246494
ENSRNOT00000010482.7	1722	1528.72	47.6621	1.41435
ENSRNOT00000079769.1	2108	1914.72	223.703	5.30003
ENSRNOT00000006883.6	837	643.774	77	5.42588
ENSRNOT00000081026.1	6031	5837.72	790.801	6.1452
ENSRNOT00000000248.2	1683	1489.72	107.199	3.26435
ENSRNOT00000088172.1	2312	2118.72	19.6125	0.419924
ENSRNOT00000046288.4	3093	2899.72	19.3875	0.303303
ENSRNOT00000081705.1	1304	1110.72	12.1575	0.496534
ENSRNOT00000086214.1	1353	1159.72	26.9495	1.05417
ENSRNOT00000029848.3	2526	2332.72	2	0.0388937
ENSRNOT00000040091.4	803	609.818	24	1.78535
ENSRNOT00000019311.5	837	643.774	1	0.0704659
ENSRNOT00000092211.1	887	693.725	0	0
ENSRNOT00000049512.5	1586	1392.72	0	0
ENSRNOT00000075165.2	2060	1866.72	256	6.22117
ENSRNOT00000002807.3	2408	2214.72	0	0
ENSRNOT00000026395.3	2183	1989.72	1	0.0227992
ENSRNOT00000016484.2	939	745.725	0	0
ENSRNOT00000006886.6	2689	2495.72	601	10.9242
ENSRNOT00000003080.4	1049	855.725	0	0
ENSRNOT00000016997.7	3354	3160.72	26	0.373163
ENSRNOT00000072577.1	933	739.725	0	0
ENSRNOT00000018177.5	1587	1393.72	0	0
ENSRNOT00000039754.6	1002	808.725	0	0
ENSRNOT00000005461.5	2445	2251.72	0	0
ENSRNOT00000078914.1	1563	1369.72	152.951	5.06559
ENSRNOT00000016240.7	3655	3461.72	394	5.16317
ENSRNOT00000085012.1	3354	3160.72	240	3.44459
ENSRNOT00000087737.1	1641	1447.72	0	0
ENSRNOT00000016702.2	981	787.725	0	0
ENSRNOT00000091475.1	711	517.859	3	0.262798
ENSRNOT00000082885.1	411	218.846	0.6	0.124373
ENSRNOT00000065156.3	390	198.263	0	0
ENSRNOT00000081766.1	1467	1273.72	84.1553	2.99722
ENSRNOT00000089436.1	393	201.191	342.811	77.2963
ENSRNOT00000013088.5	5027	4833.72	5746	53.9257
ENSRNOT00000077607.1	936	742.725	0	0
ENSRNOT00000046129.4	381	189.514	14	3.35119
ENSRNOT00000017613.6	9777	9583.72	3082.21	14.5895
ENSRNOT00000015383.6	2965	2771.72	688	11.2603
ENSRNOT00000085840.1	300	114.494	1	0.396216
ENSRNOT00000072685.3	2967	2773.72	565	9.24054
ENSRNOT00000047434.3	1342	1148.72	0	0
ENSRNOT00000086223.1	1167	973.725	12	0.559059
ENSRNOT00000016976.7	1117	923.725	14	0.68754
ENSRNOT00000023293.2	939	745.725	0	0
ENSRNOT00000006087.2	4158	3964.72	363	4.15342
ENSRNOT00000046196.2	924	730.725	0	0
ENSRNOT00000075356.1	900	706.725	0	0
ENSRNOT00000009650.6	1318	1124.72	0	0
ENSRNOT00000085822.1	1321	1127.72	0	0
ENSRNOT00000078264.1	1506	1312.72	0	0
ENSRNOT00000005753.5	3005	2811.72	156	2.51689
ENSRNOT00000056735.3	10610	10416.7	1101.62	4.7975
ENSRNOT00000084214.1	9690	9496.72	254.376	1.21511
ENSRNOT00000002407.5	4787	4593.72	4052	40.0145
ENSRNOT00000045223.5	5434	5240.72	367.019	3.17694
ENSRNOT00000071859.1	945	751.725	0	0
ENSRNOT00000017048.3	2847	2653.72	0	0
ENSRNOT00000085995.1	2330	2136.72	271.357	5.76109
ENSRNOT00000045314.3	2169	1975.72	371.643	8.53321
ENSRNOT00000085849.1	1920	1726.72	0	0
ENSRNOT00000061693.4	4755	4561.72	867	8.62189
ENSRNOT00000063869.1	1285	1091.72	0	0
ENSRNOT00000026177.7	738	544.859	207.325	17.2615
ENSRNOT00000020527.4	2223	2029.72	71	1.58684
ENSRNOT00000022336.8	2067	1873.72	89	2.15475
ENSRNOT00000077462.1	1303	1109.72	1	0.0408787
ENSRNOT00000028644.6	1435	1241.72	0	0
ENSRNOT00000079631.1	1251	1057.72	0	0
ENSRNOT00000010561.4	4075	3881.72	91	1.06348
ENSRNOT00000078390.1	3597	3403.72	991	13.2078
ENSRNOT00000008700.5	933	739.725	0	0
ENSRNOT00000081569.1	342	152.093	0	0
ENSRNOT00000077826.1	2604	2410.72	94.4751	1.7778
ENSRNOT00000027518.5	1448	1254.72	50	1.80773
ENSRNOT00000027593.6	879	685.725	19.5249	1.29167
ENSRNOT00000010636.6	5411	5217.72	565	4.91224
ENSRNOT00000011869.6	2526	2332.72	10.0108	0.194679
ENSRNOT00000003240.6	1737	1543.72	161	4.73117
ENSRNOT00000006720.4	1333	1139.72	0	0
ENSRNOT00000084437.1	4184	3990.72	3446.74	39.1804
ENSRNOT00000032792.5	2757	2563.72	2960.26	52.3807
ENSRNOT00000009898.6	2514	2320.72	139.346	2.72385
ENSRNOT00000018442.5	3434	3240.72	824.245	11.5379
ENSRNOT00000029053.5	1537	1343.72	1	0.03376
ENSRNOT00000030400.2	2126	1932.72	23	0.539847
ENSRNOT00000072684.2	1920	1726.72	48	1.26105
ENSRNOT00000045224.6	5001	4807.72	912	8.60533
ENSRNOT00000065246.2	3676	3482.72	0	0
ENSRNOT00000077477.1	3572	3378.72	6	0.0805584
ENSRNOT00000044151.3	318	130.206	0	0
ENSRNOT00000081140.1	1375	1181.72	145.52	5.58624
ENSRNOT00000080203.1	1262	1068.72	0	0
ENSRNOT00000035813.2	960	766.725	0	0
ENSRNOT00000086193.1	1446	1252.72	22.3815	0.810486
ENSRNOT00000065584.3	1305	1111.72	0	0
ENSRNOT00000048400.4	336	146.529	0	0
ENSRNOT00000028323.6	518	325.255	0	0
ENSRNOT00000086276.1	4688	4494.72	79.9858	0.807277
ENSRNOT00000081434.1	4565	4371.72	95.0272	0.98607
ENSRNOT00000085865.1	1290	1096.72	190.786	7.89152
ENSRNOT00000091297.1	3408	3214.72	342.385	4.83151
ENSRNOT00000020940.5	3454	3260.72	27.1729	0.378038
ENSRNOT00000064128.3	3708	3514.72	0	0
ENSRNOT00000037901.6	7613	7419.72	3796	23.2087
ENSRNOT00000042058.5	2996	2802.72	61.0172	0.987608
ENSRNOT00000070821.1	1618	1424.72	25.9637	0.826701
ENSRNOT00000082108.1	2830	2636.72	77.6446	1.33585
ENSRNOT00000083983.1	4507	4313.72	511.603	5.38014
ENSRNOT00000035404.5	2977	2783.72	0	0
ENSRNOT00000064667.1	2849	2655.72	50	0.854082
ENSRNOT00000001669.4	948	754.725	13	0.781389
ENSRNOT00000052302.4	1405	1211.72	5	0.187188
ENSRNOT00000077725.1	1729	1535.72	0	0
ENSRNOT00000034845.5	1747	1553.72	0	0
ENSRNOT00000087866.1	2590	2396.72	597	11.2997
ENSRNOT00000017714.4	2628	2434.72	0	0
ENSRNOT00000045096.2	666	472.931	31	2.97356
ENSRNOT00000066351.2	465	272.404	0	0
ENSRNOT00000089943.1	747	553.859	0	0
ENSRNOT00000036012.5	1263	1069.72	0	0
ENSRNOT00000091669.1	1480	1286.72	4	0.141022
ENSRNOT00000013354.6	1640	1446.72	307	9.62642
ENSRNOT00000087230.1	2203	2009.72	31.9053	0.720177
ENSRNOT00000064905.1	4333	4139.72	52.1384	0.571346
ENSRNOT00000072031.1	1204	1010.72	62.9145	2.82378
ENSRNOT00000027745.6	2699	2505.72	0	0
ENSRNOT00000043672.4	2181	1987.72	4	0.0912885
ENSRNOT00000088857.1	264	85.2506	0	0
ENSRNOT00000050651.1	939	745.725	0	0
ENSRNOT00000057960.1	465	272.404	0	0
ENSRNOT00000018890.7	1519	1325.72	0	0
ENSRNOT00000082904.1	8412	8218.72	7.11167	0.0392536
ENSRNOT00000015223.2	4945	4751.72	8.07852	0.0771246
ENSRNOT00000035463.5	2963	2769.72	0	0
ENSRNOT00000043157.2	1125	931.725	0	0
ENSRNOT00000052009.4	1266	1072.72	0	0
ENSRNOT00000036666.5	3789	3595.72	459	5.7908
ENSRNOT00000041552.3	1917	1723.72	0	0
ENSRNOT00000040545.4	399	207.045	0	0
ENSRNOT00000021357.6	2468	2274.72	2	0.0398854
ENSRNOT00000075526.1	297	111.878	0	0
ENSRNOT00000065105.1	699	505.896	197	17.6651
ENSRNOT00000042386.3	1890	1696.72	73.1542	1.95587
ENSRNOT00000078023.1	1440	1246.72	5.21768	0.189854
ENSRNOT00000090366.1	6353	6159.72	381.6	2.81035
ENSRNOT00000088169.1	2177	1983.72	24.3998	0.557979
ENSRNOT00000090018.1	933	739.725	0	0
ENSRNOT00000035758.5	4661	4467.72	23	0.233536
ENSRNOT00000043710.1	936	742.725	0	0
ENSRNOT00000036625.5	542	349.158	0	0
ENSRNOT00000064511.2	294	109.304	0	0
ENSRNOT00000043752.4	869	675.774	97	6.51153
ENSRNOT00000026870.6	1446	1252.72	0	0
ENSRNOT00000079989.1	1509	1315.72	616	21.2387
ENSRNOT00000064900.3	1860	1666.72	1263	34.3757
ENSRNOT00000052379.4	240	67.77	0	0
ENSRNOT00000037509.5	6567	6373.72	900.62	6.41004
ENSRNOT00000004723.3	1563	1369.72	412	13.6451
ENSRNOT00000018942.4	2465	2271.72	224	4.47306
ENSRNOT00000091464.1	1336	1142.72	417.003	16.5543
ENSRNOT00000017472.7	900	706.725	699.997	44.9323
ENSRNOT00000035084.6	4397	4203.72	607	6.55039
ENSRNOT00000078380.1	135	16.723	0	0
ENSRNOT00000041508.4	1122	928.725	108.807	5.31476
ENSRNOT00000074262.1	1605	1411.72	25.5	0.819413
ENSRNOT00000023890.7	4204	4010.72	944.023	10.6776
ENSRNOT00000088624.1	2883	2689.72	998.977	16.8485
ENSRNOT00000083363.1	2631	2437.72	0	0
ENSRNOT00000087452.1	699	505.896	505	45.2837
ENSRNOT00000025615.7	922	728.725	281	17.4926
ENSRNOT00000045275.5	2522	2328.72	21.0901	0.41084
ENSRNOT00000042432.6	2471	2277.72	40.9099	0.814779
ENSRNOT00000074801.3	1671	1477.72	3	0.0920959
ENSRNOT00000074869.1	312	124.972	0	0
ENSRNOT00000031951.4	1611	1417.72	2	0.0639957
ENSRNOT00000023645.5	3447	3253.72	1241	17.3023
ENSRNOT00000018300.5	1755	1561.72	348	10.1085
ENSRNOT00000082141.1	4808	4614.72	145.166	1.42703
ENSRNOT00000066975.1	2442	2248.72	1.83391	0.0369961
ENSRNOT00000086919.1	1183	989.725	0	0
ENSRNOT00000025254.5	1204	1010.72	0	0
ENSRNOT00000004948.5	1462	1268.72	307	10.977
ENSRNOT00000023712.5	3819	3625.72	467	5.84298
ENSRNOT00000005190.4	654	460.931	91	8.95609
ENSRNOT00000085661.1	1655	1461.72	0	0
ENSRNOT00000056694.4	1868	1674.72	0	0
ENSRNOT00000056693.3	1479	1285.72	0	0
ENSRNOT00000056692.4	1701	1507.72	0	0
ENSRNOT00000081447.1	1401	1207.72	0	0
ENSRNOT00000059520.3	150	21.0025	5	10.7997
ENSRNOT00000058819.1	456	263.404	0	0
ENSRNOT00000017339.7	5876	5682.72	9	0.0718453
ENSRNOT00000082869.1	2651	2457.72	191	3.52543
ENSRNOT00000086245.1	2091	1897.72	0	0
ENSRNOT00000048997.2	294	109.304	0	0
ENSRNOT00000068082.1	7183	6989.72	2094	13.5903
ENSRNOT00000033998.4	3687	3493.72	88	1.14263
ENSRNOT00000010296.5	2349	2155.72	13	0.273566
ENSRNOT00000070832.1	3150	2956.72	576	8.83739
ENSRNOT00000049513.3	936	742.725	0	0
ENSRNOT00000073400.2	828	634.774	0	0
ENSRNOT00000014664.7	3711	3517.72	353	4.55224
ENSRNOT00000022107.3	2857	2663.72	281.936	4.80147
ENSRNOT00000089251.1	2002	1808.72	153.064	3.83895
ENSRNOT00000077384.1	942	748.725	0	0
ENSRNOT00000078174.1	438	245.514	0	0
ENSRNOT00000064910.2	4100	3906.72	1556	18.068
ENSRNOT00000042714.3	1938	1744.72	122	3.17209
ENSRNOT00000008414.5	2858	2664.72	254	4.32408
ENSRNOT00000009207.5	607	414.056	155	16.9818
ENSRNOT00000005919.5	2568	2374.72	307.741	5.87875
ENSRNOT00000040386.3	369	177.781	0	0
ENSRNOT00000026702.6	1602	1408.72	0	0
ENSRNOT00000075270.1	2622	2428.72	498	9.30173
ENSRNOT00000000167.5	1648	1454.72	28	0.873152
ENSRNOT00000081996.1	351	160.414	0	0
ENSRNOT00000073285.1	945	751.725	0	0
ENSRNOT00000006006.6	423	230.651	8.96838	1.76388
ENSRNOT00000073930.1	1937	1743.72	19.3728	0.503995
ENSRNOT00000078958.1	282	99.2511	0	0
ENSRNOT00000050249.2	2698	2504.72	673.056	12.19
ENSRNOT00000078793.1	2364	2170.72	717.944	15.0037
ENSRNOT00000081310.1	414	221.814	0	0
ENSRNOT00000027695.6	1982	1788.72	141	3.57592
ENSRNOT00000020411.7	4384	4190.72	1462	15.826
ENSRNOT00000027226.5	1168	974.725	0	0
ENSRNOT00000092160.1	3933	3739.72	212.847	2.5819
ENSRNOT00000019618.4	4095	3901.72	889.643	10.3436
ENSRNOT00000074266.2	474	281.365	0	0
ENSRNOT00000031026.4	1137	943.725	385.17	18.5148
ENSRNOT00000057177.3	2108	1914.72	1740	41.2245
ENSRNOT00000086579.1	1954	1760.72	30	0.772934
ENSRNOT00000079424.1	2993	2799.72	167.12	2.70785
ENSRNOT00000016984.5	306	119.729	6	2.27334
ENSRNOT00000046126.3	2142	1948.72	1541	35.8727
ENSRNOT00000004815.5	1727	1533.72	3	0.0887332
ENSRNOT00000067479.1	780	586.818	17	1.31419
ENSRNOT00000001580.6	2154	1960.72	0	0
ENSRNOT00000079207.1	2108	1914.72	5	0.118461
ENSRNOT00000079678.1	2026	1832.72	61.115	1.51274
ENSRNOT00000016205.6	2024	1830.72	100.743	2.49636
ENSRNOT00000058817.5	5899	5705.72	1187.79	9.44366
ENSRNOT00000030760.4	2555	2361.72	222.212	4.26826
ENSRNOT00000042108.5	552	359.108	1.13053	0.142814
ENSRNOT00000023226.6	10570	10376.7	59.4933	0.260088
ENSRNOT00000084337.1	1848	1654.72	199.055	5.45706
ENSRNOT00000017770.5	1769	1575.72	1356.95	39.0656
ENSRNOT00000064386.2	4337	4143.72	599.009	6.55775
ENSRNOT00000084777.1	3154	2960.72	11.8101	0.180955
ENSRNOT00000087120.1	2427	2233.72	849.181	17.2458
ENSRNOT00000010720.3	4383	4189.72	4194	45.4104
ENSRNOT00000074274.2	2974	2780.72	555.997	9.0704
ENSRNOT00000071241.3	2853	2659.72	98.0035	1.67154
ENSRNOT00000077593.1	2685	2491.72	0	0
ENSRNOT00000036769.6	1431	1237.72	21	0.769676
ENSRNOT00000017824.5	3471	3277.72	0	0
ENSRNOT00000085670.1	3203	3009.72	0	0
ENSRNOT00000083535.1	2851	2657.72	0	0
ENSRNOT00000019283.6	3796	3602.72	1287	16.2054
ENSRNOT00000031683.4	349	158.507	0	0
ENSRNOT00000073029.1	399	207.045	40.0135	8.76706
ENSRNOT00000014925.5	2709	2515.72	0	0
ENSRNOT00000033672.3	1627	1433.72	0	0
ENSRNOT00000089492.1	423	230.651	0	0
ENSRNOT00000089637.1	1832	1638.72	14	0.387556
ENSRNOT00000032995.6	486	293.344	0	0
ENSRNOT00000031481.3	1503	1309.72	84.9397	2.942
ENSRNOT00000082079.1	8236	8042.72	1089.78	6.14679
ENSRNOT00000024825.5	8103	7909.72	125.873	0.721909
ENSRNOT00000032316.4	625	431.996	2.34694	0.246454
ENSRNOT00000013342.6	1810	1616.72	750	21.0445
ENSRNOT00000021704.4	1044	850.725	22	1.17313
ENSRNOT00000018981.4	954	760.725	0	0
ENSRNOT00000077805.1	963	769.725	0	0
ENSRNOT00000006412.6	1144	950.725	295	14.076
ENSRNOT00000078249.1	2405	2211.72	6.90499	0.141627
ENSRNOT00000008035.5	2744	2550.72	65.095	1.1577
ENSRNOT00000004643.3	939	745.725	0	0
ENSRNOT00000074570.1	1856	1662.72	0	0
ENSRNOT00000071039.1	420	227.685	0	0
ENSRNOT00000022254.5	1896	1702.72	0	0
ENSRNOT00000022068.5	1604	1410.72	0	0
ENSRNOT00000025362.3	2763	2569.72	390.097	6.8865
ENSRNOT00000047450.3	2917	2723.72	19330	321.945
ENSRNOT00000022380.6	1667	1473.72	4	0.123128
ENSRNOT00000067646.2	2414	2220.72	321	6.55727
ENSRNOT00000005786.6	1258	1064.72	1414	60.2455
ENSRNOT00000087826.1	1748	1554.72	0.159423	0.00465169
ENSRNOT00000029621.6	1742	1548.72	10.1412	0.29705
ENSRNOT00000037684.6	2625	2431.72	279.529	5.21464
ENSRNOT00000037072.4	1453	1259.72	181	6.51802
ENSRNOT00000091442.1	7999	7805.72	237.229	1.37869
ENSRNOT00000016093.3	7216	7022.72	346.567	2.23869
ENSRNOT00000009727.2	1388	1194.72	4	0.151881
ENSRNOT00000075429.2	192	38.7927	17	19.8798
ENSRNOT00000088110.1	3875	3681.72	0	0
ENSRNOT00000047831.2	3389	3195.72	18	0.255515
ENSRNOT00000071201.2	3447	3253.72	6	0.0836533
ENSRNOT00000088653.1	957	763.725	0	0
ENSRNOT00000088357.1	1283	1089.72	180.212	7.50203
ENSRNOT00000061992.2	1373	1179.72	130.788	5.02922
ENSRNOT00000066249.1	924	730.725	0	0
ENSRNOT00000082303.1	2896	2702.72	32.4228	0.544204
ENSRNOT00000020323.3	763	569.818	7.57716	0.60323
ENSRNOT00000050607.3	945	751.725	0	0
ENSRNOT00000022432.5	3258	3064.72	1100	16.2822
ENSRNOT00000001679.7	3078	2884.72	269.505	4.23814
ENSRNOT00000072951.2	798	604.818	12.4949	0.937175
ENSRNOT00000022522.5	4124	3930.72	69	0.796322
ENSRNOT00000026155.7	825	631.774	220	15.797
ENSRNOT00000084718.1	894	700.725	19.1905	1.24237
[truncated: 39,035 more rows]
