# Supplementary material for: Free circular introns with an unusual branchpoint in neuronal projections
Source: eLife. 2019 Nov 7;8:e47809. doi: 10.7554/eLife.47809 (PMC6879206; doi:10.7554/eLife.47809)
Supplement: Source code 1. [file elife-47809-code1.gz › Saini19-supplement/data_tables_for_saini_et_al_19/kallisto_output_for_diff_expression_by_sleuth/cbp_5rep/cbr3/kallisto/abundance.tsv]

target_id	length	eff_length	est_counts	tpm
ENSRNOT00000067916.3	1823	1635.46	83	2.07643
ENSRNOT00000000471.6	2693	2505.46	421.801	6.88808
ENSRNOT00000084420.1	798	610.625	16.1995	1.08544
ENSRNOT00000017829.4	1912	1724.46	48	1.13885
ENSRNOT00000072054.2	1800	1612.46	0	0
ENSRNOT00000061930.4	1143	955.456	32	1.3703
ENSRNOT00000009763.5	5978	5790.46	393.174	2.77811
ENSRNOT00000020339.7	8047	7859.46	1553	8.08457
ENSRNOT00000005273.7	2527	2339.46	1785.9	31.2334
ENSRNOT00000018987.3	2188	2000.46	0	0
ENSRNOT00000071707.3	3044	2856.46	47.1347	0.675135
ENSRNOT00000073435.2	2664	2476.46	8.55467	0.141335
ENSRNOT00000048033.3	567	380.03	0	0
ENSRNOT00000059467.4	412	225.484	179	32.4799
ENSRNOT00000043686.2	1505	1317.46	0	0
ENSRNOT00000001973.3	2315	2127.46	89	1.71162
ENSRNOT00000023584.6	3080	2892.46	4.70306	0.0665261
ENSRNOT00000078650.1	2937	2749.46	256.297	3.81395
ENSRNOT00000007309.6	2963	2775.46	7.1346	0.105175
ENSRNOT00000026875.5	1574	1386.46	1376	40.606
ENSRNOT00000068623.2	2186	1998.46	5	0.102365
ENSRNOT00000004104.6	2128	1940.46	115	2.42478
ENSRNOT00000034448.5	5460	5272.46	320.139	2.4843
ENSRNOT00000006953.6	1405	1217.46	189	6.35165
ENSRNOT00000068030.2	1651	1463.46	0	0
ENSRNOT00000008743.6	3456	3268.46	400	5.0072
ENSRNOT00000025294.6	3092	2904.46	1920	27.0467
ENSRNOT00000005768.7	1421	1233.46	9	0.298536
ENSRNOT00000033977.6	2558	2370.46	41	0.707668
ENSRNOT00000060703.3	1601	1413.46	4	0.115786
ENSRNOT00000004880.4	862	674.575	3	0.181957
ENSRNOT00000020699.2	927	739.575	0	0
ENSRNOT00000025550.6	1508	1320.46	520	16.1123
ENSRNOT00000038938.3	1708	1520.46	0	0
ENSRNOT00000026526.5	1736	1548.46	938	24.7846
ENSRNOT00000040170.6	2360	2172.46	380	7.15666
ENSRNOT00000039876.5	3315	3127.46	230	3.00895
ENSRNOT00000001261.6	950	762.516	272	14.5948
ENSRNOT00000012644.4	5518	5330.46	231	1.77307
ENSRNOT00000011287.6	5316	5128.46	1248.02	9.95665
ENSRNOT00000046167.1	939	751.575	0	0
ENSRNOT00000017022.7	3932	3744.46	341	3.72601
ENSRNOT00000075420.2	4715	4527.46	1648	14.893
ENSRNOT00000033486.6	1812	1624.46	0	0
ENSRNOT00000077727.1	1728	1540.46	7	0.18592
ENSRNOT00000002247.6	3614	3426.46	465	5.55246
ENSRNOT00000023483.6	609	421.964	0	0
ENSRNOT00000023550.7	5445	5257.46	1965	15.292
ENSRNOT00000039059.3	6454	6266.46	1671	10.9102
ENSRNOT00000080623.1	5331	5143.46	0	0
ENSRNOT00000021348.5	639	451.826	0	0
ENSRNOT00000042142.1	2815	2627.46	0	0
ENSRNOT00000013501.7	5841	5653.46	739	5.34821
ENSRNOT00000041750.4	669	481.791	65	5.51992
ENSRNOT00000037371.3	3252	3064.46	92	1.22832
ENSRNOT00000018877.7	3112	2924.46	1732	24.2315
ENSRNOT00000014407.5	448	261.318	729	114.14
ENSRNOT00000048460.3	408	221.572	1	0.184656
ENSRNOT00000022324.6	2534	2346.46	43	0.74978
ENSRNOT00000011263.6	1938	1750.46	2.68048	0.0626527
ENSRNOT00000086491.1	4023	3835.46	270.32	2.88362
ENSRNOT00000033621.4	1204	1016.46	0	0
ENSRNOT00000072098.2	5627	5439.46	303.688	2.28428
ENSRNOT00000083578.1	5851	5663.46	38.3125	0.276781
ENSRNOT00000020822.6	3859	3671.46	302	3.36548
ENSRNOT00000043588.1	297	116.197	0	0
ENSRNOT00000089831.1	1794	1606.46	0	0
ENSRNOT00000031484.3	1118	930.456	7	0.307808
ENSRNOT00000026969.6	2427	2239.46	79	1.44332
ENSRNOT00000057854.1	405	218.572	0	0
ENSRNOT00000014337.4	936	748.575	0	0
ENSRNOT00000063952.1	2006	1818.46	397	8.93235
ENSRNOT00000034446.2	1557	1369.46	191	5.70641
ENSRNOT00000036745.6	1212	1024.46	265	10.5835
ENSRNOT00000051917.2	378	191.844	19.6138	4.18304
ENSRNOT00000006482.3	641	453.826	0	0
ENSRNOT00000020366.5	2183	1995.46	239	4.90042
ENSRNOT00000026280.4	2470	2282.46	597.655	10.7134
ENSRNOT00000049256.5	836	648.575	0	0
ENSRNOT00000063879.1	1181	993.456	0	0
ENSRNOT00000001941.3	728	540.713	183	13.8472
ENSRNOT00000003001.6	7766	7578.46	288.703	1.55865
ENSRNOT00000000874.4	2337	2149.46	1394	26.5346
ENSRNOT00000084511.1	2136	1948.46	0	0
ENSRNOT00000080322.1	2443	2255.46	28.4476	0.516047
ENSRNOT00000077428.1	2763	2575.46	20.1871	0.320699
ENSRNOT00000027360.5	3674	3486.46	202.212	2.37301
ENSRNOT00000047230.5	474	287.21	0	0
ENSRNOT00000068269.2	3493	3305.46	41.3613	0.511965
ENSRNOT00000084005.1	1740	1552.46	0	0
ENSRNOT00000079417.1	1575	1387.46	22.6387	0.667591
ENSRNOT00000037194.1	960	772.456	0	0
ENSRNOT00000081136.1	2496	2308.46	934.931	16.5705
ENSRNOT00000073148.2	2439	2251.46	682.964	12.4111
ENSRNOT00000071615.3	2336	2148.46	1869.1	35.5947
ENSRNOT00000071333.2	549	362.059	0	0
ENSRNOT00000033483.4	875	687.575	1	0.0595056
ENSRNOT00000060614.3	1469	1281.46	0	0
ENSRNOT00000083800.1	924	736.575	0	0
ENSRNOT00000055398.2	4749	4561.46	1	0.00896963
ENSRNOT00000015540.7	2800	2612.46	909.973	14.2514
ENSRNOT00000014910.5	652	464.791	4173	367.341
ENSRNOT00000015635.5	1272	1084.46	152.491	5.75323
ENSRNOT00000027214.4	679	491.752	0	0
ENSRNOT00000023114.6	2309	2121.46	0	0
ENSRNOT00000084297.1	1681	1493.46	11	0.301355
ENSRNOT00000065115.2	906	718.575	3	0.170815
ENSRNOT00000084198.1	1807	1619.46	0	0
ENSRNOT00000082860.1	603	415.997	0	0
ENSRNOT00000036951.2	4845	4657.46	483	4.24303
ENSRNOT00000015546.4	2570	2382.46	203	3.48617
ENSRNOT00000071833.1	918	730.575	0	0
ENSRNOT00000031908.6	1294	1106.46	0	0
ENSRNOT00000087818.1	2628	2440.46	2	0.0335303
ENSRNOT00000089549.1	948	760.516	0	0
ENSRNOT00000008410.5	1492	1304.46	219	6.86899
ENSRNOT00000060213.3	1755	1567.46	23	0.600358
ENSRNOT00000051043.3	249	77.8086	3.32662	1.74926
ENSRNOT00000072904.3	2277	2089.46	0	0
ENSRNOT00000081433.1	1308	1120.46	4	0.146064
ENSRNOT00000071977.2	1336	1148.46	0	0
ENSRNOT00000006168.7	1565	1377.46	33	0.980199
ENSRNOT00000081156.1	1008	820.456	0	0
ENSRNOT00000025725.6	1118	930.456	0	0
ENSRNOT00000018164.6	1918	1730.46	103.193	2.43989
ENSRNOT00000051258.3	2396	2208.46	5	0.0926316
ENSRNOT00000074950.1	255	82.2591	0	0
ENSRNOT00000064015.2	3847	3659.46	203.278	2.27275
ENSRNOT00000075423.2	1814	1626.46	1032	25.9606
ENSRNOT00000080686.1	1660	1472.46	0	0
ENSRNOT00000024408.4	2490	2302.46	501	8.90275
ENSRNOT00000084950.1	2460	2272.46	0	0
ENSRNOT00000044455.5	327	143.298	0	0
ENSRNOT00000090597.1	6617	6429.46	473.829	3.01526
ENSRNOT00000089006.1	2887	2699.46	151.171	2.29124
ENSRNOT00000083005.1	11117	10929.5	1144.25	4.28353
ENSRNOT00000019320.2	10110	9922.46	4935.75	20.3522
ENSRNOT00000051805.4	465	278.232	0	0
ENSRNOT00000002169.6	2521	2333.46	1820	31.9117
ENSRNOT00000034485.6	816	628.625	8	0.520686
ENSRNOT00000064466.4	744	556.713	0	0
ENSRNOT00000043498.6	2828	2640.46	265.127	4.10821
ENSRNOT00000002645.4	2059	1871.46	208.873	4.56647
ENSRNOT00000072947.1	735	547.713	3	0.224102
ENSRNOT00000034300.6	2793	2605.46	237	3.72171
ENSRNOT00000047856.1	912	724.575	0	0
ENSRNOT00000052120.5	1800	1612.46	935	23.7247
ENSRNOT00000074915.1	864	676.575	0	0
ENSRNOT00000073984.1	438	251.318	0	0
ENSRNOT00000009697.7	1849	1661.46	90.1797	2.22074
ENSRNOT00000071358.2	693	505.713	0	0
ENSRNOT00000042211.4	372	186.023	0	0
ENSRNOT00000006050.6	5283	5095.46	364	2.92278
ENSRNOT00000045439.1	966	778.456	0	0
ENSRNOT00000071925.2	863	675.575	3	0.181688
ENSRNOT00000030112.5	2500	2312.46	0	0
ENSRNOT00000051823.4	351	165.732	0	0
ENSRNOT00000086812.1	12140	11952.5	231.507	0.792472
ENSRNOT00000050555.3	9756	9568.46	360.493	1.54146
ENSRNOT00000006308.4	1396	1208.46	15	0.507853
ENSRNOT00000087329.1	1739	1551.46	21	0.553806
ENSRNOT00000073130.1	489	302.21	0	0
ENSRNOT00000055995.2	1820	1632.46	17	0.426074
ENSRNOT00000070962.3	4227	4039.46	637	6.452
ENSRNOT00000019968.7	2806	2618.46	693	10.8284
ENSRNOT00000004956.4	4765	4577.46	352.515	3.15088
ENSRNOT00000027734.5	763	575.625	368	26.1569
ENSRNOT00000074150.3	5920	5732.46	1226	8.75039
ENSRNOT00000017996.6	1414	1226.46	0	0
ENSRNOT00000044428.2	459	272.275	0	0
ENSRNOT00000026491.8	2559	2371.46	0	0
ENSRNOT00000056724.5	2487	2299.46	10	0.177931
ENSRNOT00000015946.4	1174	986.456	798	33.0981
ENSRNOT00000079333.1	6577	6389.46	44.9287	0.287698
ENSRNOT00000039057.3	4239	4051.46	0	0
ENSRNOT00000028247.5	2123	1935.46	155.781	3.29312
ENSRNOT00000028901.6	5019	4831.46	14.268	0.120827
ENSRNOT00000019267.6	4101	3913.46	244	2.55098
ENSRNOT00000021543.5	306	124.135	1.017	0.3352
ENSRNOT00000004282.2	960	772.456	0	0
ENSRNOT00000006219.4	3210	3022.46	6568.96	88.923
ENSRNOT00000080621.1	3868	3680.46	6613.04	73.5153
ENSRNOT00000048474.5	3219	3031.46	452	6.10049
ENSRNOT00000059157.4	1536	1348.46	0	0
ENSRNOT00000012600.8	3927	3739.46	0	0
ENSRNOT00000064942.4	3735	3547.46	35	0.403672
ENSRNOT00000087263.1	939	751.575	0	0
ENSRNOT00000020192.5	1184	996.456	265	10.8809
ENSRNOT00000014413.7	2203	2015.46	78	1.58343
ENSRNOT00000020609.5	819	631.625	106	6.86632
ENSRNOT00000040516.5	2016	1828.46	0	0
ENSRNOT00000018677.6	2617	2429.46	0	0
ENSRNOT00000091830.1	831	643.575	0	0
ENSRNOT00000051619.3	2713	2525.46	0	0
ENSRNOT00000087322.1	3010	2822.46	37.3591	0.54156
ENSRNOT00000068083.1	2353	2165.46	13.6409	0.257734
ENSRNOT00000082933.1	2637	2449.46	0	0
ENSRNOT00000074452.1	876	688.575	0	0
ENSRNOT00000008542.2	702	514.713	0	0
ENSRNOT00000011295.4	1349	1161.46	0	0
ENSRNOT00000078434.1	1927	1739.46	554.935	13.0529
ENSRNOT00000078221.1	1337	1149.46	309.065	11.0011
ENSRNOT00000050142.5	909	721.575	0	0
ENSRNOT00000021132.6	2188	2000.46	171	3.4974
ENSRNOT00000060156.2	1659	1471.46	11	0.30586
ENSRNOT00000054729.4	1989	1801.46	0	0
ENSRNOT00000073040.1	921	733.575	0	0
ENSRNOT00000026112.5	4397	4209.46	364.532	3.54314
ENSRNOT00000011168.3	886	698.575	0	0
ENSRNOT00000072317.1	954	766.516	0	0
ENSRNOT00000052292.4	429	242.356	0	0
ENSRNOT00000061903.2	3984	3796.46	1405.47	15.1468
ENSRNOT00000007769.6	1493	1305.46	63.5343	1.99124
ENSRNOT00000005619.7	3672	3484.46	7	0.0821941
ENSRNOT00000067912.1	3773	3585.46	1104	12.598
ENSRNOT00000033359.5	4502	4314.46	43	0.407775
ENSRNOT00000016348.3	1406	1218.46	0	0
ENSRNOT00000017851.6	1167	979.456	0	0
ENSRNOT00000079440.1	825	637.625	0	0
ENSRNOT00000083079.1	640	452.826	0	0
ENSRNOT00000088892.1	391	204.689	0	0
ENSRNOT00000092180.1	342	157.294	0	0
ENSRNOT00000082718.1	357	171.504	0	0
ENSRNOT00000090520.1	312	129.643	0	0
ENSRNOT00000030919.5	830	642.575	7594.63	483.571
ENSRNOT00000067679.3	2121	1933.46	194	4.1053
ENSRNOT00000029755.2	1099	911.456	0	0
ENSRNOT00000060386.4	339	154.455	0	0
ENSRNOT00000008262.6	1885	1697.46	24	0.578483
ENSRNOT00000017712.6	905	717.575	213.7	12.1847
ENSRNOT00000024149.5	1597	1409.46	158	4.58652
ENSRNOT00000015367.5	2000	1812.46	105	2.37028
ENSRNOT00000057585.4	8136	7948.46	1019.8	5.24941
ENSRNOT00000019772.6	8331	8143.46	1445.2	7.26101
ENSRNOT00000037106.4	2696	2508.46	118	1.92466
ENSRNOT00000067319.1	939	751.575	0	0
ENSRNOT00000000116.5	2115	1927.46	358	7.59935
ENSRNOT00000008159.6	2229	2041.46	75	1.50314
ENSRNOT00000088465.1	2011	1823.46	0	0
ENSRNOT00000021403.5	2278	2090.46	153	2.99453
ENSRNOT00000092022.1	2931	2743.46	0	0
ENSRNOT00000021249.2	1919	1731.46	0	0
ENSRNOT00000079450.1	954	766.516	0	0
ENSRNOT00000087294.1	2046	1858.46	182.524	4.01833
ENSRNOT00000037708.6	1947	1759.46	73.4761	1.70862
ENSRNOT00000020620.6	2009	1821.46	85	1.90932
ENSRNOT00000047889.3	258	84.5449	46	22.2612
ENSRNOT00000020907.7	1856	1668.46	668.57	16.3949
ENSRNOT00000012999.6	3077	2889.46	1284.92	18.1944
ENSRNOT00000024218.6	1875	1687.46	89	2.15792
ENSRNOT00000066702.4	2375	2187.46	467	8.73485
ENSRNOT00000048214.2	1443	1255.46	8.61306	0.280694
ENSRNOT00000077362.1	1594	1406.46	1376.39	40.0398
ENSRNOT00000044955.1	939	751.575	0	0
ENSRNOT00000029591.3	3012	2824.46	0	0
ENSRNOT00000090693.1	2838	2650.46	15	0.231552
ENSRNOT00000003630.6	2828	2640.46	0	0
ENSRNOT00000028628.7	3374	3186.46	481.696	6.18504
ENSRNOT00000044866.5	2649	2461.46	180.304	2.99703
ENSRNOT00000018603.5	1354	1166.46	199	6.98012
ENSRNOT00000071962.2	315	132.389	1	0.309048
ENSRNOT00000021296.2	942	754.516	0	0
ENSRNOT00000030771.6	1122	934.456	27	1.18218
ENSRNOT00000017870.5	480	293.21	2	0.27908
ENSRNOT00000024602.7	5653	5465.46	483.33	3.61822
ENSRNOT00000091645.1	2201	2013.46	343.784	6.98587
ENSRNOT00000074412.3	714	526.713	4	0.310716
ENSRNOT00000040224.1	954	766.516	0	0
ENSRNOT00000041789.2	1511	1323.46	4223	130.554
ENSRNOT00000016327.5	5820	5632.46	615.199	4.46885
ENSRNOT00000015562.6	2596	2408.46	429	7.2878
ENSRNOT00000048152.1	951	763.516	0	0
ENSRNOT00000012668.5	1415	1227.46	12	0.399994
ENSRNOT00000019155.3	1639	1451.46	0	0
ENSRNOT00000071420.2	2218	2030.46	46	0.92692
ENSRNOT00000044464.4	945	757.516	0	0
ENSRNOT00000041617.3	1507	1319.46	0	0
ENSRNOT00000027179.3	2319	2131.46	153	2.93693
ENSRNOT00000006755.6	6177	5989.46	918.232	6.27253
ENSRNOT00000077715.1	1522	1334.46	332.745	10.202
ENSRNOT00000009418.7	3341	3153.46	245	3.17876
ENSRNOT00000016819.5	2259	2071.46	131.867	2.60459
ENSRNOT00000064580.1	1917	1729.46	33.1329	0.78384
ENSRNOT00000090202.1	372	186.023	0	0
ENSRNOT00000028674.6	1379	1191.46	51	1.75134
ENSRNOT00000022480.5	4495	4307.46	55	0.52242
ENSRNOT00000088772.1	1772	1584.46	50	1.29112
ENSRNOT00000091449.1	921	733.575	0	0
ENSRNOT00000084095.1	549	362.059	0	0
ENSRNOT00000086807.1	954	766.516	0	0
ENSRNOT00000005143.6	1749	1561.46	143	3.747
ENSRNOT00000091514.1	1360	1172.46	0	0
ENSRNOT00000090515.1	2325	2137.46	17	0.325409
ENSRNOT00000024679.6	2277	2089.46	288	5.63945
ENSRNOT00000079479.1	1842	1654.46	0	0
ENSRNOT00000078608.1	1791	1603.46	0	0
ENSRNOT00000090834.1	1749	1561.46	29	0.759882
ENSRNOT00000066715.1	700	512.713	1	0.0798
ENSRNOT00000087132.1	762	574.625	2	0.142404
ENSRNOT00000078322.1	963	775.456	0	0
ENSRNOT00000027665.6	4304	4116.46	1020	10.1381
ENSRNOT00000001295.5	1124	936.456	480	20.9716
ENSRNOT00000036537.2	1020	832.456	0	0
ENSRNOT00000052360.1	2546	2358.46	355.818	6.17274
ENSRNOT00000085832.1	2568	2380.46	32.182	0.553135
ENSRNOT00000019076.6	3141	2953.46	3875.49	53.6876
ENSRNOT00000026081.5	2306	2118.46	255	4.92491
ENSRNOT00000022020.6	3373	3185.46	116	1.48992
ENSRNOT00000045052.4	1129	941.456	0	0
ENSRNOT00000046595.2	1118	930.456	0	0
ENSRNOT00000071877.3	1698	1510.46	0	0
ENSRNOT00000040985.5	1677	1489.46	84.7658	2.32847
ENSRNOT00000074889.1	1431	1243.46	7.23423	0.238034
ENSRNOT00000078158.1	4512	4324.46	826	7.81495
ENSRNOT00000015278.5	666	478.791	2.02945	0.173424
ENSRNOT00000041610.5	1837	1649.46	0	0
ENSRNOT00000014273.5	1875	1687.46	49	1.18807
ENSRNOT00000058389.3	396	209.64	0	0
ENSRNOT00000046598.6	3622	3434.46	0	0
ENSRNOT00000043374.3	2820	2632.46	0	0
ENSRNOT00000023327.2	740	552.713	0	0
ENSRNOT00000006051.6	4486	4298.46	329	3.13156
ENSRNOT00000059211.3	228	63.288	0	0
ENSRNOT00000026968.6	2608	2420.46	822	13.8948
ENSRNOT00000001446.5	5621	5433.46	203	1.52861
ENSRNOT00000009718.6	4398	4210.46	1066.37	10.3623
ENSRNOT00000033652.5	1293	1105.46	0	0
ENSRNOT00000011632.2	987	799.456	0	0
ENSRNOT00000005423.6	3281	3093.46	0	0
ENSRNOT00000074322.1	8827	8639.46	6457.61	30.5818
ENSRNOT00000079180.1	4917	4729.46	235	2.03299
ENSRNOT00000081891.1	5544	5356.46	1848.08	14.1163
ENSRNOT00000085829.1	645	457.791	112.918	10.0919
ENSRNOT00000005257.5	6900	6712.46	119	0.725343
ENSRNOT00000082156.1	4522	4334.46	36.4122	0.343709
ENSRNOT00000035411.4	1092	904.456	0	0
ENSRNOT00000090918.1	7271	7083.46	307.102	1.77384
ENSRNOT00000049482.4	3396	3208.46	69.8979	0.891345
ENSRNOT00000051416.1	1077	889.456	0	0
ENSRNOT00000089927.1	306	124.135	0	0
ENSRNOT00000060550.3	3040	2852.46	74.097	1.06282
ENSRNOT00000089140.1	2774	2586.46	120.598	1.90772
ENSRNOT00000020297.5	2875	2687.46	26	0.395831
ENSRNOT00000010383.7	780	592.625	3201	220.995
ENSRNOT00000083064.1	333	148.842	0	0
ENSRNOT00000021764.7	5718	5530.46	2535.2	18.7555
ENSRNOT00000091696.1	3526	3338.46	139.53	1.71002
ENSRNOT00000091557.1	1152	964.456	13.0012	0.551543
ENSRNOT00000019916.7	920	732.575	67	3.74197
ENSRNOT00000023187.5	2161	1973.46	11.286	0.233986
ENSRNOT00000057372.4	1860	1672.46	10.0377	0.245559
ENSRNOT00000025621.3	2401	2213.46	0	0
ENSRNOT00000077441.1	3133	2945.46	1	0.0138907
ENSRNOT00000078157.1	1114	926.456	107.7	4.75629
ENSRNOT00000088824.1	1757	1569.46	1017.3	26.5203
ENSRNOT00000004864.5	2526	2338.46	0	0
ENSRNOT00000074019.2	939	751.575	0	0
ENSRNOT00000042213.3	372	186.023	1.44812	0.318504
ENSRNOT00000087408.1	4260	4072.46	84	0.843919
ENSRNOT00000018577.3	1183	995.456	0	0
ENSRNOT00000028563.6	2469	2281.46	791	14.1854
ENSRNOT00000083451.1	1002	814.456	0	0
ENSRNOT00000090013.1	990	802.456	0	0
ENSRNOT00000061398.3	993	805.456	0	0
ENSRNOT00000061391.3	990	802.456	0	0
ENSRNOT00000020970.3	2164	1976.46	12.1515	0.251548
ENSRNOT00000015451.7	1230	1042.46	0	0
ENSRNOT00000010025.7	3534	3346.46	54	0.660217
ENSRNOT00000009162.7	1934	1746.46	50	1.17136
ENSRNOT00000024280.4	3552	3364.46	1435.48	17.4567
ENSRNOT00000091265.1	3327	3139.46	175.517	2.2874
ENSRNOT00000090644.1	1193	1005.46	0	0
ENSRNOT00000014248.6	1097	909.456	0	0
ENSRNOT00000090763.1	801	613.625	0	0
ENSRNOT00000017340.4	4033	3845.46	41.5741	0.442337
ENSRNOT00000083277.1	3514	3326.46	203.553	2.50365
ENSRNOT00000050372.4	1795	1607.46	82.4472	2.09853
ENSRNOT00000038151.3	3235	3047.46	10	0.134258
ENSRNOT00000020028.6	4668	4480.46	275	2.51124
ENSRNOT00000001668.7	3575	3387.46	200	2.41565
ENSRNOT00000028003.3	1497	1309.46	30	0.937364
ENSRNOT00000014701.7	667	479.791	0	0
ENSRNOT00000077311.1	563	376.03	0	0
ENSRNOT00000006174.3	2218	2030.46	0	0
ENSRNOT00000078218.1	546	359.059	0	0
ENSRNOT00000066305.4	993	805.456	0.901844	0.0458108
ENSRNOT00000037662.2	576	389.03	0	0
ENSRNOT00000080669.1	960	772.456	3	0.158901
ENSRNOT00000008386.5	633	445.826	0	0
ENSRNOT00000054852.4	1956	1768.46	0	0
ENSRNOT00000020647.6	1444	1256.46	2672.15	87.0145
ENSRNOT00000007258.5	1678	1490.46	337.095	9.2536
ENSRNOT00000081599.1	1532	1344.46	4.90524	0.149276
ENSRNOT00000024785.4	1767	1579.46	445	11.5274
ENSRNOT00000044883.4	4053	3865.46	0	0
ENSRNOT00000012583.4	2138	1950.46	321	6.73359
ENSRNOT00000026219.5	2301	2113.46	4	0.0774363
ENSRNOT00000051655.6	2214	2026.46	41.8996	0.845962
ENSRNOT00000036502.6	666	478.791	7.10038	0.606756
ENSRNOT00000079763.1	6021	5833.46	4574	32.081
ENSRNOT00000005467.7	3420	3232.46	0	0
ENSRNOT00000084911.1	1424	1236.46	3	0.0992706
ENSRNOT00000041605.2	1056	868.456	0	0
ENSRNOT00000049860.2	561	374.03	2	0.218777
ENSRNOT00000004719.2	942	754.516	0	0
ENSRNOT00000044486.3	2473	2285.46	952	17.0428
ENSRNOT00000037796.5	581	394.03	0	0
ENSRNOT00000072814.1	936	748.575	0	0
ENSRNOT00000068497.3	3224	3036.46	2081	28.0403
ENSRNOT00000009015.6	2412	2224.46	509	9.36207
ENSRNOT00000074710.1	933	745.575	0	0
ENSRNOT00000004601.5	1514	1326.46	33	1.01789
ENSRNOT00000036278.6	9293	9105.46	1870	8.40268
ENSRNOT00000061249.3	2554	2366.46	249.101	4.30679
ENSRNOT00000089138.1	1756	1568.46	126.528	3.30059
ENSRNOT00000065917.1	936	748.575	0	0
ENSRNOT00000015684.5	1443	1255.46	97	3.16117
ENSRNOT00000017689.2	927	739.575	0	0
ENSRNOT00000046690.1	171	31.6084	0	0
ENSRNOT00000011467.7	2583	2395.46	26	0.444082
ENSRNOT00000016493.6	4269	4081.46	1332	13.3526
ENSRNOT00000022749.3	2222	2034.46	9.132	0.183652
ENSRNOT00000019409.6	1239	1051.46	296	11.518
ENSRNOT00000011824.6	7094	6906.46	177	1.04857
ENSRNOT00000073807.1	933	745.575	0	0
ENSRNOT00000026691.2	1809	1621.46	5	0.126166
ENSRNOT00000073141.1	795	607.625	0	0
ENSRNOT00000040168.5	660	472.791	0	0
ENSRNOT00000002131.4	168	30.3303	0	0
ENSRNOT00000020428.8	2777	2589.46	213	3.36549
ENSRNOT00000066211.1	1096	908.456	17	0.765637
ENSRNOT00000006361.6	3756	3568.46	4424.79	50.733
ENSRNOT00000087824.1	2235	2047.46	112.209	2.24228
ENSRNOT00000032047.5	1743	1555.46	461.846	12.1484
ENSRNOT00000085784.1	1551	1363.46	145.154	4.35578
ENSRNOT00000028396.2	1947	1759.46	0	0
ENSRNOT00000050744.6	3978	3790.46	0	0
ENSRNOT00000029345.2	552	365.059	0	0
ENSRNOT00000072599.2	513	326.136	0	0
ENSRNOT00000035255.5	7351	7163.46	154	0.879581
ENSRNOT00000045150.4	2586	2398.46	144	2.45645
ENSRNOT00000078870.1	1483	1295.46	65.8569	2.07997
ENSRNOT00000085779.1	192	41.8369	0	0
ENSRNOT00000058860.2	1637	1449.46	0	0
ENSRNOT00000065867.3	3133	2945.46	502.661	6.98234
ENSRNOT00000084491.1	2669	2481.46	126.339	2.08309
ENSRNOT00000017742.3	2224	2036.46	0	0
ENSRNOT00000077970.1	279	100.987	0	0
ENSRNOT00000071922.2	996	808.456	259.382	13.1269
ENSRNOT00000085040.1	1431	1243.46	0	0
ENSRNOT00000088191.1	3771	3583.46	473.895	5.41076
ENSRNOT00000084075.1	1368	1180.46	21.2689	0.73718
ENSRNOT00000077175.1	1309	1121.46	0	0
ENSRNOT00000089211.1	1753	1565.46	12	0.31363
ENSRNOT00000006030.6	1146	958.456	249	10.6293
ENSRNOT00000042939.1	399	212.64	0	0
ENSRNOT00000021318.4	2078	1890.46	2477	53.609
ENSRNOT00000081804.1	1095	907.456	0	0
ENSRNOT00000008999.6	1491	1303.46	685	21.5017
ENSRNOT00000020215.5	3691	3503.46	128	1.49483
ENSRNOT00000024694.6	2004	1816.46	835	18.8079
ENSRNOT00000074809.1	315	132.389	253	78.189
ENSRNOT00000084924.1	2610	2422.46	241	4.07042
ENSRNOT00000035910.7	597	410.03	0	0
ENSRNOT00000073770.1	468	281.232	0	0
ENSRNOT00000043677.1	477	290.21	0	0
ENSRNOT00000028315.6	552	365.059	809.522	90.7286
ENSRNOT00000043704.5	318	135.077	268.094	81.2053
ENSRNOT00000088339.1	6884	6696.46	733.433	4.48119
ENSRNOT00000071281.1	927	739.575	0	0
ENSRNOT00000010489.4	2104	1916.46	254	5.42266
ENSRNOT00000014087.4	1137	949.456	258	11.1179
ENSRNOT00000013128.5	4354	4166.46	134.526	1.32104
ENSRNOT00000075555.2	1854	1666.46	246.24	6.04564
ENSRNOT00000003921.4	2069	1881.46	0	0
ENSRNOT00000065800.1	576	389.03	0	0
ENSRNOT00000041443.3	3467	3279.46	1669	20.8225
ENSRNOT00000024069.3	2853	2665.46	21	0.322348
ENSRNOT00000037404.3	1452	1264.46	0	0
ENSRNOT00000013322.6	1398	1210.46	93	3.14349
ENSRNOT00000084085.1	1035	847.456	0	0
ENSRNOT00000065677.1	1601	1413.46	9.39638	0.271992
ENSRNOT00000034056.3	606	418.964	0	0
ENSRNOT00000010783.5	4305	4117.46	274	2.7227
ENSRNOT00000066736.3	7806	7618.46	73	0.392043
ENSRNOT00000013801.5	3650	3462.46	40	0.472665
ENSRNOT00000080281.1	1035	847.456	7	0.337955
ENSRNOT00000082903.1	864	676.575	0	0
ENSRNOT00000017025.7	1865	1677.46	797	19.4395
ENSRNOT00000035049.5	4464	4276.46	23	0.22005
ENSRNOT00000008148.6	2283	2095.46	3	0.0585761
ENSRNOT00000083536.1	1053	865.456	0	0
ENSRNOT00000071917.2	1008	820.456	379	18.9
ENSRNOT00000009396.5	1368	1180.46	84	2.91144
ENSRNOT00000012093.3	1457	1269.46	94	3.02962
ENSRNOT00000030229.6	2299	2111.46	34	0.658832
ENSRNOT00000045135.4	6047	5859.46	28	0.195514
ENSRNOT00000077481.1	3900	3712.46	486.104	5.35729
ENSRNOT00000079292.1	2850	2662.46	149.896	2.30349
ENSRNOT00000050336.6	5403	5215.46	314	2.46329
ENSRNOT00000070862.2	577	390.03	1078	113.083
ENSRNOT00000006887.4	858	670.575	871	53.1433
ENSRNOT00000046432.3	2058	1870.46	142	3.10612
ENSRNOT00000017635.6	1152	964.456	14.5021	0.615212
ENSRNOT00000062053.3	348	162.901	0	0
ENSRNOT00000017070.4	739	551.713	0	0
ENSRNOT00000085628.1	903	715.575	0	0
ENSRNOT00000019880.3	4324	4136.46	109	1.07814
ENSRNOT00000015866.6	2653	2465.46	4	0.0663805
ENSRNOT00000091221.1	1569	1381.46	0	0
ENSRNOT00000006095.6	2231	2043.46	152	3.04338
ENSRNOT00000061234.2	2995	2807.46	34	0.4955
ENSRNOT00000001636.7	1918	1730.46	345	8.15711
ENSRNOT00000049063.1	1335	1147.46	4.78923	0.170768
ENSRNOT00000035989.5	6916	6728.46	840.234	5.10931
ENSRNOT00000059078.1	3887	3699.46	321.021	3.55037
ENSRNOT00000012492.6	2554	2366.46	1	0.0172894
ENSRNOT00000089104.1	1774	1586.46	317.258	8.18206
ENSRNOT00000020328.5	438	251.318	3.74166	0.609143
ENSRNOT00000001162.4	2584	2396.46	14.0599	0.240045
ENSRNOT00000005165.6	1606	1418.46	593	17.1047
ENSRNOT00000037068.3	4155	3967.46	392	4.04252
ENSRNOT00000060273.3	868	680.575	0	0
ENSRNOT00000037800.6	1593	1405.46	362.813	10.5619
ENSRNOT00000081373.1	1645	1457.46	33.4493	0.939008
ENSRNOT00000065593.3	1596	1408.46	403.561	11.7231
ENSRNOT00000000715.6	3170	2982.46	1378	18.904
ENSRNOT00000074268.2	1329	1141.46	0.000109537	3.92627e-06
ENSRNOT00000060403.4	1129	941.456	0	0
ENSRNOT00000019478.6	518	331.059	0	0
ENSRNOT00000024337.4	1202	1014.46	268	10.8089
ENSRNOT00000074081.2	951	763.516	131	7.0199
ENSRNOT00000066769.1	972	784.456	0	0
ENSRNOT00000050334.1	939	751.575	0	0
ENSRNOT00000090713.1	636	448.826	0	0
ENSRNOT00000056598.3	1002	814.456	0	0
ENSRNOT00000047694.4	801	613.625	2.46082	0.164079
ENSRNOT00000078466.1	189	40.3122	0	0
ENSRNOT00000011936.2	489	302.21	6	0.812308
ENSRNOT00000052306.1	960	772.456	0	0
ENSRNOT00000017240.2	3411	3223.46	1	0.0126928
ENSRNOT00000078743.1	8607	8419.46	1014.65	4.93072
ENSRNOT00000037389.5	5994	5806.46	494.617	3.48526
ENSRNOT00000030960.3	1973	1785.46	1097	25.1383
ENSRNOT00000001389.7	1807	1619.46	207	5.22973
ENSRNOT00000085619.1	2843	2655.46	13	0.200301
ENSRNOT00000021152.4	645	457.791	0	0
ENSRNOT00000005622.5	405	218.572	0	0
ENSRNOT00000067704.2	1688	1500.46	156.761	4.27458
ENSRNOT00000078453.1	1243	1055.46	85.2386	3.30426
ENSRNOT00000020448.3	954	766.516	0	0
ENSRNOT00000024993.5	3625	3437.46	644	7.66525
ENSRNOT00000028779.4	949	761.516	722.899	38.8397
ENSRNOT00000016975.4	2567	2379.46	0	0
ENSRNOT00000071279.2	705	517.713	0	0
ENSRNOT00000004231.6	3696	3508.46	29.8176	0.347724
ENSRNOT00000084274.1	1356	1168.46	0	0
ENSRNOT00000082592.1	3536	3348.46	0	0
ENSRNOT00000083701.1	3678	3490.46	48.1824	0.564786
ENSRNOT00000084322.1	2478	2290.46	0	0
ENSRNOT00000058179.4	2944	2756.46	264.423	3.92488
ENSRNOT00000045169.4	1580	1392.46	0	0
ENSRNOT00000089222.1	1473	1285.46	0	0
ENSRNOT00000028572.3	957	769.456	0	0
ENSRNOT00000019935.7	3528	3340.46	2	0.0244964
ENSRNOT00000004581.5	2716	2528.46	399	6.45647
ENSRNOT00000078736.1	1390	1202.46	0	0
ENSRNOT00000018766.4	1231	1043.46	4	0.156843
ENSRNOT00000031812.5	9054	8866.46	4062	18.7442
ENSRNOT00000049609.4	994	806.456	1038.42	52.683
ENSRNOT00000021272.2	588	401.03	0	0
ENSRNOT00000061233.4	3651	3463.46	1764	20.8385
ENSRNOT00000014871.7	1145	957.456	326.339	13.9453
ENSRNOT00000087803.1	1005	817.456	241.661	12.0954
ENSRNOT00000045483.2	672	484.752	0	0
ENSRNOT00000019089.6	1366	1178.46	138	4.79119
ENSRNOT00000089523.1	1182	994.456	24.8632	1.02294
ENSRNOT00000025381.6	4485	4297.46	4377.27	41.6745
ENSRNOT00000091370.1	4210	4022.46	166.725	1.69585
ENSRNOT00000005645.6	568	381.03	6	0.644273
ENSRNOT00000060098.4	3828	3640.46	763.515	8.58103
ENSRNOT00000081042.1	411	224.484	25.25	4.60208
ENSRNOT00000064013.1	2867	2679.46	938	14.323
ENSRNOT00000048046.4	714	526.713	0	0
ENSRNOT00000014180.6	1586	1398.46	517	15.1258
ENSRNOT00000075166.2	516	329.084	0	0
ENSRNOT00000075465.2	3701	3513.46	65.7588	0.765768
ENSRNOT00000010959.5	2419	2231.46	7	0.128348
ENSRNOT00000055865.3	2131	1943.46	42	0.884204
ENSRNOT00000060150.2	408	221.572	0	0
ENSRNOT00000071831.2	1598	1410.46	3.13259e-05	9.08703e-07
ENSRNOT00000080574.1	1373	1185.46	24.404	0.842275
ENSRNOT00000088654.1	1065	877.456	0	0
ENSRNOT00000016333.7	3615	3427.46	448	5.34791
ENSRNOT00000013046.5	4068	3880.46	1645	17.3445
ENSRNOT00000080161.1	1267	1079.46	0	0
ENSRNOT00000090699.1	3996	3808.46	313.622	3.36927
ENSRNOT00000035839.5	1968	1780.46	106.378	2.44454
ENSRNOT00000084176.1	546	359.059	0	0
ENSRNOT00000043610.2	429	242.356	6.38748	1.07833
ENSRNOT00000002284.6	2098	1910.46	392	8.39512
ENSRNOT00000085896.1	2193	2005.46	1.60464	0.0327373
ENSRNOT00000049961.4	4158	3970.46	1515	15.6117
ENSRNOT00000064316.4	1542	1354.46	33.3042	1.00603
ENSRNOT00000017106.6	1539	1351.46	0	0
ENSRNOT00000090646.1	1536	1348.46	53.6958	1.62923
ENSRNOT00000006710.5	1338	1150.46	0	0
ENSRNOT00000059335.3	1572	1384.46	0	0
ENSRNOT00000039133.5	5531	5343.46	84	0.643183
ENSRNOT00000031163.4	3647	3459.46	14	0.165576
ENSRNOT00000058238.2	618	430.964	0	0
ENSRNOT00000067626.1	1579	1391.46	97	2.8522
ENSRNOT00000078192.1	3003	2815.46	171.616	2.49394
ENSRNOT00000038084.6	2871	2683.46	370.384	5.64724
ENSRNOT00000075003.2	1481	1293.46	22	0.695903
ENSRNOT00000075732.1	945	757.516	0	0
ENSRNOT00000035035.4	1570	1382.46	0	0
ENSRNOT00000056479.4	711	523.713	0	0
ENSRNOT00000078009.1	1725	1537.46	0	0
ENSRNOT00000006596.6	1824	1636.46	0	0
ENSRNOT00000068381.3	4858	4670.46	3	0.0262809
ENSRNOT00000089424.1	936	748.575	0	0
ENSRNOT00000079190.1	1874	1686.46	134.673	3.26727
ENSRNOT00000086782.1	2642	2454.46	72.3265	1.20565
ENSRNOT00000036656.4	6530	6342.46	5	0.0322545
ENSRNOT00000019014.6	1906	1718.46	20	0.476178
ENSRNOT00000042547.4	860	672.575	637.22	38.7638
ENSRNOT00000045357.3	5309	5121.46	1131	9.03539
ENSRNOT00000003447.3	3264	3076.46	114	1.51611
ENSRNOT00000091792.1	1201	1013.46	558	22.5272
ENSRNOT00000074336.2	1104	916.456	187	8.34849
ENSRNOT00000077958.1	2916	2728.46	106	1.58952
ENSRNOT00000024471.7	2562	2374.46	465	8.01247
ENSRNOT00000050214.3	738	550.713	2	0.148587
ENSRNOT00000072702.1	945	757.516	0	0
ENSRNOT00000007879.4	729	541.713	20	1.51056
ENSRNOT00000086352.1	5958	5770.46	188.893	1.33932
ENSRNOT00000012334.7	5552	5364.46	373.107	2.84567
ENSRNOT00000056084.1	528	341.059	0	0
ENSRNOT00000090470.1	2916	2728.46	479.016	7.18308
ENSRNOT00000091230.1	2162	1974.46	317.984	6.58925
ENSRNOT00000059814.4	2019	1831.46	0	0
ENSRNOT00000047449.3	1564	1376.46	122	3.6264
ENSRNOT00000026921.6	1299	1111.46	704	25.9154
ENSRNOT00000027117.4	3652	3464.46	363	4.28696
ENSRNOT00000031978.6	1044	856.456	1	0.0477719
ENSRNOT00000003641.7	2625	2437.46	293	4.91823
ENSRNOT00000005129.5	4528	4340.46	113.089	1.06602
ENSRNOT00000020417.6	2134	1946.46	140	2.9428
ENSRNOT00000004909.6	2419	2231.46	8.32193	0.152586
ENSRNOT00000004921.5	1601	1413.46	0.728694	0.0210931
ENSRNOT00000003551.6	2966	2778.46	192	2.82732
ENSRNOT00000043742.1	930	742.575	0	0
ENSRNOT00000011922.8	9328	9140.46	1807.56	8.09099
ENSRNOT00000035362.4	2113	1925.46	990	21.0368
ENSRNOT00000072759.2	942	754.516	289.241	15.6844
ENSRNOT00000024815.6	773	585.625	41	2.86445
ENSRNOT00000077119.1	1356	1168.46	0	0
ENSRNOT00000075512.2	1263	1075.46	14	0.532615
ENSRNOT00000040851.1	1065	877.456	7.01759	0.327221
ENSRNOT00000073356.1	654	466.791	32	2.80482
ENSRNOT00000083436.1	297	116.197	0	0
ENSRNOT00000079456.1	17592	17404.5	3336.73	7.844
ENSRNOT00000088387.1	16095	15907.5	505.274	1.29958
ENSRNOT00000073687.2	2382	2194.46	620	11.5596
ENSRNOT00000080602.1	678	490.752	72	6.00272
ENSRNOT00000071612.1	1254	1066.46	4.61129	0.176912
ENSRNOT00000045964.4	3726	3538.46	864.612	9.99736
ENSRNOT00000090001.1	3370	3182.46	518.388	6.66454
ENSRNOT00000021155.5	2079	1891.46	156	3.37448
ENSRNOT00000014846.5	3232	3044.46	12.1464	0.163236
ENSRNOT00000019028.4	2714	2526.46	255	4.12958
ENSRNOT00000083491.1	1834	1646.46	245.357	6.09715
ENSRNOT00000058703.2	1636	1448.46	235.991	6.66605
ENSRNOT00000086161.1	1957	1769.46	35.415	0.81889
ENSRNOT00000056818.3	2766	2578.46	712.585	11.3072
ENSRNOT00000064410.1	3947	3759.46	383.068	4.16897
ENSRNOT00000064060.2	2162	1974.46	1426	29.5495
ENSRNOT00000086424.1	1895	1707.46	0	0
ENSRNOT00000005389.6	5693	5505.46	706	5.24674
ENSRNOT00000048155.4	1159	971.456	154	6.48598
ENSRNOT00000025683.8	4520	4332.46	346.675	3.27391
ENSRNOT00000065058.3	2429	2241.46	5.325	0.0972002
ENSRNOT00000044274.4	2444	2256.46	257.572	4.67036
ENSRNOT00000083830.1	1381	1193.46	8.42765	0.28892
ENSRNOT00000019209.2	3584	3396.46	0	0
ENSRNOT00000084057.1	5419	5231.46	79.4549	0.621406
ENSRNOT00000088421.1	5215	5027.46	430.545	3.50387
ENSRNOT00000007602.5	3163	2975.46	0	0
ENSRNOT00000072617.1	1206	1018.46	0	0
ENSRNOT00000045048.3	2043	1855.46	85	1.87433
ENSRNOT00000065712.2	5673	5485.46	1595.07	11.8972
ENSRNOT00000087461.1	4691	4503.46	403.927	3.66974
ENSRNOT00000086427.1	459	272.275	0	0
ENSRNOT00000071638.1	828	640.575	0	0
ENSRNOT00000078250.1	2558	2370.46	1096	18.9172
ENSRNOT00000066678.2	997	809.456	8.07936	0.408378
ENSRNOT00000084388.1	1042	854.456	187.921	8.99835
ENSRNOT00000047387.6	2667	2479.46	269.595	4.44869
ENSRNOT00000092133.1	1281	1093.46	342.092	12.8003
ENSRNOT00000028653.5	1497	1309.46	0	0
ENSRNOT00000079091.1	1498	1310.46	250.908	7.83375
ENSRNOT00000013979.5	1062	874.456	168	7.86048
ENSRNOT00000003219.3	2016	1828.46	312	6.98149
ENSRNOT00000046788.1	1005	817.456	0	0
ENSRNOT00000022983.6	2052	1864.46	754.284	16.5524
ENSRNOT00000086091.1	1418	1230.46	115.716	3.84775
ENSRNOT00000012160.5	2864	2676.46	361.96	5.53323
ENSRNOT00000014274.4	2045	1857.46	818	18.0183
ENSRNOT00000014377.4	1267	1079.46	512	19.4063
ENSRNOT00000022126.6	2453	2265.46	1361	24.5799
ENSRNOT00000045584.4	345	160.08	0	0
ENSRNOT00000009058.6	2303	2115.46	0	0
ENSRNOT00000000713.5	5776	5588.46	316	2.31352
ENSRNOT00000085481.1	3058	2870.46	0	0
ENSRNOT00000078968.1	804	616.625	0	0
ENSRNOT00000047657.5	1173	985.456	17.7528	0.737066
ENSRNOT00000061224.3	2724	2536.46	2	0.0322612
ENSRNOT00000017998.5	1278	1090.46	460	17.2595
ENSRNOT00000067149.3	8337	8149.46	372.653	1.87091
ENSRNOT00000079219.1	10285	10097.5	152.347	0.617307
ENSRNOT00000019317.7	2691	2503.46	3	0.0490297
ENSRNOT00000079718.1	2871	2683.46	0	0
ENSRNOT00000090898.1	1659	1471.46	0	0
ENSRNOT00000021481.4	1557	1369.46	3	0.0896295
ENSRNOT00000074177.2	1688	1500.46	427	11.6435
ENSRNOT00000075737.2	711	523.713	0	0
ENSRNOT00000088903.1	777	589.625	0	0
ENSRNOT00000084788.1	771	583.625	0	0
ENSRNOT00000028533.3	905	717.575	0	0
ENSRNOT00000081648.1	2746	2558.46	106	1.69514
ENSRNOT00000000331.5	2330	2142.46	80	1.52776
ENSRNOT00000059810.4	2538	2350.46	18	0.313327
ENSRNOT00000024704.8	3407	3219.46	624	7.93012
ENSRNOT00000058446.3	360	174.45	0	0
ENSRNOT00000011281.6	2197	2009.46	715	14.5581
ENSRNOT00000001633.6	759	571.625	0	0
ENSRNOT00000011309.3	1070	882.456	0	0
ENSRNOT00000068124.2	1542	1354.46	29.5704	0.893246
ENSRNOT00000084833.1	1783	1595.46	264.43	6.78115
ENSRNOT00000027616.6	2425	2237.46	86	1.57261
ENSRNOT00000015021.6	2737	2549.46	26.8223	0.430454
ENSRNOT00000073597.2	1573	1385.46	32.0062	0.945191
ENSRNOT00000083189.1	849	661.575	56.461	3.49178
ENSRNOT00000068694.2	522	335.059	0	0
ENSRNOT00000006670.6	5265	5077.46	105.786	0.852436
ENSRNOT00000001565.3	3538	3350.46	1	0.0122116
ENSRNOT00000021534.6	1385	1197.46	69	2.35759
ENSRNOT00000005124.7	1692	1504.46	2142	58.2529
ENSRNOT00000052280.4	372	186.023	0	0
ENSRNOT00000024878.6	763	575.625	85	6.04167
ENSRNOT00000039731.4	378	191.844	0	0
ENSRNOT00000047012.1	309	126.871	0	0
ENSRNOT00000047043.4	312	129.643	0	0
ENSRNOT00000007466.4	3111	2923.46	4	0.0559811
ENSRNOT00000081957.1	2124	1936.46	141.662	2.99312
ENSRNOT00000017794.5	643	455.826	352	31.5952
ENSRNOT00000084845.1	1468	1280.46	14	0.447344
ENSRNOT00000071886.2	516	329.084	9.456	1.17565
ENSRNOT00000031997.4	717	529.713	0	0
ENSRNOT00000029077.7	741	553.713	0	0
ENSRNOT00000009888.4	1178	990.456	14.234	0.587989
ENSRNOT00000034719.4	987	799.456	31.766	1.62572
ENSRNOT00000052333.2	978	790.456	0	0
ENSRNOT00000043609.4	408	221.572	0	0
ENSRNOT00000025885.4	1729	1541.46	48	1.27405
ENSRNOT00000045315.4	5007	4819.46	442	3.75234
ENSRNOT00000090989.1	2697	2509.46	1009.58	16.4603
ENSRNOT00000071215.2	1116	928.456	3628.18	159.884
ENSRNOT00000009683.2	1111	923.456	0	0
ENSRNOT00000087731.1	639	451.826	1436	130.035
ENSRNOT00000016840.7	4188	4000.46	78	0.797743
ENSRNOT00000005770.4	3087	2899.46	646	9.11578
ENSRNOT00000055343.2	1931	1743.46	2	0.046935
ENSRNOT00000000743.3	3043	2855.46	60	0.859713
ENSRNOT00000072966.1	2550	2362.46	0	0
ENSRNOT00000081138.1	817	629.625	0	0
ENSRNOT00000039696.5	1148	960.456	0	0
ENSRNOT00000091207.1	174	32.8951	109	135.573
ENSRNOT00000085853.1	6511	6323.46	408.545	2.6434
ENSRNOT00000060020.5	2190	2002.46	197.516	4.03568
ENSRNOT00000012939.5	1594	1406.46	0	0
ENSRNOT00000077581.1	1672	1484.46	0	0
ENSRNOT00000004941.4	2802	2614.46	1995.36	31.226
ENSRNOT00000000083.6	921	733.575	157	8.75655
ENSRNOT00000092195.1	939	751.575	0	0
ENSRNOT00000023583.5	2753	2565.46	165	2.63146
ENSRNOT00000058382.4	4108	3920.46	48.8391	0.509694
ENSRNOT00000090369.1	2132	1944.46	10.1609	0.213802
ENSRNOT00000013705.3	1447	1259.46	0	0
ENSRNOT00000034669.5	3355	3167.46	36.7145	0.474247
ENSRNOT00000081593.1	3485	3297.46	56.2855	0.698386
ENSRNOT00000048429.1	318	135.077	0	0
ENSRNOT00000072343.2	1333	1145.46	0	0
ENSRNOT00000024171.5	4103	3915.46	13	0.135843
ENSRNOT00000000337.4	3536	3348.46	23	0.281035
ENSRNOT00000054954.4	3289	3101.46	409.305	5.39957
ENSRNOT00000088710.1	1959	1771.46	1	0.0230966
ENSRNOT00000061070.4	2526	2338.46	436	7.62843
ENSRNOT00000021919.6	1830	1642.46	0	0
ENSRNOT00000075248.2	1032	844.456	0	0
ENSRNOT00000055245.3	2883	2695.46	1373.39	20.8468
ENSRNOT00000080305.1	4053	3865.46	94.6107	1.00142
ENSRNOT00000031555.5	879	691.575	130	7.69098
ENSRNOT00000043902.5	4158	3970.46	1576.17	16.2421
ENSRNOT00000090038.1	3342	3154.46	160.253	2.07855
ENSRNOT00000022755.5	6430	6242.46	968.524	6.34794
ENSRNOT00000051280.5	3187	2999.46	0	0
ENSRNOT00000017268.5	3129	2941.46	277	3.85297
ENSRNOT00000074681.1	957	769.456	0	0
ENSRNOT00000066468.2	2467	2279.46	128	2.29751
ENSRNOT00000034960.1	1350	1162.46	20	0.703933
ENSRNOT00000074035.1	402	215.606	1	0.189765
ENSRNOT00000000826.7	741	553.713	59	4.35958
ENSRNOT00000027264.4	2826	2638.46	1026	15.9102
ENSRNOT00000009304.4	2335	2147.46	149	2.83883
ENSRNOT00000060472.3	2415	2227.46	311	5.71254
ENSRNOT00000050364.3	2472	2284.46	14	0.25074
ENSRNOT00000012101.6	1294	1106.46	2333	86.2697
ENSRNOT00000090456.1	2273	2085.46	390.125	7.65385
ENSRNOT00000092150.1	2198	2010.46	26.8755	0.54694
ENSRNOT00000011508.6	1074	886.456	827	38.1704
ENSRNOT00000055435.2	4139	3951.46	1674.16	17.3348
ENSRNOT00000071195.1	3001	2813.46	5	0.0727123
ENSRNOT00000054962.2	1873	1685.46	0	0
ENSRNOT00000088898.1	1730	1542.46	1	0.0265256
ENSRNOT00000083601.1	1865	1677.46	0	0
ENSRNOT00000007893.5	3100	2912.46	0	0
ENSRNOT00000009081.2	2258	2070.46	0	0
ENSRNOT00000002145.6	2695	2507.46	0	0
ENSRNOT00000072216.2	234	67.142	0	0
ENSRNOT00000072118.1	991	803.456	117	5.95802
ENSRNOT00000039827.6	4245	4057.46	92.69	0.934667
ENSRNOT00000032904.2	1794	1606.46	38.0363	0.96874
ENSRNOT00000078754.1	1607	1419.46	271.964	7.83911
ENSRNOT00000020767.6	6959	6771.46	277.415	1.6762
ENSRNOT00000086682.1	1705	1517.46	22.585	0.608951
ENSRNOT00000087418.1	2304	2116.46	125.194	2.4202
ENSRNOT00000061507.4	1677	1489.46	0	0
ENSRNOT00000080864.1	4092	3904.46	154.806	1.6222
ENSRNOT00000021270.6	3981	3793.46	155	1.67176
ENSRNOT00000027299.3	1167	979.456	0	0
ENSRNOT00000065143.1	6195	6007.46	218	1.48472
ENSRNOT00000087583.1	345	160.08	11	2.81147
ENSRNOT00000090041.1	1725	1537.46	229.18	6.0989
ENSRNOT00000085993.1	1569	1381.46	158.681	4.69965
ENSRNOT00000079365.1	1380	1192.46	132.139	4.53386
ENSRNOT00000084633.1	1673	1485.46	0	0
ENSRNOT00000019288.4	1560	1372.46	135	4.02451
ENSRNOT00000008805.2	948	760.516	0	0
ENSRNOT00000072657.1	423	236.375	0	0
ENSRNOT00000044134.6	2482	2294.46	686	12.2327
ENSRNOT00000009199.3	3096	2908.46	770	10.8319
ENSRNOT00000074993.2	1365	1177.46	0	0
ENSRNOT00000059468.3	1794	1606.46	4.76784	0.121431
ENSRNOT00000042125.4	5340	5152.46	127.606	1.01329
ENSRNOT00000090170.1	7710	7522.46	276.172	1.5021
ENSRNOT00000030656.5	2740	2552.46	4	0.0641179
ENSRNOT00000036217.3	1233	1045.46	5.2909	0.207063
ENSRNOT00000004192.4	2615	2427.46	495	8.34318
ENSRNOT00000002973.4	1393	1205.46	181	6.14335
ENSRNOT00000031345.2	996	808.456	0	0
ENSRNOT00000075346.1	645	457.791	0	0
ENSRNOT00000005331.5	3075	2887.46	33	0.467602
ENSRNOT00000043988.1	936	748.575	0	0
ENSRNOT00000068770.1	1269	1081.46	0	0
ENSRNOT00000085084.1	3481	3293.46	44.2955	0.550282
ENSRNOT00000084416.1	3526	3338.46	51.7045	0.633666
ENSRNOT00000002072.6	1579	1391.46	490	14.408
ENSRNOT00000040346.2	2078	1890.46	280	6.05995
ENSRNOT00000074341.2	201	46.6916	31	27.1644
ENSRNOT00000022929.3	1253	1065.46	0	0
ENSRNOT00000020354.5	4265	4077.46	1	0.0100343
ENSRNOT00000047635.5	3171	2983.46	120.052	1.64638
ENSRNOT00000015067.7	3491	3303.46	96.9476	1.20073
ENSRNOT00000079199.1	1424	1236.46	3	0.0992706
ENSRNOT00000032200.5	1170	982.456	0	0
ENSRNOT00000091710.1	3836	3648.46	275.463	3.08911
ENSRNOT00000006849.5	2813	2625.46	110.948	1.72898
ENSRNOT00000010593.7	980	792.456	1141	58.9099
ENSRNOT00000022117.4	1979	1791.46	892	20.3721
ENSRNOT00000091296.1	2696	2508.46	58.6455	0.956547
ENSRNOT00000044273.1	936	748.575	0	0
ENSRNOT00000014672.6	2231	2043.46	0	0
ENSRNOT00000027428.5	1207	1019.46	68.8845	2.76459
ENSRNOT00000081977.1	2572	2384.46	62.0303	1.06437
ENSRNOT00000072093.2	489	302.21	385	52.1231
ENSRNOT00000054987.2	1779	1591.46	145	3.72779
ENSRNOT00000074488.2	870	682.575	15	0.899122
ENSRNOT00000084460.1	1308	1120.46	53.7352	1.9622
ENSRNOT00000061821.3	1260	1072.46	120.265	4.58814
ENSRNOT00000085146.1	315	132.389	0	0
ENSRNOT00000036996.6	312	129.643	0	0
ENSRNOT00000002140.4	1830	1642.46	0	0
ENSRNOT00000052293.3	7493	7305.46	5	0.0280027
ENSRNOT00000002599.6	1802	1614.46	2935.94	74.4045
ENSRNOT00000045329.3	676	488.752	30.9082	2.58739
ENSRNOT00000045821.3	1119	931.456	22.0918	0.970391
ENSRNOT00000006843.6	1828	1640.46	110	2.74351
ENSRNOT00000011107.7	2366	2178.46	0	0
ENSRNOT00000086957.1	2144	1956.46	4	0.0836504
ENSRNOT00000091172.1	4370	4182.46	80.045	0.783034
ENSRNOT00000015961.6	1740	1552.46	16.1547	0.425752
ENSRNOT00000026617.6	2418	2230.46	337	6.18179
ENSRNOT00000058139.3	1445	1257.46	652	21.2145
ENSRNOT00000047454.1	936	748.575	0	0
ENSRNOT00000077772.1	345	160.08	0	0
ENSRNOT00000080931.1	2753	2565.46	0	0
ENSRNOT00000008936.5	4476	4288.46	1401	13.3664
ENSRNOT00000064428.2	2391	2203.46	36.8932	0.685046
ENSRNOT00000088928.1	3081	2893.46	1661.11	23.4887
ENSRNOT00000037271.4	3079	2891.46	515	7.28733
ENSRNOT00000063870.1	2542	2354.46	8	0.13902
ENSRNOT00000079339.1	1716	1528.46	107.99	2.89073
ENSRNOT00000018277.4	1713	1525.46	0.0101507	0.000272254
ENSRNOT00000052186.1	972	784.456	0	0
ENSRNOT00000001700.6	862	674.575	10	0.606523
ENSRNOT00000012135.5	246	75.7102	0	0
ENSRNOT00000011308.5	1463	1275.46	2.86364	0.0918609
ENSRNOT00000040957.1	969	781.456	0	0
ENSRNOT00000017941.7	2498	2310.46	1097.82	19.4407
ENSRNOT00000083991.1	4408	4220.46	33.3866	0.323661
ENSRNOT00000023332.5	2610	2422.46	438	7.39769
ENSRNOT00000073193.2	4355	4167.46	372	3.65216
ENSRNOT00000018808.7	3196	3008.46	420	5.71194
ENSRNOT00000029001.4	1796	1608.46	80	2.03497
ENSRNOT00000026992.6	1841	1653.46	300.356	7.43226
ENSRNOT00000040236.5	1224	1036.46	0	0
ENSRNOT00000071818.2	1212	1024.46	0	0
ENSRNOT00000065792.3	2025	1837.46	648	14.429
ENSRNOT00000080730.1	3255	3067.46	6.41057	0.0855059
ENSRNOT00000049947.5	2298	2110.46	10.5894	0.205293
ENSRNOT00000012578.5	1897	1709.46	12	0.287211
ENSRNOT00000005486.7	2675	2487.46	371	6.10234
ENSRNOT00000002800.6	2757	2569.46	416	6.62415
ENSRNOT00000082677.1	4929	4741.46	6	0.0517747
ENSRNOT00000068119.3	1536	1348.46	0	0
ENSRNOT00000071064.1	357	171.504	0	0
ENSRNOT00000002313.4	2010	1822.46	13	0.291853
ENSRNOT00000084134.1	1792	1604.46	0	0
ENSRNOT00000034487.5	3549	3361.46	338	4.11403
ENSRNOT00000014300.7	4577	4389.46	2646	24.6636
ENSRNOT00000080616.1	6805	6617.46	2	0.0123656
ENSRNOT00000010910.6	3344	3156.46	0	0
ENSRNOT00000004244.3	2342	2154.46	15.6522	0.297245
ENSRNOT00000020812.6	881	693.575	0	0
ENSRNOT00000089614.1	962	774.456	0	0
ENSRNOT00000089934.1	4162	3974.46	1	0.0102944
ENSRNOT00000008537.5	1472	1284.46	114	3.63131
ENSRNOT00000055741.4	1756	1568.46	0	0
ENSRNOT00000077079.1	3631	3443.46	17.9123	0.212831
ENSRNOT00000064007.3	3260	3072.46	108.088	1.43936
ENSRNOT00000044699.4	315	132.389	0	0
ENSRNOT00000029784.7	2589	2401.46	46	0.78372
ENSRNOT00000058068.5	2535	2347.46	0	0
ENSRNOT00000058067.3	2451	2263.46	0	0
ENSRNOT00000036321.5	4013	3825.46	210	2.24602
ENSRNOT00000024279.4	1575	1387.46	115	3.39122
ENSRNOT00000034744.4	2490	2302.46	78	1.38606
ENSRNOT00000004323.5	2395	2207.46	361	6.69103
ENSRNOT00000031964.4	2570	2382.46	44.5629	0.76529
ENSRNOT00000011906.6	3445	3257.46	11	0.138163
ENSRNOT00000028672.7	1788	1600.46	621.325	15.8837
ENSRNOT00000074883.1	939	751.575	0	0
ENSRNOT00000039994.4	2051	1863.46	0	0
ENSRNOT00000020720.6	2385	2197.46	269	5.00853
ENSRNOT00000077781.1	1598	1410.46	186.36	5.40594
ENSRNOT00000013215.2	939	751.575	0	0
ENSRNOT00000033075.5	6036	5848.46	56.3167	0.39398
ENSRNOT00000014071.6	3269	3081.46	368	4.88618
ENSRNOT00000051261.6	708	520.713	0	0
ENSRNOT00000052403.5	660	472.791	0	0
ENSRNOT00000064705.3	9363	9175.46	692.779	3.08919
ENSRNOT00000090572.1	7694	7506.46	1986.22	10.8261
ENSRNOT00000051475.3	297	116.197	0	0
ENSRNOT00000075056.2	660	472.791	0	0
ENSRNOT00000065685.4	636	448.826	0	0
ENSRNOT00000049798.3	2594	2406.46	309	5.25362
ENSRNOT00000073724.1	774	586.625	0	0
ENSRNOT00000037918.5	2263	2075.46	97	1.91221
ENSRNOT00000060160.4	1722	1534.46	0	0
ENSRNOT00000088962.1	756	568.625	0	0
ENSRNOT00000016881.5	1354	1166.46	596	20.9053
ENSRNOT00000021895.7	2297	2109.46	3	0.0581874
ENSRNOT00000084481.1	1410	1222.46	1614.57	54.0381
ENSRNOT00000078710.1	994	806.456	99.5295	5.04951
ENSRNOT00000021040.7	903	715.575	684.448	39.1348
ENSRNOT00000038547.6	2771	2583.46	58	0.918554
ENSRNOT00000068156.3	6958	6770.46	3297	19.9241
ENSRNOT00000066373.3	519	332.059	55	6.77682
ENSRNOT00000072716.2	1212	1024.46	194	7.74794
ENSRNOT00000034001.4	4190	4002.46	364	3.72094
ENSRNOT00000006385.7	1149	961.456	89.5871	3.81236
ENSRNOT00000027675.6	2327	2139.46	287	5.48853
ENSRNOT00000075800.1	4467	4279.46	250	2.39017
ENSRNOT00000015931.6	2715	2527.46	4636	75.0478
ENSRNOT00000015723.6	1192	1004.46	0	0
ENSRNOT00000038653.4	3530	3342.46	784.442	9.60225
ENSRNOT00000085537.1	942	754.516	3	0.162679
ENSRNOT00000085517.1	2662	2474.46	9	0.148813
ENSRNOT00000023944.6	731	543.713	1	0.0752502
ENSRNOT00000041187.3	748	560.625	82.839	6.0456
ENSRNOT00000055166.2	1241	1053.46	0	0
ENSRNOT00000084700.1	2880	2692.46	766.49	11.6476
ENSRNOT00000075425.1	1391	1203.46	579	19.6846
ENSRNOT00000041697.1	954	766.516	0	0
ENSRNOT00000061294.4	3030	2842.46	0	0
ENSRNOT00000048344.4	2796	2608.46	0	0
ENSRNOT00000008469.5	1521	1333.46	0	0
ENSRNOT00000017809.5	5396	5208.46	701	5.50664
ENSRNOT00000007788.6	4328	4140.46	664.245	6.56384
ENSRNOT00000090847.1	4784	4596.46	263.755	2.34777
ENSRNOT00000073376.2	601	414.03	192	18.9735
ENSRNOT00000070979.2	1170	982.456	14	0.583033
ENSRNOT00000075727.1	954	766.516	0	0
ENSRNOT00000005438.7	8159	7971.46	404	2.07358
ENSRNOT00000027684.7	3711	3523.46	474	5.50411
ENSRNOT00000057833.4	2958	2770.46	39.2159	0.579147
ENSRNOT00000035382.5	1784	1596.46	0	0
ENSRNOT00000088195.1	306	124.135	0	0
ENSRNOT00000081249.1	2980	2792.46	2648	38.798
ENSRNOT00000042692.4	2571	2383.46	0	0
ENSRNOT00000037518.5	752	564.625	3	0.21739
ENSRNOT00000022923.6	871	683.575	0	0
ENSRNOT00000026382.5	2921	2733.46	162	2.42483
ENSRNOT00000033074.4	1446	1258.46	2	0.0650234
ENSRNOT00000008560.7	2076	1888.46	225.029	4.8754
ENSRNOT00000090673.1	1926	1738.46	19.5214	0.459435
ENSRNOT00000085326.1	3253	3065.46	49.012	0.654162
ENSRNOT00000043017.4	2325	2137.46	0	0
ENSRNOT00000025770.4	2068	1880.46	1	0.0217578
ENSRNOT00000085376.1	945	757.516	0	0
ENSRNOT00000071125.1	933	745.575	0	0
ENSRNOT00000022992.4	1830	1642.46	0	0
ENSRNOT00000014546.4	3034	2846.46	352	5.0596
ENSRNOT00000060094.1	954	766.516	0	0
ENSRNOT00000072819.2	3564	3376.46	1045.22	12.6656
ENSRNOT00000047394.6	1152	964.456	0	0
ENSRNOT00000000683.7	1062	874.456	0	0
ENSRNOT00000060370.4	2513	2325.46	14.9895	0.263728
ENSRNOT00000021716.6	1705	1517.46	260	7.01028
ENSRNOT00000088323.1	5878	5690.46	440.11	3.16441
ENSRNOT00000082699.1	5911	5723.46	0.00013834	9.88937e-07
ENSRNOT00000051577.3	1314	1126.46	0	0
ENSRNOT00000075196.3	5718	5530.46	1464	10.8307
ENSRNOT00000042140.3	1066	878.456	0	0
ENSRNOT00000090110.1	1180	992.456	0	0
ENSRNOT00000050817.1	936	748.575	0	0
ENSRNOT00000005715.6	3415	3227.46	752.03	9.5335
ENSRNOT00000041154.4	300	118.727	0	0
ENSRNOT00000068434.1	10037	9849.46	34.1484	0.141852
ENSRNOT00000013600.4	1102	914.456	938	41.968
ENSRNOT00000025472.5	821	633.625	398	25.6997
ENSRNOT00000027597.4	1183	995.456	3	0.123304
ENSRNOT00000008737.6	2845	2657.46	1879	28.9293
ENSRNOT00000022150.2	1835	1647.46	8	0.19868
ENSRNOT00000005072.5	1751	1563.46	65	1.701
ENSRNOT00000082463.1	3416	3228.46	50	0.633655
ENSRNOT00000042638.4	1668	1480.46	177	4.89165
ENSRNOT00000068171.3	3683	3495.46	559.63	6.55051
ENSRNOT00000008759.7	4041	3853.46	145.727	1.54727
ENSRNOT00000049771.4	3933	3745.46	318.843	3.48297
ENSRNOT00000017631.2	945	757.516	1	0.0540115
ENSRNOT00000014505.7	1527	1339.46	0	0
ENSRNOT00000003010.6	1871	1683.46	406	9.86739
ENSRNOT00000035312.5	2712	2524.46	436	7.06637
ENSRNOT00000004865.2	948	760.516	0	0
ENSRNOT00000087328.1	1467	1279.46	290.607	9.29305
ENSRNOT00000012487.5	6486	6298.46	70	0.454718
ENSRNOT00000039728.5	981	793.456	422	21.7604
ENSRNOT00000074826.2	1580	1392.46	105	3.08522
ENSRNOT00000072804.2	1485	1297.46	2.86063	0.0902085
ENSRNOT00000025826.5	2255	2067.46	0.254197	0.00503052
ENSRNOT00000049175.3	2027	1839.46	0	0
ENSRNOT00000046152.5	3384	3196.46	0	0
ENSRNOT00000078556.1	2885	2697.46	0	0
ENSRNOT00000081152.1	906	718.575	0	0
ENSRNOT00000081725.1	1990	1802.46	5	0.113497
ENSRNOT00000001579.6	4984	4796.46	1386.9	11.8305
ENSRNOT00000025446.6	1497	1309.46	66.8025	2.08727
ENSRNOT00000032960.5	2190	2002.46	0	0
ENSRNOT00000049161.3	627	439.896	1.00504	0.0934783
ENSRNOT00000055227.1	972	784.456	0	0
ENSRNOT00000050860.3	1008	820.456	0	0
ENSRNOT00000010092.7	3666	3478.46	14	0.164672
ENSRNOT00000009645.5	3510	3322.46	1008	12.4131
ENSRNOT00000092161.1	3088	2900.46	405.129	5.71485
ENSRNOT00000015778.5	2926	2738.46	107.871	1.61167
ENSRNOT00000091349.1	897	709.575	0	0
ENSRNOT00000061242.5	982	794.456	217.128	11.1821
ENSRNOT00000030850.4	2179	1991.46	377	7.74548
ENSRNOT00000047914.1	921	733.575	0	0
ENSRNOT00000058640.4	636	448.826	3.26219	0.297378
ENSRNOT00000003146.4	4407	4219.46	52	0.504225
ENSRNOT00000081292.1	249	77.8086	0	0
ENSRNOT00000030425.5	2308	2120.46	537	10.3615
ENSRNOT00000013963.7	2362	2174.46	752.931	14.1671
ENSRNOT00000022246.4	1793	1605.46	188	4.79112
ENSRNOT00000028181.5	3608	3420.46	1716	20.5263
ENSRNOT00000075076.2	2414	2226.46	63	1.15772
ENSRNOT00000027054.5	3622	3434.46	132.814	1.58221
ENSRNOT00000026457.6	2161	1973.46	0	0
ENSRNOT00000010247.5	2737	2549.46	186	2.98499
ENSRNOT00000084063.1	942	754.516	0	0
ENSRNOT00000002403.3	4300	4112.46	708.921	7.05301
ENSRNOT00000021337.7	1870	1682.46	0	0
ENSRNOT00000081375.1	2212	2024.46	18	0.363783
ENSRNOT00000004958.8	909	721.575	2.35296	0.133417
ENSRNOT00000078222.1	3612	3424.46	140.153	1.67451
ENSRNOT00000025711.7	1584	1396.46	12.8472	0.376409
ENSRNOT00000089283.1	1205	1017.46	87.0677	3.50122
ENSRNOT00000078125.1	915	727.575	0	0
ENSRNOT00000086044.1	870	682.575	10.9323	0.655298
ENSRNOT00000023744.5	2411	2223.46	73.0427	1.34408
ENSRNOT00000022679.6	3071	2883.46	368	5.22171
ENSRNOT00000089375.1	60	27.8148	0	0
ENSRNOT00000023741.7	4264	4076.46	1006	10.097
ENSRNOT00000021001.5	3380	3192.46	175.991	2.2555
ENSRNOT00000013703.6	2145	1957.46	2068	43.2251
ENSRNOT00000019991.6	4102	3914.46	208.324	2.17744
ENSRNOT00000024084.6	1436	1248.46	4.00098	0.131121
ENSRNOT00000021120.4	1190	1002.46	0	0
ENSRNOT00000013619.5	639	451.826	0	0
ENSRNOT00000083626.1	2716	2528.46	0	0
ENSRNOT00000082522.1	2904	2716.46	24	0.361482
ENSRNOT00000060868.5	3189	3001.46	283.062	3.85858
ENSRNOT00000091672.1	2439	2251.46	231.864	4.21354
ENSRNOT00000079157.1	1743	1555.46	0	0
ENSRNOT00000006416.2	438	251.318	47.3494	7.70849
ENSRNOT00000075670.1	579	392.03	8	0.834927
ENSRNOT00000073976.2	939	751.575	0	0
ENSRNOT00000021717.7	4001	3813.46	580	6.22282
ENSRNOT00000043386.4	1976	1788.46	0	0
ENSRNOT00000014028.6	2945	2757.46	59.7052	0.885893
ENSRNOT00000085675.1	1923	1735.46	0	0
ENSRNOT00000014030.4	1812	1624.46	0	0
ENSRNOT00000046460.1	438	251.318	1.00547	0.16369
ENSRNOT00000015579.6	1990	1802.46	4872	110.591
ENSRNOT00000072806.1	483	296.21	0	0
ENSRNOT00000078640.1	1422	1234.46	0	0
ENSRNOT00000075588.2	3585	3397.46	35.9271	0.43266
ENSRNOT00000057504.2	1335	1147.46	18	0.641822
ENSRNOT00000036821.5	1290	1102.46	0	0
ENSRNOT00000008227.5	1233	1045.46	265	10.3709
ENSRNOT00000073555.2	888	700.575	0	0
ENSRNOT00000029136.5	3057	2869.46	39	0.556087
ENSRNOT00000064526.4	3022	2834.46	162	2.33842
ENSRNOT00000003320.6	3622	3434.46	380	4.52693
ENSRNOT00000085468.1	459	272.275	0	0
ENSRNOT00000072444.2	606	418.964	0.596515	0.0582536
ENSRNOT00000066793.3	3625	3437.46	540	6.42739
ENSRNOT00000072917.2	666	478.791	100.808	8.61442
ENSRNOT00000068445.1	3729	3541.46	338	3.90492
ENSRNOT00000039369.5	507	320.136	0	0
ENSRNOT00000012038.7	5019	4831.46	13	0.110089
ENSRNOT00000010429.2	1057	869.456	1156	54.3987
ENSRNOT00000006709.8	5901	5713.46	1063.38	7.61495
ENSRNOT00000075193.2	5787	5599.46	2115.62	15.4586
ENSRNOT00000008104.5	4156	3968.46	60	0.618597
ENSRNOT00000078263.1	2080	1892.46	0	0
ENSRNOT00000004350.6	3140	2952.46	389	5.39069
ENSRNOT00000034073.3	2507	2319.46	540	9.52545
ENSRNOT00000087430.1	1081	893.456	0	0
ENSRNOT00000085158.1	3385	3197.46	5	0.0639799
ENSRNOT00000038092.5	2706	2518.46	272	4.41888
ENSRNOT00000003974.6	700	512.713	12	0.957601
ENSRNOT00000032300.2	2274	2086.46	2	0.0392192
ENSRNOT00000023124.2	975	787.456	0	0
ENSRNOT00000012365.3	1326	1138.46	0	0
ENSRNOT00000045375.6	1977	1789.46	0	0
ENSRNOT00000070992.2	1848	1660.46	0	0
ENSRNOT00000071482.2	2349	2161.46	482.165	9.12698
ENSRNOT00000077874.1	2289	2101.46	126.835	2.46943
ENSRNOT00000039296.6	4961	4773.46	30.1777	0.258661
ENSRNOT00000039308.4	5168	4980.46	62.126	0.510366
ENSRNOT00000091545.1	3316	3128.46	42.6963	0.558391
ENSRNOT00000030035.3	2355	2167.46	40	0.755071
ENSRNOT00000072449.1	783	595.625	0	0
ENSRNOT00000047128.4	357	171.504	0	0
ENSRNOT00000017532.5	2928	2740.46	65	0.970439
ENSRNOT00000078078.1	834	646.575	0	0
ENSRNOT00000007223.5	3388	3200.46	901	11.5184
ENSRNOT00000028575.2	930	742.575	0	0
ENSRNOT00000024691.7	531	344.059	0	0
ENSRNOT00000026001.5	3452	3264.46	26	0.325867
ENSRNOT00000018640.6	4979	4791.46	327	2.79227
ENSRNOT00000034609.6	3535	3347.46	1099	13.4326
ENSRNOT00000046983.3	3445	3257.46	350	4.3961
ENSRNOT00000087848.1	366	180.225	0	0
ENSRNOT00000024096.6	965	777.456	752	39.5749
ENSRNOT00000038276.5	1784	1596.46	2	0.0512567
ENSRNOT00000089841.1	2756	2568.46	9.07531	0.144566
ENSRNOT00000005085.3	1888	1700.46	172.039	4.13943
ENSRNOT00000078320.1	1730	1542.46	9.87515	0.261944
ENSRNOT00000056179.5	1893	1705.46	54.4816	1.30703
ENSRNOT00000056178.4	954	766.516	11.6433	0.621487
ENSRNOT00000073155.2	704	516.713	4.50556	0.35676
ENSRNOT00000035435.4	2940	2752.46	0	0
ENSRNOT00000048302.2	2390	2202.46	521	9.67851
ENSRNOT00000031164.3	2418	2230.46	1517	27.8272
ENSRNOT00000032933.5	6009	5821.46	1083.51	7.61516
ENSRNOT00000072279.1	936	748.575	0	0
ENSRNOT00000058351.1	1355	1167.46	21	0.735964
ENSRNOT00000090712.1	1863	1675.46	262	6.39803
ENSRNOT00000015977.5	13668	13480.5	6560	19.9103
ENSRNOT00000068113.1	1366	1178.46	635	22.0464
ENSRNOT00000074580.2	2813	2625.46	24.0486	0.374769
ENSRNOT00000087918.1	945	757.516	0	0
ENSRNOT00000011230.5	2539	2351.46	628.216	10.9308
ENSRNOT00000084797.1	3214	3026.46	66	0.892252
ENSRNOT00000028127.5	771	583.625	188	13.1796
ENSRNOT00000019363.7	935	747.575	32.9549	1.80361
ENSRNOT00000082142.1	3352	3164.46	140.045	1.8107
ENSRNOT00000092028.1	1638	1450.46	0	0
ENSRNOT00000023667.7	2978	2790.46	197	2.88848
ENSRNOT00000091961.1	357	171.504	0	0
ENSRNOT00000083966.1	447	260.318	0	0
ENSRNOT00000022259.7	2628	2440.46	450	7.54431
ENSRNOT00000032737.6	1453	1265.46	0	0
ENSRNOT00000045513.3	3634	3446.46	647	7.68085
ENSRNOT00000004717.6	3286	3098.46	0	0
ENSRNOT00000047682.5	1192	1004.46	0	0
ENSRNOT00000084986.1	900	712.575	1	0.0574179
ENSRNOT00000050284.4	870	682.575	0	0
ENSRNOT00000005066.4	2237	2049.46	72	1.43738
ENSRNOT00000060577.2	939	751.575	1	0.0544384
ENSRNOT00000072589.1	2924	2736.46	1592	23.803
ENSRNOT00000050195.4	1830	1642.46	4.55811	0.113545
ENSRNOT00000089166.1	1754	1566.46	3.44189	0.0898993
ENSRNOT00000004853.6	782	594.625	16	1.10092
ENSRNOT00000005405.7	3192	3004.46	19	0.258741
ENSRNOT00000024753.6	3450	3262.46	2467.3	30.9424
ENSRNOT00000067974.2	3345	3157.46	2097	27.1731
ENSRNOT00000079955.1	3081	2893.46	264.792	3.74426
ENSRNOT00000066940.2	1278	1090.46	31.2079	1.17094
ENSRNOT00000052289.4	2197	2009.46	48	0.977329
ENSRNOT00000089085.1	435	248.318	0	0
ENSRNOT00000066643.3	4194	4006.46	846.05	8.64
ENSRNOT00000078799.1	3246	3058.46	219.95	2.94238
ENSRNOT00000020332.5	745	557.713	0	0
ENSRNOT00000083900.1	776	588.625	0	0
ENSRNOT00000008909.7	2005	1817.46	216	4.86259
ENSRNOT00000007485.5	2436	2248.46	0	0
ENSRNOT00000082085.1	987	799.456	0	0
ENSRNOT00000021758.7	2723	2535.46	413.653	6.6751
ENSRNOT00000056430.2	3387	3199.46	96.3471	1.23208
ENSRNOT00000072841.2	4307	4119.46	83.4963	0.829288
ENSRNOT00000088386.1	972	784.456	0	0
ENSRNOT00000005153.5	807	619.625	0	0
ENSRNOT00000072416.2	1062	874.456	107	5.00638
ENSRNOT00000028685.3	3034	2846.46	30	0.431216
ENSRNOT00000029607.3	835	647.575	2	0.126362
ENSRNOT00000042353.5	381	194.814	0	0
ENSRNOT00000071024.1	588	401.03	29	2.95869
ENSRNOT00000090913.1	939	751.575	0	0
ENSRNOT00000028379.5	1366	1178.46	54.7089	1.89943
ENSRNOT00000027206.4	2583	2395.46	129.461	2.2112
ENSRNOT00000058474.1	795	607.625	0	0
ENSRNOT00000075297.2	945	757.516	0	0
ENSRNOT00000081342.1	921	733.575	0	0
ENSRNOT00000085181.1	291	110.97	0	0
ENSRNOT00000082110.1	285	105.919	0	0
ENSRNOT00000006063.7	2078	1890.46	739	15.994
ENSRNOT00000025412.4	1438	1250.46	184	6.02043
ENSRNOT00000073800.2	984	796.456	0	0
ENSRNOT00000073178.1	2334	2146.46	0	0
ENSRNOT00000040366.1	369	183.11	0	0
ENSRNOT00000010601.6	2548	2360.46	327	5.668
ENSRNOT00000039580.4	729	541.713	406	30.6644
ENSRNOT00000078419.1	1908	1720.46	139	3.30559
ENSRNOT00000013473.4	878	690.575	32	1.89591
ENSRNOT00000058502.1	369	183.11	0	0
ENSRNOT00000057349.3	1212	1024.46	0	0
ENSRNOT00000001730.4	2383	2195.46	0	0
ENSRNOT00000020691.3	975	787.456	0	0
ENSRNOT00000013599.6	1679	1491.46	435.057	11.9348
ENSRNOT00000072733.2	7056	6868.46	2344.83	13.9679
ENSRNOT00000071714.2	351	165.732	0	0
ENSRNOT00000050297.3	339	154.455	0	0
ENSRNOT00000081817.1	330	146.09	0	0
ENSRNOT00000055570.3	2129	1941.46	106.622	2.24697
ENSRNOT00000089674.1	2247	2059.46	3.37816	0.0671129
ENSRNOT00000005845.6	2977	2789.46	357.939	5.2501
ENSRNOT00000005033.5	1622	1434.46	491	14.0046
ENSRNOT00000073327.2	935	747.575	89	4.87094
ENSRNOT00000034610.4	2052	1864.46	0	0
ENSRNOT00000022864.5	489	302.21	555.78	75.244
ENSRNOT00000075300.1	867	679.575	622.779	37.4951
ENSRNOT00000031418.2	1666	1478.46	53.2321	1.47314
ENSRNOT00000086143.1	1704	1516.46	856.031	23.096
ENSRNOT00000007595.7	1639	1451.46	1104.97	31.1476
ENSRNOT00000010141.7	3138	2950.46	26	0.360547
ENSRNOT00000084643.1	2318	2130.46	308.86	5.93154
ENSRNOT00000011085.4	2154	1966.46	247.14	5.14205
ENSRNOT00000038213.2	945	757.516	0	0
ENSRNOT00000089105.1	930	742.575	0	0
ENSRNOT00000084720.1	1818	1630.46	226	5.67123
ENSRNOT00000024576.3	1446	1258.46	659	21.4252
ENSRNOT00000061413.4	447	260.318	0	0
ENSRNOT00000045830.5	1349	1161.46	0	0
ENSRNOT00000072986.2	1422	1234.46	0	0
ENSRNOT00000009574.2	1346	1158.46	1	0.0353182
ENSRNOT00000072666.2	4108	3920.46	243.326	2.53939
ENSRNOT00000013608.6	1389	1201.46	26899.5	916.04
ENSRNOT00000027450.4	2089	1901.46	105	2.25934
ENSRNOT00000040447.4	429	242.356	0	0
ENSRNOT00000057058.4	6993	6805.46	2155	12.9559
ENSRNOT00000027159.6	912	724.575	31	1.75048
ENSRNOT00000079166.1	522	335.059	0	0
ENSRNOT00000064914.3	4062	3874.46	169.556	1.79052
ENSRNOT00000081127.1	3693	3505.46	325.444	3.79848
ENSRNOT00000090006.1	3367	3179.46	0	0
ENSRNOT00000048576.4	3306	3118.46	42	0.551046
ENSRNOT00000004867.6	285	105.919	314.581	121.517
ENSRNOT00000071646.1	942	754.516	0	0
ENSRNOT00000040002.4	1839	1651.46	23	0.569821
ENSRNOT00000088391.1	5349	5161.46	14285.1	113.237
ENSRNOT00000090258.1	2661	2473.46	413.866	6.84595
ENSRNOT00000060838.4	4333	4145.46	342.382	3.37922
ENSRNOT00000008364.7	1141	953.456	588	25.2322
ENSRNOT00000020383.5	1478	1290.46	12	0.380466
ENSRNOT00000008608.4	348	162.901	409.999	102.976
ENSRNOT00000023579.4	571	384.03	125	13.3175
ENSRNOT00000032663.2	1177	989.456	0	0
ENSRNOT00000010318.7	1836	1648.46	1121.2	27.8281
ENSRNOT00000081051.1	1896	1708.46	30.8011	0.737634
ENSRNOT00000006964.5	1586	1398.46	10	0.29257
ENSRNOT00000038439.4	1521	1333.46	375	11.5062
ENSRNOT00000024336.7	3270	3082.46	301	3.99528
ENSRNOT00000046013.4	3027	2839.46	0	0
ENSRNOT00000038312.5	753	565.625	16	1.15736
ENSRNOT00000040978.4	1815	1627.46	12.3435	0.310319
ENSRNOT00000086117.1	1541	1353.46	12.6565	0.382601
ENSRNOT00000033984.5	2466	2278.46	312.518	5.61193
ENSRNOT00000091375.1	2498	2310.46	12.482	0.221036
ENSRNOT00000087559.1	345	160.08	0	0
ENSRNOT00000012912.2	951	763.516	0	0
ENSRNOT00000048225.1	333	148.842	0	0
ENSRNOT00000016067.4	2111	1923.46	113.465	2.41356
ENSRNOT00000071020.2	2110	1922.46	154.782	3.29414
ENSRNOT00000072373.3	3144	2956.46	233.218	3.22751
ENSRNOT00000075623.2	2193	2005.46	0	0
ENSRNOT00000057826.2	984	796.456	76	3.90418
ENSRNOT00000027193.7	1708	1520.46	0	0
ENSRNOT00000012088.7	1432	1244.46	6	0.197265
ENSRNOT00000013152.4	4181	3993.46	653	6.69025
ENSRNOT00000079558.1	951	763.516	0	0
ENSRNOT00000085007.1	303	121.474	0	0
ENSRNOT00000002502.7	2403	2215.46	236.503	4.36769
ENSRNOT00000086813.1	4578	4390.46	253.361	2.36106
ENSRNOT00000065366.2	1502	1314.46	4	0.124506
ENSRNOT00000088918.1	402	215.606	0	0
ENSRNOT00000039874.5	933	745.575	0	0
ENSRNOT00000047852.1	927	739.575	0	0
ENSRNOT00000020225.5	2029	1841.46	28.2945	0.628663
ENSRNOT00000079240.1	2016	1828.46	11.7055	0.261929
ENSRNOT00000045721.4	2035	1847.46	268	5.93524
ENSRNOT00000034284.5	2893	2705.46	499	7.54637
ENSRNOT00000068611.3	2376	2188.46	0	0
ENSRNOT00000042276.3	2103	1915.46	0	0
ENSRNOT00000052029.4	2091	1903.46	6	0.128969
ENSRNOT00000073915.2	1021	833.456	1755	86.1534
ENSRNOT00000092196.1	4377	4189.46	21.6038	0.210984
ENSRNOT00000008898.5	1753	1565.46	62.3962	1.63078
ENSRNOT00000025309.5	2809	2621.46	299.943	4.68138
ENSRNOT00000016491.4	2537	2349.46	1016.73	17.7058
ENSRNOT00000091982.1	2945	2757.46	278.274	4.12897
ENSRNOT00000073049.2	1962	1774.46	106.633	2.4587
ENSRNOT00000078820.1	1665	1477.46	262.786	7.27722
ENSRNOT00000072855.2	1263	1075.46	0	0
ENSRNOT00000074718.3	2465	2277.46	1700.21	30.5444
ENSRNOT00000017651.3	2182	1994.46	0	0
ENSRNOT00000017958.2	960	772.456	0	0
ENSRNOT00000016494.7	2942	2754.46	1278	18.9834
ENSRNOT00000022017.6	1640	1452.46	269	7.57752
ENSRNOT00000091927.1	1281	1093.46	720.961	26.9767
ENSRNOT00000088469.1	960	772.456	809.039	42.8522
ENSRNOT00000045922.2	1919	1731.46	0	0
ENSRNOT00000031175.4	766	578.625	46	3.25266
ENSRNOT00000079593.1	809	621.625	0	0
ENSRNOT00000003705.6	504	317.161	1	0.129002
ENSRNOT00000075456.1	438	251.318	0	0
ENSRNOT00000043714.4	2973	2785.46	176	2.5852
ENSRNOT00000016654.4	1893	1705.46	58.8657	1.41221
ENSRNOT00000005042.5	1263	1075.46	304	11.5654
ENSRNOT00000085959.1	1994	1806.46	12	0.271789
ENSRNOT00000012604.4	2388	2200.46	503	9.35262
ENSRNOT00000040255.5	8832	8644.46	539.109	2.55163
ENSRNOT00000064025.3	9756	9568.46	554.738	2.37205
ENSRNOT00000041130.5	9711	9523.46	142.963	0.614195
ENSRNOT00000043646.4	9639	9451.46	989.003	4.28131
ENSRNOT00000082723.1	7725	7537.46	372.186	2.02029
ENSRNOT00000016129.5	1478	1290.46	967	30.6592
ENSRNOT00000013771.6	1294	1106.46	138	5.10297
ENSRNOT00000081759.1	942	754.516	0	0
ENSRNOT00000057891.1	411	224.484	1.00184	0.182596
ENSRNOT00000029238.5	834	646.575	111	7.02396
ENSRNOT00000005492.8	2454	2266.46	75	1.35392
ENSRNOT00000051252.4	2017	1829.46	0	0
ENSRNOT00000088209.1	2133	1945.46	0	0
ENSRNOT00000083686.1	1515	1327.46	0	0
ENSRNOT00000039997.4	604	416.964	393	38.5631
ENSRNOT00000006708.4	1781	1593.46	377	9.68008
ENSRNOT00000034477.6	2268	2080.46	226.076	4.44604
ENSRNOT00000083157.1	1164	976.456	194.924	8.16754
ENSRNOT00000007855.6	2993	2805.46	0	0
ENSRNOT00000081679.1	2402	2214.46	3	0.0554284
ENSRNOT00000043486.2	381	194.814	0	0
ENSRNOT00000047702.1	933	745.575	0	0
ENSRNOT00000017110.4	1734	1546.46	262	6.93173
ENSRNOT00000091053.1	1554	1366.46	0	0
ENSRNOT00000066520.3	1344	1156.46	127	4.49317
ENSRNOT00000079764.1	741	553.713	0	0
ENSRNOT00000014388.7	4196	4008.46	74	0.755323
ENSRNOT00000052063.5	4932	4744.46	1108	9.55501
ENSRNOT00000079981.1	3424	3236.46	98.1857	1.24124
ENSRNOT00000079524.1	3261	3073.46	177.897	2.3682
ENSRNOT00000085650.1	3042	2854.46	193.918	2.77953
ENSRNOT00000080930.1	1593	1405.46	12	0.349335
ENSRNOT00000022818.4	1670	1482.46	0	0
ENSRNOT00000023661.5	3263	3075.46	129	1.71616
ENSRNOT00000066048.3	3148	2960.46	0	0
ENSRNOT00000072739.1	825	637.625	1	0.0641671
ENSRNOT00000030102.2	2223	2035.46	77.9077	1.56602
ENSRNOT00000077117.1	3101	2913.46	34.0923	0.478769
ENSRNOT00000038397.5	2095	1907.46	2	0.0428996
ENSRNOT00000023319.4	3068	2880.46	0	0
ENSRNOT00000036657.5	690	502.713	0	0
ENSRNOT00000023935.5	809	621.625	1614	106.231
ENSRNOT00000060871.4	9807	9619.46	1717.99	7.30715
ENSRNOT00000051512.5	9609	9421.46	344.992	1.4982
ENSRNOT00000044972.6	9767	9579.46	0	0
ENSRNOT00000068065.1	993	805.456	25	1.26992
ENSRNOT00000017226.6	2263	2075.46	639	12.5969
ENSRNOT00000012463.5	4339	4151.46	4	0.0394219
ENSRNOT00000092125.1	3851	3663.46	0	0
ENSRNOT00000020002.5	3275	3087.46	2	0.0265037
ENSRNOT00000051473.5	2235	2047.46	108	2.15818
ENSRNOT00000084601.1	2803	2615.46	1313	20.5398
ENSRNOT00000022706.7	1782	1594.46	620	15.9095
ENSRNOT00000010264.6	4115	3927.46	404	4.2087
ENSRNOT00000025489.6	852	664.575	0	0
ENSRNOT00000011307.5	1586	1398.46	1797	52.5747
ENSRNOT00000086502.1	651	463.791	0	0
ENSRNOT00000001817.7	1682	1494.46	458	12.5389
ENSRNOT00000065314.2	1313	1125.46	0	0
ENSRNOT00000021549.5	5336	5148.46	434	3.44898
ENSRNOT00000073962.2	2229	2041.46	0	0
ENSRNOT00000005346.4	1667	1479.46	158	4.36951
ENSRNOT00000071976.1	879	691.575	0	0
ENSRNOT00000013829.5	2142	1954.46	816.412	17.0908
ENSRNOT00000049969.4	357	171.504	0	0
ENSRNOT00000020753.7	2295	2107.46	31	0.60184
ENSRNOT00000068299.1	4149	3961.46	85	0.877894
ENSRNOT00000026378.4	4007	3819.46	4673	50.0578
ENSRNOT00000011292.2	2641	2453.46	1667	27.7994
ENSRNOT00000027346.2	4396	4208.46	12	0.116664
ENSRNOT00000051966.1	927	739.575	0	0
ENSRNOT00000046001.3	939	751.575	0	0
ENSRNOT00000064696.2	4085	3897.46	238.694	2.50576
ENSRNOT00000017889.7	4973	4785.46	220	1.88095
ENSRNOT00000013228.4	2538	2350.46	268	4.6651
ENSRNOT00000077502.1	18521	18333.5	717.234	1.60064
ENSRNOT00000083354.1	1583	1395.46	326.747	9.58016
ENSRNOT00000089544.1	990	802.456	0	0
ENSRNOT00000044628.2	4387	4199.46	36.6192	0.356774
ENSRNOT00000017820.6	2225	2037.46	3	0.0602436
ENSRNOT00000077165.1	3520	3332.46	15.9301	0.195584
ENSRNOT00000013871.6	1888	1700.46	23	0.553401
ENSRNOT00000039294.4	393	206.673	1.02523	0.202962
ENSRNOT00000080799.1	2096	1908.46	0.0136289	0.000292184
ENSRNOT00000087669.1	2420	2232.46	3.49284	0.0640139
ENSRNOT00000087957.1	2795	2607.46	0	0
ENSRNOT00000080820.1	2098	1910.46	0.00407783	8.73314e-05
ENSRNOT00000067751.2	3382	3194.46	688	8.8119
ENSRNOT00000014134.3	889	701.575	0	0
ENSRNOT00000012597.6	1496	1308.46	76.2214	2.38339
ENSRNOT00000022348.6	510	323.136	1125.9	142.558
ENSRNOT00000085087.1	2538	2350.46	5	0.0870354
ENSRNOT00000064207.3	2353	2165.46	0	0
ENSRNOT00000055319.4	1931	1743.46	0	0
ENSRNOT00000044626.3	4259	4071.46	797	8.00915
ENSRNOT00000065721.2	4436	4248.46	413	3.97738
ENSRNOT00000074676.2	4122	3934.46	36	0.374365
ENSRNOT00000074209.2	4517	4329.46	1.01589	0.00960047
ENSRNOT00000027756.6	1359	1171.46	1669	58.2919
ENSRNOT00000042558.2	879	691.575	71	4.20046
ENSRNOT00000085918.1	672	484.752	0	0
ENSRNOT00000067907.2	3223	3035.46	286	3.85496
ENSRNOT00000010512.6	1286	1098.46	1393	51.8855
ENSRNOT00000038556.4	2801	2613.46	42	0.657525
ENSRNOT00000014970.7	1602	1414.46	0	0
ENSRNOT00000037902.6	2582	2394.46	1179.1	20.1475
ENSRNOT00000080950.1	1755	1567.46	139.899	3.65171
ENSRNOT00000077360.1	1094	906.456	113.277	5.11295
ENSRNOT00000066549.3	936	748.575	60.7234	3.31894
ENSRNOT00000023543.5	4724	4536.46	159	1.43403
ENSRNOT00000030148.5	978	790.456	0	0
ENSRNOT00000081508.1	930	742.575	0	0
ENSRNOT00000073194.1	960	772.456	0	0
ENSRNOT00000086252.1	300	118.727	0	0
ENSRNOT00000032481.5	1579	1391.46	152	4.46943
ENSRNOT00000015108.8	2259	2071.46	221.816	4.38122
ENSRNOT00000017008.5	2098	1910.46	0	0
ENSRNOT00000029651.1	1575	1387.46	0	0
ENSRNOT00000051304.3	918	730.575	0	0
ENSRNOT00000017833.5	1219	1031.46	1124	44.5855
ENSRNOT00000010975.5	1436	1248.46	12	0.393266
ENSRNOT00000087076.1	3995	3807.46	7670.58	82.4273
ENSRNOT00000055238.4	3974	3786.46	406.423	4.3916
ENSRNOT00000088024.1	635	447.826	0	0
ENSRNOT00000087672.1	507	320.136	0	0
ENSRNOT00000016464.6	1798	1610.46	114	2.89624
ENSRNOT00000013585.4	1242	1054.46	528	20.4872
ENSRNOT00000015466.5	1932	1744.46	0	0
ENSRNOT00000015420.5	2569	2381.46	340.91	5.85701
ENSRNOT00000088049.1	2052	1864.46	80.0896	1.75753
ENSRNOT00000077436.1	1059	871.456	0	0
ENSRNOT00000022130.4	1212	1024.46	7	0.279565
ENSRNOT00000000432.2	450	263.318	5	0.776905
ENSRNOT00000056601.2	966	778.456	0	0
ENSRNOT00000041946.2	1671	1483.46	0	0
ENSRNOT00000077662.1	2264	2076.46	0	0
ENSRNOT00000001540.5	2691	2503.46	15.1772	0.248045
ENSRNOT00000010320.6	5195	5007.46	437.471	3.57446
ENSRNOT00000087334.1	2667	2479.46	2.10473	0.0347311
ENSRNOT00000087398.1	4204	4016.46	329.424	3.35575
ENSRNOT00000080421.1	972	784.456	2178.8	113.639
ENSRNOT00000014756.7	708	520.713	0	0
ENSRNOT00000081610.1	2015	1827.46	20	0.447776
ENSRNOT00000024751.6	1032	844.456	0	0
ENSRNOT00000010229.6	4081	3893.46	529.392	5.56314
ENSRNOT00000030532.3	2235	2047.46	33	0.659443
ENSRNOT00000006618.7	5144	4956.46	206	1.70049
ENSRNOT00000066161.4	402	215.606	0	0
ENSRNOT00000057061.3	375	188.919	6	1.29943
ENSRNOT00000028709.7	4538	4350.46	684.851	6.44079
ENSRNOT00000077325.1	4399	4211.46	98.6884	0.958764
ENSRNOT00000090848.1	3256	3068.46	16.0741	0.214331
ENSRNOT00000005353.7	3384	3196.46	17.9259	0.229451
ENSRNOT00000058204.2	976	788.456	257	13.3362
ENSRNOT00000087007.1	4004	3816.46	0	0
ENSRNOT00000089504.1	3685	3497.46	7.06557	0.0826557
ENSRNOT00000083713.1	3297	3109.46	0	0
ENSRNOT00000009008.5	2497	2309.46	211	3.7381
ENSRNOT00000021227.6	1419	1231.46	43	1.42866
ENSRNOT00000086505.1	1542	1354.46	2	0.0604147
ENSRNOT00000009111.5	1561	1373.46	2.14586e-07	6.39241e-09
ENSRNOT00000080828.1	7592	7404.46	489	2.70205
ENSRNOT00000020637.6	1800	1612.46	4	0.101496
ENSRNOT00000019560.7	4489	4301.46	528.282	5.02491
ENSRNOT00000054686.2	4108	3920.46	398.718	4.16109
ENSRNOT00000059530.4	1323	1135.46	10.755	0.38754
ENSRNOT00000080068.1	2176	1988.46	6.24505	0.128498
ENSRNOT00000077767.1	9111	8923.46	2225	10.2018
ENSRNOT00000071566.2	342	157.294	0	0
ENSRNOT00000004808.7	2145	1957.46	1294	27.0471
ENSRNOT00000044613.4	4686	4498.46	5031	45.7582
ENSRNOT00000082945.1	2118	1930.46	149.993	3.17898
ENSRNOT00000056170.2	3893	3705.46	241.007	2.66113
ENSRNOT00000047198.3	2568	2380.46	0	0
ENSRNOT00000002987.4	1776	1588.46	471.12	12.1349
ENSRNOT00000001476.5	1868	1680.46	737.344	17.9523
ENSRNOT00000001899.5	3059	2871.46	40	0.569949
ENSRNOT00000022790.8	3663	3475.46	1	0.0117724
ENSRNOT00000010602.7	1423	1235.46	576	19.0754
ENSRNOT00000088553.1	1341	1153.46	3.12079	0.110699
ENSRNOT00000010243.5	1281	1093.46	12.8792	0.48191
ENSRNOT00000045699.4	5562	5374.46	2825.32	21.5086
ENSRNOT00000043971.6	4533	4345.46	318.677	3.0005
ENSRNOT00000075365.2	2485	2297.46	781	13.9085
ENSRNOT00000029602.5	2781	2593.46	6	0.0946565
ENSRNOT00000072069.1	1355	1167.46	44	1.54202
ENSRNOT00000038383.5	3521	3333.46	143.586	1.76237
ENSRNOT00000081281.1	2337	2149.46	3.41365	0.0649783
ENSRNOT00000003625.7	2577	2389.46	0	0
ENSRNOT00000073871.2	2122	1934.46	807.744	17.0841
ENSRNOT00000078266.1	807	619.625	7.1634	0.473007
ENSRNOT00000071804.3	1101	913.456	256.092	11.4706
ENSRNOT00000018620.4	2040	1852.46	514	11.3525
ENSRNOT00000042366.3	1535	1347.46	50.0166	1.51872
ENSRNOT00000012676.4	3565	3377.46	45	0.545131
ENSRNOT00000086669.1	2283	2095.46	0	0
ENSRNOT00000054812.4	2061	1873.46	0	0
ENSRNOT00000065376.2	1888	1700.46	0	0
ENSRNOT00000082482.1	1476	1288.46	0	0
ENSRNOT00000031530.7	2643	2455.46	176.656	2.94358
ENSRNOT00000075283.1	2694	2506.46	270.344	4.413
ENSRNOT00000003986.5	1236	1048.46	21	0.819496
ENSRNOT00000041612.1	942	754.516	0	0
ENSRNOT00000030934.6	1774	1586.46	835	21.5346
ENSRNOT00000040229.3	1656	1468.46	325	9.05525
ENSRNOT00000002194.7	509	322.136	963.988	122.436
ENSRNOT00000027150.3	1072	884.456	640	29.6061
ENSRNOT00000088707.1	4122	3934.46	24.3446	0.25316
ENSRNOT00000089209.1	792	604.625	19.5229	1.3211
ENSRNOT00000072155.1	936	748.575	219.269	11.9845
ENSRNOT00000005794.6	381	194.814	22.9567	4.82133
ENSRNOT00000009077.7	4781	4593.46	0	0
ENSRNOT00000081471.1	2350	2162.46	53	1.00278
ENSRNOT00000021532.4	1794	1606.46	0	0
ENSRNOT00000019930.5	2072	1884.46	105	2.27972
ENSRNOT00000020175.8	1368	1180.46	38	1.31708
ENSRNOT00000074353.2	168	30.3303	34	45.8649
ENSRNOT00000028703.5	3417	3229.46	840	10.6421
ENSRNOT00000004173.4	1478	1290.46	150	4.75583
ENSRNOT00000039275.3	1773	1585.46	77	1.98708
ENSRNOT00000013701.3	1277	1089.46	0	0
ENSRNOT00000074389.2	2995	2807.46	344.933	5.02689
ENSRNOT00000025815.3	1818	1630.46	245.002	6.14805
ENSRNOT00000046271.3	924	736.575	0	0
ENSRNOT00000017692.5	1603	1415.46	2893	83.6238
ENSRNOT00000009545.6	4483	4295.46	23	0.219077
ENSRNOT00000032726.5	1242	1054.46	0	0
ENSRNOT00000020123.4	3681	3493.46	3314.16	38.8146
ENSRNOT00000060387.2	1100	912.456	0	0
ENSRNOT00000008938.6	6557	6369.46	732.116	4.70279
ENSRNOT00000057802.5	1677	1489.46	44	1.20866
ENSRNOT00000040060.6	1668	1480.46	0	0
ENSRNOT00000067049.3	714	526.713	0	0
ENSRNOT00000052387.4	705	517.713	0	0
ENSRNOT00000073352.2	201	46.6916	0	0
ENSRNOT00000035280.5	7024	6836.46	3347	20.031
ENSRNOT00000027505.6	5362	5174.46	986	7.79633
ENSRNOT00000012285.6	414	227.466	0	0
ENSRNOT00000060114.1	318	135.077	0	0
ENSRNOT00000050701.3	1614	1426.46	2011	57.6808
ENSRNOT00000027662.7	774	586.625	431	30.0604
ENSRNOT00000087412.1	1053	865.456	0	0
ENSRNOT00000026032.6	3455	3267.46	250.878	3.14146
ENSRNOT00000057673.3	3827	3639.46	229.993	2.58556
ENSRNOT00000050005.3	3637	3449.46	222.129	2.63471
ENSRNOT00000077868.1	1101	913.456	41.1316	1.84232
ENSRNOT00000066250.3	1213	1025.46	208.868	8.33362
ENSRNOT00000065294.2	1298	1110.46	0	0
ENSRNOT00000005981.4	1077	889.456	21	0.96599
ENSRNOT00000022395.5	1583	1395.46	1	0.0293199
ENSRNOT00000075148.2	1717	1529.46	45.6584	1.22141
ENSRNOT00000049411.5	3097	2909.46	132	1.85627
ENSRNOT00000029223.6	5661	5473.46	156.555	1.17026
ENSRNOT00000006783.5	3373	3185.46	112	1.43855
ENSRNOT00000019660.7	1347	1159.46	0	0
ENSRNOT00000062080.3	777	589.625	1	0.0693907
ENSRNOT00000002500.7	794	606.625	150	10.1169
ENSRNOT00000042699.4	1420	1232.46	0	0
ENSRNOT00000026704.6	1005	817.456	1715	85.8376
ENSRNOT00000022552.7	1262	1074.46	133	5.06455
ENSRNOT00000078190.1	1888	1700.46	100.887	2.42743
ENSRNOT00000010546.7	2160	1972.46	76.1132	1.57881
ENSRNOT00000010103.6	2799	2611.46	192	3.00813
ENSRNOT00000007851.5	1909	1721.46	14	0.332744
ENSRNOT00000087526.1	1074	886.456	0	0
ENSRNOT00000016454.5	1284	1096.46	38.6051	1.44056
ENSRNOT00000081195.1	3266	3078.46	686	9.11736
ENSRNOT00000011930.6	1975	1787.46	2	0.0457797
ENSRNOT00000037133.5	3544	3356.46	420.501	5.12583
ENSRNOT00000087122.1	2211	2023.46	272.499	5.50996
ENSRNOT00000036823.2	1628	1440.46	3	0.0852117
ENSRNOT00000067490.3	3493	3305.46	485.741	6.01244
ENSRNOT00000023659.6	2719	2531.46	95	1.53543
ENSRNOT00000016521.7	1534	1346.46	45	1.36741
ENSRNOT00000016414.2	1734	1546.46	31.4784	0.832822
ENSRNOT00000012371.4	845	657.575	0	0
ENSRNOT00000059448.3	1017	829.456	0	0
ENSRNOT00000082419.1	1667	1479.46	750.984	20.7686
ENSRNOT00000073694.1	384	197.768	0	0
ENSRNOT00000005204.4	841	653.575	138	8.63896
ENSRNOT00000077577.1	1645	1457.46	32.9556	0.925149
ENSRNOT00000006366.7	1783	1595.46	428.044	10.977
ENSRNOT00000031786.5	3180	2992.46	114	1.55867
ENSRNOT00000087679.1	945	757.516	0	0
ENSRNOT00000022346.3	2927	2739.46	0	0
ENSRNOT00000089941.1	1691	1503.46	0	0
ENSRNOT00000028733.4	252	80.0046	1.00458	0.513746
ENSRNOT00000020152.3	2925	2737.46	347.038	5.1869
ENSRNOT00000011019.3	1163	975.456	37	1.55193
ENSRNOT00000084390.1	5862	5674.46	417.807	3.01251
ENSRNOT00000080945.1	5056	4868.46	3374.01	28.3552
ENSRNOT00000022370.6	3131	2943.46	167	2.32133
ENSRNOT00000026114.3	708	520.713	115	9.03601
ENSRNOT00000018246.7	2373	2185.46	222	4.15613
ENSRNOT00000031871.5	1930	1742.46	506	11.8814
ENSRNOT00000071109.3	1571	1383.46	2	0.0591483
ENSRNOT00000048677.4	2134	1946.46	0	0
ENSRNOT00000058315.5	2679	2491.46	139.996	2.299
ENSRNOT00000091652.1	1839	1651.46	4.95361	0.122725
ENSRNOT00000010482.7	1722	1534.46	51.1174	1.36299
ENSRNOT00000079769.1	2108	1920.46	227.933	4.85603
ENSRNOT00000006883.6	837	649.575	65	4.09413
ENSRNOT00000081026.1	6031	5843.46	690.866	4.83729
ENSRNOT00000000248.2	1683	1495.46	127.134	3.47828
ENSRNOT00000088172.1	2312	2124.46	36.6874	0.706558
ENSRNOT00000046288.4	3093	2905.46	22.3126	0.314205
ENSRNOT00000081705.1	1304	1116.46	10.5147	0.385331
ENSRNOT00000086214.1	1353	1165.46	27.0624	0.950053
ENSRNOT00000029848.3	2526	2338.46	6	0.104978
ENSRNOT00000040091.4	803	615.625	24	1.59504
ENSRNOT00000019311.5	837	649.575	0	0
ENSRNOT00000092211.1	887	699.575	0	0
ENSRNOT00000049512.5	1586	1398.46	0	0
ENSRNOT00000075165.2	2060	1872.46	165	3.60537
ENSRNOT00000002807.3	2408	2220.46	0	0
ENSRNOT00000026395.3	2183	1995.46	3	0.0615116
ENSRNOT00000016484.2	939	751.575	0	0
ENSRNOT00000006886.6	2689	2501.46	543	8.88147
ENSRNOT00000003080.4	1049	861.456	0	0
ENSRNOT00000016997.7	3354	3166.46	12.3233	0.159232
ENSRNOT00000072577.1	933	745.575	3.67674	0.201766
ENSRNOT00000018177.5	1587	1399.46	0	0
ENSRNOT00000039754.6	1002	814.456	0	0
ENSRNOT00000005461.5	2445	2257.46	0	0
ENSRNOT00000078914.1	1563	1375.46	244.417	7.27046
ENSRNOT00000016240.7	3655	3467.46	301	3.55168
ENSRNOT00000085012.1	3354	3166.46	190.394	2.46013
ENSRNOT00000087737.1	1641	1453.46	12.606	0.354857
ENSRNOT00000016702.2	981	793.456	0	0
ENSRNOT00000091475.1	711	523.713	4	0.312496
ENSRNOT00000082885.1	411	224.484	2.2	0.400973
ENSRNOT00000065156.3	390	203.705	1.00249	0.201353
ENSRNOT00000081766.1	1467	1279.46	88.1276	2.81815
ENSRNOT00000089436.1	393	206.673	277.357	54.9078
ENSRNOT00000013088.5	5027	4839.46	3069	25.9465
ENSRNOT00000077607.1	936	748.575	0	0
ENSRNOT00000046129.4	381	194.814	18	3.78034
ENSRNOT00000017613.6	9777	9589.46	2230.91	9.51844
ENSRNOT00000015383.6	2965	2777.46	548	8.07256
ENSRNOT00000085840.1	300	118.727	4	1.37844
ENSRNOT00000072685.3	2967	2779.46	559	8.22867
ENSRNOT00000047434.3	1342	1154.46	16	0.567049
ENSRNOT00000086223.1	1167	979.456	0	0
ENSRNOT00000016976.7	1117	929.456	9	0.396179
ENSRNOT00000023293.2	939	751.575	0	0
ENSRNOT00000006087.2	4158	3970.46	323	3.32843
ENSRNOT00000046196.2	924	736.575	0	0
ENSRNOT00000075356.1	900	712.575	0	0
ENSRNOT00000009650.6	1318	1130.46	0	0
ENSRNOT00000085822.1	1321	1133.46	0	0
ENSRNOT00000078264.1	1506	1318.46	0	0
ENSRNOT00000005753.5	3005	2817.46	186	2.70106
ENSRNOT00000056735.3	10610	10422.5	817.991	3.21112
ENSRNOT00000084214.1	9690	9502.46	323.009	1.39077
ENSRNOT00000002407.5	4787	4599.46	3305	29.3997
ENSRNOT00000045223.5	5434	5246.46	349.033	2.72194
ENSRNOT00000071859.1	945	757.516	0	0
ENSRNOT00000017048.3	2847	2659.46	0	0
ENSRNOT00000085995.1	2330	2142.46	57.8741	1.10522
ENSRNOT00000045314.3	2169	1981.46	277.34	5.72671
ENSRNOT00000085849.1	1920	1732.46	41.7863	0.986847
ENSRNOT00000061693.4	4755	4567.46	638	5.7151
ENSRNOT00000063869.1	1285	1097.46	0	0
ENSRNOT00000026177.7	738	550.713	203.876	15.1467
ENSRNOT00000020527.4	2223	2035.46	41	0.824138
ENSRNOT00000022336.8	2067	1879.46	76	1.65447
ENSRNOT00000077462.1	1303	1115.46	0	0
ENSRNOT00000028644.6	1435	1247.46	0	0
ENSRNOT00000079631.1	1251	1063.46	0	0
ENSRNOT00000010561.4	4075	3887.46	81	0.852506
ENSRNOT00000078390.1	3597	3409.46	827	9.92426
ENSRNOT00000008700.5	933	745.575	0	0
ENSRNOT00000081569.1	342	157.294	0	0
ENSRNOT00000077826.1	2604	2416.46	118.924	2.01358
ENSRNOT00000027518.5	1448	1260.46	22.1016	0.717419
ENSRNOT00000027593.6	879	691.575	11	0.650775
ENSRNOT00000010636.6	5411	5223.46	585	4.58222
ENSRNOT00000011869.6	2526	2338.46	7.54788	0.132061
ENSRNOT00000003240.6	1737	1549.46	114	3.01026
ENSRNOT00000006720.4	1333	1145.46	0	0
ENSRNOT00000084437.1	4184	3996.46	2731.73	27.9666
ENSRNOT00000032792.5	2757	2569.46	2742.27	43.6664
ENSRNOT00000009898.6	2514	2326.46	133.421	2.34642
ENSRNOT00000018442.5	3434	3246.46	599.391	7.55402
ENSRNOT00000029053.5	1537	1349.46	3	0.0909579
ENSRNOT00000030400.2	2126	1938.46	20	0.422136
ENSRNOT00000072684.2	1920	1732.46	46	1.08636
ENSRNOT00000045224.6	5001	4813.46	1103	9.37554
ENSRNOT00000065246.2	3676	3488.46	0	0
ENSRNOT00000077477.1	3572	3384.46	16	0.193423
ENSRNOT00000044151.3	318	135.077	0	0
ENSRNOT00000081140.1	1375	1187.46	87.5095	3.0152
ENSRNOT00000080203.1	1262	1074.46	0	0
ENSRNOT00000035813.2	960	772.456	0	0
ENSRNOT00000086193.1	1446	1258.46	28.0366	0.911517
ENSRNOT00000065584.3	1305	1117.46	0	0
ENSRNOT00000048400.4	336	151.687	0	0
ENSRNOT00000028323.6	518	331.059	0	0
ENSRNOT00000086276.1	4688	4500.46	136.499	1.24094
ENSRNOT00000081434.1	4565	4377.46	35.6749	0.33344
ENSRNOT00000085865.1	1290	1102.46	182.681	6.7797
ENSRNOT00000091297.1	3408	3220.46	667.414	8.47921
ENSRNOT00000020940.5	3454	3266.46	41.4271	0.518902
ENSRNOT00000064128.3	3708	3520.46	0	0
ENSRNOT00000037901.6	7613	7425.46	1916	10.5572
ENSRNOT00000042058.5	2996	2808.46	24.4568	0.356295
ENSRNOT00000070821.1	1618	1430.46	39.6198	1.13322
ENSRNOT00000082108.1	2830	2642.46	45.4929	0.704391
ENSRNOT00000083983.1	4507	4319.46	443.31	4.1991
ENSRNOT00000035404.5	2977	2789.46	1	0.0146676
ENSRNOT00000064667.1	2849	2661.46	85	1.3067
ENSRNOT00000001669.4	948	760.516	4	0.215194
ENSRNOT00000052302.4	1405	1217.46	2	0.0672132
ENSRNOT00000077725.1	1729	1541.46	0	0
ENSRNOT00000034845.5	1747	1559.46	0	0
ENSRNOT00000087866.1	2590	2402.46	520	8.85576
ENSRNOT00000017714.4	2628	2440.46	0	0
ENSRNOT00000045096.2	666	478.791	26	2.2218
ENSRNOT00000066351.2	465	278.232	0	0
ENSRNOT00000089943.1	747	559.67	0	0
ENSRNOT00000036012.5	1263	1075.46	2	0.0760878
ENSRNOT00000091669.1	1480	1292.46	0	0
ENSRNOT00000013354.6	1640	1452.46	146	4.11271
ENSRNOT00000087230.1	2203	2015.46	9.54469	0.193761
ENSRNOT00000064905.1	4333	4145.46	68.216	0.673274
ENSRNOT00000072031.1	1204	1016.46	61.5169	2.47619
ENSRNOT00000027745.6	2699	2511.46	0	0
ENSRNOT00000043672.4	2181	1993.46	4	0.0820977
ENSRNOT00000088857.1	264	89.105	0	0
ENSRNOT00000050651.1	939	751.575	0	0
ENSRNOT00000057960.1	465	278.232	0	0
ENSRNOT00000018890.7	1519	1331.46	0	0
ENSRNOT00000082904.1	8412	8224.46	11.8611	0.0590057
ENSRNOT00000015223.2	4945	4757.46	7.65119	0.0658009
ENSRNOT00000035463.5	2963	2775.46	0	0
ENSRNOT00000043157.2	1125	937.456	0	0
ENSRNOT00000052009.4	1266	1078.46	0	0
ENSRNOT00000036666.5	3789	3601.46	495	5.62348
ENSRNOT00000041552.3	1917	1729.46	0	0
ENSRNOT00000040545.4	399	212.64	2	0.384825
ENSRNOT00000021357.6	2468	2280.46	0	0
ENSRNOT00000075526.1	297	116.197	0	0
ENSRNOT00000065105.1	699	511.713	198	15.8313
ENSRNOT00000042386.3	1890	1702.46	77.4379	1.86104
ENSRNOT00000078023.1	1440	1252.46	6	0.196005
ENSRNOT00000090366.1	6353	6165.46	380.412	2.52445
ENSRNOT00000088169.1	2177	1989.46	29.5877	0.608492
ENSRNOT00000090018.1	933	745.575	0	0
ENSRNOT00000035758.5	4661	4473.46	18	0.164629
ENSRNOT00000043710.1	936	748.575	0	0
ENSRNOT00000036625.5	542	355.059	0	0
ENSRNOT00000064511.2	294	113.545	0	0
ENSRNOT00000043752.4	869	681.575	52	3.12153
ENSRNOT00000026870.6	1446	1258.46	7.96583	0.258983
ENSRNOT00000079989.1	1509	1321.46	394.034	12.2
ENSRNOT00000064900.3	1860	1672.46	1027	25.1243
ENSRNOT00000052379.4	240	71.3657	0	0
ENSRNOT00000037509.5	6567	6379.46	1007.68	6.46276
ENSRNOT00000004723.3	1563	1375.46	396	11.7795
ENSRNOT00000018942.4	2465	2277.46	250	4.49126
ENSRNOT00000091464.1	1336	1148.46	315.997	11.2576
ENSRNOT00000017472.7	900	712.575	619.003	35.5419
ENSRNOT00000035084.6	4397	4209.46	447	4.3447
ENSRNOT00000078380.1	135	17.3633	0	0
ENSRNOT00000041508.4	1122	934.456	125.06	5.47569
ENSRNOT00000074262.1	1605	1417.46	11	0.317513
ENSRNOT00000023890.7	4204	4016.46	802.938	8.17931
ENSRNOT00000088624.1	2883	2695.46	1021.06	15.4988
ENSRNOT00000083363.1	2631	2443.46	0	0
ENSRNOT00000087452.1	699	511.713	350	27.9846
ENSRNOT00000025615.7	922	734.575	228	12.6992
ENSRNOT00000045275.5	2522	2334.46	0	0
ENSRNOT00000042432.6	2471	2283.46	17	0.304603
ENSRNOT00000074801.3	1671	1483.46	0	0
ENSRNOT00000074869.1	312	129.643	0	0
ENSRNOT00000031951.4	1611	1423.46	1	0.0287431
ENSRNOT00000023645.5	3447	3259.46	1176	14.7618
ENSRNOT00000018300.5	1755	1567.46	285	7.43922
ENSRNOT00000082141.1	4808	4620.46	106	0.93864
ENSRNOT00000066975.1	2442	2254.46	0	0
ENSRNOT00000086919.1	1183	995.456	0	0
ENSRNOT00000025254.5	1204	1016.46	0	0
ENSRNOT00000004948.5	1462	1274.46	245	7.86537
ENSRNOT00000023712.5	3819	3631.46	373	4.20248
ENSRNOT00000005190.4	654	466.791	69	6.0479
ENSRNOT00000085661.1	1655	1467.46	4.06884	0.113445
ENSRNOT00000056694.4	1868	1680.46	0	0
ENSRNOT00000056693.3	1479	1291.46	0	0
ENSRNOT00000056692.4	1701	1513.46	0	0
ENSRNOT00000081447.1	1401	1213.46	2.93116	0.098831
ENSRNOT00000059520.3	150	23.0017	0	0
ENSRNOT00000058819.1	456	269.297	0	0
ENSRNOT00000017339.7	5876	5688.46	3	0.0215777
ENSRNOT00000082869.1	2651	2463.46	148	2.45807
ENSRNOT00000086245.1	2091	1903.46	0	0
ENSRNOT00000048997.2	294	113.545	0	0
ENSRNOT00000068082.1	7183	6995.46	1922	11.2413
ENSRNOT00000033998.4	3687	3499.46	85	0.993794
ENSRNOT00000010296.5	2349	2161.46	26	0.492158
ENSRNOT00000070832.1	3150	2962.46	847	11.6979
ENSRNOT00000049513.3	936	748.575	0	0
ENSRNOT00000073400.2	828	640.575	0	0
ENSRNOT00000014664.7	3711	3523.46	342	3.97132
ENSRNOT00000022107.3	2857	2669.46	418.238	6.41031
ENSRNOT00000089251.1	2002	1814.46	239.762	5.40644
ENSRNOT00000077384.1	942	754.516	0	0
ENSRNOT00000078174.1	438	251.318	0	0
ENSRNOT00000064910.2	4100	3912.46	1255	13.1242
ENSRNOT00000042714.3	1938	1750.46	114	2.6646
ENSRNOT00000008414.5	2858	2670.46	187	2.86506
ENSRNOT00000009207.5	607	419.964	113	11.0089
ENSRNOT00000005919.5	2568	2380.46	393.139	6.75716
ENSRNOT00000040386.3	369	183.11	0	0
ENSRNOT00000026702.6	1602	1414.46	0	0
ENSRNOT00000075270.1	2622	2434.46	314	5.27722
ENSRNOT00000000167.5	1648	1460.46	20	0.560298
ENSRNOT00000081996.1	351	165.732	0	0
ENSRNOT00000073285.1	945	757.516	0	0
ENSRNOT00000006006.6	423	236.375	46.0663	7.9737
ENSRNOT00000073930.1	1937	1749.46	12.2541	0.286588
ENSRNOT00000078958.1	282	103.363	0	0
ENSRNOT00000050249.2	2698	2510.46	524.171	8.54275
ENSRNOT00000078793.1	2364	2176.46	698.829	13.1371
ENSRNOT00000081310.1	414	227.466	0	0
ENSRNOT00000027695.6	1982	1794.46	82	1.86964
ENSRNOT00000020411.7	4384	4196.46	1729	16.8574
ENSRNOT00000027226.5	1168	980.456	0	0
ENSRNOT00000092160.1	3933	3745.46	134.952	1.47419
ENSRNOT00000019618.4	4095	3907.46	1073.41	11.2396
ENSRNOT00000074266.2	474	287.21	0	0
ENSRNOT00000031026.4	1137	949.456	250.551	10.7969
ENSRNOT00000057177.3	2108	1920.46	1902	40.5214
ENSRNOT00000086579.1	1954	1766.46	3	0.0694858
ENSRNOT00000079424.1	2993	2805.46	294.585	4.2962
ENSRNOT00000016984.5	306	124.135	0	0
ENSRNOT00000046126.3	2142	1954.46	1309	27.4026
ENSRNOT00000004815.5	1727	1539.46	3	0.0797319
ENSRNOT00000067479.1	780	592.625	36	2.48542
ENSRNOT00000001580.6	2154	1966.46	0	0
ENSRNOT00000079207.1	2108	1920.46	10	0.213046
ENSRNOT00000079678.1	2026	1838.46	37.4826	0.83417
ENSRNOT00000016205.6	2024	1836.46	69.6478	1.55169
ENSRNOT00000058817.5	5899	5711.46	888.632	6.3658
ENSRNOT00000030760.4	2555	2367.46	296.368	5.12185
ENSRNOT00000042108.5	552	365.059	3.64084	0.408053
ENSRNOT00000023226.6	10570	10382.5	31.6213	0.124611
ENSRNOT00000084337.1	1848	1660.46	157.84	3.88928
ENSRNOT00000017770.5	1769	1581.46	763.16	19.744
ENSRNOT00000064386.2	4337	4149.46	570.766	5.62788
ENSRNOT00000084777.1	3154	2966.46	10.6902	0.147443
ENSRNOT00000087120.1	2427	2239.46	628.544	11.4834
ENSRNOT00000010720.3	4383	4195.46	3379	32.9524
ENSRNOT00000074274.2	2974	2786.46	458.985	6.73945
ENSRNOT00000071241.3	2853	2665.46	98.0147	1.50452
ENSRNOT00000077593.1	2685	2497.46	0	0
ENSRNOT00000036769.6	1431	1243.46	16	0.526463
ENSRNOT00000017824.5	3471	3283.46	0	0
ENSRNOT00000085670.1	3203	3015.46	0	0
ENSRNOT00000083535.1	2851	2663.46	0	0
ENSRNOT00000019283.6	3796	3608.46	719	8.1524
ENSRNOT00000031683.4	349	163.836	0	0
ENSRNOT00000073029.1	399	212.64	18.4768	3.55517
ENSRNOT00000014925.5	2709	2521.46	1	0.0162266
ENSRNOT00000033672.3	1627	1439.46	0	0
ENSRNOT00000089492.1	423	236.375	3	0.519275
ENSRNOT00000089637.1	1832	1644.46	14	0.348324
ENSRNOT00000032995.6	486	299.21	0	0
ENSRNOT00000031481.3	1503	1315.46	50	1.55515
ENSRNOT00000082079.1	8236	8048.46	989.472	5.03001
ENSRNOT00000024825.5	8103	7915.46	187.528	0.96932
ENSRNOT00000032316.4	625	437.896	0	0
ENSRNOT00000013342.6	1810	1622.46	905	22.822
ENSRNOT00000021704.4	1044	856.456	12	0.573263
ENSRNOT00000018981.4	954	766.516	0	0
ENSRNOT00000077805.1	963	775.456	0	0
ENSRNOT00000006412.6	1144	956.456	197	8.42712
ENSRNOT00000078249.1	2405	2217.46	0	0
ENSRNOT00000008035.5	2744	2556.46	51	0.816225
ENSRNOT00000004643.3	939	751.575	0	0
ENSRNOT00000074570.1	1856	1668.46	1	0.0245224
ENSRNOT00000071039.1	420	233.394	0	0
ENSRNOT00000022254.5	1896	1708.46	0	0
ENSRNOT00000022068.5	1604	1416.46	0	0
ENSRNOT00000025362.3	2763	2575.46	353.405	5.61431
ENSRNOT00000047450.3	2917	2729.46	14134	211.869
ENSRNOT00000022380.6	1667	1479.46	0	0
ENSRNOT00000067646.2	2414	2226.46	276	5.07193
ENSRNOT00000005786.6	1258	1070.46	1165	44.5282
ENSRNOT00000087826.1	1748	1560.46	0.0467253	0.00122512
ENSRNOT00000029621.6	1742	1554.46	3.95327	0.104053
ENSRNOT00000037684.6	2625	2437.46	156.776	2.6316
ENSRNOT00000037072.4	1453	1265.46	87	2.81287
ENSRNOT00000091442.1	7999	7811.46	194.756	1.02009
ENSRNOT00000016093.3	7216	7028.46	205.911	1.19866
ENSRNOT00000009727.2	1388	1200.46	3	0.102248
ENSRNOT00000075429.2	192	41.8369	41.8378	40.9155
ENSRNOT00000088110.1	3875	3687.46	4.06833	0.0451406
ENSRNOT00000047831.2	3389	3201.46	26.2745	0.335787
ENSRNOT00000071201.2	3447	3259.46	3	0.0376577
ENSRNOT00000088653.1	957	769.456	0	0
ENSRNOT00000088357.1	1283	1095.46	217.547	8.12523
ENSRNOT00000061992.2	1373	1185.46	64.4532	2.22452
ENSRNOT00000066249.1	924	736.575	0	0
ENSRNOT00000082303.1	2896	2708.46	10.9394	0.165253
ENSRNOT00000020323.3	763	575.625	12.0606	0.857249
ENSRNOT00000050607.3	945	757.516	0	0
ENSRNOT00000022432.5	3258	3070.46	781	10.407
ENSRNOT00000001679.7	3078	2890.46	199	2.81686
ENSRNOT00000072951.2	798	610.625	0	0
ENSRNOT00000022522.5	4124	3936.46	71	0.737957
ENSRNOT00000026155.7	825	637.625	173	11.1009
ENSRNOT00000084718.1	894	706.575	38.8622	2.25034
[truncated: 39,035 more rows]
