# Supplementary material for: Free circular introns with an unusual branchpoint in neuronal projections
Source: eLife. 2019 Nov 7;8:e47809. doi: 10.7554/eLife.47809 (PMC6879206; doi:10.7554/eLife.47809)
Supplement: Source code 1. [file elife-47809-code1.gz › Saini19-supplement/data_tables_for_saini_et_al_19/kallisto_output_for_diff_expression_by_sleuth/cbp_5rep/cbr3/kallisto/run_info.json]

{
	"n_targets": 41034,
	"n_bootstraps": 100,
	"n_processed": 23977346,
	"n_pseudoaligned": 11960606,
	"n_unique": 8203050,
	"p_pseudoaligned": 49.9,
	"p_unique": 34.2,
	"kallisto_version": "0.44.0",
	"index_version": 10,
	"start_time": "Thu Feb 22 11:07:09 2018",
	"call": "kallisto quant -t 2 -i /home/hs40w/project/reference_files/rn6_refs/kallisto_ref/current/Rattus_norvegicus.Rnor_6.0.cdna.all.xist.ncRNA.fa.idx -o /home/hs40w/project/hiseq_hs_quant/kallisto_180122/kal_out_1802/cbr3 -b 100 --rf-stranded --genomebam --gtf /home/hs40w/project/reference_files/rn6_refs/kallisto_ref/current/Rattus_norvegicus.Rnor_6.0.91.gtf --chromosomes /home/hs40w/project/reference_files/rn6_refs/Rattus_norvegicus/Ensembl/Rnor_6.0/Sequence/WholeGenomeFasta/sizes.genome /home/hs40w/project/1014_HiSeq/032715_analysis/fastq_files/1014_RNASeq/dolphin_fastq_filters/seqmapping/rn6_ens_chrm/cbr3.1.fastq.gz /home/hs40w/project/1014_HiSeq/032715_analysis/fastq_files/1014_RNASeq/dolphin_fastq_filters/seqmapping/rn6_ens_chrm/cbr3.2.fastq.gz"
}
