# Supplementary material for: Free circular introns with an unusual branchpoint in neuronal projections
Source: eLife. 2019 Nov 7;8:e47809. doi: 10.7554/eLife.47809 (PMC6879206; doi:10.7554/eLife.47809)
Supplement: Source code 1. [file elife-47809-code1.gz › Saini19-supplement/data_tables_for_saini_et_al_19/kallisto_output_for_diff_expression_by_sleuth/cbp_5rep/cbr4/kallisto/abundance.tsv]

target_id	length	eff_length	est_counts	tpm
ENSRNOT00000067916.3	1823	1611.72	62	2.39697
ENSRNOT00000000471.6	2693	2481.72	374	9.39031
ENSRNOT00000084420.1	798	586.724	0	0
ENSRNOT00000017829.4	1912	1700.72	124	4.54307
ENSRNOT00000072054.2	1800	1588.72	0	0
ENSRNOT00000061930.4	1143	931.724	54	3.61134
ENSRNOT00000009763.5	5978	5766.72	1859.79	20.0954
ENSRNOT00000020339.7	8047	7835.72	2996	23.8245
ENSRNOT00000005273.7	2527	2315.72	5260.93	141.559
ENSRNOT00000018987.3	2188	1976.72	0	0
ENSRNOT00000071707.3	3044	2832.72	0.198939	0.004376
ENSRNOT00000073435.2	2664	2452.72	45.2093	1.14853
ENSRNOT00000048033.3	567	355.841	0	0
ENSRNOT00000059467.4	412	201.77	353	109.013
ENSRNOT00000043686.2	1505	1293.72	0	0
ENSRNOT00000001973.3	2315	2103.72	152	4.50211
ENSRNOT00000023584.6	3080	2868.72	0	0
ENSRNOT00000078650.1	2937	2725.72	157	3.58905
ENSRNOT00000007309.6	2963	2751.72	17.2874	0.391458
ENSRNOT00000026875.5	1574	1362.72	1506	68.8619
ENSRNOT00000068623.2	2186	1974.72	7	0.220878
ENSRNOT00000004104.6	2128	1916.72	199	6.46927
ENSRNOT00000034448.5	5460	5248.72	254.488	3.02117
ENSRNOT00000006953.6	1405	1193.72	153	7.98637
ENSRNOT00000068030.2	1651	1439.72	0	0
ENSRNOT00000008743.6	3456	3244.72	506	9.71705
ENSRNOT00000025294.6	3092	2880.72	1096	23.7067
ENSRNOT00000005768.7	1421	1209.72	0	0
ENSRNOT00000033977.6	2558	2346.72	291	7.72667
ENSRNOT00000060703.3	1601	1389.72	5	0.224183
ENSRNOT00000004880.4	862	650.724	1	0.0957558
ENSRNOT00000020699.2	927	715.724	0	0
ENSRNOT00000025550.6	1508	1296.72	640	30.7535
ENSRNOT00000038938.3	1708	1496.72	0	0
ENSRNOT00000026526.5	1736	1524.72	1076	43.9727
ENSRNOT00000040170.6	2360	2148.72	404	11.7155
ENSRNOT00000039876.5	3315	3103.72	625	12.5475
ENSRNOT00000001261.6	950	738.724	230	19.4003
ENSRNOT00000012644.4	5518	5306.72	390	4.57931
ENSRNOT00000011287.6	5316	5104.72	3329.38	40.6399
ENSRNOT00000046167.1	939	727.724	0	0
ENSRNOT00000017022.7	3932	3720.72	270	4.52166
ENSRNOT00000075420.2	4715	4503.72	1526	21.1127
ENSRNOT00000033486.6	1812	1600.72	2	0.077853
ENSRNOT00000077727.1	1728	1516.72	7	0.287576
ENSRNOT00000002247.6	3614	3402.72	673	12.324
ENSRNOT00000023483.6	609	397.811	1	0.156634
ENSRNOT00000023550.7	5445	5233.72	2492	29.6687
ENSRNOT00000039059.3	6454	6242.72	3060.75	30.5503
ENSRNOT00000080623.1	5331	5119.72	2.24843	0.0273649
ENSRNOT00000021348.5	639	427.811	0	0
ENSRNOT00000042142.1	2815	2603.72	0	0
ENSRNOT00000013501.7	5841	5629.72	826	9.14228
ENSRNOT00000041750.4	669	457.811	52	7.07749
ENSRNOT00000037371.3	3252	3040.72	89	1.82379
ENSRNOT00000018877.7	3112	2900.72	948	20.364
ENSRNOT00000014407.5	448	237.3	583	153.085
ENSRNOT00000048460.3	408	197.82	0	0
ENSRNOT00000022324.6	2534	2322.72	72	1.93151
ENSRNOT00000011263.6	1938	1726.72	2.35261	0.0848962
ENSRNOT00000086491.1	4023	3811.72	274.647	4.48968
ENSRNOT00000033621.4	1204	992.724	2	0.125535
ENSRNOT00000072098.2	5627	5415.72	145.21	1.67071
ENSRNOT00000083578.1	5851	5639.72	37.7898	0.417521
ENSRNOT00000020822.6	3859	3647.72	375	6.40576
ENSRNOT00000043588.1	297	97.7497	0	0
ENSRNOT00000089831.1	1794	1582.72	0	0
ENSRNOT00000031484.3	1118	906.724	4	0.274882
ENSRNOT00000026969.6	2427	2215.72	211	5.93374
ENSRNOT00000057854.1	405	195.001	0	0
ENSRNOT00000014337.4	936	724.724	0	0
ENSRNOT00000063952.1	2006	1794.72	560	19.4425
ENSRNOT00000034446.2	1557	1345.72	154	7.13061
ENSRNOT00000036745.6	1212	1000.72	633	39.4141
ENSRNOT00000051917.2	378	168.978	9.41499	3.47178
ENSRNOT00000006482.3	641	429.811	0	0
ENSRNOT00000020366.5	2183	1971.72	228	7.20527
ENSRNOT00000026280.4	2470	2258.72	1174.69	32.4058
ENSRNOT00000049256.5	836	624.724	0	0
ENSRNOT00000063879.1	1181	969.724	0	0
ENSRNOT00000001941.3	728	516.811	196	23.6312
ENSRNOT00000003001.6	7766	7554.72	575.845	4.74951
ENSRNOT00000000874.4	2337	2125.72	1842.21	54.0002
ENSRNOT00000084511.1	2136	1924.72	2.78557	0.0901795
ENSRNOT00000080322.1	2443	2231.72	68.6239	1.916
ENSRNOT00000077428.1	2763	2551.72	3.80715e-07	9.29667e-09
ENSRNOT00000027360.5	3674	3462.72	95.4133	1.71693
ENSRNOT00000047230.5	474	263.197	0	0
ENSRNOT00000068269.2	3493	3281.72	35.2282	0.668883
ENSRNOT00000084005.1	1740	1528.72	11.7718	0.479816
ENSRNOT00000079417.1	1575	1363.72	0	0
ENSRNOT00000037194.1	960	748.724	0	0
ENSRNOT00000081136.1	2496	2284.72	1720	46.909
ENSRNOT00000073148.2	2439	2227.72	403.101	11.2749
ENSRNOT00000071615.3	2336	2124.72	1832.9	53.7524
ENSRNOT00000071333.2	549	337.87	1	0.184422
ENSRNOT00000033483.4	875	663.724	1	0.0938803
ENSRNOT00000060614.3	1469	1257.72	0	0
ENSRNOT00000083800.1	924	712.724	0	0
ENSRNOT00000055398.2	4749	4537.72	6	0.0823901
ENSRNOT00000015540.7	2800	2588.72	1876.08	45.1572
ENSRNOT00000014910.5	652	440.811	4437	627.19
ENSRNOT00000015635.5	1272	1060.72	159.268	9.35596
ENSRNOT00000027214.4	679	467.811	0	0
ENSRNOT00000023114.6	2309	2097.72	1	0.0297039
ENSRNOT00000084297.1	1681	1469.72	39	1.65345
ENSRNOT00000065115.2	906	694.724	0	0
ENSRNOT00000084198.1	1807	1595.72	0	0
ENSRNOT00000082860.1	603	391.811	0	0
ENSRNOT00000036951.2	4845	4633.72	603	8.10865
ENSRNOT00000015546.4	2570	2358.72	249	6.57785
ENSRNOT00000071833.1	918	706.724	0	0
ENSRNOT00000031908.6	1294	1082.72	2.51923	0.144981
ENSRNOT00000087818.1	2628	2416.72	5.48077	0.141311
ENSRNOT00000089549.1	948	736.724	0	0
ENSRNOT00000008410.5	1492	1280.72	241	11.7253
ENSRNOT00000060213.3	1755	1543.72	10	0.403638
ENSRNOT00000051043.3	249	62.0233	2	2.00926
ENSRNOT00000072904.3	2277	2065.72	0	0
ENSRNOT00000081433.1	1308	1096.72	11.1186	0.631707
ENSRNOT00000071977.2	1336	1124.72	8.88138	0.492035
ENSRNOT00000006168.7	1565	1353.72	137	6.30597
ENSRNOT00000081156.1	1008	796.724	0	0
ENSRNOT00000025725.6	1118	906.724	0	0
ENSRNOT00000018164.6	1918	1706.72	54.2292	1.97985
ENSRNOT00000051258.3	2396	2184.72	15	0.427815
ENSRNOT00000074950.1	255	66.0927	0	0
ENSRNOT00000064015.2	3847	3635.72	242.853	4.16212
ENSRNOT00000075423.2	1814	1602.72	2113	82.149
ENSRNOT00000080686.1	1660	1448.72	0	0
ENSRNOT00000024408.4	2490	2278.72	855.999	23.4069
ENSRNOT00000084950.1	2460	2248.72	0.000666535	1.84692e-05
ENSRNOT00000044455.5	327	122.665	0	0
ENSRNOT00000090597.1	6617	6405.72	2005.09	19.5041
ENSRNOT00000089006.1	2887	2675.72	282.915	6.58834
ENSRNOT00000083005.1	11117	10905.7	1442.33	8.24082
ENSRNOT00000019320.2	10110	9898.72	13785.7	86.7782
ENSRNOT00000051805.4	465	254.218	0	0
ENSRNOT00000002169.6	2521	2309.72	2171	58.5681
ENSRNOT00000034485.6	816	604.724	0	0
ENSRNOT00000064466.4	744	532.724	6	0.701796
ENSRNOT00000043498.6	2828	2616.72	203.476	4.84527
ENSRNOT00000002645.4	2059	1847.72	209.524	7.06574
ENSRNOT00000072947.1	735	523.767	1	0.118966
ENSRNOT00000034300.6	2793	2581.72	151	3.64442
ENSRNOT00000047856.1	912	700.724	0	0
ENSRNOT00000052120.5	1800	1588.72	640	25.1011
ENSRNOT00000074915.1	864	652.724	0	0
ENSRNOT00000073984.1	438	227.417	0	0
ENSRNOT00000009697.7	1849	1637.72	226.3	8.61005
ENSRNOT00000071358.2	693	481.811	0	0
ENSRNOT00000042211.4	372	163.34	0	0
ENSRNOT00000006050.6	5283	5071.72	560	6.88009
ENSRNOT00000045439.1	966	754.724	0	0
ENSRNOT00000071925.2	863	651.724	15	1.43413
ENSRNOT00000030112.5	2500	2288.72	2	0.05445
ENSRNOT00000051823.4	351	143.73	0	0
ENSRNOT00000086812.1	12140	11928.7	332.528	1.73699
ENSRNOT00000050555.3	9756	9544.72	142.472	0.930093
ENSRNOT00000006308.4	1396	1184.72	1	0.052595
ENSRNOT00000087329.1	1739	1527.72	41	1.67225
ENSRNOT00000073130.1	489	278.131	0	0
ENSRNOT00000055995.2	1820	1608.72	13	0.503528
ENSRNOT00000070962.3	4227	4015.72	589	9.1393
ENSRNOT00000019968.7	2806	2594.72	545	13.0878
ENSRNOT00000004956.4	4765	4553.72	105	1.43676
ENSRNOT00000027734.5	763	551.724	1723	194.592
ENSRNOT00000074150.3	5920	5708.72	1227	13.3927
ENSRNOT00000017996.6	1414	1202.72	0	0
ENSRNOT00000044428.2	459	248.26	0	0
ENSRNOT00000026491.8	2559	2347.72	0	0
ENSRNOT00000056724.5	2487	2275.72	6	0.164283
ENSRNOT00000015946.4	1174	962.724	969	62.7168
ENSRNOT00000079333.1	6577	6365.72	63.6055	0.622599
ENSRNOT00000039057.3	4239	4027.72	2.08231	0.0322143
ENSRNOT00000028247.5	2123	1911.72	99.7675	3.25181
ENSRNOT00000028901.6	5019	4807.72	32.852	0.425779
ENSRNOT00000019267.6	4101	3889.72	292	4.67763
ENSRNOT00000021543.5	306	104.919	0	0
ENSRNOT00000004282.2	960	748.724	1	0.0832224
ENSRNOT00000006219.4	3210	2998.72	5598.67	116.335
ENSRNOT00000080621.1	3868	3656.72	7929.33	135.116
ENSRNOT00000048474.5	3219	3007.72	239	4.95133
ENSRNOT00000059157.4	1536	1324.72	0	0
ENSRNOT00000012600.8	3927	3715.72	24.2414	0.406514
ENSRNOT00000064942.4	3735	3523.72	30.7586	0.54391
ENSRNOT00000087263.1	939	727.724	0	0
ENSRNOT00000020192.5	1184	972.724	218	13.9646
ENSRNOT00000014413.7	2203	1991.72	141	4.41115
ENSRNOT00000020609.5	819	607.724	249	25.5302
ENSRNOT00000040516.5	2016	1804.72	2	0.0690527
ENSRNOT00000018677.6	2617	2405.72	0	0
ENSRNOT00000091830.1	831	619.724	0.88739	0.0892233
ENSRNOT00000051619.3	2713	2501.72	0	0
ENSRNOT00000087322.1	3010	2798.72	184.274	4.10266
ENSRNOT00000068083.1	2353	2141.72	0	0
ENSRNOT00000082933.1	2637	2425.72	0	0
ENSRNOT00000074452.1	876	664.724	0	0
ENSRNOT00000008542.2	702	490.811	0	0
ENSRNOT00000011295.4	1349	1137.72	0	0
ENSRNOT00000078434.1	1927	1715.72	1278.3	46.4244
ENSRNOT00000078221.1	1337	1125.72	307.703	17.0319
ENSRNOT00000050142.5	909	697.724	0	0
ENSRNOT00000021132.6	2188	1976.72	169	5.32724
ENSRNOT00000060156.2	1659	1447.72	27	1.16209
ENSRNOT00000054729.4	1989	1777.72	0	0
ENSRNOT00000073040.1	921	709.724	0	0
ENSRNOT00000026112.5	4397	4185.72	476.558	7.09426
ENSRNOT00000011168.3	886	674.724	0	0
ENSRNOT00000072317.1	954	742.724	0	0
ENSRNOT00000052292.4	429	218.473	0	0
ENSRNOT00000061903.2	3984	3772.72	1433.84	23.6815
ENSRNOT00000007769.6	1493	1281.72	67.1565	3.26479
ENSRNOT00000005619.7	3672	3460.72	0	0
ENSRNOT00000067912.1	3773	3561.72	1767	30.9128
ENSRNOT00000033359.5	4502	4290.72	44	0.638975
ENSRNOT00000016348.3	1406	1194.72	0	0
ENSRNOT00000017851.6	1167	955.724	0	0
ENSRNOT00000079440.1	825	613.724	0	0
ENSRNOT00000083079.1	640	428.811	0	0
ENSRNOT00000088892.1	391	181.363	0	0
ENSRNOT00000092180.1	342	135.671	0	0
ENSRNOT00000082718.1	357	149.222	0	0
ENSRNOT00000090520.1	312	109.886	0	0
ENSRNOT00000030919.5	830	618.724	2647	266.575
ENSRNOT00000067679.3	2121	1909.72	920	30.0178
ENSRNOT00000029755.2	1099	887.724	0	0
ENSRNOT00000060386.4	339	133.039	0	0
ENSRNOT00000008262.6	1885	1673.72	21	0.781803
ENSRNOT00000017712.6	905	693.724	266.582	23.9445
ENSRNOT00000024149.5	1597	1385.72	201	9.03818
ENSRNOT00000015367.5	2000	1788.72	79	2.75198
ENSRNOT00000057585.4	8136	7924.72	594.097	4.67127
ENSRNOT00000019772.6	8331	8119.72	1183.9	9.08524
ENSRNOT00000037106.4	2696	2484.72	89	2.23189
ENSRNOT00000067319.1	939	727.724	0	0
ENSRNOT00000000116.5	2115	1903.72	234	7.65903
ENSRNOT00000008159.6	2229	2017.72	81	2.50141
ENSRNOT00000088465.1	2011	1799.72	0	0
ENSRNOT00000021403.5	2278	2066.72	152	4.58271
ENSRNOT00000092022.1	2931	2719.72	0	0
ENSRNOT00000021249.2	1919	1707.72	0	0
ENSRNOT00000079450.1	954	742.724	0	0
ENSRNOT00000087294.1	2046	1834.72	212.692	7.2234
ENSRNOT00000037708.6	1947	1735.72	99.3082	3.56506
ENSRNOT00000020620.6	2009	1797.72	130	4.5059
ENSRNOT00000047889.3	258	68.3194	55	50.1626
ENSRNOT00000020907.7	1856	1644.72	594.029	22.5049
ENSRNOT00000012999.6	3077	2865.72	1356.83	29.502
ENSRNOT00000024218.6	1875	1663.72	65	2.43441
ENSRNOT00000066702.4	2375	2163.72	512	14.7445
ENSRNOT00000048214.2	1443	1231.72	21.0658	1.06568
ENSRNOT00000077362.1	1594	1382.72	1526.93	68.8092
ENSRNOT00000044955.1	939	727.724	0	0
ENSRNOT00000029591.3	3012	2800.72	0	0
ENSRNOT00000090693.1	2838	2626.72	0.328882	0.00780167
ENSRNOT00000003630.6	2828	2616.72	15.6711	0.373167
ENSRNOT00000028628.7	3374	3162.72	1216.04	23.9578
ENSRNOT00000044866.5	2649	2437.72	410.964	10.5046
ENSRNOT00000018603.5	1354	1142.72	277	15.1043
ENSRNOT00000071962.2	315	112.317	1.78427	0.989867
ENSRNOT00000021296.2	942	730.724	0	0
ENSRNOT00000030771.6	1122	910.724	36	2.46307
ENSRNOT00000017870.5	480	269.131	4	0.926102
ENSRNOT00000024602.7	5653	5441.72	777.208	8.89943
ENSRNOT00000091645.1	2201	1989.72	221.517	6.93708
ENSRNOT00000074412.3	714	502.811	1	0.123924
ENSRNOT00000040224.1	954	742.724	0	0
ENSRNOT00000041789.2	1511	1299.72	5962	285.827
ENSRNOT00000016327.5	5820	5608.72	889.031	9.87676
ENSRNOT00000015562.6	2596	2384.72	443	11.5752
ENSRNOT00000048152.1	951	739.724	0	0
ENSRNOT00000012668.5	1415	1203.72	0	0
ENSRNOT00000019155.3	1639	1427.72	3	0.13093
ENSRNOT00000071420.2	2218	2006.72	59	1.832
ENSRNOT00000044464.4	945	733.724	0	0
ENSRNOT00000041617.3	1507	1295.72	0	0
ENSRNOT00000027179.3	2319	2107.72	153.858	4.54848
ENSRNOT00000006755.6	6177	5965.72	1583.39	16.5381
ENSRNOT00000077715.1	1522	1310.72	514.159	24.4426
ENSRNOT00000009418.7	3341	3129.72	293	5.83342
ENSRNOT00000016819.5	2259	2047.72	145.041	4.41347
ENSRNOT00000064580.1	1917	1705.72	68.9592	2.5191
ENSRNOT00000090202.1	372	163.34	0	0
ENSRNOT00000028674.6	1379	1167.72	134	7.15033
ENSRNOT00000022480.5	4495	4283.72	179	2.60371
ENSRNOT00000088772.1	1772	1560.72	24	0.958179
ENSRNOT00000091449.1	921	709.724	0	0
ENSRNOT00000084095.1	549	337.87	0	0
ENSRNOT00000086807.1	954	742.724	0	0
ENSRNOT00000005143.6	1749	1537.72	118	4.78151
ENSRNOT00000091514.1	1360	1148.72	0	0
ENSRNOT00000090515.1	2325	2113.72	12	0.353749
ENSRNOT00000024679.6	2277	2065.72	398	12.0053
ENSRNOT00000079479.1	1842	1630.72	0	0
ENSRNOT00000078608.1	1791	1579.72	33.1515	1.30763
ENSRNOT00000090834.1	1749	1537.72	28.8485	1.16898
ENSRNOT00000066715.1	700	488.811	3	0.382421
ENSRNOT00000087132.1	762	550.724	0	0
ENSRNOT00000078322.1	963	751.724	0	0
ENSRNOT00000027665.6	4304	4092.72	1053	16.0316
ENSRNOT00000001295.5	1124	912.724	496	33.8613
ENSRNOT00000036537.2	1020	808.724	0	0
ENSRNOT00000052360.1	2546	2334.72	250.555	6.68696
ENSRNOT00000085832.1	2568	2356.72	70.4453	1.86254
ENSRNOT00000019076.6	3141	2929.72	2475.48	52.6496
ENSRNOT00000026081.5	2306	2094.72	276	8.21001
ENSRNOT00000022020.6	3373	3161.72	77	1.5175
ENSRNOT00000045052.4	1129	917.724	5	0.339484
ENSRNOT00000046595.2	1118	906.724	0	0
ENSRNOT00000071877.3	1698	1486.72	0	0
ENSRNOT00000040985.5	1677	1465.72	31	1.31787
ENSRNOT00000074889.1	1431	1219.72	0	0
ENSRNOT00000078158.1	4512	4300.72	2421	35.0764
ENSRNOT00000015278.5	666	454.811	0	0
ENSRNOT00000041610.5	1837	1625.72	0	0
ENSRNOT00000014273.5	1875	1663.72	2	0.0749049
ENSRNOT00000058389.3	396	186.239	0	0
ENSRNOT00000046598.6	3622	3410.72	6	0.109614
ENSRNOT00000043374.3	2820	2608.72	0	0
ENSRNOT00000023327.2	740	528.724	0	0
ENSRNOT00000006051.6	4486	4274.72	295	4.30007
ENSRNOT00000059211.3	228	48.4531	0	0
ENSRNOT00000026968.6	2608	2396.72	1082	28.1301
ENSRNOT00000001446.5	5621	5409.72	237	2.72983
ENSRNOT00000009718.6	4398	4186.72	3687.42	54.8794
ENSRNOT00000033652.5	1293	1081.72	0	0
ENSRNOT00000011632.2	987	775.724	0	0
ENSRNOT00000005423.6	3281	3069.72	1	0.0202984
ENSRNOT00000074322.1	8827	8615.72	14167.1	102.459
ENSRNOT00000079180.1	4917	4705.72	181	2.3967
ENSRNOT00000081891.1	5544	5332.72	1277.89	14.9316
ENSRNOT00000085829.1	645	433.811	148.113	21.2743
ENSRNOT00000005257.5	6900	6688.72	115	1.07131
ENSRNOT00000082156.1	4522	4310.72	102.701	1.48452
ENSRNOT00000035411.4	1092	880.724	0	0
ENSRNOT00000090918.1	7271	7059.72	431.782	3.81099
ENSRNOT00000049482.4	3396	3184.72	61.2182	1.19776
ENSRNOT00000051416.1	1077	865.724	0	0
ENSRNOT00000089927.1	306	104.919	0	0
ENSRNOT00000060550.3	3040	2828.72	240.342	5.2942
ENSRNOT00000089140.1	2774	2562.72	8.94472	0.217484
ENSRNOT00000020297.5	2875	2663.72	7	0.163746
ENSRNOT00000010383.7	780	568.724	616.117	67.5031
ENSRNOT00000083064.1	333	127.98	0	0
ENSRNOT00000021764.7	5718	5506.72	5869.94	66.4205
ENSRNOT00000091696.1	3526	3314.72	137.559	2.58585
ENSRNOT00000091557.1	1152	940.724	9.26811	0.61389
ENSRNOT00000019916.7	920	708.724	126	11.0778
ENSRNOT00000023187.5	2161	1949.72	18.414	0.588487
ENSRNOT00000057372.4	1860	1648.72	54.4914	2.0594
ENSRNOT00000025621.3	2401	2189.72	0	0
ENSRNOT00000077441.1	3133	2921.72	12	0.25592
ENSRNOT00000078157.1	1114	902.724	94.7342	6.53904
ENSRNOT00000088824.1	1757	1545.72	1409.27	56.8097
ENSRNOT00000004864.5	2526	2314.72	0	0
ENSRNOT00000074019.2	939	727.724	0	0
ENSRNOT00000042213.3	372	163.34	1.30255	0.496894
ENSRNOT00000087408.1	4260	4048.72	39.4741	0.607513
ENSRNOT00000018577.3	1183	971.724	0.525931	0.0337247
ENSRNOT00000028563.6	2469	2257.72	1985	54.7837
ENSRNOT00000083451.1	1002	790.724	0	0
ENSRNOT00000090013.1	990	778.724	0	0
ENSRNOT00000061398.3	993	781.724	1	0.0797092
ENSRNOT00000061391.3	990	778.724	0	0
ENSRNOT00000020970.3	2164	1952.72	29.5997	0.944514
ENSRNOT00000015451.7	1230	1018.72	0	0
ENSRNOT00000010025.7	3534	3322.72	121	2.2691
ENSRNOT00000009162.7	1934	1722.72	53	1.917
ENSRNOT00000024280.4	3552	3340.72	3425	63.8825
ENSRNOT00000091265.1	3327	3115.72	8.37906e-06	1.67571e-07
ENSRNOT00000090644.1	1193	981.724	0	0
ENSRNOT00000014248.6	1097	885.724	0	0
ENSRNOT00000090763.1	801	589.724	0	0
ENSRNOT00000017340.4	4033	3821.72	91.9785	1.49964
ENSRNOT00000083277.1	3514	3302.72	465.308	8.7787
ENSRNOT00000050372.4	1795	1583.72	75.6917	2.97804
ENSRNOT00000038151.3	3235	3023.72	19	0.391537
ENSRNOT00000020028.6	4668	4456.72	345	4.82353
ENSRNOT00000001668.7	3575	3363.72	282	5.22385
ENSRNOT00000028003.3	1497	1285.72	61	2.95627
ENSRNOT00000014701.7	667	455.811	0	0
ENSRNOT00000077311.1	563	351.841	0	0
ENSRNOT00000006174.3	2218	2006.72	0	0
ENSRNOT00000078218.1	546	334.926	0	0
ENSRNOT00000066305.4	993	781.724	2.96763	0.236547
ENSRNOT00000037662.2	576	364.841	0	0
ENSRNOT00000080669.1	960	748.724	1	0.0832224
ENSRNOT00000008386.5	633	421.811	6	0.88633
ENSRNOT00000054852.4	1956	1744.72	7	0.249996
ENSRNOT00000020647.6	1444	1232.72	3122.36	157.826
ENSRNOT00000007258.5	1678	1466.72	422.645	17.9552
ENSRNOT00000081599.1	1532	1320.72	15.3545	0.724412
ENSRNOT00000024785.4	1767	1555.72	1045	41.8548
ENSRNOT00000044883.4	4053	3841.72	0	0
ENSRNOT00000012583.4	2138	1926.72	531	17.1726
ENSRNOT00000026219.5	2301	2089.72	2	0.0596352
ENSRNOT00000051655.6	2214	2002.72	27	0.840048
ENSRNOT00000036502.6	666	454.811	0	0
ENSRNOT00000079763.1	6021	5809.72	4082	43.7803
ENSRNOT00000005467.7	3420	3208.72	0	0
ENSRNOT00000084911.1	1424	1212.72	10	0.513807
ENSRNOT00000041605.2	1056	844.724	0	0
ENSRNOT00000049860.2	561	349.841	3	0.534333
ENSRNOT00000004719.2	942	730.724	0	0
ENSRNOT00000044486.3	2473	2261.72	1022	28.1561
ENSRNOT00000037796.5	581	369.811	2	0.336986
ENSRNOT00000072814.1	936	724.724	0	0
ENSRNOT00000068497.3	3224	3012.72	1596	33.0092
ENSRNOT00000009015.6	2412	2200.72	697	19.7346
ENSRNOT00000074710.1	933	721.724	0	0
ENSRNOT00000004601.5	1514	1302.72	19	0.908789
ENSRNOT00000036278.6	9293	9081.72	2615	17.9418
ENSRNOT00000061249.3	2554	2342.72	226.052	6.01242
ENSRNOT00000089138.1	1756	1544.72	165.647	6.68181
ENSRNOT00000065917.1	936	724.724	0	0
ENSRNOT00000015684.5	1443	1231.72	142	7.18351
ENSRNOT00000017689.2	927	715.724	0	0
ENSRNOT00000046690.1	171	19.1803	0	0
ENSRNOT00000011467.7	2583	2371.72	7	0.183906
ENSRNOT00000016493.6	4269	4057.72	1769	27.1648
ENSRNOT00000022749.3	2222	2010.72	3.06673	0.0950351
ENSRNOT00000019409.6	1239	1027.72	151	9.15508
ENSRNOT00000011824.6	7094	6882.72	290	2.62542
ENSRNOT00000073807.1	933	721.724	0	0
ENSRNOT00000026691.2	1809	1597.72	11	0.428995
ENSRNOT00000073141.1	795	583.724	0	0
ENSRNOT00000040168.5	660	448.811	0	0
ENSRNOT00000002131.4	168	18.1433	0	0
ENSRNOT00000020428.8	2777	2565.72	386	9.3743
ENSRNOT00000066211.1	1096	884.724	32	2.25374
ENSRNOT00000006361.6	3756	3544.72	7511	132.031
ENSRNOT00000087824.1	2235	2023.72	0	0
ENSRNOT00000032047.5	1743	1531.72	295.9	12.0372
ENSRNOT00000085784.1	1551	1339.72	58.0999	2.70223
ENSRNOT00000028396.2	1947	1735.72	0	0
ENSRNOT00000050744.6	3978	3766.72	2	0.0330847
ENSRNOT00000029345.2	552	340.841	0	0
ENSRNOT00000072599.2	513	302.058	0	0
ENSRNOT00000035255.5	7351	7139.72	154	1.34401
ENSRNOT00000045150.4	2586	2374.72	167.581	4.39716
ENSRNOT00000078870.1	1483	1271.72	64.1561	3.14345
ENSRNOT00000085779.1	192	28.4019	0	0
ENSRNOT00000058860.2	1637	1425.72	2	0.087409
ENSRNOT00000065867.3	3133	2921.72	560.491	11.9534
ENSRNOT00000084491.1	2669	2457.72	255.509	6.47792
ENSRNOT00000017742.3	2224	2012.72	0	0
ENSRNOT00000077970.1	279	83.8506	0	0
ENSRNOT00000071922.2	996	784.724	548	43.5136
ENSRNOT00000085040.1	1431	1219.72	10	0.510858
ENSRNOT00000088191.1	3771	3559.72	1753.42	30.6925
ENSRNOT00000084075.1	1368	1156.72	1.45146	0.0781875
ENSRNOT00000077175.1	1309	1097.72	1.41383	0.080254
ENSRNOT00000089211.1	1753	1541.72	7	0.282913
ENSRNOT00000006030.6	1146	934.724	289	19.2653
ENSRNOT00000042939.1	399	189.129	0	0
ENSRNOT00000021318.4	2078	1866.72	2814.55	93.9487
ENSRNOT00000081804.1	1095	883.724	14.8073	1.04405
ENSRNOT00000008999.6	1491	1279.72	1596	77.7102
ENSRNOT00000020215.5	3691	3479.72	127	2.27416
ENSRNOT00000024694.6	2004	1792.72	486	16.8921
ENSRNOT00000074809.1	315	112.317	295	163.658
ENSRNOT00000084924.1	2610	2398.72	367	9.53339
ENSRNOT00000035910.7	597	385.811	0	0
ENSRNOT00000073770.1	468	257.197	0	0
ENSRNOT00000043677.1	477	266.153	1.25478	0.293765
ENSRNOT00000028315.6	552	340.841	846.459	154.744
ENSRNOT00000043704.5	318	114.847	181.218	98.32
ENSRNOT00000088339.1	6884	6672.72	983.404	9.18312
ENSRNOT00000071281.1	927	715.724	0	0
ENSRNOT00000010489.4	2104	1892.72	473	15.5717
ENSRNOT00000014087.4	1137	925.724	1576	106.081
ENSRNOT00000013128.5	4354	4142.72	405.373	6.0972
ENSRNOT00000075555.2	1854	1642.72	438.763	16.6428
ENSRNOT00000003921.4	2069	1857.72	0	0
ENSRNOT00000065800.1	576	364.841	0	0
ENSRNOT00000041443.3	3467	3255.72	1311	25.0909
ENSRNOT00000024069.3	2853	2641.72	10	0.235871
ENSRNOT00000037404.3	1452	1240.72	0	0
ENSRNOT00000013322.6	1398	1186.72	62	3.25539
ENSRNOT00000084085.1	1035	823.724	0	0
ENSRNOT00000065677.1	1601	1389.72	31.1525	1.39677
ENSRNOT00000034056.3	606	394.811	0	0
ENSRNOT00000010783.5	4305	4093.72	265	4.03356
ENSRNOT00000066736.3	7806	7594.72	216.047	1.77255
ENSRNOT00000013801.5	3650	3438.72	43	0.779171
ENSRNOT00000080281.1	1035	823.724	6.06323	0.458653
ENSRNOT00000082903.1	864	652.724	0	0
ENSRNOT00000017025.7	1865	1653.72	737	27.7694
ENSRNOT00000035049.5	4464	4252.72	8	0.117215
ENSRNOT00000008148.6	2283	2071.72	0	0
ENSRNOT00000083536.1	1053	841.724	0	0
ENSRNOT00000071917.2	1008	796.724	394	30.8141
ENSRNOT00000009396.5	1368	1156.72	79	4.25558
ENSRNOT00000012093.3	1457	1245.72	98	4.90192
ENSRNOT00000030229.6	2299	2087.72	34	1.01477
ENSRNOT00000045135.4	6047	5835.72	28	0.298968
ENSRNOT00000077481.1	3900	3688.72	1103.12	18.6341
ENSRNOT00000079292.1	2850	2638.72	109.88	2.5947
ENSRNOT00000050336.6	5403	5191.72	520	6.24099
ENSRNOT00000070862.2	577	365.841	693	118.033
ENSRNOT00000006887.4	858	646.724	1446	139.319
ENSRNOT00000046432.3	2058	1846.72	200	6.74823
ENSRNOT00000017635.6	1152	940.724	77.8442	5.15615
ENSRNOT00000062053.3	348	141.142	0	0
ENSRNOT00000017070.4	739	527.724	0	0
ENSRNOT00000085628.1	903	691.724	1	0.0900801
ENSRNOT00000019880.3	4324	4112.72	42	0.636328
ENSRNOT00000015866.6	2653	2441.72	2.25251	0.0574821
ENSRNOT00000091221.1	1569	1357.72	3.74749	0.171985
ENSRNOT00000006095.6	2231	2019.72	203	6.26276
ENSRNOT00000061234.2	2995	2783.72	47	1.05204
ENSRNOT00000001636.7	1918	1706.72	299	10.9162
ENSRNOT00000049063.1	1335	1123.72	1.10312	0.0611678
ENSRNOT00000035989.5	6916	6704.72	1262.57	11.7337
ENSRNOT00000059078.1	3887	3675.72	402.977	6.83124
ENSRNOT00000012492.6	2554	2342.72	2	0.053195
ENSRNOT00000089104.1	1774	1562.72	292.578	11.666
ENSRNOT00000020328.5	438	227.417	2.42228	0.663686
ENSRNOT00000001162.4	2584	2372.72	43.0866	1.13151
ENSRNOT00000005165.6	1606	1394.72	416	18.5852
ENSRNOT00000037068.3	4155	3943.72	602	9.51156
ENSRNOT00000060273.3	868	656.724	0	0
ENSRNOT00000037800.6	1593	1381.72	132.894	5.99301
ENSRNOT00000081373.1	1645	1433.72	351.699	15.2851
ENSRNOT00000065593.3	1596	1384.72	231.081	10.3983
ENSRNOT00000000715.6	3170	2958.72	1693	35.6545
ENSRNOT00000074268.2	1329	1117.72	0.0019418	0.000108251
ENSRNOT00000060403.4	1129	917.724	0	0
ENSRNOT00000019478.6	518	307.058	0	0
ENSRNOT00000024337.4	1202	990.724	298	18.7424
ENSRNOT00000074081.2	951	739.724	149	12.551
ENSRNOT00000066769.1	972	760.724	0	0
ENSRNOT00000050334.1	939	727.724	0	0
ENSRNOT00000090713.1	636	424.811	0	0
ENSRNOT00000056598.3	1002	790.724	0	0
ENSRNOT00000047694.4	801	589.724	1.0977	0.115984
ENSRNOT00000078466.1	189	26.826	0	0
ENSRNOT00000011936.2	489	278.131	6	1.3442
ENSRNOT00000052306.1	960	748.724	0	0
ENSRNOT00000017240.2	3411	3199.72	3	0.0584212
ENSRNOT00000078743.1	8607	8395.72	1679.08	12.4617
ENSRNOT00000037389.5	5994	5782.72	207.436	2.23518
ENSRNOT00000030960.3	1973	1761.72	1772	62.674
ENSRNOT00000001389.7	1807	1595.72	161	6.2868
ENSRNOT00000085619.1	2843	2631.72	22	0.520888
ENSRNOT00000021152.4	645	433.811	0	0
ENSRNOT00000005622.5	405	195.001	0	0
ENSRNOT00000067704.2	1688	1476.72	110.643	4.6686
ENSRNOT00000078453.1	1243	1031.72	83.3568	5.0343
ENSRNOT00000020448.3	954	742.724	0	0
ENSRNOT00000024993.5	3625	3413.72	1096	20.0052
ENSRNOT00000028779.4	949	737.724	341.283	28.8259
ENSRNOT00000016975.4	2567	2355.72	6	0.158704
ENSRNOT00000071279.2	705	493.811	0	0
ENSRNOT00000004231.6	3696	3484.72	0	0
ENSRNOT00000084274.1	1356	1144.72	0	0
ENSRNOT00000082592.1	3536	3324.72	0	0
ENSRNOT00000083701.1	3678	3466.72	42	0.754904
ENSRNOT00000084322.1	2478	2266.72	0	0
ENSRNOT00000058179.4	2944	2732.72	211.065	4.81261
ENSRNOT00000045169.4	1580	1368.72	0	0
ENSRNOT00000089222.1	1473	1261.72	0	0
ENSRNOT00000028572.3	957	745.724	0	0
ENSRNOT00000019935.7	3528	3316.72	0	0
ENSRNOT00000004581.5	2716	2504.72	500	12.4386
ENSRNOT00000078736.1	1390	1178.72	0	0
ENSRNOT00000018766.4	1231	1019.72	3	0.183316
ENSRNOT00000031812.5	9054	8842.72	2924	20.6041
ENSRNOT00000049609.4	994	782.724	2058.46	163.868
ENSRNOT00000021272.2	588	376.811	0	0
ENSRNOT00000061233.4	3651	3439.72	1773	32.1179
ENSRNOT00000014871.7	1145	933.724	157.807	10.531
ENSRNOT00000087803.1	1005	793.724	114.193	8.9646
ENSRNOT00000045483.2	672	460.811	0	0
ENSRNOT00000019089.6	1366	1154.72	264	14.2458
ENSRNOT00000089523.1	1182	970.724	58.8879	3.78
ENSRNOT00000025381.6	4485	4273.72	4087.32	59.5928
ENSRNOT00000091370.1	4210	3998.72	172.68	2.6908
ENSRNOT00000005645.6	568	356.841	1	0.174617
ENSRNOT00000060098.4	3828	3616.72	396.206	6.82602
ENSRNOT00000081042.1	411	200.77	50.4	15.642
ENSRNOT00000064013.1	2867	2655.72	1011	23.7208
ENSRNOT00000048046.4	714	502.811	0	0
ENSRNOT00000014180.6	1586	1374.72	125	5.66573
ENSRNOT00000075166.2	516	305.058	0	0
ENSRNOT00000075465.2	3701	3489.72	43.4648	0.776084
ENSRNOT00000010959.5	2419	2207.72	5	0.141119
ENSRNOT00000055865.3	2131	1919.72	101	3.27827
ENSRNOT00000060150.2	408	197.82	0	0
ENSRNOT00000071831.2	1598	1386.72	6	0.269602
ENSRNOT00000080574.1	1373	1161.72	53.3739	2.86278
ENSRNOT00000088654.1	1065	853.724	0	0
ENSRNOT00000016333.7	3615	3403.72	447	8.18304
ENSRNOT00000013046.5	4068	3856.72	1129	18.2405
ENSRNOT00000080161.1	1267	1055.72	0	0
ENSRNOT00000090699.1	3996	3784.72	402.107	6.62018
ENSRNOT00000035839.5	1968	1756.72	96.8926	3.43676
ENSRNOT00000084176.1	546	334.926	0	0
ENSRNOT00000043610.2	429	218.473	3.88105	1.10691
ENSRNOT00000002284.6	2098	1886.72	480	15.8524
ENSRNOT00000085896.1	2193	1981.72	0	0
ENSRNOT00000049961.4	4158	3946.72	2978	47.0164
ENSRNOT00000064316.4	1542	1330.72	56.5085	2.64598
ENSRNOT00000017106.6	1539	1327.72	0	0
ENSRNOT00000090646.1	1536	1324.72	20.4915	0.963854
ENSRNOT00000006710.5	1338	1126.72	0	0
ENSRNOT00000059335.3	1572	1360.72	0	0
ENSRNOT00000039133.5	5531	5319.72	202	2.36605
ENSRNOT00000031163.4	3647	3435.72	3	0.0544082
ENSRNOT00000058238.2	618	406.811	0	0
ENSRNOT00000067626.1	1579	1367.72	92	4.19132
ENSRNOT00000078192.1	3003	2791.72	391.388	8.73568
ENSRNOT00000038084.6	2871	2659.72	112.612	2.63821
ENSRNOT00000075003.2	1481	1269.72	38	1.86482
ENSRNOT00000075732.1	945	733.724	0	0
ENSRNOT00000035035.4	1570	1358.72	0	0
ENSRNOT00000056479.4	711	499.811	0	0
ENSRNOT00000078009.1	1725	1513.72	0	0
ENSRNOT00000006596.6	1824	1612.72	0	0
ENSRNOT00000068381.3	4858	4646.72	9	0.120686
ENSRNOT00000089424.1	936	724.724	0	0
ENSRNOT00000079190.1	1874	1662.72	251.863	9.43855
ENSRNOT00000086782.1	2642	2430.72	239.137	6.13018
ENSRNOT00000036656.4	6530	6318.72	5	0.0493063
ENSRNOT00000019014.6	1906	1694.72	6	0.220604
ENSRNOT00000042547.4	860	648.724	943.375	90.6121
ENSRNOT00000045357.3	5309	5097.72	2095	25.6076
ENSRNOT00000003447.3	3264	3052.72	198	4.04147
ENSRNOT00000091792.1	1201	989.724	583	36.7042
ENSRNOT00000074336.2	1104	892.724	440	30.7112
ENSRNOT00000077958.1	2916	2704.72	147	3.38654
ENSRNOT00000024471.7	2562	2350.72	561	14.8704
ENSRNOT00000050214.3	738	526.724	3	0.354895
ENSRNOT00000072702.1	945	733.724	0	0
ENSRNOT00000007879.4	729	517.811	23	2.7677
ENSRNOT00000086352.1	5958	5746.72	156.532	1.69724
ENSRNOT00000012334.7	5552	5340.72	354.468	4.13561
ENSRNOT00000056084.1	528	316.98	0	0
ENSRNOT00000090470.1	2916	2704.72	437.69	10.0833
ENSRNOT00000091230.1	2162	1950.72	226.31	7.22887
ENSRNOT00000059814.4	2019	1807.72	0	0
ENSRNOT00000047449.3	1564	1352.72	455	20.9587
ENSRNOT00000026921.6	1299	1087.72	753	43.1358
ENSRNOT00000027117.4	3652	3440.72	729	13.202
ENSRNOT00000031978.6	1044	832.724	1	0.0748274
ENSRNOT00000003641.7	2625	2413.72	231	5.96329
ENSRNOT00000005129.5	4528	4316.72	287.225	4.146
ENSRNOT00000020417.6	2134	1922.72	158	5.12038
ENSRNOT00000004909.6	2419	2207.72	11.1046	0.313414
ENSRNOT00000004921.5	1601	1389.72	0	0
ENSRNOT00000003551.6	2966	2754.72	177	4.00366
ENSRNOT00000043742.1	930	718.724	3	0.260088
ENSRNOT00000011922.8	9328	9116.72	3790.73	25.9087
ENSRNOT00000035362.4	2113	1901.72	912	29.882
ENSRNOT00000072759.2	942	730.724	225.023	19.1882
ENSRNOT00000024815.6	773	561.724	44	4.88081
ENSRNOT00000077119.1	1356	1144.72	0	0
ENSRNOT00000075512.2	1263	1051.72	0	0
ENSRNOT00000040851.1	1065	853.724	12.0148	0.876925
ENSRNOT00000073356.1	654	442.811	93	13.0866
ENSRNOT00000083436.1	297	97.7497	0	0
ENSRNOT00000079456.1	17592	17380.7	1624.89	5.82531
ENSRNOT00000088387.1	16095	15883.7	0.105828	0.000415154
ENSRNOT00000073687.2	2382	2170.72	794	22.7917
ENSRNOT00000080602.1	678	466.811	267	35.6395
ENSRNOT00000071612.1	1254	1042.72	1.56965	0.0937985
ENSRNOT00000045964.4	3726	3514.72	2367.41	41.9705
ENSRNOT00000090001.1	3370	3158.72	878.587	17.3314
ENSRNOT00000021155.5	2079	1867.72	228	7.60648
ENSRNOT00000014846.5	3232	3020.72	23.8935	0.492867
ENSRNOT00000019028.4	2714	2502.72	227	5.65164
ENSRNOT00000083491.1	1834	1622.72	502.489	19.2949
ENSRNOT00000058703.2	1636	1424.72	346.326	15.1466
ENSRNOT00000086161.1	1957	1745.72	15.396	0.549534
ENSRNOT00000056818.3	2766	2554.72	673.604	16.4294
ENSRNOT00000064410.1	3947	3735.72	991.436	16.5368
ENSRNOT00000064060.2	2162	1950.72	1819.76	58.1273
ENSRNOT00000086424.1	1895	1683.72	7.24067	0.26796
ENSRNOT00000005389.6	5693	5481.72	797	9.05947
ENSRNOT00000048155.4	1159	947.724	233	15.3192
ENSRNOT00000025683.8	4520	4308.72	416.713	6.02629
ENSRNOT00000065058.3	2429	2217.72	2.28731	0.0642656
ENSRNOT00000044274.4	2444	2232.72	376.77	10.5148
ENSRNOT00000083830.1	1381	1169.72	16.2301	0.864567
ENSRNOT00000019209.2	3584	3372.72	1	0.0184748
ENSRNOT00000084057.1	5419	5207.72	901.05	10.7811
ENSRNOT00000088421.1	5215	5003.72	443.866	5.52739
ENSRNOT00000007602.5	3163	2951.72	3.08356	0.0650935
ENSRNOT00000072617.1	1206	994.724	0	0
ENSRNOT00000045048.3	2043	1831.72	100	3.40174
ENSRNOT00000065712.2	5673	5461.72	1742.61	19.8807
ENSRNOT00000087461.1	4691	4479.72	105.392	1.46595
ENSRNOT00000086427.1	459	248.26	0	0
ENSRNOT00000071638.1	828	616.724	0	0
ENSRNOT00000078250.1	2558	2346.72	696	18.4803
ENSRNOT00000066678.2	997	785.724	2.07586	0.164623
ENSRNOT00000084388.1	1042	830.724	258.924	19.4213
ENSRNOT00000047387.6	2667	2455.72	382.984	9.71768
ENSRNOT00000092133.1	1281	1069.72	600.37	34.9711
ENSRNOT00000028653.5	1497	1285.72	0	0
ENSRNOT00000079091.1	1498	1286.72	359.289	17.3988
ENSRNOT00000013979.5	1062	850.724	107	7.83713
ENSRNOT00000003219.3	2016	1804.72	307	10.5996
ENSRNOT00000046788.1	1005	793.724	0	0
ENSRNOT00000022983.6	2052	1840.72	812.301	27.4973
ENSRNOT00000086091.1	1418	1206.72	22.6992	1.1721
ENSRNOT00000012160.5	2864	2652.72	298.386	7.00888
ENSRNOT00000014274.4	2045	1833.72	827	28.1017
ENSRNOT00000014377.4	1267	1055.72	387	22.8414
ENSRNOT00000022126.6	2453	2241.72	665	18.4842
ENSRNOT00000045584.4	345	138.296	0	0
ENSRNOT00000009058.6	2303	2091.72	0	0
ENSRNOT00000000713.5	5776	5564.72	681	7.62544
ENSRNOT00000085481.1	3058	2846.72	10	0.218885
ENSRNOT00000078968.1	804	592.724	0	0
ENSRNOT00000047657.5	1173	961.724	51.9853	3.36815
ENSRNOT00000061224.3	2724	2512.72	3	0.074394
ENSRNOT00000017998.5	1278	1066.72	488	28.5056
ENSRNOT00000067149.3	8337	8125.72	325.496	2.496
ENSRNOT00000079219.1	10285	10073.7	140.504	0.869082
ENSRNOT00000019317.7	2691	2479.72	0	0
ENSRNOT00000079718.1	2871	2659.72	7	0.163992
ENSRNOT00000090898.1	1659	1447.72	0	0
ENSRNOT00000021481.4	1557	1345.72	40	1.85211
ENSRNOT00000074177.2	1688	1476.72	632	26.6673
ENSRNOT00000075737.2	711	499.811	0	0
ENSRNOT00000088903.1	777	565.724	0	0
ENSRNOT00000084788.1	771	559.724	0	0
ENSRNOT00000028533.3	905	693.724	0	0
ENSRNOT00000081648.1	2746	2534.72	250	6.14569
ENSRNOT00000000331.5	2330	2118.72	123	3.61737
ENSRNOT00000059810.4	2538	2326.72	4	0.107122
ENSRNOT00000024704.8	3407	3195.72	602	11.7379
ENSRNOT00000058446.3	360	152.068	0	0
ENSRNOT00000011281.6	2197	1985.72	977	30.6575
ENSRNOT00000001633.6	759	547.724	0	0
ENSRNOT00000011309.3	1070	858.724	0	0
ENSRNOT00000068124.2	1542	1330.72	8.8427	0.414055
ENSRNOT00000084833.1	1783	1571.72	456.157	18.0842
ENSRNOT00000027616.6	2425	2213.72	135	3.7999
ENSRNOT00000015021.6	2737	2525.72	24.6154	0.607271
ENSRNOT00000073597.2	1573	1361.72	46.2542	2.11653
ENSRNOT00000083189.1	849	637.724	74.2655	7.25632
ENSRNOT00000068694.2	522	311.058	2	0.400636
ENSRNOT00000006670.6	5265	5053.72	210.288	2.59278
ENSRNOT00000001565.3	3538	3326.72	0	0
ENSRNOT00000021534.6	1385	1173.72	145	7.69775
ENSRNOT00000005124.7	1692	1480.72	6975	293.516
ENSRNOT00000052280.4	372	163.34	0	0
ENSRNOT00000024878.6	763	551.724	86	9.71267
ENSRNOT00000039731.4	378	168.978	0	0
ENSRNOT00000047012.1	309	107.436	0	0
ENSRNOT00000047043.4	312	109.886	0	0
ENSRNOT00000007466.4	3111	2899.72	14	0.300838
ENSRNOT00000081957.1	2124	1912.72	143.663	4.68009
ENSRNOT00000017794.5	643	431.811	310	44.7332
ENSRNOT00000084845.1	1468	1256.72	11	0.545399
ENSRNOT00000071886.2	516	305.058	16.7807	3.4276
ENSRNOT00000031997.4	717	505.811	0	0
ENSRNOT00000029077.7	741	529.724	0	0
ENSRNOT00000009888.4	1178	966.724	2.67603	0.172485
ENSRNOT00000034719.4	987	775.724	37.5472	3.016
ENSRNOT00000052333.2	978	766.724	24.7768	2.01358
ENSRNOT00000043609.4	408	197.82	0	0
ENSRNOT00000025885.4	1729	1517.72	61	2.50437
ENSRNOT00000045315.4	5007	4795.72	236.721	3.07571
ENSRNOT00000090989.1	2697	2485.72	2463.09	61.7432
ENSRNOT00000071215.2	1116	904.724	10551.3	726.695
ENSRNOT00000009683.2	1111	899.724	0	0
ENSRNOT00000087731.1	639	427.811	446	64.9598
ENSRNOT00000016840.7	4188	3976.72	195.763	3.06738
ENSRNOT00000005770.4	3087	2875.72	617	13.369
ENSRNOT00000055343.2	1931	1719.72	3	0.108699
ENSRNOT00000000743.3	3043	2831.72	71	1.56232
ENSRNOT00000072966.1	2550	2338.72	1	0.026643
ENSRNOT00000081138.1	817	605.724	0	0
ENSRNOT00000039696.5	1148	936.724	0	0
ENSRNOT00000091207.1	174	20.4621	164	499.409
ENSRNOT00000085853.1	6511	6299.72	622.158	6.15377
ENSRNOT00000060020.5	2190	1978.72	465.452	14.6572
ENSRNOT00000012939.5	1594	1382.72	2	0.0901273
ENSRNOT00000077581.1	1672	1460.72	0	0
ENSRNOT00000004941.4	2802	2590.72	2709.47	65.1666
ENSRNOT00000000083.6	921	709.724	73	6.40907
ENSRNOT00000092195.1	939	727.724	0	0
ENSRNOT00000023583.5	2753	2541.72	366	8.97252
ENSRNOT00000058382.4	4108	3896.72	70.7943	1.13204
ENSRNOT00000090369.1	2132	1920.72	34.2057	1.10967
ENSRNOT00000013705.3	1447	1235.72	4	0.201697
ENSRNOT00000034669.5	3355	3143.72	22.0029	0.436112
ENSRNOT00000081593.1	3485	3273.72	11.9971	0.228346
ENSRNOT00000048429.1	318	114.847	0	0
ENSRNOT00000072343.2	1333	1121.72	0	0
ENSRNOT00000024171.5	4103	3891.72	11	0.176121
ENSRNOT00000000337.4	3536	3324.72	28	0.524764
ENSRNOT00000054954.4	3289	3077.72	853.25	17.2746
ENSRNOT00000088710.1	1959	1747.72	16	0.570438
ENSRNOT00000061070.4	2526	2314.72	432	11.6291
ENSRNOT00000021919.6	1830	1618.72	0	0
ENSRNOT00000075248.2	1032	820.724	0	0
ENSRNOT00000055245.3	2883	2671.72	698.011	16.2792
ENSRNOT00000080305.1	4053	3841.72	152.989	2.4814
ENSRNOT00000031555.5	879	667.724	220	20.5299
ENSRNOT00000043902.5	4158	3946.72	2972.91	46.936
ENSRNOT00000090038.1	3342	3130.72	85.1057	1.69385
ENSRNOT00000022755.5	6430	6218.72	2553.16	25.5823
ENSRNOT00000051280.5	3187	2975.72	0	0
ENSRNOT00000017268.5	3129	2917.72	330	7.04744
ENSRNOT00000074681.1	957	745.724	0	0
ENSRNOT00000066468.2	2467	2255.72	219	6.0495
ENSRNOT00000034960.1	1350	1138.72	20	1.09439
ENSRNOT00000074035.1	402	192.066	15	4.86634
ENSRNOT00000000826.7	741	529.724	73	8.58687
ENSRNOT00000027264.4	2826	2614.72	631	15.0371
ENSRNOT00000009304.4	2335	2123.72	175	5.13454
ENSRNOT00000060472.3	2415	2203.72	392	11.0838
ENSRNOT00000050364.3	2472	2260.72	15	0.413433
ENSRNOT00000012101.6	1294	1082.72	2353	135.415
ENSRNOT00000090456.1	2273	2061.72	1098.56	33.2013
ENSRNOT00000092150.1	2198	1986.72	31.4411	0.986103
ENSRNOT00000011508.6	1074	862.724	830	59.9471
ENSRNOT00000055435.2	4139	3927.72	2249.67	35.6894
ENSRNOT00000071195.1	3001	2789.72	11	0.245693
ENSRNOT00000054962.2	1873	1661.72	0	0
ENSRNOT00000088898.1	1730	1518.72	0	0
ENSRNOT00000083601.1	1865	1653.72	0	0
ENSRNOT00000007893.5	3100	2888.72	0	0
ENSRNOT00000009081.2	2258	2046.72	1	0.030444
ENSRNOT00000002145.6	2695	2483.72	0	0
ENSRNOT00000072216.2	234	52.1561	0	0
ENSRNOT00000072118.1	991	779.724	268	21.4169
ENSRNOT00000039827.6	4245	4033.72	166.662	2.5745
ENSRNOT00000032904.2	1794	1582.72	12.2828	0.483562
ENSRNOT00000078754.1	1607	1395.72	307.717	13.7377
ENSRNOT00000020767.6	6959	6747.72	443.058	4.09133
ENSRNOT00000086682.1	1705	1493.72	5.94228	0.247882
ENSRNOT00000087418.1	2304	2092.72	86.6213	2.57914
ENSRNOT00000061507.4	1677	1465.72	0	0
ENSRNOT00000080864.1	4092	3880.72	230.379	3.69906
ENSRNOT00000021270.6	3981	3769.72	240	3.96701
ENSRNOT00000027299.3	1167	955.724	0	0
ENSRNOT00000065143.1	6195	5983.72	346	3.60302
ENSRNOT00000087583.1	345	138.296	5	2.25279
ENSRNOT00000090041.1	1725	1513.72	172.301	7.09258
ENSRNOT00000085993.1	1569	1357.72	161.282	7.40179
ENSRNOT00000079365.1	1380	1168.72	132.416	7.05978
ENSRNOT00000084633.1	1673	1461.72	0	0
ENSRNOT00000019288.4	1560	1348.72	173	7.99254
ENSRNOT00000008805.2	948	736.724	0	0
ENSRNOT00000072657.1	423	212.581	0	0
ENSRNOT00000044134.6	2482	2270.72	992	27.2213
ENSRNOT00000009199.3	3096	2884.72	729	15.7465
ENSRNOT00000074993.2	1365	1153.72	0	0
ENSRNOT00000059468.3	1794	1582.72	14.3221	0.563851
ENSRNOT00000042125.4	5340	5128.72	206.186	2.50502
ENSRNOT00000090170.1	7710	7498.72	1123.81	9.33832
ENSRNOT00000030656.5	2740	2528.72	2	0.0492822
ENSRNOT00000036217.3	1233	1021.72	7.66359	0.46737
ENSRNOT00000004192.4	2615	2403.72	850	22.0341
ENSRNOT00000002973.4	1393	1181.72	207	10.9148
ENSRNOT00000031345.2	996	784.724	0	0
ENSRNOT00000075346.1	645	433.811	0	0
ENSRNOT00000005331.5	3075	2863.72	94	2.04531
ENSRNOT00000043988.1	936	724.724	0	0
ENSRNOT00000068770.1	1269	1057.72	0	0
ENSRNOT00000085084.1	3481	3269.72	63.1312	1.20308
ENSRNOT00000084416.1	3526	3314.72	78.8688	1.48258
ENSRNOT00000002072.6	1579	1367.72	505	23.0067
ENSRNOT00000040346.2	2078	1866.72	368	12.2837
ENSRNOT00000074341.2	201	33.0559	38	71.6302
ENSRNOT00000022929.3	1253	1041.72	0	0
ENSRNOT00000020354.5	4265	4053.72	4	0.0614848
ENSRNOT00000047635.5	3171	2959.72	93.4215	1.96679
ENSRNOT00000015067.7	3491	3279.72	72.5785	1.3789
ENSRNOT00000079199.1	1424	1212.72	0	0
ENSRNOT00000032200.5	1170	958.724	1	0.0649932
ENSRNOT00000091710.1	3836	3624.72	676.674	11.6323
ENSRNOT00000006849.5	2813	2601.72	235.318	5.63581
ENSRNOT00000010593.7	980	768.724	1011	81.9488
ENSRNOT00000022117.4	1979	1767.72	478	16.849
ENSRNOT00000091296.1	2696	2484.72	0	0
ENSRNOT00000044273.1	936	724.724	0	0
ENSRNOT00000014672.6	2231	2019.72	0	0
ENSRNOT00000027428.5	1207	995.724	184.848	11.5675
ENSRNOT00000081977.1	2572	2360.72	197.009	5.2
ENSRNOT00000072093.2	489	278.131	395	88.4932
ENSRNOT00000054987.2	1779	1567.72	291	11.5661
ENSRNOT00000074488.2	870	658.724	24	2.27023
ENSRNOT00000084460.1	1308	1096.72	49.6983	2.82362
ENSRNOT00000061821.3	1260	1048.72	132.302	7.86078
ENSRNOT00000085146.1	315	112.317	0	0
ENSRNOT00000036996.6	312	109.886	0	0
ENSRNOT00000002140.4	1830	1618.72	0	0
ENSRNOT00000052293.3	7493	7281.72	7	0.0598998
ENSRNOT00000002599.6	1802	1590.72	5259.54	206.022
ENSRNOT00000045329.3	676	464.811	1.47114	0.197215
ENSRNOT00000045821.3	1119	907.724	0	0
ENSRNOT00000006843.6	1828	1616.72	192	7.39992
ENSRNOT00000011107.7	2366	2154.72	8	0.231345
ENSRNOT00000086957.1	2144	1932.72	0	0
ENSRNOT00000091172.1	4370	4158.72	132.527	1.98566
ENSRNOT00000015961.6	1740	1528.72	0	0
ENSRNOT00000026617.6	2418	2206.72	511	14.4289
ENSRNOT00000058139.3	1445	1233.72	577	29.142
ENSRNOT00000047454.1	936	724.724	0	0
ENSRNOT00000077772.1	345	138.296	0	0
ENSRNOT00000080931.1	2753	2541.72	6.71571	0.164636
ENSRNOT00000008936.5	4476	4264.72	1274.28	18.6182
ENSRNOT00000064428.2	2391	2179.72	29.1625	0.833652
ENSRNOT00000088928.1	3081	2869.72	1610.84	34.9763
ENSRNOT00000037271.4	3079	2867.72	777	16.8828
ENSRNOT00000063870.1	2542	2330.72	39	1.04264
ENSRNOT00000079339.1	1716	1504.72	74.9997	3.10573
ENSRNOT00000018277.4	1713	1501.72	0.000323672	1.343e-05
ENSRNOT00000052186.1	972	760.724	0	0
ENSRNOT00000001700.6	862	650.724	5	0.478779
ENSRNOT00000012135.5	246	60.1775	0	0
ENSRNOT00000011308.5	1463	1251.72	0	0
ENSRNOT00000040957.1	969	757.724	0	0
ENSRNOT00000017941.7	2498	2286.72	1681.17	45.8099
ENSRNOT00000083991.1	4408	4196.72	154.696	2.29683
ENSRNOT00000023332.5	2610	2398.72	348	9.03984
ENSRNOT00000073193.2	4355	4143.72	620	9.32315
ENSRNOT00000018808.7	3196	2984.72	459	9.58231
ENSRNOT00000029001.4	1796	1584.72	240	9.43668
ENSRNOT00000026992.6	1841	1629.72	1108.58	42.3852
ENSRNOT00000040236.5	1224	1012.72	3	0.184583
ENSRNOT00000071818.2	1212	1000.72	0	0
ENSRNOT00000065792.3	2025	1813.72	381	13.0893
ENSRNOT00000080730.1	3255	3043.72	6.36097	0.130221
ENSRNOT00000049947.5	2298	2086.72	1.63903	0.0489422
ENSRNOT00000012578.5	1897	1685.72	6	0.221782
ENSRNOT00000005486.7	2675	2463.72	467	11.811
ENSRNOT00000002800.6	2757	2545.72	420	10.2802
ENSRNOT00000082677.1	4929	4717.72	14	0.184909
ENSRNOT00000068119.3	1536	1324.72	4	0.188147
ENSRNOT00000071064.1	357	149.222	0	0
ENSRNOT00000002313.4	2010	1798.72	11	0.381057
ENSRNOT00000084134.1	1792	1580.72	0	0
ENSRNOT00000034487.5	3549	3337.72	411	7.67279
ENSRNOT00000014300.7	4577	4365.72	3224	46.0151
ENSRNOT00000080616.1	6805	6593.72	12	0.1134
ENSRNOT00000010910.6	3344	3132.72	0	0
ENSRNOT00000004244.3	2342	2130.72	14.2957	0.418061
ENSRNOT00000020812.6	881	669.724	0	0
ENSRNOT00000089614.1	962	750.724	0	0
ENSRNOT00000089934.1	4162	3950.72	15	0.236579
ENSRNOT00000008537.5	1472	1260.72	125	6.17805
ENSRNOT00000055741.4	1756	1544.72	0	0
ENSRNOT00000077079.1	3631	3419.72	13.7683	0.25087
ENSRNOT00000064007.3	3260	3048.72	132.232	2.70258
ENSRNOT00000044699.4	315	112.317	0	0
ENSRNOT00000029784.7	2589	2377.72	53	1.38892
ENSRNOT00000058068.5	2535	2323.72	0	0
ENSRNOT00000058067.3	2451	2239.72	0	0
ENSRNOT00000036321.5	4013	3801.72	153	2.50768
ENSRNOT00000024279.4	1575	1363.72	142	6.48819
ENSRNOT00000034744.4	2490	2278.72	149	4.07433
ENSRNOT00000004323.5	2395	2183.72	643	18.3474
ENSRNOT00000031964.4	2570	2358.72	3.43477e-07	9.07364e-09
ENSRNOT00000011906.6	3445	3233.72	58	1.1176
ENSRNOT00000028672.7	1788	1576.72	352.29	13.9222
ENSRNOT00000074883.1	939	727.724	0	0
ENSRNOT00000039994.4	2051	1839.72	0	0
ENSRNOT00000020720.6	2385	2173.72	817	23.4196
ENSRNOT00000077781.1	1598	1386.72	548.172	24.6314
ENSRNOT00000013215.2	939	727.724	0	0
ENSRNOT00000033075.5	6036	5824.72	204.896	2.1919
ENSRNOT00000014071.6	3269	3057.72	142	2.89369
ENSRNOT00000051261.6	708	496.811	0	0
ENSRNOT00000052403.5	660	448.811	0	0
ENSRNOT00000064705.3	9363	9151.72	824.728	5.61526
ENSRNOT00000090572.1	7694	7482.72	2096.27	17.4562
ENSRNOT00000051475.3	297	97.7497	0	0
ENSRNOT00000075056.2	660	448.811	0	0
ENSRNOT00000065685.4	636	424.811	0	0
ENSRNOT00000049798.3	2594	2382.72	359	9.3882
ENSRNOT00000073724.1	774	562.724	0	0
ENSRNOT00000037918.5	2263	2051.72	191	5.80064
ENSRNOT00000060160.4	1722	1510.72	0	0
ENSRNOT00000088962.1	756	544.724	3.62706	0.414896
ENSRNOT00000016881.5	1354	1142.72	244.373	13.3252
ENSRNOT00000021895.7	2297	2085.72	10	0.298748
ENSRNOT00000084481.1	1410	1198.72	1461.2	75.9545
ENSRNOT00000078710.1	994	782.724	123.153	9.80387
ENSRNOT00000021040.7	903	691.724	550.936	49.6284
ENSRNOT00000038547.6	2771	2559.72	75	1.8257
ENSRNOT00000068156.3	6958	6746.72	5981	55.2386
ENSRNOT00000066373.3	519	308.058	43	8.69756
ENSRNOT00000072716.2	1212	1000.72	224	13.9475
ENSRNOT00000034001.4	4190	3978.72	1837	28.7691
ENSRNOT00000006385.7	1149	937.724	68.0725	4.52333
ENSRNOT00000027675.6	2327	2115.72	1160	34.1634
ENSRNOT00000075800.1	4467	4255.72	256	3.74825
ENSRNOT00000015931.6	2715	2503.72	6145	152.932
ENSRNOT00000015723.6	1192	980.724	0	0
ENSRNOT00000038653.4	3530	3318.72	798.637	14.9948
ENSRNOT00000085537.1	942	730.724	0	0
ENSRNOT00000085517.1	2662	2450.72	6.69231	0.170154
ENSRNOT00000023944.6	731	519.811	1	0.119872
ENSRNOT00000041187.3	748	536.724	23.425	2.71951
ENSRNOT00000055166.2	1241	1029.72	0	0
ENSRNOT00000084700.1	2880	2668.72	757.708	17.6913
ENSRNOT00000075425.1	1391	1179.72	474	25.0357
ENSRNOT00000041697.1	954	742.724	0	0
ENSRNOT00000061294.4	3030	2818.72	0	0
ENSRNOT00000048344.4	2796	2584.72	2	0.0482145
ENSRNOT00000008469.5	1521	1309.72	0	0
ENSRNOT00000017809.5	5396	5184.72	1105	13.28
ENSRNOT00000007788.6	4328	4116.72	244.333	3.69821
ENSRNOT00000090847.1	4784	4572.72	186.667	2.54363
ENSRNOT00000073376.2	601	389.811	550	87.9165
ENSRNOT00000070979.2	1170	958.724	11	0.714926
ENSRNOT00000075727.1	954	742.724	0	0
ENSRNOT00000005438.7	8159	7947.72	338	2.64994
ENSRNOT00000027684.7	3711	3499.72	931	16.5759
ENSRNOT00000057833.4	2958	2746.72	87.6349	1.98803
ENSRNOT00000035382.5	1784	1572.72	0	0
ENSRNOT00000088195.1	306	104.919	0	0
ENSRNOT00000081249.1	2980	2768.72	1234.61	27.7851
ENSRNOT00000042692.4	2571	2359.72	1	0.0264059
ENSRNOT00000037518.5	752	540.724	10	1.15235
ENSRNOT00000022923.6	871	659.724	0	0
ENSRNOT00000026382.5	2921	2709.72	252	5.79478
ENSRNOT00000033074.4	1446	1234.72	2	0.10093
ENSRNOT00000008560.7	2076	1864.72	255.899	8.55097
ENSRNOT00000090673.1	1926	1714.72	24.8209	0.901954
ENSRNOT00000085326.1	3253	3041.72	139.563	2.85899
ENSRNOT00000043017.4	2325	2113.72	1.48145	0.0436719
ENSRNOT00000025770.4	2068	1856.72	0	0
ENSRNOT00000085376.1	945	733.724	0	0
ENSRNOT00000071125.1	933	721.724	0	0
ENSRNOT00000022992.4	1830	1618.72	0	0
ENSRNOT00000014546.4	3034	2822.72	403	8.89607
ENSRNOT00000060094.1	954	742.724	0	0
ENSRNOT00000072819.2	3564	3352.72	7974.23	148.202
ENSRNOT00000047394.6	1152	940.724	0	0
ENSRNOT00000000683.7	1062	850.724	2	0.146488
ENSRNOT00000060370.4	2513	2301.72	0	0
ENSRNOT00000021716.6	1705	1493.72	386	16.102
ENSRNOT00000088323.1	5878	5666.72	399.718	4.39524
ENSRNOT00000082699.1	5911	5699.72	185.816	2.03137
ENSRNOT00000051577.3	1314	1102.72	0	0
ENSRNOT00000075196.3	5718	5506.72	761	8.61099
ENSRNOT00000042140.3	1066	854.724	0	0
ENSRNOT00000090110.1	1180	968.724	0	0
ENSRNOT00000050817.1	936	724.724	0	0
ENSRNOT00000005715.6	3415	3203.72	852.993	16.5902
ENSRNOT00000041154.4	300	100.051	0	0
ENSRNOT00000068434.1	10037	9825.72	176.402	1.11867
ENSRNOT00000013600.4	1102	890.724	2323	162.505
ENSRNOT00000025472.5	821	609.724	1069	109.246
ENSRNOT00000027597.4	1183	971.724	0	0
ENSRNOT00000008737.6	2845	2633.72	3191	75.495
ENSRNOT00000022150.2	1835	1623.72	4	0.1535
ENSRNOT00000005072.5	1751	1539.72	55	2.22578
ENSRNOT00000082463.1	3416	3204.72	69	1.34159
ENSRNOT00000042638.4	1668	1456.72	174	7.44275
ENSRNOT00000068171.3	3683	3471.72	405.106	7.27085
ENSRNOT00000008759.7	4041	3829.72	478.151	7.77963
ENSRNOT00000049771.4	3933	3721.72	56.2599	0.941925
ENSRNOT00000017631.2	945	733.724	0	0
ENSRNOT00000014505.7	1527	1315.72	0	0
ENSRNOT00000003010.6	1871	1659.72	365	13.7031
ENSRNOT00000035312.5	2712	2500.72	586	14.6014
ENSRNOT00000004865.2	948	736.724	0	0
ENSRNOT00000087328.1	1467	1255.72	358.698	17.799
ENSRNOT00000012487.5	6486	6274.72	19	0.188678
ENSRNOT00000039728.5	981	769.724	804	65.0853
ENSRNOT00000074826.2	1580	1368.72	210	9.56016
ENSRNOT00000072804.2	1485	1273.72	3	0.14676
ENSRNOT00000025826.5	2255	2043.72	172.023	5.24477
ENSRNOT00000049175.3	2027	1815.72	0	0
ENSRNOT00000046152.5	3384	3172.72	0	0
ENSRNOT00000078556.1	2885	2673.72	0	0
ENSRNOT00000081152.1	906	694.724	0	0
ENSRNOT00000081725.1	1990	1778.72	88	3.08273
ENSRNOT00000001579.6	4984	4772.72	1120.58	14.6298
ENSRNOT00000025446.6	1497	1285.72	0.00205887	9.97799e-05
ENSRNOT00000032960.5	2190	1978.72	1	0.0314903
ENSRNOT00000049161.3	627	415.811	0	0
ENSRNOT00000055227.1	972	760.724	0	0
ENSRNOT00000050860.3	1008	796.724	0	0
ENSRNOT00000010092.7	3666	3454.72	14	0.252509
ENSRNOT00000009645.5	3510	3298.72	1065	20.1171
ENSRNOT00000092161.1	3088	2876.72	411.394	8.91089
ENSRNOT00000015778.5	2926	2714.72	48.6065	1.11565
ENSRNOT00000091349.1	897	685.724	0	0
ENSRNOT00000061242.5	982	770.724	493.516	39.8992
ENSRNOT00000030850.4	2179	1967.72	898	28.4363
ENSRNOT00000047914.1	921	709.724	0	0
ENSRNOT00000058640.4	636	424.811	1.03323	0.151552
ENSRNOT00000003146.4	4407	4195.72	68	1.00987
ENSRNOT00000081292.1	249	62.0233	0	0
ENSRNOT00000030425.5	2308	2096.72	3138	93.2553
ENSRNOT00000013963.7	2362	2150.72	1017.28	29.4724
ENSRNOT00000022246.4	1793	1581.72	94	3.70304
ENSRNOT00000028181.5	3608	3396.72	1729	31.7173
ENSRNOT00000075076.2	2414	2202.72	147	4.15833
ENSRNOT00000027054.5	3622	3410.72	117.242	2.14189
ENSRNOT00000026457.6	2161	1949.72	1	0.0319587
ENSRNOT00000010247.5	2737	2525.72	180	4.44067
ENSRNOT00000084063.1	942	730.724	0	0
ENSRNOT00000002403.3	4300	4088.72	867	13.2127
ENSRNOT00000021337.7	1870	1658.72	9.10164	0.341906
ENSRNOT00000081375.1	2212	2000.72	22.8984	0.713147
ENSRNOT00000004958.8	909	697.724	0	0
ENSRNOT00000078222.1	3612	3400.72	285	5.22198
ENSRNOT00000025711.7	1584	1372.72	0	0
ENSRNOT00000089283.1	1205	993.724	78.3896	4.91535
ENSRNOT00000078125.1	915	703.724	29.6104	2.62183
ENSRNOT00000086044.1	870	658.724	0	0
ENSRNOT00000023744.5	2411	2199.72	313.172	8.87107
ENSRNOT00000022679.6	3071	2859.72	160	3.48624
ENSRNOT00000089375.1	60	28.1667	0	0
ENSRNOT00000023741.7	4264	4052.72	887	13.6376
ENSRNOT00000021001.5	3380	3168.72	319.933	6.29123
ENSRNOT00000013703.6	2145	1933.72	1798	57.9371
ENSRNOT00000019991.6	4102	3890.72	193.563	3.09994
ENSRNOT00000024084.6	1436	1224.72	8	0.407018
ENSRNOT00000021120.4	1190	978.724	3	0.190995
ENSRNOT00000013619.5	639	427.811	0	0
ENSRNOT00000083626.1	2716	2504.72	6	0.149263
ENSRNOT00000082522.1	2904	2692.72	0	0
ENSRNOT00000060868.5	3189	2977.72	259.163	5.42313
ENSRNOT00000091672.1	2439	2227.72	277.165	7.75244
ENSRNOT00000079157.1	1743	1531.72	0	0
ENSRNOT00000006416.2	438	227.417	0	0
ENSRNOT00000075670.1	579	367.841	1	0.169395
ENSRNOT00000073976.2	939	727.724	0	0
ENSRNOT00000021717.7	4001	3789.72	588	9.66788
ENSRNOT00000043386.4	1976	1764.72	0	0
ENSRNOT00000014028.6	2945	2733.72	208.139	4.74418
ENSRNOT00000085675.1	1923	1711.72	0	0
ENSRNOT00000014030.4	1812	1600.72	0	0
ENSRNOT00000046460.1	438	227.417	0	0
ENSRNOT00000015579.6	1990	1778.72	4612	161.563
ENSRNOT00000072806.1	483	272.131	0	0
ENSRNOT00000078640.1	1422	1210.72	414.103	21.312
ENSRNOT00000075588.2	3585	3373.72	55.8409	1.03135
ENSRNOT00000057504.2	1335	1123.72	8	0.443601
ENSRNOT00000036821.5	1290	1078.72	0	0
ENSRNOT00000008227.5	1233	1021.72	172	10.4895
ENSRNOT00000073555.2	888	676.724	0	0
ENSRNOT00000029136.5	3057	2845.72	161	3.52529
ENSRNOT00000064526.4	3022	2810.72	174	3.85738
ENSRNOT00000003320.6	3622	3410.72	25	0.456725
ENSRNOT00000085468.1	459	248.26	0	0
ENSRNOT00000072444.2	606	394.811	0.599148	0.0945599
ENSRNOT00000066793.3	3625	3413.72	875	15.9713
ENSRNOT00000072917.2	666	454.811	157.564	21.5868
ENSRNOT00000068445.1	3729	3517.72	428	7.5813
ENSRNOT00000039369.5	507	296.058	0	0
ENSRNOT00000012038.7	5019	4807.72	1	0.0129605
ENSRNOT00000010429.2	1057	845.724	3011	221.842
ENSRNOT00000006709.8	5901	5689.72	1841.08	20.1625
ENSRNOT00000075193.2	5787	5575.72	1605.92	17.9467
ENSRNOT00000008104.5	4156	3944.72	138	2.17984
ENSRNOT00000078263.1	2080	1868.72	0	0
ENSRNOT00000004350.6	3140	2928.72	628.149	13.3643
ENSRNOT00000034073.3	2507	2295.72	859	23.315
ENSRNOT00000087430.1	1081	869.724	0	0
ENSRNOT00000085158.1	3385	3173.72	2	0.0392665
ENSRNOT00000038092.5	2706	2494.72	179	4.47087
ENSRNOT00000003974.6	700	488.811	15	1.91211
ENSRNOT00000032300.2	2274	2062.72	0	0
ENSRNOT00000023124.2	975	763.724	0	0
ENSRNOT00000012365.3	1326	1114.72	0	0
ENSRNOT00000045375.6	1977	1765.72	0	0
ENSRNOT00000070992.2	1848	1636.72	0	0
ENSRNOT00000071482.2	2349	2137.72	411.102	11.9828
ENSRNOT00000077874.1	2289	2077.72	171.898	5.1552
ENSRNOT00000039296.6	4961	4749.72	54.2373	0.711527
ENSRNOT00000039308.4	5168	4956.72	52.7627	0.663275
ENSRNOT00000091545.1	3316	3104.72	0	0
ENSRNOT00000030035.3	2355	2143.72	60	1.74399
ENSRNOT00000072449.1	783	571.724	0	0
ENSRNOT00000047128.4	357	149.222	0	0
ENSRNOT00000017532.5	2928	2716.72	38	0.871565
ENSRNOT00000078078.1	834	622.724	0	0
ENSRNOT00000007223.5	3388	3176.72	713	13.9853
ENSRNOT00000028575.2	930	718.724	0	0
ENSRNOT00000024691.7	531	319.98	0	0
ENSRNOT00000026001.5	3452	3240.72	76	1.46128
ENSRNOT00000018640.6	4979	4767.72	248	3.24117
ENSRNOT00000034609.6	3535	3323.72	1794	33.6325
ENSRNOT00000046983.3	3445	3233.72	1469	28.3061
ENSRNOT00000087848.1	366	157.637	0	0
ENSRNOT00000024096.6	965	753.724	677	55.9678
ENSRNOT00000038276.5	1784	1572.72	1	0.0396195
ENSRNOT00000089841.1	2756	2544.72	67.6321	1.65605
ENSRNOT00000005085.3	1888	1676.72	34.2449	1.27261
ENSRNOT00000078320.1	1730	1518.72	18.7356	0.768687
ENSRNOT00000056179.5	1893	1681.72	83.5231	3.09466
ENSRNOT00000056178.4	954	742.724	8.74137	0.733355
ENSRNOT00000073155.2	704	492.811	4.28531	0.541831
ENSRNOT00000035435.4	2940	2728.72	0	0
ENSRNOT00000048302.2	2390	2178.72	362	10.353
ENSRNOT00000031164.3	2418	2206.72	1920	54.2144
ENSRNOT00000032933.5	6009	5797.72	1226.08	13.1772
ENSRNOT00000072279.1	936	724.724	0	0
ENSRNOT00000058351.1	1355	1143.72	30	1.63441
ENSRNOT00000090712.1	1863	1651.72	211	7.95988
ENSRNOT00000015977.5	13668	13456.7	3625	16.7853
ENSRNOT00000068113.1	1366	1154.72	885	47.7559
ENSRNOT00000074580.2	2813	2601.72	39.1142	0.936774
ENSRNOT00000087918.1	945	733.724	0	0
ENSRNOT00000011230.5	2539	2327.72	1412.19	37.8026
ENSRNOT00000084797.1	3214	3002.72	210	4.35778
ENSRNOT00000028127.5	771	559.724	193	21.4855
ENSRNOT00000019363.7	935	723.724	13.109	1.12865
ENSRNOT00000082142.1	3352	3140.72	254.891	5.05692
ENSRNOT00000092028.1	1638	1426.72	0.471932	0.0206111
ENSRNOT00000023667.7	2978	2766.72	323	7.27442
ENSRNOT00000091961.1	357	149.222	0	0
ENSRNOT00000083966.1	447	236.3	0	0
ENSRNOT00000022259.7	2628	2416.72	701	18.0739
ENSRNOT00000032737.6	1453	1241.72	5	0.250903
ENSRNOT00000045513.3	3634	3422.72	1167	21.2452
ENSRNOT00000004717.6	3286	3074.72	0	0
ENSRNOT00000047682.5	1192	980.724	3	0.190606
ENSRNOT00000084986.1	900	688.724	0	0
ENSRNOT00000050284.4	870	658.724	0	0
ENSRNOT00000005066.4	2237	2025.72	35	1.07659
ENSRNOT00000060577.2	939	727.724	2	0.171248
ENSRNOT00000072589.1	2924	2712.72	1051	24.1412
ENSRNOT00000050195.4	1830	1618.72	12.406	0.477552
ENSRNOT00000089166.1	1754	1542.72	1.594	0.0643815
ENSRNOT00000004853.6	782	570.724	23	2.5111
ENSRNOT00000005405.7	3192	2980.72	2	0.041809
ENSRNOT00000024753.6	3450	3238.72	2181.94	41.9788
ENSRNOT00000067974.2	3345	3133.72	1661	33.0271
ENSRNOT00000079955.1	3081	2869.72	589	12.789
ENSRNOT00000066940.2	1278	1066.72	0	0
ENSRNOT00000052289.4	2197	1985.72	132	4.14206
ENSRNOT00000089085.1	435	224.436	0	0
ENSRNOT00000066643.3	4194	3982.72	1444.88	22.6054
ENSRNOT00000078799.1	3246	3034.72	157.12	3.22608
ENSRNOT00000020332.5	745	533.724	0	0
ENSRNOT00000083900.1	776	564.724	0	0
ENSRNOT00000008909.7	2005	1793.72	143	4.96755
ENSRNOT00000007485.5	2436	2224.72	1	0.0280082
ENSRNOT00000082085.1	987	775.724	0	0
ENSRNOT00000021758.7	2723	2511.72	268.349	6.65718
ENSRNOT00000056430.2	3387	3175.72	267.651	5.25155
ENSRNOT00000072841.2	4307	4095.72	464.393	7.06508
ENSRNOT00000088386.1	972	760.724	0	0
ENSRNOT00000005153.5	807	595.724	0	0
ENSRNOT00000072416.2	1062	850.724	104	7.61739
ENSRNOT00000028685.3	3034	2822.72	63	1.3907
ENSRNOT00000029607.3	835	623.724	0	0
ENSRNOT00000042353.5	381	171.807	0	0
ENSRNOT00000071024.1	588	376.811	16	2.64581
ENSRNOT00000090913.1	939	727.724	0	0
ENSRNOT00000028379.5	1366	1154.72	151	8.14818
ENSRNOT00000027206.4	2583	2371.72	53.712	1.41114
ENSRNOT00000058474.1	795	583.724	0	0
ENSRNOT00000075297.2	945	733.724	0	0
ENSRNOT00000081342.1	921	709.724	0	0
ENSRNOT00000085181.1	291	93.1111	0	0
ENSRNOT00000082110.1	285	88.4353	0	0
ENSRNOT00000006063.7	2078	1866.72	1016	33.9137
ENSRNOT00000025412.4	1438	1226.72	245	12.4446
ENSRNOT00000073800.2	984	772.724	0	0
ENSRNOT00000073178.1	2334	2122.72	0	0
ENSRNOT00000040366.1	369	160.436	0	0
ENSRNOT00000010601.6	2548	2336.72	325.118	8.66952
ENSRNOT00000039580.4	729	517.811	522	62.8147
ENSRNOT00000078419.1	1908	1696.72	31	1.13845
ENSRNOT00000013473.4	878	666.724	25	2.33645
ENSRNOT00000058502.1	369	160.436	0	0
ENSRNOT00000057349.3	1212	1000.72	0	0
ENSRNOT00000001730.4	2383	2171.72	0	0
ENSRNOT00000020691.3	975	763.724	0	0
ENSRNOT00000013599.6	1679	1467.72	735.451	31.2228
ENSRNOT00000072733.2	7056	6844.72	2674.02	24.3428
ENSRNOT00000071714.2	351	143.73	0	0
ENSRNOT00000050297.3	339	133.039	0	0
ENSRNOT00000081817.1	330	125.342	0	0
ENSRNOT00000055570.3	2129	1917.72	11.4824	0.373086
ENSRNOT00000089674.1	2247	2035.72	149.518	4.57652
ENSRNOT00000005845.6	2977	2765.72	501.746	11.3041
ENSRNOT00000005033.5	1622	1410.72	556	24.5581
ENSRNOT00000073327.2	935	723.724	139	11.9675
ENSRNOT00000034610.4	2052	1840.72	2	0.0677022
ENSRNOT00000022864.5	489	278.131	1643.63	368.227
ENSRNOT00000075300.1	867	655.724	402.128	38.2124
ENSRNOT00000031418.2	1666	1454.72	119.555	5.12091
ENSRNOT00000086143.1	1704	1492.72	826.695	34.5086
ENSRNOT00000007595.7	1639	1427.72	1028.31	44.8786
ENSRNOT00000010141.7	3138	2926.72	14	0.298063
ENSRNOT00000084643.1	2318	2106.72	392.755	11.6165
ENSRNOT00000011085.4	2154	1942.72	114.245	3.66427
ENSRNOT00000038213.2	945	733.724	0	0
ENSRNOT00000089105.1	930	718.724	0	0
ENSRNOT00000084720.1	1818	1606.72	272	10.5485
ENSRNOT00000024576.3	1446	1234.72	987	49.8091
ENSRNOT00000061413.4	447	236.3	1	0.263692
ENSRNOT00000045830.5	1349	1137.72	0	0
ENSRNOT00000072986.2	1422	1210.72	0	0
ENSRNOT00000009574.2	1346	1134.72	0	0
ENSRNOT00000072666.2	4108	3896.72	415.932	6.65096
ENSRNOT00000013608.6	1389	1177.72	28096.2	1486.5
ENSRNOT00000027450.4	2089	1877.72	189	6.27179
ENSRNOT00000040447.4	429	218.473	0	0
ENSRNOT00000057058.4	6993	6781.72	5544	50.9383
ENSRNOT00000027159.6	912	700.724	36	3.20123
ENSRNOT00000079166.1	522	311.058	0	0
ENSRNOT00000064914.3	4062	3850.72	108.275	1.75206
ENSRNOT00000081127.1	3693	3481.72	522.725	9.35492
ENSRNOT00000090006.1	3367	3155.72	6	0.118472
ENSRNOT00000048576.4	3306	3094.72	39	0.785243
ENSRNOT00000004867.6	285	88.4353	86.5424	60.9769
ENSRNOT00000071646.1	942	730.724	0	0
ENSRNOT00000040002.4	1839	1627.72	23	0.880458
ENSRNOT00000088391.1	5349	5137.72	17466	211.828
ENSRNOT00000090258.1	2661	2449.72	0	0
ENSRNOT00000060838.4	4333	4121.72	353.865	5.34959
ENSRNOT00000008364.7	1141	929.724	494	33.1081
ENSRNOT00000020383.5	1478	1266.72	3	0.147571
ENSRNOT00000008608.4	348	141.142	563.987	248.986
ENSRNOT00000023579.4	571	359.841	156	27.0131
ENSRNOT00000032663.2	1177	965.724	0	0
ENSRNOT00000010318.7	1836	1624.72	734.049	28.1519
ENSRNOT00000081051.1	1896	1684.72	86.951	3.21594
ENSRNOT00000006964.5	1586	1374.72	2	0.0906517
ENSRNOT00000038439.4	1521	1309.72	488	23.2168
ENSRNOT00000024336.7	3270	3058.72	200	4.07428
ENSRNOT00000046013.4	3027	2815.72	0	0
ENSRNOT00000038312.5	753	541.724	29	3.33566
ENSRNOT00000040978.4	1815	1603.72	12.6852	0.492867
ENSRNOT00000086117.1	1541	1329.72	12.3148	0.577068
ENSRNOT00000033984.5	2466	2254.72	612.562	16.9285
ENSRNOT00000091375.1	2498	2286.72	18.4383	0.502422
ENSRNOT00000087559.1	345	138.296	0	0
ENSRNOT00000012912.2	951	739.724	0	0
ENSRNOT00000048225.1	333	127.98	0	0
ENSRNOT00000016067.4	2111	1899.72	383.387	12.575
ENSRNOT00000071020.2	2110	1898.72	135.574	4.44916
ENSRNOT00000072373.3	3144	2932.72	545.426	11.5885
ENSRNOT00000075623.2	2193	1981.72	0	0
ENSRNOT00000057826.2	984	772.724	132	10.6442
ENSRNOT00000027193.7	1708	1496.72	8	0.33305
ENSRNOT00000012088.7	1432	1220.72	6	0.306264
ENSRNOT00000013152.4	4181	3969.72	638.652	10.0246
ENSRNOT00000079558.1	951	739.724	0	0
ENSRNOT00000085007.1	303	102.458	0	0
ENSRNOT00000002502.7	2403	2191.72	336.657	9.57115
ENSRNOT00000086813.1	4578	4366.72	223.524	3.18955
ENSRNOT00000065366.2	1502	1290.72	3	0.144827
ENSRNOT00000088918.1	402	192.066	0	0
ENSRNOT00000039874.5	933	721.724	2	0.172671
ENSRNOT00000047852.1	927	715.724	0	0
ENSRNOT00000020225.5	2029	1817.72	123.602	4.23701
ENSRNOT00000079240.1	2016	1804.72	9.39792	0.324476
ENSRNOT00000045721.4	2035	1823.72	202	6.90167
ENSRNOT00000034284.5	2893	2681.72	851	19.7732
ENSRNOT00000068611.3	2376	2164.72	4	0.115138
ENSRNOT00000042276.3	2103	1891.72	2	0.065877
ENSRNOT00000052029.4	2091	1879.72	16.0111	0.530748
ENSRNOT00000073915.2	1021	809.724	5306	408.312
ENSRNOT00000092196.1	4377	4165.72	19.9089	0.297796
ENSRNOT00000008898.5	1753	1541.72	35.0911	1.41825
ENSRNOT00000025309.5	2809	2597.72	338.864	8.1282
ENSRNOT00000016491.4	2537	2325.72	1151.45	30.8495
ENSRNOT00000091982.1	2945	2733.72	215.551	4.91311
ENSRNOT00000073049.2	1962	1750.72	124.828	4.4428
ENSRNOT00000078820.1	1665	1453.72	257.431	11.0342
ENSRNOT00000072855.2	1263	1051.72	0	0
ENSRNOT00000074718.3	2465	2253.72	3305.57	91.3918
ENSRNOT00000017651.3	2182	1970.72	0	0
ENSRNOT00000017958.2	960	748.724	0	0
ENSRNOT00000016494.7	2942	2730.72	1477	33.7027
ENSRNOT00000022017.6	1640	1428.72	383	16.7037
ENSRNOT00000091927.1	1281	1069.72	990.067	57.6706
ENSRNOT00000088469.1	960	748.724	850.933	70.8166
ENSRNOT00000045922.2	1919	1707.72	5	0.182437
ENSRNOT00000031175.4	766	554.724	322	36.1694
ENSRNOT00000079593.1	809	597.724	7	0.729725
ENSRNOT00000003705.6	504	293.058	0	0
ENSRNOT00000075456.1	438	227.417	0	0
ENSRNOT00000043714.4	2973	2761.72	99	2.23366
ENSRNOT00000016654.4	1893	1681.72	88.4837	3.27846
ENSRNOT00000005042.5	1263	1051.72	301	17.8331
ENSRNOT00000085959.1	1994	1782.72	13	0.454382
ENSRNOT00000012604.4	2388	2176.72	978	27.9961
ENSRNOT00000040255.5	8832	8620.72	298.709	2.15907
ENSRNOT00000064025.3	9756	9544.72	237.795	1.55239
ENSRNOT00000041130.5	9711	9499.72	173.996	1.14128
ENSRNOT00000043646.4	9639	9427.72	1071.59	7.08246
ENSRNOT00000082723.1	7725	7513.72	236.908	1.96465
ENSRNOT00000016129.5	1478	1266.72	659	32.4164
ENSRNOT00000013771.6	1294	1082.72	177	10.1863
ENSRNOT00000081759.1	942	730.724	0	0
ENSRNOT00000057891.1	411	200.77	0	0
ENSRNOT00000029238.5	834	622.724	93	9.3057
ENSRNOT00000005492.8	2454	2242.72	42	1.1669
ENSRNOT00000051252.4	2017	1805.72	0	0
ENSRNOT00000088209.1	2133	1921.72	0	0
ENSRNOT00000083686.1	1515	1303.72	0	0
ENSRNOT00000039997.4	604	392.811	636	100.887
ENSRNOT00000006708.4	1781	1569.72	261	10.3605
ENSRNOT00000034477.6	2268	2056.72	418.322	12.6735
ENSRNOT00000083157.1	1164	952.724	238.678	15.6101
ENSRNOT00000007855.6	2993	2781.72	0	0
ENSRNOT00000081679.1	2402	2190.72	0	0
ENSRNOT00000043486.2	381	171.807	0	0
ENSRNOT00000047702.1	933	721.724	0	0
ENSRNOT00000017110.4	1734	1522.72	607.323	24.8519
ENSRNOT00000091053.1	1554	1342.72	6.67673	0.309841
ENSRNOT00000066520.3	1344	1132.72	88	4.84084
ENSRNOT00000079764.1	741	529.724	0	0
ENSRNOT00000014388.7	4196	3984.72	29	0.453483
ENSRNOT00000052063.5	4932	4720.72	668	8.81718
ENSRNOT00000079981.1	3424	3212.72	203.16	3.94027
ENSRNOT00000079524.1	3261	3049.72	269.734	5.51108
ENSRNOT00000085650.1	3042	2830.72	63.1064	1.38911
ENSRNOT00000080930.1	1593	1381.72	16	0.72154
ENSRNOT00000022818.4	1670	1458.72	0	0
ENSRNOT00000023661.5	3263	3051.72	269	5.49248
ENSRNOT00000066048.3	3148	2936.72	0	0
ENSRNOT00000072739.1	825	613.724	4	0.406115
ENSRNOT00000030102.2	2223	2011.72	89.0554	2.75838
ENSRNOT00000077117.1	3101	2889.72	69.9446	1.5082
ENSRNOT00000038397.5	2095	1883.72	0	0
ENSRNOT00000023319.4	3068	2856.72	0	0
ENSRNOT00000036657.5	690	478.811	0	0
ENSRNOT00000023935.5	809	597.724	1298	135.312
ENSRNOT00000060871.4	9807	9595.72	4480.75	29.0961
ENSRNOT00000051512.5	9609	9397.72	598.818	3.97039
ENSRNOT00000044972.6	9767	9555.72	0	0
ENSRNOT00000068065.1	993	781.724	74	5.89848
ENSRNOT00000017226.6	2263	2051.72	884	26.847
ENSRNOT00000012463.5	4339	4127.72	7	0.105669
ENSRNOT00000092125.1	3851	3639.72	0	0
ENSRNOT00000020002.5	3275	3063.72	0	0
ENSRNOT00000051473.5	2235	2023.72	79	2.43241
ENSRNOT00000084601.1	2803	2591.72	3452	82.9934
ENSRNOT00000022706.7	1782	1570.72	531.444	21.0824
ENSRNOT00000010264.6	4115	3903.72	550	8.779
ENSRNOT00000025489.6	852	640.724	0	0
ENSRNOT00000011307.5	1586	1374.72	527	23.8867
ENSRNOT00000086502.1	651	439.811	0	0
ENSRNOT00000001817.7	1682	1470.72	362.253	15.3477
ENSRNOT00000065314.2	1313	1101.72	72.7469	4.11437
ENSRNOT00000021549.5	5336	5124.72	986	11.9886
ENSRNOT00000073962.2	2229	2017.72	0	0
ENSRNOT00000005346.4	1667	1455.72	142.929	6.11791
ENSRNOT00000071976.1	879	667.724	0	0
ENSRNOT00000013829.5	2142	1930.72	640.287	20.6641
ENSRNOT00000049969.4	357	149.222	0	0
ENSRNOT00000020753.7	2295	2083.72	43	1.28585
ENSRNOT00000068299.1	4149	3937.72	469	7.42146
ENSRNOT00000026378.4	4007	3795.72	5888	96.6573
ENSRNOT00000011292.2	2641	2429.72	3726.46	95.5655
ENSRNOT00000027346.2	4396	4184.72	18	0.26802
ENSRNOT00000051966.1	927	715.724	0	0
ENSRNOT00000046001.3	939	727.724	0	0
ENSRNOT00000064696.2	4085	3873.72	293	4.71303
ENSRNOT00000017889.7	4973	4761.72	157	2.05446
ENSRNOT00000013228.4	2538	2326.72	192	5.14183
ENSRNOT00000077502.1	18521	18309.7	2807.46	9.55417
ENSRNOT00000083354.1	1583	1371.72	293.538	13.334
ENSRNOT00000089544.1	990	778.724	0	0
ENSRNOT00000044628.2	4387	4175.72	39.2455	0.585625
ENSRNOT00000017820.6	2225	2013.72	0	0
ENSRNOT00000077165.1	3520	3308.72	16.3616	0.308125
ENSRNOT00000013871.6	1888	1676.72	77	2.86148
ENSRNOT00000039294.4	393	183.332	2.02367	0.687801
ENSRNOT00000080799.1	2096	1884.72	0	0
ENSRNOT00000087669.1	2420	2208.72	0	0
ENSRNOT00000087957.1	2795	2583.72	0	0
ENSRNOT00000080820.1	2098	1886.72	0	0
ENSRNOT00000067751.2	3382	3170.72	1195	23.4839
ENSRNOT00000014134.3	889	677.724	0	0
ENSRNOT00000012597.6	1496	1284.72	77.2672	3.74755
ENSRNOT00000022348.6	510	299.058	614	127.931
ENSRNOT00000085087.1	2538	2326.72	0	0
ENSRNOT00000064207.3	2353	2141.72	0	0
ENSRNOT00000055319.4	1931	1719.72	1	0.0362329
ENSRNOT00000044626.3	4259	4047.72	1352	20.8127
ENSRNOT00000065721.2	4436	4224.72	1496	22.0645
ENSRNOT00000074676.2	4122	3910.72	123	1.95979
ENSRNOT00000074209.2	4517	4305.72	15.7277	0.227605
ENSRNOT00000027756.6	1359	1147.72	4222	229.215
ENSRNOT00000042558.2	879	667.724	78	7.27879
ENSRNOT00000085918.1	672	460.811	0	0
ENSRNOT00000067907.2	3223	3011.72	306	6.33094
ENSRNOT00000010512.6	1286	1074.72	1449	84.0104
ENSRNOT00000038556.4	2801	2589.72	121	2.91134
ENSRNOT00000014970.7	1602	1390.72	0	0
ENSRNOT00000037902.6	2582	2370.72	1977.73	51.9815
ENSRNOT00000080950.1	1755	1543.72	152.266	6.14604
ENSRNOT00000077360.1	1094	882.724	260.732	18.4048
ENSRNOT00000066549.3	936	724.724	18.2682	1.57067
ENSRNOT00000023543.5	4724	4512.72	179	2.47159
ENSRNOT00000030148.5	978	766.724	0	0
ENSRNOT00000081508.1	930	718.724	0	0
ENSRNOT00000073194.1	960	748.724	0	0
ENSRNOT00000086252.1	300	100.051	0	0
ENSRNOT00000032481.5	1579	1367.72	227	10.3416
ENSRNOT00000015108.8	2259	2047.72	202.787	6.17066
ENSRNOT00000017008.5	2098	1886.72	3	0.0990774
ENSRNOT00000029651.1	1575	1363.72	0	0
ENSRNOT00000051304.3	918	706.724	0	0
ENSRNOT00000017833.5	1219	1007.72	2001	123.728
ENSRNOT00000010975.5	1436	1224.72	3	0.152632
ENSRNOT00000087076.1	3995	3783.72	14708.7	242.224
ENSRNOT00000055238.4	3974	3762.72	1855.26	30.723
ENSRNOT00000088024.1	635	423.811	0	0
ENSRNOT00000087672.1	507	296.058	0	0
ENSRNOT00000016464.6	1798	1586.72	164	6.44027
ENSRNOT00000013585.4	1242	1030.72	474	28.6548
ENSRNOT00000015466.5	1932	1720.72	0	0
ENSRNOT00000015420.5	2569	2357.72	346.158	9.14836
ENSRNOT00000088049.1	2052	1840.72	2.84193	0.0962026
ENSRNOT00000077436.1	1059	847.724	0	0
ENSRNOT00000022130.4	1212	1000.72	10	0.622655
ENSRNOT00000000432.2	450	239.3	4	1.04154
ENSRNOT00000056601.2	966	754.724	2	0.165122
ENSRNOT00000041946.2	1671	1459.72	0	0
ENSRNOT00000077662.1	2264	2052.72	0	0
ENSRNOT00000001540.5	2691	2479.72	5.33313	0.134011
ENSRNOT00000010320.6	5195	4983.72	614.932	7.68838
ENSRNOT00000087334.1	2667	2455.72	15.6947	0.398231
ENSRNOT00000087398.1	4204	3992.72	170.373	2.65885
ENSRNOT00000080421.1	972	760.724	1184.79	97.0453
ENSRNOT00000014756.7	708	496.811	0	0
ENSRNOT00000081610.1	2015	1803.72	37	1.27818
ENSRNOT00000024751.6	1032	820.724	0	0
ENSRNOT00000010229.6	4081	3869.72	906.953	14.6038
ENSRNOT00000030532.3	2235	2023.72	96.3391	2.96628
ENSRNOT00000006618.7	5144	4932.72	325	4.10543
ENSRNOT00000066161.4	402	192.066	0	0
ENSRNOT00000057061.3	375	166.091	0	0
ENSRNOT00000028709.7	4538	4326.72	904.35	13.0238
ENSRNOT00000077325.1	4399	4187.72	84.1145	1.25157
ENSRNOT00000090848.1	3256	3044.72	0	0
ENSRNOT00000005353.7	3384	3172.72	19	0.37315
ENSRNOT00000058204.2	976	764.724	392	31.9406
ENSRNOT00000087007.1	4004	3792.72	28.288	0.464742
ENSRNOT00000089504.1	3685	3473.72	0	0
ENSRNOT00000083713.1	3297	3085.72	0	0
ENSRNOT00000009008.5	2497	2285.72	237	6.4608
ENSRNOT00000021227.6	1419	1207.72	138	7.11989
ENSRNOT00000086505.1	1542	1330.72	0	0
ENSRNOT00000009111.5	1561	1349.72	0	0
ENSRNOT00000080828.1	7592	7380.72	1581	13.3473
ENSRNOT00000020637.6	1800	1588.72	7	0.274544
ENSRNOT00000019560.7	4489	4277.72	503.152	7.32905
ENSRNOT00000054686.2	4108	3896.72	143.848	2.30021
ENSRNOT00000059530.4	1323	1111.72	6	0.336292
ENSRNOT00000080068.1	2176	1964.72	18	0.570864
ENSRNOT00000077767.1	9111	8899.72	2223	15.5641
ENSRNOT00000071566.2	342	135.671	0	0
ENSRNOT00000004808.7	2145	1933.72	1786	57.5504
ENSRNOT00000044613.4	4686	4474.72	3524	49.0717
ENSRNOT00000082945.1	2118	1906.72	211.146	6.90011
ENSRNOT00000056170.2	3893	3681.72	278.854	4.71941
ENSRNOT00000047198.3	2568	2356.72	2	0.052879
ENSRNOT00000002987.4	1776	1564.72	533.31	21.2375
ENSRNOT00000001476.5	1868	1656.72	1237.24	46.5333
ENSRNOT00000001899.5	3059	2847.72	175	3.82914
ENSRNOT00000022790.8	3663	3451.72	5	0.0902601
ENSRNOT00000010602.7	1423	1211.72	1132	58.2109
ENSRNOT00000088553.1	1341	1129.72	21.4584	1.18355
ENSRNOT00000010243.5	1281	1069.72	12.5416	0.730537
ENSRNOT00000045699.4	5562	5350.72	8533.32	99.3727
ENSRNOT00000043971.6	4533	4321.72	338.677	4.88305
ENSRNOT00000075365.2	2485	2273.72	3882	106.385
ENSRNOT00000029602.5	2781	2569.72	0	0
ENSRNOT00000072069.1	1355	1143.72	7	0.381363
ENSRNOT00000038383.5	3521	3309.72	113	2.1274
ENSRNOT00000081281.1	2337	2125.72	0	0
ENSRNOT00000003625.7	2577	2365.72	2	0.0526778
ENSRNOT00000073871.2	2122	1910.72	588.096	19.1784
ENSRNOT00000078266.1	807	595.724	4.23996	0.443484
ENSRNOT00000071804.3	1101	889.724	121.664	8.52057
ENSRNOT00000018620.4	2040	1828.72	1211	41.2627
ENSRNOT00000042366.3	1535	1323.72	68.2414	3.21227
ENSRNOT00000012676.4	3565	3353.72	42	0.78034
ENSRNOT00000086669.1	2283	2071.72	0	0
ENSRNOT00000054812.4	2061	1849.72	0	0
ENSRNOT00000065376.2	1888	1676.72	0	0
ENSRNOT00000082482.1	1476	1264.72	0	0
ENSRNOT00000031530.7	2643	2431.72	372.293	9.53964
ENSRNOT00000075283.1	2694	2482.72	118.707	2.97927
ENSRNOT00000003986.5	1236	1024.72	20	1.21614
ENSRNOT00000041612.1	942	730.724	0	0
ENSRNOT00000030934.6	1774	1562.72	615	24.5219
ENSRNOT00000040229.3	1656	1444.72	318	13.7153
ENSRNOT00000002194.7	509	298.058	322	67.3157
ENSRNOT00000027150.3	1072	860.724	1166	84.4105
ENSRNOT00000088707.1	4122	3910.72	12	0.191199
ENSRNOT00000089209.1	792	580.724	25.3925	2.72457
ENSRNOT00000072155.1	936	724.724	104.607	8.99398
ENSRNOT00000005794.6	381	171.807	5.86344	2.12655
ENSRNOT00000009077.7	4781	4569.72	2	0.027271
ENSRNOT00000081471.1	2350	2138.72	23.0798	0.672416
ENSRNOT00000021532.4	1794	1582.72	19.9202	0.784244
ENSRNOT00000019930.5	2072	1860.72	93	3.11432
ENSRNOT00000020175.8	1368	1156.72	32	1.72378
ENSRNOT00000074353.2	168	18.1433	27	92.7278
ENSRNOT00000028703.5	3417	3205.72	603	11.7207
ENSRNOT00000004173.4	1478	1266.72	234	11.5105
ENSRNOT00000039275.3	1773	1561.72	86	3.43128
ENSRNOT00000013701.3	1277	1065.72	2	0.116936
ENSRNOT00000074389.2	2995	2783.72	883.342	19.7726
ENSRNOT00000025815.3	1818	1606.72	262.645	10.1857
ENSRNOT00000046271.3	924	712.724	0	0
ENSRNOT00000017692.5	1603	1391.72	4028	180.342
ENSRNOT00000009545.6	4483	4271.72	31	0.452189
ENSRNOT00000032726.5	1242	1030.72	0	0
ENSRNOT00000020123.4	3681	3469.72	4541.61	81.5598
ENSRNOT00000060387.2	1100	888.724	0	0
ENSRNOT00000008938.6	6557	6345.72	998.775	9.80727
ENSRNOT00000057802.5	1677	1465.72	33.1778	1.41045
ENSRNOT00000040060.6	1668	1456.72	0	0
ENSRNOT00000067049.3	714	502.811	0	0
ENSRNOT00000052387.4	705	493.811	2.75487	0.347618
ENSRNOT00000073352.2	201	33.0559	0.0673424	0.126941
ENSRNOT00000035280.5	7024	6812.72	3875	35.4415
ENSRNOT00000027505.6	5362	5150.72	2182	26.3966
ENSRNOT00000012285.6	414	203.719	0	0
ENSRNOT00000060114.1	318	114.847	0	0
ENSRNOT00000050701.3	1614	1402.72	2231	99.1035
ENSRNOT00000027662.7	774	562.724	426	47.1711
ENSRNOT00000087412.1	1053	841.724	0	0
ENSRNOT00000026032.6	3455	3243.72	185.948	3.57198
ENSRNOT00000057673.3	3827	3615.72	405.376	6.98594
ENSRNOT00000050005.3	3637	3425.72	426.676	7.76082
ENSRNOT00000077868.1	1101	889.724	93.6372	6.55775
ENSRNOT00000066250.3	1213	1001.72	167.363	10.4105
ENSRNOT00000065294.2	1298	1086.72	0	0
ENSRNOT00000005981.4	1077	865.724	15	1.07963
ENSRNOT00000022395.5	1583	1371.72	0	0
ENSRNOT00000075148.2	1717	1505.72	1169.39	48.3921
ENSRNOT00000049411.5	3097	2885.72	154	3.32528
ENSRNOT00000029223.6	5661	5449.72	222.304	2.54176
ENSRNOT00000006783.5	3373	3161.72	15	0.295617
ENSRNOT00000019660.7	1347	1135.72	0	0
ENSRNOT00000062080.3	777	565.724	3	0.330429
ENSRNOT00000002500.7	794	582.724	244	26.0909
ENSRNOT00000042699.4	1420	1208.72	1	0.0515507
ENSRNOT00000026704.6	1005	793.724	1701	133.535
ENSRNOT00000022552.7	1262	1050.72	156	9.25119
ENSRNOT00000078190.1	1888	1676.72	60.5753	2.2511
ENSRNOT00000010546.7	2160	1948.72	99.4247	3.17911
ENSRNOT00000010103.6	2799	2587.72	211	5.08073
ENSRNOT00000007851.5	1909	1697.72	5	0.183512
ENSRNOT00000087526.1	1074	862.724	0	0
ENSRNOT00000016454.5	1284	1072.72	72.4466	4.20815
ENSRNOT00000081195.1	3266	3054.72	1841	37.5529
ENSRNOT00000011930.6	1975	1763.72	0	0
ENSRNOT00000037133.5	3544	3332.72	613.621	11.4726
ENSRNOT00000087122.1	2211	1999.72	198.379	6.1814
ENSRNOT00000036823.2	1628	1416.72	3	0.131946
ENSRNOT00000067490.3	3493	3281.72	735.278	13.9608
ENSRNOT00000023659.6	2719	2507.72	217	5.3919
ENSRNOT00000016521.7	1534	1322.72	92	4.33391
ENSRNOT00000016414.2	1734	1522.72	253.151	10.3591
ENSRNOT00000012371.4	845	633.724	0	0
ENSRNOT00000059448.3	1017	805.724	0	0
ENSRNOT00000082419.1	1667	1455.72	1028.02	44.0033
ENSRNOT00000073694.1	384	174.734	0	0
ENSRNOT00000005204.4	841	629.724	146	14.4466
ENSRNOT00000077577.1	1645	1433.72	72.8006	3.16396
ENSRNOT00000006366.7	1783	1571.72	600.199	23.7947
ENSRNOT00000031786.5	3180	2968.72	324	6.80044
ENSRNOT00000087679.1	945	733.724	0	0
ENSRNOT00000022346.3	2927	2715.72	0	0
ENSRNOT00000089941.1	1691	1479.72	6	0.252658
ENSRNOT00000028733.4	252	64.0267	0	0
ENSRNOT00000020152.3	2925	2713.72	653.703	15.0099
ENSRNOT00000011019.3	1163	951.724	62	4.05922
ENSRNOT00000084390.1	5862	5650.72	482.462	5.32011
ENSRNOT00000080945.1	5056	4844.72	6424.39	82.6275
ENSRNOT00000022370.6	3131	2919.72	402	8.57918
ENSRNOT00000026114.3	708	496.811	196	24.5825
ENSRNOT00000018246.7	2373	2161.72	178	5.13076
ENSRNOT00000031871.5	1930	1718.72	913	33.0999
ENSRNOT00000071109.3	1571	1359.72	0	0
ENSRNOT00000048677.4	2134	1922.72	0	0
ENSRNOT00000058315.5	2679	2467.72	343.908	8.68376
ENSRNOT00000091652.1	1839	1627.72	22.2639	0.852281
ENSRNOT00000010482.7	1722	1510.72	53.2985	2.19832
ENSRNOT00000079769.1	2108	1896.72	338.529	11.1212
ENSRNOT00000006883.6	837	625.724	32	3.18661
ENSRNOT00000081026.1	6031	5819.72	717.913	7.68654
ENSRNOT00000000248.2	1683	1471.72	23.0871	0.977473
ENSRNOT00000088172.1	2312	2100.72	7.94651	0.235705
ENSRNOT00000046288.4	3093	2881.72	22.0535	0.476855
ENSRNOT00000081705.1	1304	1092.72	39.4086	2.2472
ENSRNOT00000086214.1	1353	1141.72	24.5914	1.3421
ENSRNOT00000029848.3	2526	2314.72	3	0.0807577
ENSRNOT00000040091.4	803	591.724	16	1.68486
ENSRNOT00000019311.5	837	625.724	2	0.199163
ENSRNOT00000092211.1	887	675.724	0	0
ENSRNOT00000049512.5	1586	1374.72	0	0
ENSRNOT00000075165.2	2060	1848.72	262	8.83061
ENSRNOT00000002807.3	2408	2196.72	0	0
ENSRNOT00000026395.3	2183	1971.72	6	0.189612
ENSRNOT00000016484.2	939	727.724	0	0
ENSRNOT00000006886.6	2689	2477.72	810	20.3701
ENSRNOT00000003080.4	1049	837.724	0	0
ENSRNOT00000016997.7	3354	3142.72	36.3471	0.720651
ENSRNOT00000072577.1	933	721.724	1.65293	0.142707
ENSRNOT00000018177.5	1587	1375.72	0	0
ENSRNOT00000039754.6	1002	790.724	0	0
ENSRNOT00000005461.5	2445	2233.72	0	0
ENSRNOT00000078914.1	1563	1351.72	177.65	8.18916
ENSRNOT00000016240.7	3655	3443.72	347	6.2786
ENSRNOT00000085012.1	3354	3142.72	225	4.46106
ENSRNOT00000087737.1	1641	1429.72	0	0
ENSRNOT00000016702.2	981	769.724	0	0
ENSRNOT00000091475.1	711	499.811	3	0.374005
ENSRNOT00000082885.1	411	200.77	1.4	0.4345
ENSRNOT00000065156.3	390	180.378	0	0
ENSRNOT00000081766.1	1467	1255.72	185.463	9.20292
ENSRNOT00000089436.1	393	183.332	67.1667	22.8285
ENSRNOT00000013088.5	5027	4815.72	4233	54.7707
ENSRNOT00000077607.1	936	724.724	0	0
ENSRNOT00000046129.4	381	171.807	6	2.17607
ENSRNOT00000017613.6	9777	9565.72	3791.25	24.6959
ENSRNOT00000015383.6	2965	2753.72	604	13.6672
ENSRNOT00000085840.1	300	100.051	12	7.47345
ENSRNOT00000072685.3	2967	2755.72	910	20.5763
ENSRNOT00000047434.3	1342	1130.72	0	0
ENSRNOT00000086223.1	1167	955.724	0	0
ENSRNOT00000016976.7	1117	905.724	9	0.619168
ENSRNOT00000023293.2	939	727.724	0	0
ENSRNOT00000006087.2	4158	3946.72	165	2.60501
ENSRNOT00000046196.2	924	712.724	0	0
ENSRNOT00000075356.1	900	688.724	0	0
ENSRNOT00000009650.6	1318	1106.72	0	0
ENSRNOT00000085822.1	1321	1109.72	0	0
ENSRNOT00000078264.1	1506	1294.72	0	0
ENSRNOT00000005753.5	3005	2793.72	185	4.1262
ENSRNOT00000056735.3	10610	10398.7	1296.58	7.76926
ENSRNOT00000084214.1	9690	9478.72	465.657	3.0611
ENSRNOT00000002407.5	4787	4575.72	4273	58.1882
ENSRNOT00000045223.5	5434	5222.72	592	7.06295
ENSRNOT00000071859.1	945	733.724	0	0
ENSRNOT00000017048.3	2847	2635.72	0	0
ENSRNOT00000085995.1	2330	2118.72	61.089	1.7966
ENSRNOT00000045314.3	2169	1957.72	591.408	18.8234
ENSRNOT00000085849.1	1920	1708.72	29.5033	1.07587
ENSRNOT00000061693.4	4755	4543.72	604	8.28298
ENSRNOT00000063869.1	1285	1073.72	0	0
ENSRNOT00000026177.7	738	526.724	114.23	13.5132
ENSRNOT00000020527.4	2223	2011.72	226	7.00006
ENSRNOT00000022336.8	2067	1855.72	55	1.84676
ENSRNOT00000077462.1	1303	1091.72	0	0
ENSRNOT00000028644.6	1435	1223.72	6.35747	0.323715
ENSRNOT00000079631.1	1251	1039.72	2.64253	0.158367
ENSRNOT00000010561.4	4075	3863.72	100	1.61271
ENSRNOT00000078390.1	3597	3385.72	460	8.4658
ENSRNOT00000008700.5	933	721.724	0	0
ENSRNOT00000081569.1	342	135.671	0	0
ENSRNOT00000077826.1	2604	2392.72	120.33	3.1336
ENSRNOT00000027518.5	1448	1236.72	61.4972	3.09845
ENSRNOT00000027593.6	879	667.724	3.17265	0.296065
ENSRNOT00000010636.6	5411	5199.72	532	6.37519
ENSRNOT00000011869.6	2526	2314.72	30.4924	0.820833
ENSRNOT00000003240.6	1737	1525.72	135	5.5134
ENSRNOT00000006720.4	1333	1121.72	66.7402	3.70735
ENSRNOT00000084437.1	4184	3972.72	9715	152.376
ENSRNOT00000032792.5	2757	2545.72	5852	143.237
ENSRNOT00000009898.6	2514	2302.72	215.295	5.82576
ENSRNOT00000018442.5	3434	3222.72	536.402	10.3712
ENSRNOT00000029053.5	1537	1325.72	1	0.0470012
ENSRNOT00000030400.2	2126	1914.72	4	0.130171
ENSRNOT00000072684.2	1920	1708.72	55	2.00564
ENSRNOT00000045224.6	5001	4789.72	1163	15.1297
ENSRNOT00000065246.2	3676	3464.72	0	0
ENSRNOT00000077477.1	3572	3360.72	3	0.0556224
ENSRNOT00000044151.3	318	114.847	0	0
ENSRNOT00000081140.1	1375	1163.72	146.346	7.83596
ENSRNOT00000080203.1	1262	1050.72	0	0
ENSRNOT00000035813.2	960	748.724	0	0
ENSRNOT00000086193.1	1446	1234.72	0	0
ENSRNOT00000065584.3	1305	1093.72	0	0
ENSRNOT00000048400.4	336	130.48	0	0
ENSRNOT00000028323.6	518	307.058	1	0.202928
ENSRNOT00000086276.1	4688	4476.72	297.981	4.14754
ENSRNOT00000081434.1	4565	4353.72	125.446	1.79539
ENSRNOT00000085865.1	1290	1078.72	860.588	49.7103
ENSRNOT00000091297.1	3408	3196.72	505.934	9.86166
ENSRNOT00000020940.5	3454	3242.72	0	0
ENSRNOT00000064128.3	3708	3496.72	0	0
ENSRNOT00000037901.6	7613	7401.72	1598	13.4526
ENSRNOT00000042058.5	2996	2784.72	59.1992	1.32463
ENSRNOT00000070821.1	1618	1406.72	0	0
ENSRNOT00000082108.1	2830	2618.72	38.1724	0.908284
ENSRNOT00000083983.1	4507	4295.72	630.691	9.14833
ENSRNOT00000035404.5	2977	2765.72	0	0
ENSRNOT00000064667.1	2849	2637.72	137	3.23633
ENSRNOT00000001669.4	948	736.724	12	1.01493
ENSRNOT00000052302.4	1405	1193.72	9	0.469786
ENSRNOT00000077725.1	1729	1517.72	0	0
ENSRNOT00000034845.5	1747	1535.72	0	0
ENSRNOT00000087866.1	2590	2378.72	541.204	14.1768
ENSRNOT00000017714.4	2628	2416.72	159.796	4.12003
ENSRNOT00000045096.2	666	454.811	41	5.61713
ENSRNOT00000066351.2	465	254.218	0	0
ENSRNOT00000089943.1	747	535.724	0	0
ENSRNOT00000036012.5	1263	1051.72	0	0
ENSRNOT00000091669.1	1480	1268.72	0	0
ENSRNOT00000013354.6	1640	1428.72	204	8.897
ENSRNOT00000087230.1	2203	1991.72	126.058	3.94371
ENSRNOT00000064905.1	4333	4121.72	55.353	0.836804
ENSRNOT00000072031.1	1204	992.724	182.701	11.4676
ENSRNOT00000027745.6	2699	2487.72	3	0.0751416
ENSRNOT00000043672.4	2181	1969.72	0	0
ENSRNOT00000088857.1	264	72.692	0	0
ENSRNOT00000050651.1	939	727.724	0	0
ENSRNOT00000057960.1	465	254.218	0	0
ENSRNOT00000018890.7	1519	1307.72	0	0
ENSRNOT00000082904.1	8412	8200.72	3.93662	0.0299111
ENSRNOT00000015223.2	4945	4733.72	13.5369	0.178187
ENSRNOT00000035463.5	2963	2751.72	4	0.0905768
ENSRNOT00000043157.2	1125	913.724	0	0
ENSRNOT00000052009.4	1266	1054.72	0	0
ENSRNOT00000036666.5	3789	3577.72	322	5.60803
ENSRNOT00000041552.3	1917	1705.72	0	0
ENSRNOT00000040545.4	399	189.129	0	0
ENSRNOT00000021357.6	2468	2256.72	3	0.0828332
ENSRNOT00000075526.1	297	97.7497	0	0
ENSRNOT00000065105.1	699	487.811	217	27.7185
ENSRNOT00000042386.3	1890	1678.72	115.024	4.26943
ENSRNOT00000078023.1	1440	1228.72	5.07389	0.257305
ENSRNOT00000090366.1	6353	6141.72	777.825	7.89139
ENSRNOT00000088169.1	2177	1965.72	19.7729	0.626773
ENSRNOT00000090018.1	933	721.724	0	0
ENSRNOT00000035758.5	4661	4449.72	23	0.322075
ENSRNOT00000043710.1	936	724.724	0	0
ENSRNOT00000036625.5	542	330.926	0	0
ENSRNOT00000064511.2	294	95.3571	0	0
ENSRNOT00000043752.4	869	657.724	34	3.22105
ENSRNOT00000026870.6	1446	1234.72	4.26932	0.215452
ENSRNOT00000079989.1	1509	1297.72	673.731	32.3494
ENSRNOT00000064900.3	1860	1648.72	1055	39.8718
ENSRNOT00000052379.4	240	56.1568	0	0
ENSRNOT00000037509.5	6567	6355.72	781.627	7.66296
ENSRNOT00000004723.3	1563	1351.72	293	13.5065
ENSRNOT00000018942.4	2465	2253.72	209	5.77839
ENSRNOT00000091464.1	1336	1124.72	596.462	33.0444
ENSRNOT00000017472.7	900	688.724	457.538	41.3946
ENSRNOT00000035084.6	4397	4185.72	650	9.67619
ENSRNOT00000078380.1	135	12.997	0	0
ENSRNOT00000041508.4	1122	910.724	116.962	8.00238
ENSRNOT00000074262.1	1605	1393.72	17.5	0.782389
ENSRNOT00000023890.7	4204	3992.72	1722.63	26.8833
ENSRNOT00000088624.1	2883	2671.72	392.374	9.15104
ENSRNOT00000083363.1	2631	2419.72	0	0
ENSRNOT00000087452.1	699	487.811	287	36.66
ENSRNOT00000025615.7	922	710.724	234	20.5152
ENSRNOT00000045275.5	2522	2310.72	22.3165	0.601783
ENSRNOT00000042432.6	2471	2259.72	9.6835	0.267017
ENSRNOT00000074801.3	1671	1459.72	0	0
ENSRNOT00000074869.1	312	109.886	0	0
ENSRNOT00000031951.4	1611	1399.72	1	0.0445163
ENSRNOT00000023645.5	3447	3235.72	2311	44.5031
ENSRNOT00000018300.5	1755	1543.72	470	18.971
ENSRNOT00000082141.1	4808	4596.72	479.427	6.49884
ENSRNOT00000066975.1	2442	2230.72	0	0
ENSRNOT00000086919.1	1183	971.724	0	0
ENSRNOT00000025254.5	1204	992.724	0	0
ENSRNOT00000004948.5	1462	1250.72	270	13.4513
ENSRNOT00000023712.5	3819	3607.72	635	10.9674
ENSRNOT00000005190.4	654	442.811	37	5.20649
ENSRNOT00000085661.1	1655	1443.72	0	0
ENSRNOT00000056694.4	1868	1656.72	11	0.413718
ENSRNOT00000056693.3	1479	1267.72	0	0
ENSRNOT00000056692.4	1701	1489.72	0	0
ENSRNOT00000081447.1	1401	1189.72	0	0
ENSRNOT00000059520.3	150	13.2426	3	14.1159
ENSRNOT00000058819.1	456	245.28	0	0
ENSRNOT00000017339.7	5876	5664.72	1	0.0109998
ENSRNOT00000082869.1	2651	2439.72	1154	29.4732
ENSRNOT00000086245.1	2091	1879.72	0	0
ENSRNOT00000048997.2	294	95.3571	0	0
ENSRNOT00000068082.1	7183	6971.72	1412	12.6199
ENSRNOT00000033998.4	3687	3475.72	157	2.8146
ENSRNOT00000010296.5	2349	2137.72	12	0.349777
ENSRNOT00000070832.1	3150	2938.72	462	9.79591
ENSRNOT00000049513.3	936	724.724	0	0
ENSRNOT00000073400.2	828	616.724	0	0
ENSRNOT00000014664.7	3711	3499.72	327	5.82205
ENSRNOT00000022107.3	2857	2645.72	413.125	9.72968
ENSRNOT00000089251.1	2002	1790.72	111.875	3.89283
ENSRNOT00000077384.1	942	730.724	0	0
ENSRNOT00000078174.1	438	227.417	0	0
ENSRNOT00000064910.2	4100	3888.72	2811	45.0418
ENSRNOT00000042714.3	1938	1726.72	126	4.54684
ENSRNOT00000008414.5	2858	2646.72	446	10.5
ENSRNOT00000009207.5	607	395.811	136	21.4098
ENSRNOT00000005919.5	2568	2356.72	400.337	10.5847
ENSRNOT00000040386.3	369	160.436	0	0
ENSRNOT00000026702.6	1602	1390.72	0	0
ENSRNOT00000075270.1	2622	2410.72	601	15.5342
ENSRNOT00000000167.5	1648	1436.72	19	0.824028
ENSRNOT00000081996.1	351	143.73	0	0
ENSRNOT00000073285.1	945	733.724	0	0
ENSRNOT00000006006.6	423	212.581	27.9731	8.19931
ENSRNOT00000073930.1	1937	1725.72	8.31972	0.3004
ENSRNOT00000078958.1	282	86.181	0	0
ENSRNOT00000050249.2	2698	2486.72	761.164	19.0727
ENSRNOT00000078793.1	2364	2152.72	778.836	22.5434
ENSRNOT00000081310.1	414	203.719	1	0.305865
ENSRNOT00000027695.6	1982	1770.72	168	5.9118
ENSRNOT00000020411.7	4384	4172.72	2816	42.0508
ENSRNOT00000027226.5	1168	956.724	0	0
ENSRNOT00000092160.1	3933	3721.72	1681.28	28.1487
ENSRNOT00000019618.4	4095	3883.72	1844.73	29.597
ENSRNOT00000074266.2	474	263.197	0	0
ENSRNOT00000031026.4	1137	925.724	346.492	23.3224
ENSRNOT00000057177.3	2108	1896.72	2716	89.2252
ENSRNOT00000086579.1	1954	1742.72	2	0.0715094
ENSRNOT00000079424.1	2993	2781.72	246.085	5.5123
ENSRNOT00000016984.5	306	104.919	4	2.37558
ENSRNOT00000046126.3	2142	1930.72	1195	38.5664
ENSRNOT00000004815.5	1727	1515.72	1	0.0411094
ENSRNOT00000067479.1	780	568.724	18	1.97212
ENSRNOT00000001580.6	2154	1942.72	0	0
ENSRNOT00000079207.1	2108	1896.72	19	0.624182
ENSRNOT00000079678.1	2026	1814.72	70.1818	2.40977
ENSRNOT00000016205.6	2024	1812.72	71.3303	2.45191
ENSRNOT00000058817.5	5899	5687.72	1400.18	15.3393
ENSRNOT00000030760.4	2555	2343.72	91.8222	2.4412
ENSRNOT00000042108.5	552	340.841	0	0
ENSRNOT00000023226.6	10570	10358.7	44.7177	0.268989
ENSRNOT00000084337.1	1848	1636.72	110.352	4.20114
ENSRNOT00000017770.5	1769	1557.72	676.648	27.0666
ENSRNOT00000064386.2	4337	4125.72	3045.79	46.0004
ENSRNOT00000084777.1	3154	2942.72	54.0931	1.14539
ENSRNOT00000087120.1	2427	2215.72	902.114	25.3693
ENSRNOT00000010720.3	4383	4171.72	3780	56.4596
ENSRNOT00000074274.2	2974	2762.72	1308.74	29.5173
ENSRNOT00000071241.3	2853	2641.72	139.261	3.28477
ENSRNOT00000077593.1	2685	2473.72	0	0
ENSRNOT00000036769.6	1431	1219.72	51	2.60538
ENSRNOT00000017824.5	3471	3259.72	0	0
ENSRNOT00000085670.1	3203	2991.72	0	0
ENSRNOT00000083535.1	2851	2639.72	0	0
ENSRNOT00000019283.6	3796	3584.72	1076	18.7033
ENSRNOT00000031683.4	349	141.937	0	0
ENSRNOT00000073029.1	399	189.129	13.4631	4.43557
ENSRNOT00000014925.5	2709	2497.72	0	0
ENSRNOT00000033672.3	1627	1415.72	7	0.308093
ENSRNOT00000089492.1	423	212.581	0	0
ENSRNOT00000089637.1	1832	1620.72	13	0.4998
ENSRNOT00000032995.6	486	275.131	0	0
ENSRNOT00000031481.3	1503	1291.72	67	3.23197
ENSRNOT00000082079.1	8236	8024.72	864.778	6.71485
ENSRNOT00000024825.5	8103	7891.72	375.448	2.96442
ENSRNOT00000032316.4	625	413.811	4.77355	0.718789
ENSRNOT00000013342.6	1810	1598.72	510	19.8773
ENSRNOT00000021704.4	1044	832.724	10	0.748274
ENSRNOT00000018981.4	954	742.724	0	0
ENSRNOT00000077805.1	963	751.724	0	0
ENSRNOT00000006412.6	1144	932.724	208	13.8954
ENSRNOT00000078249.1	2405	2193.72	0	0
ENSRNOT00000008035.5	2744	2532.72	209	5.14186
ENSRNOT00000004643.3	939	727.724	0	0
ENSRNOT00000074570.1	1856	1644.72	1	0.0378851
ENSRNOT00000071039.1	420	209.599	0	0
ENSRNOT00000022254.5	1896	1684.72	0	0
ENSRNOT00000022068.5	1604	1392.72	0	0
ENSRNOT00000025362.3	2763	2551.72	165.33	4.0372
ENSRNOT00000047450.3	2917	2705.72	17335	399.211
ENSRNOT00000022380.6	1667	1455.72	0	0
ENSRNOT00000067646.2	2414	2202.72	209	5.91218
ENSRNOT00000005786.6	1258	1046.72	1023	60.8983
ENSRNOT00000087826.1	1748	1536.72	0.248893	0.010092
ENSRNOT00000029621.6	1742	1530.72	13.0943	0.533025
ENSRNOT00000037684.6	2625	2413.72	152.328	3.93236
ENSRNOT00000037072.4	1453	1241.72	66	3.31193
ENSRNOT00000091442.1	7999	7787.72	217.466	1.73998
ENSRNOT00000016093.3	7216	7004.72	545.467	4.8522
ENSRNOT00000009727.2	1388	1176.72	9	0.476573
ENSRNOT00000075429.2	192	28.4019	29.8529	65.494
ENSRNOT00000088110.1	3875	3663.72	13.624	0.23171
ENSRNOT00000047831.2	3389	3177.72	36.127	0.708399
ENSRNOT00000071201.2	3447	3235.72	9	0.173314
ENSRNOT00000088653.1	957	745.724	0	0
ENSRNOT00000088357.1	1283	1071.72	364.867	21.2136
ENSRNOT00000061992.2	1373	1161.72	141.133	7.56985
ENSRNOT00000066249.1	924	712.724	0	0
ENSRNOT00000082303.1	2896	2684.72	71.8698	1.66805
ENSRNOT00000020323.3	763	551.724	8.1302	0.918209
ENSRNOT00000050607.3	945	733.724	0	0
ENSRNOT00000022432.5	3258	3046.72	1265	25.8713
ENSRNOT00000001679.7	3078	2866.72	76	1.65192
ENSRNOT00000072951.2	798	586.724	0	0
ENSRNOT00000022522.5	4124	3912.72	172	2.73912
ENSRNOT00000026155.7	825	613.724	124	12.5896
ENSRNOT00000084718.1	894	682.724	26.2949	2.39987
[truncated: 39,035 more rows]
