# Supplementary material for: Free circular introns with an unusual branchpoint in neuronal projections
Source: eLife. 2019 Nov 7;8:e47809. doi: 10.7554/eLife.47809 (PMC6879206; doi:10.7554/eLife.47809)
Supplement: Source code 1. [file elife-47809-code1.gz › Saini19-supplement/data_tables_for_saini_et_al_19/kallisto_output_for_diff_expression_by_sleuth/cbp_5rep/pr1/kallisto/abundance.tsv]

target_id	length	eff_length	est_counts	tpm
ENSRNOT00000067916.3	1823	1641.55	52	0.653382
ENSRNOT00000000471.6	2693	2511.55	184.288	1.51347
ENSRNOT00000084420.1	798	617.204	33.7118	1.1266
ENSRNOT00000017829.4	1912	1730.55	7	0.0834318
ENSRNOT00000072054.2	1800	1618.55	0	0
ENSRNOT00000061930.4	1143	961.547	26	0.557725
ENSRNOT00000009763.5	5978	5796.55	15.0345	0.053498
ENSRNOT00000020339.7	8047	7865.55	523	1.37148
ENSRNOT00000005273.7	2527	2345.55	753.072	6.6223
ENSRNOT00000018987.3	2188	2006.55	0	0
ENSRNOT00000071707.3	3044	2862.55	0.140349	0.00101129
ENSRNOT00000073435.2	2664	2482.55	0	0
ENSRNOT00000048033.3	567	387.668	0	0
ENSRNOT00000059467.4	412	234.397	303	26.6629
ENSRNOT00000043686.2	1505	1323.55	0	0
ENSRNOT00000001973.3	2315	2133.55	61	0.589718
ENSRNOT00000023584.6	3080	2898.55	0	0
ENSRNOT00000078650.1	2937	2755.55	69	0.516485
ENSRNOT00000007309.6	2963	2781.55	0	0
ENSRNOT00000026875.5	1574	1392.55	1566	23.1952
ENSRNOT00000068623.2	2186	2004.55	5	0.0514483
ENSRNOT00000004104.6	2128	1946.55	81	0.858296
ENSRNOT00000034448.5	5460	5278.55	287	1.12146
ENSRNOT00000006953.6	1405	1223.55	156	2.62979
ENSRNOT00000068030.2	1651	1469.55	0	0
ENSRNOT00000008743.6	3456	3274.55	116	0.730674
ENSRNOT00000025294.6	3092	2910.55	638	4.5213
ENSRNOT00000005768.7	1421	1239.55	0	0
ENSRNOT00000033977.6	2558	2376.55	36	0.312445
ENSRNOT00000060703.3	1601	1419.55	0	0
ENSRNOT00000004880.4	862	680.8	0	0
ENSRNOT00000020699.2	927	745.655	0	0
ENSRNOT00000025550.6	1508	1326.55	283	4.40028
ENSRNOT00000038938.3	1708	1526.55	0	0
ENSRNOT00000026526.5	1736	1554.55	1004	13.3213
ENSRNOT00000040170.6	2360	2178.55	274	2.59418
ENSRNOT00000039876.5	3315	3133.55	261	1.71799
ENSRNOT00000001261.6	950	768.655	365	9.7944
ENSRNOT00000012644.4	5518	5336.55	95	0.367181
ENSRNOT00000011287.6	5316	5134.55	328.381	1.31914
ENSRNOT00000046167.1	939	757.655	0	0
ENSRNOT00000017022.7	3932	3750.55	132	0.725932
ENSRNOT00000075420.2	4715	4533.55	520	2.36582
ENSRNOT00000033486.6	1812	1630.55	0	0
ENSRNOT00000077727.1	1728	1546.55	1	0.0133369
ENSRNOT00000002247.6	3614	3432.55	145	0.871301
ENSRNOT00000023483.6	609	429.3	0	0
ENSRNOT00000023550.7	5445	5263.55	425	1.66543
ENSRNOT00000039059.3	6454	6272.55	934.737	3.0737
ENSRNOT00000080623.1	5331	5149.55	7.26346	0.0290932
ENSRNOT00000021348.5	639	459.054	0	0
ENSRNOT00000042142.1	2815	2633.55	0	0
ENSRNOT00000013501.7	5841	5659.55	132	0.481071
ENSRNOT00000041750.4	669	488.858	57	2.40497
ENSRNOT00000037371.3	3252	3070.55	5	0.033587
ENSRNOT00000018877.7	3112	2930.55	457	3.21651
ENSRNOT00000014407.5	448	269.886	1768	135.12
ENSRNOT00000048460.3	408	230.478	0	0
ENSRNOT00000022324.6	2534	2352.55	34	0.298097
ENSRNOT00000011263.6	1938	1756.55	0	0
ENSRNOT00000086491.1	4023	3841.55	142	0.762428
ENSRNOT00000033621.4	1204	1022.55	0	0
ENSRNOT00000072098.2	5627	5445.55	98	0.371194
ENSRNOT00000083578.1	5851	5669.55	0	0
ENSRNOT00000020822.6	3859	3677.55	179	1.00395
ENSRNOT00000043588.1	297	124.572	0	0
ENSRNOT00000089831.1	1794	1612.55	0	0
ENSRNOT00000031484.3	1118	936.547	0	0
ENSRNOT00000026969.6	2427	2245.55	48	0.440896
ENSRNOT00000057854.1	405	227.526	0	0
ENSRNOT00000014337.4	936	754.655	0	0
ENSRNOT00000063952.1	2006	1824.55	170	1.92181
ENSRNOT00000034446.2	1557	1375.55	59	0.884695
ENSRNOT00000036745.6	1212	1030.55	145	2.90213
ENSRNOT00000051917.2	378	201.078	28.2017	2.89286
ENSRNOT00000006482.3	641	461.054	0	0
ENSRNOT00000020366.5	2183	2001.55	286	2.94725
ENSRNOT00000026280.4	2470	2288.55	155.273	1.39943
ENSRNOT00000049256.5	836	654.938	0	0
ENSRNOT00000063879.1	1181	999.547	0	0
ENSRNOT00000001941.3	728	547.606	301	11.3374
ENSRNOT00000003001.6	7766	7584.55	133.004	0.361703
ENSRNOT00000000874.4	2337	2155.55	805	7.70292
ENSRNOT00000084511.1	2136	1954.55	0	0
ENSRNOT00000080322.1	2443	2261.55	4.00041	0.0364851
ENSRNOT00000077428.1	2763	2581.55	134.776	1.07684
ENSRNOT00000027360.5	3674	3492.55	122.793	0.725183
ENSRNOT00000047230.5	474	295.65	0	0
ENSRNOT00000068269.2	3493	3311.55	22	0.137028
ENSRNOT00000084005.1	1740	1558.55	0	0
ENSRNOT00000079417.1	1575	1393.55	0	0
ENSRNOT00000037194.1	960	778.655	0	0
ENSRNOT00000081136.1	2496	2314.55	407.292	3.62958
ENSRNOT00000073148.2	2439	2257.55	291.485	2.66315
ENSRNOT00000071615.3	2336	2154.55	857.223	8.20644
ENSRNOT00000071333.2	549	369.958	0	0
ENSRNOT00000033483.4	875	693.705	0	0
ENSRNOT00000060614.3	1469	1287.55	0	0
ENSRNOT00000083800.1	924	742.655	0	0
ENSRNOT00000055398.2	4749	4567.55	2	0.00903158
ENSRNOT00000015540.7	2800	2618.55	154.793	1.21929
ENSRNOT00000014910.5	652	471.925	4765	208.26
ENSRNOT00000015635.5	1272	1090.55	38	0.718714
ENSRNOT00000027214.4	679	498.79	0	0
ENSRNOT00000023114.6	2309	2127.55	0	0
ENSRNOT00000084297.1	1681	1499.55	10	0.137549
ENSRNOT00000065115.2	906	724.655	0	0
ENSRNOT00000084198.1	1807	1625.55	0	0
ENSRNOT00000082860.1	603	423.388	0	0
ENSRNOT00000036951.2	4845	4663.55	100	0.442283
ENSRNOT00000015546.4	2570	2388.55	47	0.405864
ENSRNOT00000071833.1	918	736.655	0	0
ENSRNOT00000031908.6	1294	1112.55	0	0
ENSRNOT00000087818.1	2628	2446.55	5	0.0421535
ENSRNOT00000089549.1	948	766.655	0	0
ENSRNOT00000008410.5	1492	1310.55	74	1.16465
ENSRNOT00000060213.3	1755	1573.55	0	0
ENSRNOT00000051043.3	249	85.1879	0	0
ENSRNOT00000072904.3	2277	2095.55	0	0
ENSRNOT00000081433.1	1308	1126.55	0	0
ENSRNOT00000071977.2	1336	1154.55	34	0.607413
ENSRNOT00000006168.7	1565	1383.55	13	0.193806
ENSRNOT00000081156.1	1008	826.547	0	0
ENSRNOT00000025725.6	1118	936.547	0	0
ENSRNOT00000018164.6	1918	1736.55	45.426	0.539554
ENSRNOT00000051258.3	2396	2214.55	0	0
ENSRNOT00000074950.1	255	89.688	1.00576	0.231301
ENSRNOT00000064015.2	3847	3665.55	50.9274	0.286569
ENSRNOT00000075423.2	1814	1632.55	1064	13.4429
ENSRNOT00000080686.1	1660	1478.55	0	0
ENSRNOT00000024408.4	2490	2308.55	317.993	2.84116
ENSRNOT00000084950.1	2460	2278.55	0.0069858	6.32375e-05
ENSRNOT00000044455.5	327	152.264	0	0
ENSRNOT00000090597.1	6617	6435.55	244.609	0.783977
ENSRNOT00000089006.1	2887	2705.55	70.3912	0.536636
ENSRNOT00000083005.1	11117	10935.5	616.499	1.16281
ENSRNOT00000019320.2	10110	9928.55	5690.5	11.8217
ENSRNOT00000051805.4	465	286.73	0	0
ENSRNOT00000002169.6	2521	2339.55	708	6.24192
ENSRNOT00000034485.6	816	635.074	0	0
ENSRNOT00000064466.4	744	563.529	5	0.183008
ENSRNOT00000043498.6	2828	2646.55	67.1664	0.523467
ENSRNOT00000002645.4	2059	1877.55	28.8336	0.316756
ENSRNOT00000072947.1	735	554.568	0	0
ENSRNOT00000034300.6	2793	2611.55	102	0.8056
ENSRNOT00000047856.1	912	730.655	0	0
ENSRNOT00000052120.5	1800	1618.55	520	6.62666
ENSRNOT00000074915.1	864	682.753	0	0
ENSRNOT00000073984.1	438	259.997	0	0
ENSRNOT00000009697.7	1849	1667.55	31.0008	0.383452
ENSRNOT00000071358.2	693	512.79	0	0
ENSRNOT00000042211.4	372	195.175	0	0
ENSRNOT00000006050.6	5283	5101.55	106	0.428569
ENSRNOT00000045439.1	966	784.601	0	0
ENSRNOT00000071925.2	863	681.8	11	0.332776
ENSRNOT00000030112.5	2500	2318.55	0	0
ENSRNOT00000051823.4	351	174.968	0	0
ENSRNOT00000086812.1	12140	11958.5	141	0.243197
ENSRNOT00000050555.3	9756	9574.55	0	0
ENSRNOT00000006308.4	1396	1214.55	27	0.458529
ENSRNOT00000087329.1	1739	1557.55	0	0
ENSRNOT00000073130.1	489	310.522	0	0
ENSRNOT00000055995.2	1820	1638.55	33	0.415405
ENSRNOT00000070962.3	4227	4045.55	118	0.601619
ENSRNOT00000019968.7	2806	2624.55	120	0.94307
ENSRNOT00000004956.4	4765	4583.55	59	0.265502
ENSRNOT00000027734.5	763	582.37	387	13.7066
ENSRNOT00000074150.3	5920	5738.55	377	1.35505
ENSRNOT00000017996.6	1414	1232.55	6	0.100407
ENSRNOT00000044428.2	459	280.77	0	0
ENSRNOT00000026491.8	2559	2377.55	0	0
ENSRNOT00000056724.5	2487	2305.55	4	0.0357852
ENSRNOT00000015946.4	1174	992.547	430	8.93582
ENSRNOT00000079333.1	6577	6395.55	23.2194	0.0748841
ENSRNOT00000039057.3	4239	4057.55	0	0
ENSRNOT00000028247.5	2123	1941.55	188.66	2.00424
ENSRNOT00000028901.6	5019	4837.55	0	0
ENSRNOT00000019267.6	4101	3919.55	77	0.405202
ENSRNOT00000021543.5	306	132.669	1.00531	0.156295
ENSRNOT00000004282.2	960	778.655	0	0
ENSRNOT00000006219.4	3210	3028.55	2411.97	16.4269
ENSRNOT00000080621.1	3868	3686.55	2492.03	13.9428
ENSRNOT00000048474.5	3219	3037.55	134	0.90991
ENSRNOT00000059157.4	1536	1354.55	0	0
ENSRNOT00000012600.8	3927	3745.55	0	0
ENSRNOT00000064942.4	3735	3553.55	19	0.110283
ENSRNOT00000087263.1	939	757.655	0	0
ENSRNOT00000020192.5	1184	1002.55	145	2.98319
ENSRNOT00000014413.7	2203	2021.55	37	0.377515
ENSRNOT00000020609.5	819	638.074	93	3.00628
ENSRNOT00000040516.5	2016	1834.55	0	0
ENSRNOT00000018677.6	2617	2435.55	0	0
ENSRNOT00000091830.1	831	650.029	0	0
ENSRNOT00000051619.3	2713	2531.55	16	0.130362
ENSRNOT00000087322.1	3010	2828.55	0	0
ENSRNOT00000068083.1	2353	2171.55	13	0.123478
ENSRNOT00000082933.1	2637	2455.55	0	0
ENSRNOT00000074452.1	876	694.705	0	0
ENSRNOT00000008542.2	702	521.754	0	0
ENSRNOT00000011295.4	1349	1167.55	0	0
ENSRNOT00000078434.1	1927	1745.55	97.862	1.15638
ENSRNOT00000078221.1	1337	1155.55	81.138	1.44828
ENSRNOT00000050142.5	909	727.655	0	0
ENSRNOT00000021132.6	2188	2006.55	135	1.38772
ENSRNOT00000060156.2	1659	1477.55	17	0.237315
ENSRNOT00000054729.4	1989	1807.55	0	0
ENSRNOT00000073040.1	921	739.655	0	0
ENSRNOT00000026112.5	4397	4215.55	169.043	0.827105
ENSRNOT00000011168.3	886	704.705	0	0
ENSRNOT00000072317.1	954	772.655	0	0
ENSRNOT00000052292.4	429	251.141	0	0
ENSRNOT00000061903.2	3984	3802.55	1019.07	5.5277
ENSRNOT00000007769.6	1493	1311.55	46.9341	0.738111
ENSRNOT00000005619.7	3672	3490.55	6	0.0354548
ENSRNOT00000067912.1	3773	3591.55	594	3.41131
ENSRNOT00000033359.5	4502	4320.55	87	0.415334
ENSRNOT00000016348.3	1406	1224.55	0	0
ENSRNOT00000017851.6	1167	985.547	0	0
ENSRNOT00000079440.1	825	644.029	0	0
ENSRNOT00000083079.1	640	460.054	0	0
ENSRNOT00000088892.1	391	213.758	0	0
ENSRNOT00000092180.1	342	166.436	0	0
ENSRNOT00000082718.1	357	180.631	0	0
ENSRNOT00000090520.1	312	138.223	0	0
ENSRNOT00000030919.5	830	649.029	20709.3	658.14
ENSRNOT00000067679.3	2121	1939.55	99	1.05281
ENSRNOT00000029755.2	1099	917.547	0	0
ENSRNOT00000060386.4	339	163.576	0	0
ENSRNOT00000008262.6	1885	1703.55	8	0.0968619
ENSRNOT00000017712.6	905	723.655	254.901	7.26536
ENSRNOT00000024149.5	1597	1415.55	53	0.772269
ENSRNOT00000015367.5	2000	1818.55	41	0.465025
ENSRNOT00000057585.4	8136	7954.55	403.836	1.04714
ENSRNOT00000019772.6	8331	8149.55	371.164	0.939397
ENSRNOT00000037106.4	2696	2514.55	28	0.229676
ENSRNOT00000067319.1	939	757.655	0	0
ENSRNOT00000000116.5	2115	1933.55	208	2.21884
ENSRNOT00000008159.6	2229	2047.55	14	0.14103
ENSRNOT00000088465.1	2011	1829.55	0	0
ENSRNOT00000021403.5	2278	2096.55	26	0.255791
ENSRNOT00000092022.1	2931	2749.55	0	0
ENSRNOT00000021249.2	1919	1737.55	0	0
ENSRNOT00000079450.1	954	772.655	0	0
ENSRNOT00000087294.1	2046	1864.55	22.4758	0.248634
ENSRNOT00000037708.6	1947	1765.55	54.5242	0.636981
ENSRNOT00000020620.6	2009	1827.55	52	0.586883
ENSRNOT00000047889.3	258	91.9491	53	11.889
ENSRNOT00000020907.7	1856	1674.55	221.149	2.72398
ENSRNOT00000012999.6	3077	2895.55	510	3.63292
ENSRNOT00000024218.6	1875	1693.55	18	0.219226
ENSRNOT00000066702.4	2375	2193.55	54	0.507766
ENSRNOT00000048214.2	1443	1261.55	0	0
ENSRNOT00000077362.1	1594	1412.55	507	7.40324
ENSRNOT00000044955.1	939	757.655	0	0
ENSRNOT00000029591.3	3012	2830.55	0	0
ENSRNOT00000090693.1	2838	2656.55	0.218326	0.00169513
ENSRNOT00000003630.6	2828	2646.55	10.7817	0.0840279
ENSRNOT00000028628.7	3374	3192.55	141.202	0.912262
ENSRNOT00000044866.5	2649	2467.55	43.7983	0.366107
ENSRNOT00000018603.5	1354	1172.55	133	2.33958
ENSRNOT00000071962.2	315	141.014	0	0
ENSRNOT00000021296.2	942	760.655	0	0
ENSRNOT00000030771.6	1122	940.547	18	0.394738
ENSRNOT00000017870.5	480	301.629	3	0.205147
ENSRNOT00000024602.7	5653	5471.55	66.5723	0.250958
ENSRNOT00000091645.1	2201	2019.55	45.4282	0.463968
ENSRNOT00000074412.3	714	533.681	0	0
ENSRNOT00000040224.1	954	772.655	0	0
ENSRNOT00000041789.2	1511	1329.55	2703	41.9333
ENSRNOT00000016327.5	5820	5638.55	271.78	0.994186
ENSRNOT00000015562.6	2596	2414.55	168	1.43513
ENSRNOT00000048152.1	951	769.655	0	0
ENSRNOT00000012668.5	1415	1233.55	5	0.0836048
ENSRNOT00000019155.3	1639	1457.55	0	0
ENSRNOT00000071420.2	2218	2036.55	45	0.455759
ENSRNOT00000044464.4	945	763.655	0	0
ENSRNOT00000041617.3	1507	1325.55	0	0
ENSRNOT00000027179.3	2319	2137.55	49	0.472822
ENSRNOT00000006755.6	6177	5995.55	507.024	1.74428
ENSRNOT00000077715.1	1522	1340.55	122.727	1.88832
ENSRNOT00000009418.7	3341	3159.55	131	0.855191
ENSRNOT00000016819.5	2259	2077.55	111.132	1.10333
ENSRNOT00000064580.1	1917	1735.55	33.8681	0.402505
ENSRNOT00000090202.1	372	195.175	0	0
ENSRNOT00000028674.6	1379	1197.55	10	0.172236
ENSRNOT00000022480.5	4495	4313.55	10	0.047817
ENSRNOT00000088772.1	1772	1590.55	2	0.0259358
ENSRNOT00000091449.1	921	739.655	0	0
ENSRNOT00000084095.1	549	369.958	0	0
ENSRNOT00000086807.1	954	772.655	0	0
ENSRNOT00000005143.6	1749	1567.55	98	1.2895
ENSRNOT00000091514.1	1360	1178.55	0	0
ENSRNOT00000090515.1	2325	2143.55	10	0.0962241
ENSRNOT00000024679.6	2277	2095.55	100	0.984282
ENSRNOT00000079479.1	1842	1660.55	18.8734	0.234431
ENSRNOT00000078608.1	1791	1609.55	0	0
ENSRNOT00000090834.1	1749	1567.55	16.1266	0.212198
ENSRNOT00000066715.1	700	519.754	4	0.158737
ENSRNOT00000087132.1	762	581.37	8	0.283827
ENSRNOT00000078322.1	963	781.601	0	0
ENSRNOT00000027665.6	4304	4122.55	366	1.83119
ENSRNOT00000001295.5	1124	942.547	109	2.38529
ENSRNOT00000036537.2	1020	838.547	3	0.0737923
ENSRNOT00000052360.1	2546	2364.55	141	1.22995
ENSRNOT00000085832.1	2568	2386.55	0	0
ENSRNOT00000019076.6	3141	2959.55	947.589	6.60407
ENSRNOT00000026081.5	2306	2124.55	63	0.611633
ENSRNOT00000022020.6	3373	3191.55	41	0.264972
ENSRNOT00000045052.4	1129	947.547	0	0
ENSRNOT00000046595.2	1118	936.547	0	0
ENSRNOT00000071877.3	1698	1516.55	0	0
ENSRNOT00000040985.5	1677	1495.55	91.1919	1.25769
ENSRNOT00000074889.1	1431	1249.55	9.80814	0.161901
ENSRNOT00000078158.1	4512	4330.55	293	1.39554
ENSRNOT00000015278.5	666	485.858	2.0169	0.0856235
ENSRNOT00000041610.5	1837	1655.55	0	0
ENSRNOT00000014273.5	1875	1693.55	0	0
ENSRNOT00000058389.3	396	218.698	0	0
ENSRNOT00000046598.6	3622	3440.55	0	0
ENSRNOT00000043374.3	2820	2638.55	5	0.0390861
ENSRNOT00000023327.2	740	559.568	0	0
ENSRNOT00000006051.6	4486	4304.55	133	0.637296
ENSRNOT00000059211.3	228	69.76	0	0
ENSRNOT00000026968.6	2608	2426.55	405	3.44257
ENSRNOT00000001446.5	5621	5439.55	59	0.223721
ENSRNOT00000009718.6	4398	4216.55	712	3.48289
ENSRNOT00000033652.5	1293	1111.55	0	0
ENSRNOT00000011632.2	987	805.547	0	0
ENSRNOT00000005423.6	3281	3099.55	0	0
ENSRNOT00000074322.1	8827	8645.55	3996.49	9.53461
ENSRNOT00000079180.1	4917	4735.55	25	0.10889
ENSRNOT00000081891.1	5544	5362.55	290.892	1.11886
ENSRNOT00000085829.1	645	464.99	27.108	1.20246
ENSRNOT00000005257.5	6900	6718.55	52	0.159641
ENSRNOT00000082156.1	4522	4340.55	1.00296	0.00476602
ENSRNOT00000035411.4	1092	910.547	0	0
ENSRNOT00000090918.1	7271	7089.55	728.165	2.1185
ENSRNOT00000049482.4	3396	3214.55	228.835	1.46832
ENSRNOT00000051416.1	1077	895.547	0	0
ENSRNOT00000089927.1	306	132.669	0	0
ENSRNOT00000060550.3	3040	2858.55	71.41	0.515265
ENSRNOT00000089140.1	2774	2592.55	22.235	0.1769
ENSRNOT00000020297.5	2875	2693.55	19	0.145494
ENSRNOT00000010383.7	780	599.289	9047.75	311.402
ENSRNOT00000083064.1	333	157.837	0	0
ENSRNOT00000021764.7	5718	5536.55	779.968	2.90573
ENSRNOT00000091696.1	3526	3344.55	21.8328	0.134645
ENSRNOT00000091557.1	1152	970.547	0	0
ENSRNOT00000019916.7	920	738.655	68	1.89882
ENSRNOT00000023187.5	2161	1979.55	6.46741	0.0673878
ENSRNOT00000057372.4	1860	1678.55	0	0
ENSRNOT00000025621.3	2401	2219.55	0	0
ENSRNOT00000077441.1	3133	2951.55	7	0.0489176
ENSRNOT00000078157.1	1114	932.547	149.018	3.29598
ENSRNOT00000088824.1	1757	1575.55	1761.98	23.0668
ENSRNOT00000004864.5	2526	2344.55	0	0
ENSRNOT00000074019.2	939	757.655	0	0
ENSRNOT00000042213.3	372	195.175	0	0
ENSRNOT00000087408.1	4260	4078.55	88.6266	0.448204
ENSRNOT00000018577.3	1183	1001.55	13.3734	0.275414
ENSRNOT00000028563.6	2469	2287.55	548	4.94114
ENSRNOT00000083451.1	1002	820.547	0	0
ENSRNOT00000090013.1	990	808.547	0	0
ENSRNOT00000061398.3	993	811.547	0	0
ENSRNOT00000061391.3	990	808.547	0	0
ENSRNOT00000020970.3	2164	1982.55	4	0.0416153
ENSRNOT00000015451.7	1230	1048.55	0	0
ENSRNOT00000010025.7	3534	3352.55	25	0.153809
ENSRNOT00000009162.7	1934	1752.55	0	0
ENSRNOT00000024280.4	3552	3370.55	1377.4	8.42903
ENSRNOT00000091265.1	3327	3145.55	638.596	4.18743
ENSRNOT00000090644.1	1193	1011.55	0	0
ENSRNOT00000014248.6	1097	915.547	0	0
ENSRNOT00000090763.1	801	620.161	0	0
ENSRNOT00000017340.4	4033	3851.55	2.25734	0.0120887
ENSRNOT00000083277.1	3514	3332.55	109.626	0.678507
ENSRNOT00000050372.4	1795	1613.55	45.3739	0.580018
ENSRNOT00000038151.3	3235	3053.55	3	0.0202644
ENSRNOT00000020028.6	4668	4486.55	389	1.78836
ENSRNOT00000001668.7	3575	3393.55	97	0.589569
ENSRNOT00000028003.3	1497	1315.55	20	0.313574
ENSRNOT00000014701.7	667	486.858	0	0
ENSRNOT00000077311.1	563	383.721	0	0
ENSRNOT00000006174.3	2218	2036.55	0	0
ENSRNOT00000078218.1	546	366.984	0	0
ENSRNOT00000066305.4	993	811.547	6.31614	0.160529
ENSRNOT00000037662.2	576	396.586	0	0
ENSRNOT00000080669.1	960	778.655	0	0
ENSRNOT00000008386.5	633	453.054	0	0
ENSRNOT00000054852.4	1956	1774.55	6	0.0697398
ENSRNOT00000020647.6	1444	1262.55	1508.05	24.6368
ENSRNOT00000007258.5	1678	1496.55	141	1.94333
ENSRNOT00000081599.1	1532	1350.55	0	0
ENSRNOT00000024785.4	1767	1585.55	132	1.71716
ENSRNOT00000044883.4	4053	3871.55	0	0
ENSRNOT00000012583.4	2138	1956.55	113	1.19126
ENSRNOT00000026219.5	2301	2119.55	0	0
ENSRNOT00000051655.6	2214	2032.55	11.8271	0.120021
ENSRNOT00000036502.6	666	485.858	1.17285	0.0497909
ENSRNOT00000079763.1	6021	5839.55	1161	4.10081
ENSRNOT00000005467.7	3420	3238.55	0	0
ENSRNOT00000084911.1	1424	1242.55	15	0.248998
ENSRNOT00000041605.2	1056	874.547	0	0
ENSRNOT00000049860.2	561	381.775	0	0
ENSRNOT00000004719.2	942	760.655	0	0
ENSRNOT00000044486.3	2473	2291.55	298	2.68228
ENSRNOT00000037796.5	581	401.502	0	0
ENSRNOT00000072814.1	936	754.655	0	0
ENSRNOT00000068497.3	3224	3042.55	986	6.68431
ENSRNOT00000009015.6	2412	2230.55	185	1.71071
ENSRNOT00000074710.1	933	751.655	0	0
ENSRNOT00000004601.5	1514	1332.55	14	0.216702
ENSRNOT00000036278.6	9293	9111.55	558	1.26316
ENSRNOT00000061249.3	2554	2372.55	172.441	1.49914
ENSRNOT00000089138.1	1756	1574.55	7.61864	0.0998018
ENSRNOT00000065917.1	936	754.655	0	0
ENSRNOT00000015684.5	1443	1261.55	73	1.19354
ENSRNOT00000017689.2	927	745.655	0	0
ENSRNOT00000046690.1	171	37.7465	0	0
ENSRNOT00000011467.7	2583	2401.55	7	0.0601207
ENSRNOT00000016493.6	4269	4087.55	466	2.35147
ENSRNOT00000022749.3	2222	2040.55	0	0
ENSRNOT00000019409.6	1239	1057.55	126	2.45747
ENSRNOT00000011824.6	7094	6912.55	54	0.161129
ENSRNOT00000073807.1	933	751.655	0	0
ENSRNOT00000026691.2	1809	1627.55	0	0
ENSRNOT00000073141.1	795	614.204	0	0
ENSRNOT00000040168.5	660	479.925	0	0
ENSRNOT00000002131.4	168	36.4171	0	0
ENSRNOT00000020428.8	2777	2595.55	393	3.12306
ENSRNOT00000066211.1	1096	914.547	30	0.6766
ENSRNOT00000006361.6	3756	3574.55	1356.02	7.82462
ENSRNOT00000087824.1	2235	2053.55	48.9754	0.491916
ENSRNOT00000032047.5	1743	1561.55	24.3992	0.322283
ENSRNOT00000085784.1	1551	1369.55	144.601	2.17776
ENSRNOT00000028396.2	1947	1765.55	0	0
ENSRNOT00000050744.6	3978	3796.55	0	0
ENSRNOT00000029345.2	552	372.932	0	0
ENSRNOT00000072599.2	513	334.251	0	0
ENSRNOT00000035255.5	7351	7169.55	61	0.175491
ENSRNOT00000045150.4	2586	2404.55	323.971	2.77901
ENSRNOT00000078870.1	1483	1301.55	35.4822	0.562299
ENSRNOT00000085779.1	192	47.882	0	0
ENSRNOT00000058860.2	1637	1455.55	0	0
ENSRNOT00000065867.3	3133	2951.55	94.794	0.662442
ENSRNOT00000084491.1	2669	2487.55	71.206	0.590421
ENSRNOT00000017742.3	2224	2042.55	0	0
ENSRNOT00000077970.1	279	109.024	0	0
ENSRNOT00000071922.2	996	814.547	364.049	9.2185
ENSRNOT00000085040.1	1431	1249.55	0	0
ENSRNOT00000088191.1	3771	3589.55	258.213	1.48373
ENSRNOT00000084075.1	1368	1186.55	0	0
ENSRNOT00000077175.1	1309	1127.55	0	0
ENSRNOT00000089211.1	1753	1571.55	7	0.0918729
ENSRNOT00000006030.6	1146	964.547	235	5.02529
ENSRNOT00000042939.1	399	221.636	0	0
ENSRNOT00000021318.4	2078	1896.55	1777	19.3259
ENSRNOT00000081804.1	1095	913.547	0	0
ENSRNOT00000008999.6	1491	1309.55	227	3.57538
ENSRNOT00000020215.5	3691	3509.55	106	0.622976
ENSRNOT00000024694.6	2004	1822.55	640	7.24299
ENSRNOT00000074809.1	315	141.014	144	21.0628
ENSRNOT00000084924.1	2610	2428.55	103	0.874798
ENSRNOT00000035910.7	597	417.388	0	0
ENSRNOT00000073770.1	468	289.69	0	0
ENSRNOT00000043677.1	477	298.65	0	0
ENSRNOT00000028315.6	552	372.932	3450.15	190.821
ENSRNOT00000043704.5	318	143.812	827.72	118.715
ENSRNOT00000088339.1	6884	6702.55	324.44	0.998416
ENSRNOT00000071281.1	927	745.655	0	0
ENSRNOT00000010489.4	2104	1922.55	84	0.901196
ENSRNOT00000014087.4	1137	955.547	177	3.82066
ENSRNOT00000013128.5	4354	4172.55	50.8073	0.251155
ENSRNOT00000075555.2	1854	1672.55	102	1.25788
ENSRNOT00000003921.4	2069	1887.55	0	0
ENSRNOT00000065800.1	576	396.586	0	0
ENSRNOT00000041443.3	3467	3285.55	1779	11.1682
ENSRNOT00000024069.3	2853	2671.55	8	0.0617652
ENSRNOT00000037404.3	1452	1270.55	0	0
ENSRNOT00000013322.6	1398	1216.55	47	0.796867
ENSRNOT00000084085.1	1035	853.547	0	0
ENSRNOT00000065677.1	1601	1419.55	0	0
ENSRNOT00000034056.3	606	426.3	0	0
ENSRNOT00000010783.5	4305	4123.55	114	0.570231
ENSRNOT00000066736.3	7806	7624.55	66	0.178545
ENSRNOT00000013801.5	3650	3468.55	27	0.160558
ENSRNOT00000080281.1	1035	853.547	0	0
ENSRNOT00000082903.1	864	682.753	0	0
ENSRNOT00000017025.7	1865	1683.55	266	3.25892
ENSRNOT00000035049.5	4464	4282.55	0	0
ENSRNOT00000008148.6	2283	2101.55	0	0
ENSRNOT00000083536.1	1053	871.547	0	0
ENSRNOT00000071917.2	1008	826.547	223	5.56486
ENSRNOT00000009396.5	1368	1186.55	115	1.99908
ENSRNOT00000012093.3	1457	1275.55	87	1.40682
ENSRNOT00000030229.6	2299	2117.55	58	0.564952
ENSRNOT00000045135.4	6047	5865.55	8	0.0281319
ENSRNOT00000077481.1	3900	3718.55	186.792	1.0361
ENSRNOT00000079292.1	2850	2668.55	54.2077	0.418989
ENSRNOT00000050336.6	5403	5221.55	88	0.347616
ENSRNOT00000070862.2	577	397.558	1646	85.3977
ENSRNOT00000006887.4	858	676.847	1415	43.1204
ENSRNOT00000046432.3	2058	1876.55	164	1.80261
ENSRNOT00000017635.6	1152	970.547	41.2606	0.876871
ENSRNOT00000062053.3	348	172.078	0	0
ENSRNOT00000017070.4	739	558.568	0	0
ENSRNOT00000085628.1	903	721.655	0	0
ENSRNOT00000019880.3	4324	4142.55	34	0.169289
ENSRNOT00000015866.6	2653	2471.55	0	0
ENSRNOT00000091221.1	1569	1387.55	0	0
ENSRNOT00000006095.6	2231	2049.55	226	2.2744
ENSRNOT00000061234.2	2995	2813.55	18	0.131958
ENSRNOT00000001636.7	1918	1736.55	184	2.18549
ENSRNOT00000049063.1	1335	1153.55	0	0
ENSRNOT00000035989.5	6916	6734.55	308.467	0.944751
ENSRNOT00000059078.1	3887	3705.55	71.2722	0.396721
ENSRNOT00000012492.6	2554	2372.55	3	0.0260809
ENSRNOT00000089104.1	1774	1592.55	90.8285	1.17638
ENSRNOT00000020328.5	438	259.997	6.17147	0.489595
ENSRNOT00000001162.4	2584	2402.55	1.00018	0.00858666
ENSRNOT00000005165.6	1606	1424.55	411	5.95089
ENSRNOT00000037068.3	4155	3973.55	40	0.207634
ENSRNOT00000060273.3	868	686.753	0	0
ENSRNOT00000037800.6	1593	1411.55	205.728	3.00618
ENSRNOT00000081373.1	1645	1463.55	27.3892	0.386001
ENSRNOT00000065593.3	1596	1414.55	118.02	1.7209
ENSRNOT00000000715.6	3170	2988.55	1059	7.30891
ENSRNOT00000074268.2	1329	1147.55	0	0
ENSRNOT00000060403.4	1129	947.547	0	0
ENSRNOT00000019478.6	518	339.205	0	0
ENSRNOT00000024337.4	1202	1020.55	103	2.08171
ENSRNOT00000074081.2	951	769.655	95	2.54592
ENSRNOT00000066769.1	972	790.547	0	0
ENSRNOT00000050334.1	939	757.655	0	0
ENSRNOT00000090713.1	636	456.054	0	0
ENSRNOT00000056598.3	1002	820.547	0	0
ENSRNOT00000047694.4	801	620.161	1.093	0.0363523
ENSRNOT00000078466.1	189	46.2757	0	0
ENSRNOT00000011936.2	489	310.522	0	0
ENSRNOT00000052306.1	960	778.655	0	0
ENSRNOT00000017240.2	3411	3229.55	6	0.0383201
ENSRNOT00000078743.1	8607	8425.55	517.915	1.26788
ENSRNOT00000037389.5	5994	5812.55	114.1	0.404887
ENSRNOT00000030960.3	1973	1791.55	1344	15.4735
ENSRNOT00000001389.7	1807	1625.55	54	0.68519
ENSRNOT00000085619.1	2843	2661.55	20.5987	0.159633
ENSRNOT00000021152.4	645	464.99	2.40126	0.106516
ENSRNOT00000005622.5	405	227.526	0	0
ENSRNOT00000067704.2	1688	1506.55	152.708	2.09073
ENSRNOT00000078453.1	1243	1061.55	89.2917	1.73496
ENSRNOT00000020448.3	954	772.655	0	0
ENSRNOT00000024993.5	3625	3443.55	170	1.01826
ENSRNOT00000028779.4	949	767.655	369.7	9.93344
ENSRNOT00000016975.4	2567	2385.55	2	0.0172925
ENSRNOT00000071279.2	705	524.754	0	0
ENSRNOT00000004231.6	3696	3514.55	0	0
ENSRNOT00000084274.1	1356	1174.55	0	0
ENSRNOT00000082592.1	3536	3354.55	0	0
ENSRNOT00000083701.1	3678	3496.55	0	0
ENSRNOT00000084322.1	2478	2296.55	0	0
ENSRNOT00000058179.4	2944	2762.55	80.2006	0.598804
ENSRNOT00000045169.4	1580	1398.55	0	0
ENSRNOT00000089222.1	1473	1291.55	0	0
ENSRNOT00000028572.3	957	775.655	0	0
ENSRNOT00000019935.7	3528	3346.55	0	0
ENSRNOT00000004581.5	2716	2534.55	130	1.05794
ENSRNOT00000078736.1	1390	1208.55	0	0
ENSRNOT00000018766.4	1231	1049.55	0	0
ENSRNOT00000031812.5	9054	8872.55	1132	2.63157
ENSRNOT00000049609.4	994	812.547	950.341	24.1239
ENSRNOT00000021272.2	588	408.446	0	0
ENSRNOT00000061233.4	3651	3469.55	1434	8.52498
ENSRNOT00000014871.7	1145	963.547	148.121	3.17074
ENSRNOT00000087803.1	1005	823.547	121.879	3.05252
ENSRNOT00000045483.2	672	491.79	0	0
ENSRNOT00000019089.6	1366	1184.55	37	0.644268
ENSRNOT00000089523.1	1182	1000.55	0	0
ENSRNOT00000025381.6	4485	4303.55	3190	15.2891
ENSRNOT00000091370.1	4210	4028.55	0	0
ENSRNOT00000005645.6	568	388.668	10	0.530687
ENSRNOT00000060098.4	3828	3646.55	232.659	1.316
ENSRNOT00000081042.1	411	233.429	26.9842	2.38436
ENSRNOT00000064013.1	2867	2685.55	519	3.98613
ENSRNOT00000048046.4	714	533.681	0	0
ENSRNOT00000014180.6	1586	1404.55	562	8.2531
ENSRNOT00000075166.2	516	337.228	0	0
ENSRNOT00000075465.2	3701	3519.55	0	0
ENSRNOT00000010959.5	2419	2237.55	0	0
ENSRNOT00000055865.3	2131	1949.55	13	0.137539
ENSRNOT00000060150.2	408	230.478	0	0
ENSRNOT00000071831.2	1598	1416.55	8.28793e-05	1.20679e-06
ENSRNOT00000080574.1	1373	1191.55	9.52268	0.164841
ENSRNOT00000088654.1	1065	883.547	0	0
ENSRNOT00000016333.7	3615	3433.55	1046	6.28356
ENSRNOT00000013046.5	4068	3886.55	487	2.58453
ENSRNOT00000080161.1	1267	1085.55	0	0
ENSRNOT00000090699.1	3996	3814.55	76.9092	0.415865
ENSRNOT00000035839.5	1968	1786.55	70.0908	0.809214
ENSRNOT00000084176.1	546	366.984	0	0
ENSRNOT00000043610.2	429	251.141	8.67013	0.712074
ENSRNOT00000002284.6	2098	1916.55	181	1.94794
ENSRNOT00000085896.1	2193	2011.55	0	0
ENSRNOT00000049961.4	4158	3976.55	784	4.06656
ENSRNOT00000064316.4	1542	1360.55	0.53099	0.00804988
ENSRNOT00000017106.6	1539	1357.55	5.20423	0.0790712
ENSRNOT00000090646.1	1536	1354.55	51.2648	0.780624
ENSRNOT00000006710.5	1338	1156.55	1.00223	0.0178739
ENSRNOT00000059335.3	1572	1390.55	0	0
ENSRNOT00000039133.5	5531	5349.55	0	0
ENSRNOT00000031163.4	3647	3465.55	0	0
ENSRNOT00000058238.2	618	438.209	0	0
ENSRNOT00000067626.1	1579	1397.55	42	0.619869
ENSRNOT00000078192.1	3003	2821.55	70.3126	0.514
ENSRNOT00000038084.6	2871	2689.55	36.6874	0.281355
ENSRNOT00000075003.2	1481	1299.55	62	0.984049
ENSRNOT00000075732.1	945	763.655	0	0
ENSRNOT00000035035.4	1570	1388.55	0	0
ENSRNOT00000056479.4	711	530.681	0	0
ENSRNOT00000078009.1	1725	1543.55	0	0
ENSRNOT00000006596.6	1824	1642.55	0	0
ENSRNOT00000068381.3	4858	4676.55	0	0
ENSRNOT00000089424.1	936	754.655	0	0
ENSRNOT00000079190.1	1874	1692.55	75	0.913982
ENSRNOT00000086782.1	2642	2460.55	0	0
ENSRNOT00000036656.4	6530	6348.55	2	0.00649789
ENSRNOT00000019014.6	1906	1724.55	12	0.143524
ENSRNOT00000042547.4	860	678.8	384.161	11.6732
ENSRNOT00000045357.3	5309	5127.55	639	2.57044
ENSRNOT00000003447.3	3264	3082.55	51	0.341254
ENSRNOT00000091792.1	1201	1019.55	339	6.85819
ENSRNOT00000074336.2	1104	922.547	186	4.15855
ENSRNOT00000077958.1	2916	2734.55	76	0.573251
ENSRNOT00000024471.7	2562	2380.55	402	3.4831
ENSRNOT00000050214.3	738	557.568	0	0
ENSRNOT00000072702.1	945	763.655	0	0
ENSRNOT00000007879.4	729	548.606	22	0.827139
ENSRNOT00000086352.1	5958	5776.55	26.5711	0.0948762
ENSRNOT00000012334.7	5552	5370.55	127.429	0.489403
ENSRNOT00000056084.1	528	349.109	0	0
ENSRNOT00000090470.1	2916	2734.55	141.615	1.06817
ENSRNOT00000091230.1	2162	1980.55	137.995	1.43712
ENSRNOT00000059814.4	2019	1837.55	6.38991	0.0717254
ENSRNOT00000047449.3	1564	1382.55	77	1.14876
ENSRNOT00000026921.6	1299	1117.55	676	12.4766
ENSRNOT00000027117.4	3652	3470.55	87	0.517057
ENSRNOT00000031978.6	1044	862.547	3	0.071739
ENSRNOT00000003641.7	2625	2443.55	135	1.13954
ENSRNOT00000005129.5	4528	4346.55	6.50295	0.0308591
ENSRNOT00000020417.6	2134	1952.55	59	0.623257
ENSRNOT00000004909.6	2419	2237.55	0	0
ENSRNOT00000004921.5	1601	1419.55	2	0.0290601
ENSRNOT00000003551.6	2966	2784.55	64	0.47407
ENSRNOT00000043742.1	930	748.655	0	0
ENSRNOT00000011922.8	9328	9146.55	841.167	1.89689
ENSRNOT00000035362.4	2113	1931.55	560	5.97998
ENSRNOT00000072759.2	942	760.655	43.4912	1.17932
ENSRNOT00000024815.6	773	592.289	11	0.383068
ENSRNOT00000077119.1	1356	1174.55	0	0
ENSRNOT00000075512.2	1263	1081.55	4	0.0762837
ENSRNOT00000040851.1	1065	883.547	1.00048	0.0233558
ENSRNOT00000073356.1	654	473.925	28	1.21861
ENSRNOT00000083436.1	297	124.572	0	0
ENSRNOT00000079456.1	17592	17410.5	4155.95	4.92351
ENSRNOT00000088387.1	16095	15913.5	148.047	0.191889
ENSRNOT00000073687.2	2382	2200.55	124	1.16227
ENSRNOT00000080602.1	678	497.79	70	2.90047
ENSRNOT00000071612.1	1254	1072.55	4	0.0769238
ENSRNOT00000045964.4	3726	3544.55	598.524	3.48287
ENSRNOT00000090001.1	3370	3188.55	351.476	2.27363
ENSRNOT00000021155.5	2079	1897.55	68	0.739151
ENSRNOT00000014846.5	3232	3050.55	0	0
ENSRNOT00000019028.4	2714	2532.55	51	0.415365
ENSRNOT00000083491.1	1834	1652.55	47.6419	0.594637
ENSRNOT00000058703.2	1636	1454.55	257.509	3.65159
ENSRNOT00000086161.1	1957	1775.55	0	0
ENSRNOT00000056818.3	2766	2584.55	184	1.46842
ENSRNOT00000064410.1	3947	3765.55	536.083	2.93644
ENSRNOT00000064060.2	2162	1980.55	379	3.94703
ENSRNOT00000086424.1	1895	1713.55	0	0
ENSRNOT00000005389.6	5693	5511.55	144	0.538897
ENSRNOT00000048155.4	1159	977.547	89	1.87789
ENSRNOT00000025683.8	4520	4338.55	202	0.960338
ENSRNOT00000065058.3	2429	2247.55	0	0
ENSRNOT00000044274.4	2444	2262.55	167	1.52242
ENSRNOT00000083830.1	1381	1199.55	0	0
ENSRNOT00000019209.2	3584	3402.55	0	0
ENSRNOT00000084057.1	5419	5237.55	50.6206	0.19935
ENSRNOT00000088421.1	5215	5033.55	217.379	0.890761
ENSRNOT00000007602.5	3163	2981.55	0	0
ENSRNOT00000072617.1	1206	1024.55	0	0
ENSRNOT00000045048.3	2043	1861.55	42.8646	0.474943
ENSRNOT00000065712.2	5673	5491.55	391.454	1.47029
ENSRNOT00000087461.1	4691	4509.55	352.546	1.6125
ENSRNOT00000086427.1	459	280.77	0	0
ENSRNOT00000071638.1	828	647.029	0	0
ENSRNOT00000078250.1	2558	2376.55	1141	9.90276
ENSRNOT00000066678.2	997	815.547	0	0
ENSRNOT00000084388.1	1042	860.547	55	1.31827
ENSRNOT00000047387.6	2667	2485.55	167	1.38583
ENSRNOT00000092133.1	1281	1099.55	252.904	4.74416
ENSRNOT00000028653.5	1497	1315.55	0	0
ENSRNOT00000079091.1	1498	1316.55	269.096	4.21587
ENSRNOT00000013979.5	1062	880.547	159	3.72445
ENSRNOT00000003219.3	2016	1834.55	186	2.09123
ENSRNOT00000046788.1	1005	823.547	0	0
ENSRNOT00000022983.6	2052	1870.55	392	4.32249
ENSRNOT00000086091.1	1418	1236.55	3.00884e-05	5.01886e-07
ENSRNOT00000012160.5	2864	2682.55	172.64	1.32743
ENSRNOT00000014274.4	2045	1863.55	311	3.44221
ENSRNOT00000014377.4	1267	1085.55	262	4.97817
ENSRNOT00000022126.6	2453	2271.55	625	5.67512
ENSRNOT00000045584.4	345	169.247	0	0
ENSRNOT00000009058.6	2303	2121.55	0	0
ENSRNOT00000000713.5	5776	5594.55	263	0.969634
ENSRNOT00000085481.1	3058	2876.55	0	0
ENSRNOT00000078968.1	804	623.161	0	0
ENSRNOT00000047657.5	1173	991.547	2.09959	0.0436755
ENSRNOT00000061224.3	2724	2542.55	0	0
ENSRNOT00000017998.5	1278	1096.55	265	4.98466
ENSRNOT00000067149.3	8337	8155.55	251.183	0.635264
ENSRNOT00000079219.1	10285	10103.5	147.817	0.301763
ENSRNOT00000019317.7	2691	2509.55	0	0
ENSRNOT00000079718.1	2871	2689.55	1	0.00766898
ENSRNOT00000090898.1	1659	1477.55	0	0
ENSRNOT00000021481.4	1557	1375.55	0	0
ENSRNOT00000074177.2	1688	1506.55	185	2.53283
ENSRNOT00000075737.2	711	530.681	0	0
ENSRNOT00000088903.1	777	596.289	0	0
ENSRNOT00000084788.1	771	590.289	0	0
ENSRNOT00000028533.3	905	723.655	0	0
ENSRNOT00000081648.1	2746	2564.55	89	0.715807
ENSRNOT00000000331.5	2330	2148.55	54	0.518401
ENSRNOT00000059810.4	2538	2356.55	15	0.13129
ENSRNOT00000024704.8	3407	3225.55	320	2.04627
ENSRNOT00000058446.3	360	183.452	0	0
ENSRNOT00000011281.6	2197	2015.55	273	2.79374
ENSRNOT00000001633.6	759	578.41	0	0
ENSRNOT00000011309.3	1070	888.547	0	0
ENSRNOT00000068124.2	1542	1360.55	3.54053	0.053675
ENSRNOT00000084833.1	1783	1601.55	165.459	2.13093
ENSRNOT00000027616.6	2425	2243.55	62	0.569998
ENSRNOT00000015021.6	2737	2555.55	2.12125	0.0171208
ENSRNOT00000073597.2	1573	1391.55	27	0.400205
ENSRNOT00000083189.1	849	667.847	25.0897	0.774881
ENSRNOT00000068694.2	522	343.181	0	0
ENSRNOT00000006670.6	5265	5083.55	48.5098	0.196825
ENSRNOT00000001565.3	3538	3356.55	6	0.0368702
ENSRNOT00000021534.6	1385	1203.55	66	1.13109
ENSRNOT00000005124.7	1692	1510.55	2633	35.9529
ENSRNOT00000052280.4	372	195.175	0	0
ENSRNOT00000024878.6	763	582.37	68	2.40839
ENSRNOT00000039731.4	378	201.078	0.0506911	0.00519976
ENSRNOT00000047012.1	309	135.468	0	0
ENSRNOT00000047043.4	312	138.223	1.194	0.178173
ENSRNOT00000007466.4	3111	2929.55	0	0
ENSRNOT00000081957.1	2124	1942.55	128	1.35911
ENSRNOT00000017794.5	643	462.99	761	33.9024
ENSRNOT00000084845.1	1468	1286.55	0	0
ENSRNOT00000071886.2	516	337.228	0	0
ENSRNOT00000031997.4	717	536.644	0	0
ENSRNOT00000029077.7	741	560.568	0	0
ENSRNOT00000009888.4	1178	996.547	4	0.0827902
ENSRNOT00000034719.4	987	805.547	0	0
ENSRNOT00000052333.2	978	796.547	0	0
ENSRNOT00000043609.4	408	230.478	1	0.0894927
ENSRNOT00000025885.4	1729	1547.55	28	0.373191
ENSRNOT00000045315.4	5007	4825.55	133	0.568489
ENSRNOT00000090989.1	2697	2515.55	905.477	7.42441
ENSRNOT00000071215.2	1116	934.547	3609.22	79.658
ENSRNOT00000009683.2	1111	929.547	0	0
ENSRNOT00000087731.1	639	459.054	855	38.4166
ENSRNOT00000016840.7	4188	4006.55	41	0.211072
ENSRNOT00000005770.4	3087	2905.55	335	2.37812
ENSRNOT00000055343.2	1931	1749.55	0	0
ENSRNOT00000000743.3	3043	2861.55	28	0.201825
ENSRNOT00000072966.1	2550	2368.55	0	0
ENSRNOT00000081138.1	817	636.074	0	0
ENSRNOT00000039696.5	1148	966.547	0	0
ENSRNOT00000091207.1	174	39.0227	191	100.956
ENSRNOT00000085853.1	6511	6329.55	169.598	0.552668
ENSRNOT00000060020.5	2190	2008.55	158.727	1.62999
ENSRNOT00000012939.5	1594	1412.55	0	0
ENSRNOT00000077581.1	1672	1490.55	0	0
ENSRNOT00000004941.4	2802	2620.55	1190.37	9.36931
ENSRNOT00000000083.6	921	739.655	32	0.892354
ENSRNOT00000092195.1	939	757.655	0	0
ENSRNOT00000023583.5	2753	2571.55	125	1.00261
ENSRNOT00000058382.4	4108	3926.55	9.45786	0.049682
ENSRNOT00000090369.1	2132	1950.55	19.5421	0.206649
ENSRNOT00000013705.3	1447	1265.55	0	0
ENSRNOT00000034669.5	3355	3173.55	14	0.0909913
ENSRNOT00000081593.1	3485	3303.55	0	0
ENSRNOT00000048429.1	318	143.812	0	0
ENSRNOT00000072343.2	1333	1151.55	0	0
ENSRNOT00000024171.5	4103	3921.55	0	0
ENSRNOT00000000337.4	3536	3354.55	4	0.0245948
ENSRNOT00000054954.4	3289	3107.55	688.238	4.56812
ENSRNOT00000088710.1	1959	1777.55	0	0
ENSRNOT00000061070.4	2526	2344.55	327	2.87677
ENSRNOT00000021919.6	1830	1648.55	0	0
ENSRNOT00000075248.2	1032	850.547	0	0
ENSRNOT00000055245.3	2883	2701.55	570.5	4.35572
ENSRNOT00000080305.1	4053	3871.55	2.49966	0.0133172
ENSRNOT00000031555.5	879	697.705	209	6.17861
ENSRNOT00000043902.5	4158	3976.55	562.597	2.91815
ENSRNOT00000090038.1	3342	3160.55	160.225	1.04565
ENSRNOT00000022755.5	6430	6248.55	659.806	2.17798
ENSRNOT00000051280.5	3187	3005.55	0	0
ENSRNOT00000017268.5	3129	2947.55	73	0.510833
ENSRNOT00000074681.1	957	775.655	0	0
ENSRNOT00000066468.2	2467	2285.55	112	1.01075
ENSRNOT00000034960.1	1350	1168.55	9	0.15886
ENSRNOT00000074035.1	402	224.574	0	0
ENSRNOT00000000826.7	741	560.568	14	0.51513
ENSRNOT00000027264.4	2826	2644.55	356	2.77661
ENSRNOT00000009304.4	2335	2153.55	68	0.651286
ENSRNOT00000060472.3	2415	2233.55	31	0.286275
ENSRNOT00000050364.3	2472	2290.55	0	0
ENSRNOT00000012101.6	1294	1112.55	2076	38.4881
ENSRNOT00000090456.1	2273	2091.55	223.65	2.20556
ENSRNOT00000092150.1	2198	2016.55	20.3501	0.208149
ENSRNOT00000011508.6	1074	892.547	1020	23.5714
ENSRNOT00000055435.2	4139	3957.55	1334.01	6.95266
ENSRNOT00000071195.1	3001	2819.55	24	0.175569
ENSRNOT00000054962.2	1873	1691.55	0	0
ENSRNOT00000088898.1	1730	1548.55	0	0
ENSRNOT00000083601.1	1865	1683.55	0	0
ENSRNOT00000007893.5	3100	2918.55	0	0
ENSRNOT00000009081.2	2258	2076.55	0	0
ENSRNOT00000002145.6	2695	2513.55	0	0
ENSRNOT00000072216.2	234	73.9033	0	0
ENSRNOT00000072118.1	991	809.547	323.963	8.25412
ENSRNOT00000039827.6	4245	4063.55	13.1064	0.0665266
ENSRNOT00000032904.2	1794	1612.55	0	0
ENSRNOT00000078754.1	1607	1425.55	294	4.25386
ENSRNOT00000020767.6	6959	6777.55	128.998	0.392579
ENSRNOT00000086682.1	1705	1523.55	44.0022	0.59571
ENSRNOT00000087418.1	2304	2122.55	19.1362	0.185958
ENSRNOT00000061507.4	1677	1495.55	25.3797	0.350028
ENSRNOT00000080864.1	4092	3910.55	44.4842	0.234631
ENSRNOT00000021270.6	3981	3799.55	36	0.195428
ENSRNOT00000027299.3	1167	985.547	0	0
ENSRNOT00000065143.1	6195	6013.55	216	0.740866
ENSRNOT00000087583.1	345	169.247	7	0.853089
ENSRNOT00000090041.1	1725	1543.55	66.4309	0.887703
ENSRNOT00000085993.1	1569	1387.55	181.126	2.69246
ENSRNOT00000079365.1	1380	1198.55	74.4434	1.28111
ENSRNOT00000084633.1	1673	1491.55	0	0
ENSRNOT00000019288.4	1560	1378.55	81	1.21194
ENSRNOT00000008805.2	948	766.655	0	0
ENSRNOT00000072657.1	423	245.245	0	0
ENSRNOT00000044134.6	2482	2300.55	666	5.97118
ENSRNOT00000009199.3	3096	2914.55	116	0.820926
ENSRNOT00000074993.2	1365	1183.55	0	0
ENSRNOT00000059468.3	1794	1612.55	10.2444	0.131036
ENSRNOT00000042125.4	5340	5158.55	41.9868	0.167881
ENSRNOT00000090170.1	7710	7528.55	122.727	0.336239
ENSRNOT00000030656.5	2740	2558.55	0	0
ENSRNOT00000036217.3	1233	1051.55	36.2799	0.711629
ENSRNOT00000004192.4	2615	2433.55	333	2.82242
ENSRNOT00000002973.4	1393	1211.55	66	1.12362
ENSRNOT00000031345.2	996	814.547	0	0
ENSRNOT00000075346.1	645	464.99	0	0
ENSRNOT00000005331.5	3075	2893.55	112	0.79837
ENSRNOT00000043988.1	936	754.655	0	0
ENSRNOT00000068770.1	1269	1087.55	0	0
ENSRNOT00000085084.1	3481	3299.55	27	0.168782
ENSRNOT00000084416.1	3526	3344.55	2.23027e-05	1.37542e-07
ENSRNOT00000002072.6	1579	1397.55	318	4.69329
ENSRNOT00000040346.2	2078	1896.55	139	1.51171
ENSRNOT00000074341.2	201	52.8016	31	12.1096
ENSRNOT00000022929.3	1253	1071.55	0	0
ENSRNOT00000020354.5	4265	4083.55	0	0
ENSRNOT00000047635.5	3171	2989.55	132.231	0.912316
ENSRNOT00000015067.7	3491	3309.55	10.7688	0.0671145
ENSRNOT00000079199.1	1424	1242.55	0	0
ENSRNOT00000032200.5	1170	988.547	0	0
ENSRNOT00000091710.1	3836	3654.55	127.008	0.716827
ENSRNOT00000006849.5	2813	2631.55	0	0
ENSRNOT00000010593.7	980	798.547	775	20.0179
ENSRNOT00000022117.4	1979	1797.55	553	6.34544
ENSRNOT00000091296.1	2696	2514.55	0.00169749	1.3924e-05
ENSRNOT00000044273.1	936	754.655	0	0
ENSRNOT00000014672.6	2231	2049.55	0	0
ENSRNOT00000027428.5	1207	1025.55	77.7119	1.56296
ENSRNOT00000081977.1	2572	2390.55	58.1283	0.501542
ENSRNOT00000072093.2	489	310.522	326	21.6542
ENSRNOT00000054987.2	1779	1597.55	54	0.697199
ENSRNOT00000074488.2	870	688.705	9.5	0.284516
ENSRNOT00000084460.1	1308	1126.55	30.8064	0.564038
ENSRNOT00000061821.3	1260	1078.55	55.1936	1.05552
ENSRNOT00000085146.1	315	141.014	0	0
ENSRNOT00000036996.6	312	138.223	0	0
ENSRNOT00000002140.4	1830	1648.55	0	0
ENSRNOT00000052293.3	7493	7311.55	1	0.00282103
ENSRNOT00000002599.6	1802	1620.55	1411.04	17.9595
ENSRNOT00000045329.3	676	495.79	18.1438	0.754827
ENSRNOT00000045821.3	1119	937.547	14.8562	0.326837
ENSRNOT00000006843.6	1828	1646.55	34	0.425914
ENSRNOT00000011107.7	2366	2184.55	0	0
ENSRNOT00000086957.1	2144	1962.55	0	0
ENSRNOT00000091172.1	4370	4188.55	75.3213	0.370912
ENSRNOT00000015961.6	1740	1558.55	35.8768	0.4748
ENSRNOT00000026617.6	2418	2236.55	289	2.66524
ENSRNOT00000058139.3	1445	1263.55	840	13.7121
ENSRNOT00000047454.1	936	754.655	0	0
ENSRNOT00000077772.1	345	169.247	0	0
ENSRNOT00000080931.1	2753	2571.55	0	0
ENSRNOT00000008936.5	4476	4294.55	376	1.80587
ENSRNOT00000064428.2	2391	2209.55	23.2817	0.217335
ENSRNOT00000088928.1	3081	2899.55	633.718	4.50799
ENSRNOT00000037271.4	3079	2897.55	154	1.09624
ENSRNOT00000063870.1	2542	2360.55	1	0.00873784
ENSRNOT00000079339.1	1716	1534.55	3.26944	0.043945
ENSRNOT00000018277.4	1713	1531.55	24.7306	0.333059
ENSRNOT00000052186.1	972	790.547	0	0
ENSRNOT00000001700.6	862	680.8	22	0.66653
ENSRNOT00000012135.5	246	82.8287	0	0
ENSRNOT00000011308.5	1463	1281.55	0	0
ENSRNOT00000040957.1	969	787.601	0	0
ENSRNOT00000017941.7	2498	2316.55	605.076	5.38748
ENSRNOT00000083991.1	4408	4226.55	1.9237	0.00938788
ENSRNOT00000023332.5	2610	2428.55	123	1.04466
ENSRNOT00000073193.2	4355	4173.55	190	0.938999
ENSRNOT00000018808.7	3196	3014.55	84	0.574744
ENSRNOT00000029001.4	1796	1614.55	35	0.44713
ENSRNOT00000026992.6	1841	1659.55	28.283	0.351522
ENSRNOT00000040236.5	1224	1042.55	0	0
ENSRNOT00000071818.2	1212	1030.55	0	0
ENSRNOT00000065792.3	2025	1843.55	403	4.50887
ENSRNOT00000080730.1	3255	3073.55	0	0
ENSRNOT00000049947.5	2298	2116.55	0	0
ENSRNOT00000012578.5	1897	1715.55	7	0.0841613
ENSRNOT00000005486.7	2675	2493.55	218	1.80325
ENSRNOT00000002800.6	2757	2575.55	23	0.184194
ENSRNOT00000082677.1	4929	4747.55	10	0.0434458
ENSRNOT00000068119.3	1536	1354.55	0	0
ENSRNOT00000071064.1	357	180.631	0	0
ENSRNOT00000002313.4	2010	1828.55	0	0
ENSRNOT00000084134.1	1792	1610.55	12	0.153683
ENSRNOT00000034487.5	3549	3367.55	168	1.02899
ENSRNOT00000014300.7	4577	4395.55	951	4.46256
ENSRNOT00000080616.1	6805	6623.55	0	0
ENSRNOT00000010910.6	3344	3162.55	0	0
ENSRNOT00000004244.3	2342	2160.55	3.00593	0.0286967
ENSRNOT00000020812.6	881	699.705	0	0
ENSRNOT00000089614.1	962	780.655	0	0
ENSRNOT00000089934.1	4162	3980.55	11	0.0569989
ENSRNOT00000008537.5	1472	1290.55	45	0.71921
ENSRNOT00000055741.4	1756	1574.55	0	0
ENSRNOT00000077079.1	3631	3449.55	0	0
ENSRNOT00000064007.3	3260	3078.55	23	0.154099
ENSRNOT00000044699.4	315	141.014	0	0
ENSRNOT00000029784.7	2589	2407.55	0	0
ENSRNOT00000058068.5	2535	2353.55	47.9889	0.420566
ENSRNOT00000058067.3	2451	2269.55	0.01112	0.00010106
ENSRNOT00000036321.5	4013	3831.55	88	0.473724
ENSRNOT00000024279.4	1575	1393.55	51	0.754858
ENSRNOT00000034744.4	2490	2308.55	58	0.51821
ENSRNOT00000004323.5	2395	2213.55	363	3.38248
ENSRNOT00000031964.4	2570	2388.55	1.69346e-07	1.46238e-09
ENSRNOT00000011906.6	3445	3263.55	13	0.0821619
ENSRNOT00000028672.7	1788	1606.55	227.086	2.91551
ENSRNOT00000074883.1	939	757.655	0	0
ENSRNOT00000039994.4	2051	1869.55	0	0
ENSRNOT00000020720.6	2385	2203.55	58	0.542903
ENSRNOT00000077781.1	1598	1416.55	286	4.1644
ENSRNOT00000013215.2	939	757.655	0	0
ENSRNOT00000033075.5	6036	5854.55	9.01626	0.0317651
ENSRNOT00000014071.6	3269	3087.55	217	1.44965
ENSRNOT00000051261.6	708	527.718	0	0
ENSRNOT00000052403.5	660	479.925	0	0
ENSRNOT00000064705.3	9363	9181.55	272.529	0.612229
ENSRNOT00000090572.1	7694	7512.55	484.471	1.33014
ENSRNOT00000051475.3	297	124.572	0	0
ENSRNOT00000075056.2	660	479.925	0	0
ENSRNOT00000065685.4	636	456.054	0	0
ENSRNOT00000049798.3	2594	2412.55	163	1.39357
ENSRNOT00000073724.1	774	593.289	0	0
ENSRNOT00000037918.5	2263	2081.55	61	0.60445
ENSRNOT00000060160.4	1722	1540.55	0	0
ENSRNOT00000088962.1	756	575.45	0	0
ENSRNOT00000016881.5	1354	1172.55	630	11.0822
ENSRNOT00000021895.7	2297	2115.55	9	0.0877479
ENSRNOT00000084481.1	1410	1228.55	679.937	11.4155
ENSRNOT00000078710.1	994	812.547	0	0
ENSRNOT00000021040.7	903	721.655	399.842	11.4281
ENSRNOT00000038547.6	2771	2589.55	26	0.207093
ENSRNOT00000068156.3	6958	6776.55	2238	6.8119
ENSRNOT00000066373.3	519	340.205	54	3.27394
ENSRNOT00000072716.2	1212	1030.55	25	0.500368
ENSRNOT00000034001.4	4190	4008.55	365	1.87812
ENSRNOT00000006385.7	1149	967.547	19	0.405041
ENSRNOT00000027675.6	2327	2145.55	178	1.71119
ENSRNOT00000075800.1	4467	4285.55	74	0.356158
ENSRNOT00000015931.6	2715	2533.55	1968	16.0219
ENSRNOT00000015723.6	1192	1010.55	0	0
ENSRNOT00000038653.4	3530	3348.55	324	1.99575
ENSRNOT00000085537.1	942	760.655	0	0
ENSRNOT00000085517.1	2662	2480.55	5	0.0415757
ENSRNOT00000023944.6	731	550.606	9	0.337146
ENSRNOT00000041187.3	748	567.45	55.107	2.00307
ENSRNOT00000055166.2	1241	1059.55	0	0
ENSRNOT00000084700.1	2880	2698.55	256	1.95671
ENSRNOT00000075425.1	1391	1209.55	241	4.10971
ENSRNOT00000041697.1	954	772.655	0	0
ENSRNOT00000061294.4	3030	2848.55	0	0
ENSRNOT00000048344.4	2796	2614.55	0	0
ENSRNOT00000008469.5	1521	1339.55	0	0
ENSRNOT00000017809.5	5396	5214.55	302	1.19456
ENSRNOT00000007788.6	4328	4146.55	115.954	0.576788
ENSRNOT00000090847.1	4784	4602.55	48.046	0.215316
ENSRNOT00000073376.2	601	421.388	322	15.7612
ENSRNOT00000070979.2	1170	988.547	6	0.12519
ENSRNOT00000075727.1	954	772.655	0	0
ENSRNOT00000005438.7	8159	7977.55	152	0.392999
ENSRNOT00000027684.7	3711	3529.55	128	0.748011
ENSRNOT00000057833.4	2958	2776.55	4.73959	0.0352089
ENSRNOT00000035382.5	1784	1602.55	7.26444	0.0934993
ENSRNOT00000088195.1	306	132.669	0	0
ENSRNOT00000081249.1	2980	2798.55	941.819	6.94147
ENSRNOT00000042692.4	2571	2389.55	0	0
ENSRNOT00000037518.5	752	571.45	0	0
ENSRNOT00000022923.6	871	689.705	0	0
ENSRNOT00000026382.5	2921	2739.55	31	0.233399
ENSRNOT00000033074.4	1446	1264.55	0	0
ENSRNOT00000008560.7	2076	1894.55	123.438	1.34388
ENSRNOT00000090673.1	1926	1744.55	0	0
ENSRNOT00000085326.1	3253	3071.55	9.92957	0.0666792
ENSRNOT00000043017.4	2325	2143.55	5.07043	0.0487898
ENSRNOT00000025770.4	2068	1886.55	0	0
ENSRNOT00000085376.1	945	763.655	0	0
ENSRNOT00000071125.1	933	751.655	0	0
ENSRNOT00000022992.4	1830	1648.55	0	0
ENSRNOT00000014546.4	3034	2852.55	92	0.66523
ENSRNOT00000060094.1	954	772.655	0	0
ENSRNOT00000072819.2	3564	3382.55	337.34	2.05703
ENSRNOT00000047394.6	1152	970.547	0	0
ENSRNOT00000000683.7	1062	880.547	0	0
ENSRNOT00000060370.4	2513	2331.55	0	0
ENSRNOT00000021716.6	1705	1523.55	182	2.46395
ENSRNOT00000088323.1	5878	5696.55	112.713	0.408111
ENSRNOT00000082699.1	5911	5729.55	0.287131	0.00103366
ENSRNOT00000051577.3	1314	1132.55	0	0
ENSRNOT00000075196.3	5718	5536.55	3194	11.8991
ENSRNOT00000042140.3	1066	884.547	0	0
ENSRNOT00000090110.1	1180	998.547	5	0.103281
ENSRNOT00000050817.1	936	754.655	0	0
ENSRNOT00000005715.6	3415	3233.55	287.993	1.83705
ENSRNOT00000041154.4	300	127.209	0	0
ENSRNOT00000068434.1	10037	9855.55	9.18226	0.019217
ENSRNOT00000013600.4	1102	920.547	1261	28.2544
ENSRNOT00000025472.5	821	640.074	821	26.4564
ENSRNOT00000027597.4	1183	1001.55	0	0
ENSRNOT00000008737.6	2845	2663.55	653	5.05673
ENSRNOT00000022150.2	1835	1653.55	9	0.112265
ENSRNOT00000005072.5	1751	1569.55	10	0.131414
ENSRNOT00000082463.1	3416	3234.55	61	0.388985
ENSRNOT00000042638.4	1668	1486.55	97	1.34589
ENSRNOT00000068171.3	3683	3501.55	111.682	0.65787
ENSRNOT00000008759.7	4041	3859.55	0.000131005	7.00111e-07
ENSRNOT00000049771.4	3933	3751.55	31.6187	0.17384
ENSRNOT00000017631.2	945	763.655	0	0
ENSRNOT00000014505.7	1527	1345.55	0	0
ENSRNOT00000003010.6	1871	1689.55	111	1.35509
ENSRNOT00000035312.5	2712	2530.55	324	2.64087
ENSRNOT00000004865.2	948	766.655	0	0
ENSRNOT00000087328.1	1467	1285.55	256.489	4.11527
ENSRNOT00000012487.5	6486	6304.55	71	0.232285
ENSRNOT00000039728.5	981	799.547	416	10.7316
ENSRNOT00000074826.2	1580	1398.55	26	0.383454
ENSRNOT00000072804.2	1485	1303.55	2.52163	0.0398999
ENSRNOT00000025826.5	2255	2073.55	0.281505	0.0028002
ENSRNOT00000049175.3	2027	1845.55	0	0
ENSRNOT00000046152.5	3384	3202.55	0	0
ENSRNOT00000078556.1	2885	2703.55	0	0
ENSRNOT00000081152.1	906	724.655	0	0
ENSRNOT00000081725.1	1990	1808.55	5	0.0570239
ENSRNOT00000001579.6	4984	4802.55	2814.3	12.0869
ENSRNOT00000025446.6	1497	1315.55	0	0
ENSRNOT00000032960.5	2190	2008.55	0	0
ENSRNOT00000049161.3	627	447.117	0	0
ENSRNOT00000055227.1	972	790.547	0	0
ENSRNOT00000050860.3	1008	826.547	0	0
ENSRNOT00000010092.7	3666	3484.55	0	0
ENSRNOT00000009645.5	3510	3328.55	348	2.15646
ENSRNOT00000092161.1	3088	2906.55	125.526	0.890785
ENSRNOT00000015778.5	2926	2744.55	69.4741	0.522118
ENSRNOT00000091349.1	897	715.705	0	0
ENSRNOT00000061242.5	982	800.547	131	3.37522
ENSRNOT00000030850.4	2179	1997.55	192	1.98254
ENSRNOT00000047914.1	921	739.655	0	0
ENSRNOT00000058640.4	636	456.054	0	0
ENSRNOT00000003146.4	4407	4225.55	30	0.146438
ENSRNOT00000081292.1	249	85.1879	0	0
ENSRNOT00000030425.5	2308	2126.55	429	4.16101
ENSRNOT00000013963.7	2362	2180.55	368.51	3.48579
ENSRNOT00000022246.4	1793	1611.55	41	0.524756
ENSRNOT00000028181.5	3608	3426.55	652	3.92471
ENSRNOT00000075076.2	2414	2232.55	13	0.120105
ENSRNOT00000027054.5	3622	3440.55	69.0008	0.41366
ENSRNOT00000026457.6	2161	1979.55	0	0
ENSRNOT00000010247.5	2737	2555.55	51	0.411626
ENSRNOT00000084063.1	942	760.655	0	0
ENSRNOT00000002403.3	4300	4118.55	415	2.07836
ENSRNOT00000021337.7	1870	1688.55	9	0.109938
ENSRNOT00000081375.1	2212	2030.55	0	0
ENSRNOT00000004958.8	909	727.655	0	0
ENSRNOT00000078222.1	3612	3430.55	32.1402	0.193242
ENSRNOT00000025711.7	1584	1402.55	65.8598	0.968545
ENSRNOT00000089283.1	1205	1023.55	29.4826	0.594121
ENSRNOT00000078125.1	915	733.655	32.5174	0.914199
ENSRNOT00000086044.1	870	688.705	3.14907e-06	9.43117e-08
ENSRNOT00000023744.5	2411	2229.55	38	0.351547
ENSRNOT00000022679.6	3071	2889.55	143	1.02076
ENSRNOT00000089375.1	60	32.4941	0	0
ENSRNOT00000023741.7	4264	4082.55	381	1.92491
ENSRNOT00000021001.5	3380	3198.55	108.089	0.697024
ENSRNOT00000013703.6	2145	1963.55	800	8.4036
ENSRNOT00000019991.6	4102	3920.55	96.0057	0.505088
ENSRNOT00000024084.6	1436	1254.55	13.0007	0.213746
ENSRNOT00000021120.4	1190	1008.55	0	0
ENSRNOT00000013619.5	639	459.054	0	0
ENSRNOT00000083626.1	2716	2534.55	2	0.016276
ENSRNOT00000082522.1	2904	2722.55	0	0
ENSRNOT00000060868.5	3189	3007.55	185	1.26875
ENSRNOT00000091672.1	2439	2257.55	16.4194	0.150016
ENSRNOT00000079157.1	1743	1561.55	8.51707e-08	1.125e-09
ENSRNOT00000006416.2	438	259.997	48.0076	3.80854
ENSRNOT00000075670.1	579	399.558	0	0
ENSRNOT00000073976.2	939	757.655	0	0
ENSRNOT00000021717.7	4001	3819.55	616	3.32649
ENSRNOT00000043386.4	1976	1794.55	3	0.0344813
ENSRNOT00000014028.6	2945	2763.55	0	0
ENSRNOT00000085675.1	1923	1741.55	0	0
ENSRNOT00000014030.4	1812	1630.55	0	0
ENSRNOT00000046460.1	438	259.997	1.00395	0.0796456
ENSRNOT00000015579.6	1990	1808.55	3565	40.6581
ENSRNOT00000072806.1	483	304.586	0	0
ENSRNOT00000078640.1	1422	1240.55	32.1892	0.535197
ENSRNOT00000075588.2	3585	3403.55	6.2594	0.037933
ENSRNOT00000057504.2	1335	1153.55	8	0.143045
ENSRNOT00000036821.5	1290	1108.55	0	0
ENSRNOT00000008227.5	1233	1051.55	111	2.17726
ENSRNOT00000073555.2	888	706.705	0	0
ENSRNOT00000029136.5	3057	2875.55	5	0.0358646
ENSRNOT00000064526.4	3022	2840.55	110	0.798744
ENSRNOT00000003320.6	3622	3440.55	136	0.81532
ENSRNOT00000085468.1	459	280.77	0	0
ENSRNOT00000072444.2	606	426.3	0	0
ENSRNOT00000066793.3	3625	3443.55	605	3.62382
ENSRNOT00000072917.2	666	485.858	57.4066	2.43708
ENSRNOT00000068445.1	3729	3547.55	75	0.436064
ENSRNOT00000039369.5	507	328.321	0	0
ENSRNOT00000012038.7	5019	4837.55	0	0
ENSRNOT00000010429.2	1057	875.547	804	18.9406
ENSRNOT00000006709.8	5901	5719.55	64.9153	0.2341
ENSRNOT00000075193.2	5787	5605.55	991.085	3.64678
ENSRNOT00000008104.5	4156	3974.55	15	0.0778432
ENSRNOT00000078263.1	2080	1898.55	0	0
ENSRNOT00000004350.6	3140	2958.55	71	0.49499
ENSRNOT00000034073.3	2507	2325.55	689	6.11098
ENSRNOT00000087430.1	1081	899.547	0	0
ENSRNOT00000085158.1	3385	3203.55	0	0
ENSRNOT00000038092.5	2706	2524.55	70.0578	0.572388
ENSRNOT00000003974.6	700	519.754	12	0.476212
ENSRNOT00000032300.2	2274	2092.55	0	0
ENSRNOT00000023124.2	975	793.547	0	0
ENSRNOT00000012365.3	1326	1144.55	0	0
ENSRNOT00000045375.6	1977	1795.55	0	0
ENSRNOT00000070992.2	1848	1666.55	0	0
ENSRNOT00000071482.2	2349	2167.55	218.372	2.078
ENSRNOT00000077874.1	2289	2107.55	67.6276	0.661856
ENSRNOT00000039296.6	4961	4779.55	98.787	0.426314
ENSRNOT00000039308.4	5168	4986.55	0	0
ENSRNOT00000091545.1	3316	3134.55	29.213	0.192229
ENSRNOT00000030035.3	2355	2173.55	17	0.161323
ENSRNOT00000072449.1	783	602.289	0	0
ENSRNOT00000047128.4	357	180.631	0	0
ENSRNOT00000017532.5	2928	2746.55	48	0.360472
ENSRNOT00000078078.1	834	653.029	0	0
ENSRNOT00000007223.5	3388	3206.55	260	1.67245
ENSRNOT00000028575.2	930	748.655	0	0
ENSRNOT00000024691.7	531	352.06	0	0
ENSRNOT00000026001.5	3452	3270.55	6	0.0378397
ENSRNOT00000018640.6	4979	4797.55	160	0.687888
ENSRNOT00000034609.6	3535	3353.55	2395	14.7305
ENSRNOT00000046983.3	3445	3263.55	149	0.941701
ENSRNOT00000087848.1	366	189.27	0	0
ENSRNOT00000024096.6	965	783.601	693	18.2413
ENSRNOT00000038276.5	1784	1602.55	0	0
ENSRNOT00000089841.1	2756	2574.55	0	0
ENSRNOT00000005085.3	1888	1706.55	49	0.592236
ENSRNOT00000078320.1	1730	1548.55	0	0
ENSRNOT00000056179.5	1893	1711.55	1.82294	0.0219686
ENSRNOT00000056178.4	954	772.655	10.1771	0.271677
ENSRNOT00000073155.2	704	523.754	87.0352	3.42756
ENSRNOT00000035435.4	2940	2758.55	0	0
ENSRNOT00000048302.2	2390	2208.55	198	1.84916
ENSRNOT00000031164.3	2418	2236.55	3036	27.9989
ENSRNOT00000032933.5	6009	5827.55	414	1.46532
ENSRNOT00000072279.1	936	754.655	0	0
ENSRNOT00000058351.1	1355	1173.55	13	0.228486
ENSRNOT00000090712.1	1863	1681.55	55	0.674638
ENSRNOT00000015977.5	13668	13486.5	1310	2.00349
ENSRNOT00000068113.1	1366	1184.55	600	10.4476
ENSRNOT00000074580.2	2813	2631.55	38	0.297844
ENSRNOT00000087918.1	945	763.655	0	0
ENSRNOT00000011230.5	2539	2357.55	268.465	2.34879
ENSRNOT00000084797.1	3214	3032.55	38	0.25846
ENSRNOT00000028127.5	771	590.289	204	7.12824
ENSRNOT00000019363.7	935	753.655	11.4689	0.31388
ENSRNOT00000082142.1	3352	3170.55	16.5311	0.107544
ENSRNOT00000092028.1	1638	1456.55	0.114075	0.00161542
ENSRNOT00000023667.7	2978	2796.55	83	0.612171
ENSRNOT00000091961.1	357	180.631	0	0
ENSRNOT00000083966.1	447	268.904	0	0
ENSRNOT00000022259.7	2628	2446.55	103	0.868361
ENSRNOT00000032737.6	1453	1271.55	0	0
ENSRNOT00000045513.3	3634	3452.55	230	1.37406
ENSRNOT00000004717.6	3286	3104.55	0	0
ENSRNOT00000047682.5	1192	1010.55	7	0.142876
ENSRNOT00000084986.1	900	718.655	0	0
ENSRNOT00000050284.4	870	688.705	0	0
ENSRNOT00000005066.4	2237	2055.55	9	0.0903092
ENSRNOT00000060577.2	939	757.655	0	0
ENSRNOT00000072589.1	2924	2742.55	922	6.93416
ENSRNOT00000050195.4	1830	1648.55	5	0.0625584
ENSRNOT00000089166.1	1754	1572.55	0	0
ENSRNOT00000004853.6	782	601.289	14	0.480244
ENSRNOT00000005405.7	3192	3010.55	19	0.130174
ENSRNOT00000024753.6	3450	3268.55	977.709	6.16981
ENSRNOT00000067974.2	3345	3163.55	1846	12.0358
ENSRNOT00000079955.1	3081	2899.55	24.1227	0.171598
ENSRNOT00000066940.2	1278	1096.55	40.8773	0.768904
ENSRNOT00000052289.4	2197	2015.55	27	0.276304
ENSRNOT00000089085.1	435	257.087	0	0
ENSRNOT00000066643.3	4194	4012.55	575.64	2.95902
ENSRNOT00000078799.1	3246	3064.55	497.36	3.34751
ENSRNOT00000020332.5	745	564.529	0	0
ENSRNOT00000083900.1	776	595.289	0	0
ENSRNOT00000008909.7	2005	1823.55	52	0.588171
ENSRNOT00000007485.5	2436	2254.55	0	0
ENSRNOT00000082085.1	987	805.547	0	0
ENSRNOT00000021758.7	2723	2541.55	294.242	2.38794
ENSRNOT00000056430.2	3387	3205.55	124.758	0.802755
ENSRNOT00000072841.2	4307	4125.55	193.608	0.967964
ENSRNOT00000088386.1	972	790.547	0	0
ENSRNOT00000005153.5	807	626.161	0	0
ENSRNOT00000072416.2	1062	880.547	80	1.87393
ENSRNOT00000028685.3	3034	2852.55	0	0
ENSRNOT00000029607.3	835	653.984	0	0
ENSRNOT00000042353.5	381	203.95	0	0
ENSRNOT00000071024.1	588	408.446	3	0.151497
ENSRNOT00000090913.1	939	757.655	0	0
ENSRNOT00000028379.5	1366	1184.55	36	0.626855
ENSRNOT00000027206.4	2583	2401.55	25	0.214717
ENSRNOT00000058474.1	795	614.204	0	0
ENSRNOT00000075297.2	945	763.655	0	0
ENSRNOT00000081342.1	921	739.655	0	0
ENSRNOT00000085181.1	291	119.233	0	0
ENSRNOT00000082110.1	285	114.166	0	0
ENSRNOT00000006063.7	2078	1896.55	248	2.69715
ENSRNOT00000025412.4	1438	1256.55	134	2.1996
ENSRNOT00000073800.2	984	802.547	0	0
ENSRNOT00000073178.1	2334	2152.55	0	0
ENSRNOT00000040366.1	369	192.243	0	0
ENSRNOT00000010601.6	2548	2366.55	96	0.836706
ENSRNOT00000039580.4	729	548.606	290	10.9032
ENSRNOT00000078419.1	1908	1726.55	43	0.513697
ENSRNOT00000013473.4	878	696.705	5	0.148026
ENSRNOT00000058502.1	369	192.243	0	0
ENSRNOT00000057349.3	1212	1030.55	0	0
ENSRNOT00000001730.4	2383	2201.55	0	0
ENSRNOT00000020691.3	975	793.547	0	0
ENSRNOT00000013599.6	1679	1497.55	256.588	3.53405
ENSRNOT00000072733.2	7056	6874.55	1421.01	4.26353
ENSRNOT00000071714.2	351	174.968	0	0
ENSRNOT00000050297.3	339	163.576	0	0
ENSRNOT00000081817.1	330	154.97	0	0
ENSRNOT00000055570.3	2129	1947.55	43.6551	0.462343
ENSRNOT00000089674.1	2247	2065.55	8.34487	0.08333
ENSRNOT00000005845.6	2977	2795.55	277.081	2.04436
ENSRNOT00000005033.5	1622	1440.55	371	5.31207
ENSRNOT00000073327.2	935	753.655	40	1.09472
ENSRNOT00000034610.4	2052	1870.55	0	0
ENSRNOT00000022864.5	489	310.522	303.839	20.1822
ENSRNOT00000075300.1	867	685.753	18.7037	0.562569
ENSRNOT00000031418.2	1666	1484.55	0	0
ENSRNOT00000086143.1	1704	1522.55	993.265	13.4559
ENSRNOT00000007595.7	1639	1457.55	802.735	11.3597
ENSRNOT00000010141.7	3138	2956.55	16	0.111623
ENSRNOT00000084643.1	2318	2136.55	155.069	1.49702
ENSRNOT00000011085.4	2154	1972.55	10.9312	0.114303
ENSRNOT00000038213.2	945	763.655	0	0
ENSRNOT00000089105.1	930	748.655	0	0
ENSRNOT00000084720.1	1818	1636.55	92.5	1.16582
ENSRNOT00000024576.3	1446	1264.55	843	13.7502
ENSRNOT00000061413.4	447	268.904	0	0
ENSRNOT00000045830.5	1349	1167.55	0	0
ENSRNOT00000072986.2	1422	1240.55	0	0
ENSRNOT00000009574.2	1346	1164.55	0	0
ENSRNOT00000072666.2	4108	3926.55	150.966	0.793024
ENSRNOT00000013608.6	1389	1207.55	44334	757.269
ENSRNOT00000027450.4	2089	1907.55	8	0.0865031
ENSRNOT00000040447.4	429	251.141	0	0
ENSRNOT00000057058.4	6993	6811.55	1964	5.9472
ENSRNOT00000027159.6	912	730.655	44	1.2421
ENSRNOT00000079166.1	522	343.181	0	0
ENSRNOT00000064914.3	4062	3880.55	79.8396	0.424368
ENSRNOT00000081127.1	3693	3511.55	127.16	0.746913
ENSRNOT00000090006.1	3367	3185.55	5	0.0323745
ENSRNOT00000048576.4	3306	3124.55	0	0
ENSRNOT00000004867.6	285	114.166	208.659	37.6979
ENSRNOT00000071646.1	942	760.655	0	0
ENSRNOT00000040002.4	1839	1657.55	4	0.049775
ENSRNOT00000088391.1	5349	5167.55	7819	31.2093
ENSRNOT00000090258.1	2661	2479.55	0	0
ENSRNOT00000060838.4	4333	4151.55	230.342	1.14441
ENSRNOT00000008364.7	1141	959.547	399	8.57677
ENSRNOT00000020383.5	1478	1296.55	23	0.365895
ENSRNOT00000008608.4	348	172.078	499	59.8124
ENSRNOT00000023579.4	571	391.668	160	8.42595
ENSRNOT00000032663.2	1177	995.547	0	0
ENSRNOT00000010318.7	1836	1654.55	1369	17.0664
ENSRNOT00000081051.1	1896	1714.55	0	0
ENSRNOT00000006964.5	1586	1404.55	4	0.0587409
ENSRNOT00000038439.4	1521	1339.55	171	2.63303
ENSRNOT00000024336.7	3270	3088.55	945	6.31095
ENSRNOT00000046013.4	3027	2845.55	0	0
ENSRNOT00000038312.5	753	572.45	0	0
ENSRNOT00000040978.4	1815	1633.55	1	0.0126266
ENSRNOT00000086117.1	1541	1359.55	9	0.136542
ENSRNOT00000033984.5	2466	2284.55	120	1.08342
ENSRNOT00000091375.1	2498	2316.55	0	0
ENSRNOT00000087559.1	345	169.247	0	0
ENSRNOT00000012912.2	951	769.655	0	0
ENSRNOT00000048225.1	333	157.837	0	0
ENSRNOT00000016067.4	2111	1929.55	81.0185	0.866055
ENSRNOT00000071020.2	2110	1928.55	199.314	2.13169
ENSRNOT00000072373.3	3144	2962.55	15.461	0.107644
ENSRNOT00000075623.2	2193	2011.55	0	0
ENSRNOT00000057826.2	984	802.547	150	3.85512
ENSRNOT00000027193.7	1708	1526.55	0	0
ENSRNOT00000012088.7	1432	1250.55	8	0.131949
ENSRNOT00000013152.4	4181	3999.55	229	1.18098
ENSRNOT00000079558.1	951	769.655	0	0
ENSRNOT00000085007.1	303	129.914	0	0
ENSRNOT00000002502.7	2403	2221.55	40.9834	0.380513
ENSRNOT00000086813.1	4578	4396.55	180.555	0.847061
ENSRNOT00000065366.2	1502	1320.55	0	0
ENSRNOT00000088918.1	402	224.574	0	0
ENSRNOT00000039874.5	933	751.655	0	0
ENSRNOT00000047852.1	927	745.655	0	0
ENSRNOT00000020225.5	2029	1847.55	0	0
ENSRNOT00000079240.1	2016	1834.55	0	0
ENSRNOT00000045721.4	2035	1853.55	86	0.957
ENSRNOT00000034284.5	2893	2711.55	157	1.19426
ENSRNOT00000068611.3	2376	2194.55	8	0.0751903
ENSRNOT00000042276.3	2103	1921.55	16	0.171746
ENSRNOT00000052029.4	2091	1909.55	0	0
ENSRNOT00000073915.2	1021	839.547	1472	36.1643
ENSRNOT00000092196.1	4377	4195.55	12.2599	0.0602722
ENSRNOT00000008898.5	1753	1571.55	30.7401	0.403454
ENSRNOT00000025309.5	2809	2627.55	154.454	1.21245
ENSRNOT00000016491.4	2537	2355.55	650.976	5.7002
ENSRNOT00000091982.1	2945	2763.55	46.0237	0.343504
ENSRNOT00000073049.2	1962	1780.55	48.7408	0.56462
ENSRNOT00000078820.1	1665	1483.55	229.611	3.19233
ENSRNOT00000072855.2	1263	1081.55	0	0
ENSRNOT00000074718.3	2465	2283.55	1262.39	11.4025
ENSRNOT00000017651.3	2182	2000.55	9	0.092792
ENSRNOT00000017958.2	960	778.655	0	0
ENSRNOT00000016494.7	2942	2760.55	1274	9.519
ENSRNOT00000022017.6	1640	1458.55	109	1.54143
ENSRNOT00000091927.1	1281	1099.55	847.099	15.8905
ENSRNOT00000088469.1	960	778.655	843.901	22.3544
ENSRNOT00000045922.2	1919	1737.55	3	0.0356124
ENSRNOT00000031175.4	766	585.37	134	4.72162
ENSRNOT00000079593.1	809	628.161	4.14908	0.136238
ENSRNOT00000003705.6	504	325.366	11.8509	0.75127
ENSRNOT00000075456.1	438	259.997	0	0
ENSRNOT00000043714.4	2973	2791.55	134	0.990095
ENSRNOT00000016654.4	1893	1711.55	30.3048	0.365207
ENSRNOT00000005042.5	1263	1081.55	111	2.11687
ENSRNOT00000085959.1	1994	1812.55	14	0.159315
ENSRNOT00000012604.4	2388	2206.55	179	1.67323
ENSRNOT00000040255.5	8832	8650.55	113.7	0.271102
ENSRNOT00000064025.3	9756	9574.55	592.916	1.2773
ENSRNOT00000041130.5	9711	9529.55	0	0
ENSRNOT00000043646.4	9639	9457.55	7.69412	0.0167802
ENSRNOT00000082723.1	7725	7543.55	58.69	0.160474
ENSRNOT00000016129.5	1478	1296.55	278	4.42256
ENSRNOT00000013771.6	1294	1112.55	121	2.24328
ENSRNOT00000081759.1	942	760.655	0	0
ENSRNOT00000057891.1	411	233.429	0	0
ENSRNOT00000029238.5	834	653.029	76	2.40048
ENSRNOT00000005492.8	2454	2272.55	51	0.462886
ENSRNOT00000051252.4	2017	1835.55	0	0
ENSRNOT00000088209.1	2133	1951.55	0	0
ENSRNOT00000083686.1	1515	1333.55	0	0
ENSRNOT00000039997.4	604	424.359	337	16.38
ENSRNOT00000006708.4	1781	1599.55	264	3.40427
ENSRNOT00000034477.6	2268	2086.55	70.1402	0.693356
ENSRNOT00000083157.1	1164	982.547	142.86	2.99898
ENSRNOT00000007855.6	2993	2811.55	0	0
ENSRNOT00000081679.1	2402	2220.55	1	0.00928874
ENSRNOT00000043486.2	381	203.95	0	0
ENSRNOT00000047702.1	933	751.655	0	0
ENSRNOT00000017110.4	1734	1552.55	61	0.810405
ENSRNOT00000091053.1	1554	1372.55	0	0
ENSRNOT00000066520.3	1344	1162.55	35	0.620976
ENSRNOT00000079764.1	741	560.568	0	0
ENSRNOT00000014388.7	4196	4014.55	30	0.154135
ENSRNOT00000052063.5	4932	4750.55	228	0.989938
ENSRNOT00000079981.1	3424	3242.55	49.2617	0.313357
ENSRNOT00000079524.1	3261	3079.55	3.8207e-06	2.55901e-08
ENSRNOT00000085650.1	3042	2860.55	100.738	0.726378
ENSRNOT00000080930.1	1593	1411.55	8	0.116899
ENSRNOT00000022818.4	1670	1488.55	0	0
ENSRNOT00000023661.5	3263	3081.55	36	0.240963
ENSRNOT00000066048.3	3148	2966.55	0	0
ENSRNOT00000072739.1	825	644.029	0	0
ENSRNOT00000030102.2	2223	2041.55	52.3518	0.528918
ENSRNOT00000077117.1	3101	2919.55	12.6482	0.0893576
ENSRNOT00000038397.5	2095	1913.55	0	0
ENSRNOT00000023319.4	3068	2886.55	0	0
ENSRNOT00000036657.5	690	509.79	0	0
ENSRNOT00000023935.5	809	628.161	4759	156.265
ENSRNOT00000060871.4	9807	9625.55	477.8	1.02385
ENSRNOT00000051512.5	9609	9427.55	76.9459	0.168346
ENSRNOT00000044972.6	9767	9585.55	35.2537	0.0758585
ENSRNOT00000068065.1	993	811.547	20	0.508315
ENSRNOT00000017226.6	2263	2081.55	446	4.41942
ENSRNOT00000012463.5	4339	4157.55	9	0.0446501
ENSRNOT00000092125.1	3851	3669.55	0	0
ENSRNOT00000020002.5	3275	3093.55	0	0
ENSRNOT00000051473.5	2235	2053.55	51	0.512251
ENSRNOT00000084601.1	2803	2621.55	2180	17.152
ENSRNOT00000022706.7	1782	1600.55	661	8.51824
ENSRNOT00000010264.6	4115	3933.55	212	1.11165
ENSRNOT00000025489.6	852	670.847	0	0
ENSRNOT00000011307.5	1586	1404.55	646	9.48666
ENSRNOT00000086502.1	651	470.925	0	0
ENSRNOT00000001817.7	1682	1500.55	374.12	5.14255
ENSRNOT00000065314.2	1313	1131.55	77.88	1.41961
ENSRNOT00000021549.5	5336	5154.55	218	0.872334
ENSRNOT00000073962.2	2229	2047.55	0	0
ENSRNOT00000005346.4	1667	1485.55	78	1.08299
ENSRNOT00000071976.1	879	697.705	2.24885	0.0664822
ENSRNOT00000013829.5	2142	1960.55	469	4.93415
ENSRNOT00000049969.4	357	180.631	0	0
ENSRNOT00000020753.7	2295	2113.55	9	0.0878309
ENSRNOT00000068299.1	4149	3967.55	25	0.129968
ENSRNOT00000026378.4	4007	3825.55	8954	48.277
ENSRNOT00000011292.2	2641	2459.55	899	7.53913
ENSRNOT00000027346.2	4396	4214.55	0	0
ENSRNOT00000051966.1	927	745.655	0	0
ENSRNOT00000046001.3	939	757.655	0	0
ENSRNOT00000064696.2	4085	3903.55	69	0.364591
ENSRNOT00000017889.7	4973	4791.55	35	0.150664
ENSRNOT00000013228.4	2538	2356.55	106	0.927783
ENSRNOT00000077502.1	18521	18339.5	160.747	0.180789
ENSRNOT00000083354.1	1583	1401.55	166.96	2.45709
ENSRNOT00000089544.1	990	808.547	7.29279	0.18604
ENSRNOT00000044628.2	4387	4205.55	18.0869	0.088707
ENSRNOT00000017820.6	2225	2043.55	11	0.111026
ENSRNOT00000077165.1	3520	3338.55	6.25306	0.0386324
ENSRNOT00000013871.6	1888	1706.55	0	0
ENSRNOT00000039294.4	393	215.743	1.00292	0.0958839
ENSRNOT00000080799.1	2096	1914.55	0	0
ENSRNOT00000087669.1	2420	2238.55	0	0
ENSRNOT00000087957.1	2795	2613.55	0	0
ENSRNOT00000080820.1	2098	1916.55	0	0
ENSRNOT00000067751.2	3382	3200.55	1226	7.90102
ENSRNOT00000014134.3	889	707.705	0	0
ENSRNOT00000012597.6	1496	1314.55	92.0755	1.44472
ENSRNOT00000022348.6	510	331.298	3787.94	235.831
ENSRNOT00000085087.1	2538	2356.55	0	0
ENSRNOT00000064207.3	2353	2171.55	0	0
ENSRNOT00000055319.4	1931	1749.55	7	0.0825257
ENSRNOT00000044626.3	4259	4077.55	110	0.55643
ENSRNOT00000065721.2	4436	4254.55	15	0.0727202
ENSRNOT00000074676.2	4122	3940.55	12	0.0628118
ENSRNOT00000074209.2	4517	4335.55	0	0
ENSRNOT00000027756.6	1359	1177.55	813	14.2406
ENSRNOT00000042558.2	879	697.705	75	2.21721
ENSRNOT00000085918.1	672	491.79	0	0
ENSRNOT00000067907.2	3223	3041.55	108	0.732396
ENSRNOT00000010512.6	1286	1104.55	521	9.72905
ENSRNOT00000038556.4	2801	2619.55	9	0.0708652
ENSRNOT00000014970.7	1602	1420.55	0	0
ENSRNOT00000037902.6	2582	2400.55	1357.47	11.6637
ENSRNOT00000080950.1	1755	1573.55	102.534	1.34402
ENSRNOT00000077360.1	1094	912.547	81.2287	1.83599
ENSRNOT00000066549.3	936	754.655	10.7713	0.294399
ENSRNOT00000023543.5	4724	4542.55	155	0.7038
ENSRNOT00000030148.5	978	796.547	0	0
ENSRNOT00000081508.1	930	748.655	0	0
ENSRNOT00000073194.1	960	778.655	0	0
ENSRNOT00000086252.1	300	127.209	0	0
ENSRNOT00000032481.5	1579	1397.55	134	1.97768
ENSRNOT00000015108.8	2259	2077.55	27.8074	0.276074
ENSRNOT00000017008.5	2098	1916.55	0	0
ENSRNOT00000029651.1	1575	1393.55	0	0
ENSRNOT00000051304.3	918	736.655	0	0
ENSRNOT00000017833.5	1219	1037.55	587	11.6694
ENSRNOT00000010975.5	1436	1254.55	5	0.0822053
ENSRNOT00000087076.1	3995	3813.55	2877	15.5606
ENSRNOT00000055238.4	3974	3792.55	0	0
ENSRNOT00000088024.1	635	455.054	0	0
ENSRNOT00000087672.1	507	328.321	0	0
ENSRNOT00000016464.6	1798	1616.55	106	1.35249
ENSRNOT00000013585.4	1242	1060.55	208	4.0453
ENSRNOT00000015466.5	1932	1750.55	4.45652	0.0525097
ENSRNOT00000015420.5	2569	2387.55	486.543	4.20326
ENSRNOT00000088049.1	2052	1870.55	0	0
ENSRNOT00000077436.1	1059	877.547	0	0
ENSRNOT00000022130.4	1212	1030.55	14	0.280206
ENSRNOT00000000432.2	450	271.867	4	0.303473
ENSRNOT00000056601.2	966	784.601	0	0
ENSRNOT00000041946.2	1671	1489.55	0	0
ENSRNOT00000077662.1	2264	2082.55	0	0
ENSRNOT00000001540.5	2691	2509.55	0	0
ENSRNOT00000010320.6	5195	5013.55	72.1776	0.296944
ENSRNOT00000087334.1	2667	2485.55	22.585	0.18742
ENSRNOT00000087398.1	4204	4022.55	164.237	0.842147
ENSRNOT00000080421.1	972	790.547	1001.16	26.1212
ENSRNOT00000014756.7	708	527.718	0	0
ENSRNOT00000081610.1	2015	1833.55	6	0.0674957
ENSRNOT00000024751.6	1032	850.547	0	0
ENSRNOT00000010229.6	4081	3899.55	207.462	1.09734
ENSRNOT00000030532.3	2235	2053.55	5	0.0502206
ENSRNOT00000006618.7	5144	4962.55	29	0.120534
ENSRNOT00000066161.4	402	224.574	0	0
ENSRNOT00000057061.3	375	198.106	0	0
ENSRNOT00000028709.7	4538	4356.55	206	0.975308
ENSRNOT00000077325.1	4399	4217.55	0	0
ENSRNOT00000090848.1	3256	3074.55	2	0.0134173
ENSRNOT00000005353.7	3384	3202.55	0	0
ENSRNOT00000058204.2	976	794.547	447	11.6039
ENSRNOT00000087007.1	4004	3822.55	0	0
ENSRNOT00000089504.1	3685	3503.55	0	0
ENSRNOT00000083713.1	3297	3115.55	13	0.0860649
ENSRNOT00000009008.5	2497	2315.55	129	1.14909
ENSRNOT00000021227.6	1419	1237.55	30	0.500007
ENSRNOT00000086505.1	1542	1360.55	6	0.0909608
ENSRNOT00000009111.5	1561	1379.55	3.55154e-06	5.31003e-08
ENSRNOT00000080828.1	7592	7410.55	223	0.620685
ENSRNOT00000020637.6	1800	1618.55	5	0.0637179
ENSRNOT00000019560.7	4489	4307.55	113.059	0.541367
ENSRNOT00000054686.2	4108	3926.55	99.941	0.524989
ENSRNOT00000059530.4	1323	1141.55	0	0
ENSRNOT00000080068.1	2176	1994.55	20	0.206825
ENSRNOT00000077767.1	9111	8929.55	299	0.690651
ENSRNOT00000071566.2	342	166.436	0	0
ENSRNOT00000004808.7	2145	1963.55	1417	14.8849
ENSRNOT00000044613.4	4686	4504.55	1180	5.40316
ENSRNOT00000082945.1	2118	1936.55	203.69	2.16949
ENSRNOT00000056170.2	3893	3711.55	154.31	0.857545
ENSRNOT00000047198.3	2568	2386.55	0	0
ENSRNOT00000002987.4	1776	1594.55	196.004	2.53539
ENSRNOT00000001476.5	1868	1686.55	409.7	5.01054
ENSRNOT00000001899.5	3059	2877.55	10	0.0716794
ENSRNOT00000022790.8	3663	3481.55	0	0
ENSRNOT00000010602.7	1423	1241.55	292	4.85106
ENSRNOT00000088553.1	1341	1159.55	0	0
ENSRNOT00000010243.5	1281	1099.55	12	0.225105
ENSRNOT00000045699.4	5562	5380.55	1958.74	7.50872
ENSRNOT00000043971.6	4533	4351.55	135.265	0.641147
ENSRNOT00000075365.2	2485	2303.55	275	2.46237
ENSRNOT00000029602.5	2781	2599.55	5	0.0396725
ENSRNOT00000072069.1	1355	1173.55	35	0.615155
ENSRNOT00000038383.5	3521	3339.55	159	0.982034
ENSRNOT00000081281.1	2337	2155.55	0	0
ENSRNOT00000003625.7	2577	2395.55	0	0
ENSRNOT00000073871.2	2122	1940.55	239.25	2.54299
ENSRNOT00000078266.1	807	626.161	0	0
ENSRNOT00000071804.3	1101	919.547	909.75	20.4063
ENSRNOT00000018620.4	2040	1858.55	93	1.03211
ENSRNOT00000042366.3	1535	1353.55	26.0045	0.39627
ENSRNOT00000012676.4	3565	3383.55	4	0.024384
ENSRNOT00000086669.1	2283	2101.55	0	0
ENSRNOT00000054812.4	2061	1879.55	0	0
ENSRNOT00000065376.2	1888	1706.55	0	0
ENSRNOT00000082482.1	1476	1294.55	0	0
ENSRNOT00000031530.7	2643	2461.55	149	1.24852
ENSRNOT00000075283.1	2694	2512.55	9.21121e-08	7.5617e-10
ENSRNOT00000003986.5	1236	1054.55	14	0.273829
ENSRNOT00000041612.1	942	760.655	0	0
ENSRNOT00000030934.6	1774	1592.55	106	1.37287
ENSRNOT00000040229.3	1656	1474.55	181	2.53184
ENSRNOT00000002194.7	509	330.298	1963	122.583
ENSRNOT00000027150.3	1072	890.547	527	12.2059
ENSRNOT00000088707.1	4122	3940.55	0	0
ENSRNOT00000089209.1	792	611.247	0	0
ENSRNOT00000072155.1	936	754.655	131.228	3.58671
ENSRNOT00000005794.6	381	203.95	11.0683	1.11937
ENSRNOT00000009077.7	4781	4599.55	11	0.0493281
ENSRNOT00000081471.1	2350	2168.55	7	0.0665804
ENSRNOT00000021532.4	1794	1612.55	0	0
ENSRNOT00000019930.5	2072	1890.55	30	0.327304
ENSRNOT00000020175.8	1368	1186.55	0	0
ENSRNOT00000074353.2	168	36.4171	59	33.4166
ENSRNOT00000028703.5	3417	3235.55	607	3.86953
ENSRNOT00000004173.4	1478	1296.55	90	1.43176
ENSRNOT00000039275.3	1773	1591.55	140	1.81437
ENSRNOT00000013701.3	1277	1095.55	0	0
ENSRNOT00000074389.2	2995	2813.55	126.706	0.928877
ENSRNOT00000025815.3	1818	1636.55	82	1.03348
ENSRNOT00000046271.3	924	742.655	0	0
ENSRNOT00000017692.5	1603	1421.55	1611	23.375
ENSRNOT00000009545.6	4483	4301.55	19	0.0911057
ENSRNOT00000032726.5	1242	1060.55	0	0
ENSRNOT00000020123.4	3681	3499.55	3612.24	21.2903
ENSRNOT00000060387.2	1100	918.547	0	0
ENSRNOT00000008938.6	6557	6375.55	231.333	0.748405
ENSRNOT00000057802.5	1677	1495.55	19.6954	0.271632
ENSRNOT00000040060.6	1668	1486.55	0	0
ENSRNOT00000067049.3	714	533.681	0	0
ENSRNOT00000052387.4	705	524.754	0	0
ENSRNOT00000073352.2	201	52.8016	1.30464	0.509635
ENSRNOT00000035280.5	7024	6842.55	1085	3.27061
ENSRNOT00000027505.6	5362	5180.55	373	1.48508
ENSRNOT00000012285.6	414	236.397	0	0
ENSRNOT00000060114.1	318	143.812	0	0
ENSRNOT00000050701.3	1614	1432.55	533	7.67424
ENSRNOT00000027662.7	774	593.289	309	10.7426
ENSRNOT00000087412.1	1053	871.547	0	0
ENSRNOT00000026032.6	3455	3273.55	0	0
ENSRNOT00000057673.3	3827	3645.55	256.391	1.45063
ENSRNOT00000050005.3	3637	3455.55	489.609	2.92246
ENSRNOT00000077868.1	1101	919.547	0	0
ENSRNOT00000066250.3	1213	1031.55	61	1.21971
ENSRNOT00000065294.2	1298	1116.55	0	0
ENSRNOT00000005981.4	1077	895.547	0	0
ENSRNOT00000022395.5	1583	1401.55	0	0
ENSRNOT00000075148.2	1717	1535.55	10	0.134324
ENSRNOT00000049411.5	3097	2915.55	43	0.304204
ENSRNOT00000029223.6	5661	5479.55	148.122	0.557559
ENSRNOT00000006783.5	3373	3191.55	22	0.14218
ENSRNOT00000019660.7	1347	1165.55	3	0.0530895
ENSRNOT00000062080.3	777	596.289	0	0
ENSRNOT00000002500.7	794	613.204	132	4.44003
ENSRNOT00000042699.4	1420	1238.55	4	0.0666138
ENSRNOT00000026704.6	1005	823.547	786	19.6857
ENSRNOT00000022552.7	1262	1080.55	207	3.95133
ENSRNOT00000078190.1	1888	1706.55	39.3891	0.476074
ENSRNOT00000010546.7	2160	1978.55	5.61088	0.0584927
ENSRNOT00000010103.6	2799	2617.55	39	0.307317
ENSRNOT00000007851.5	1909	1727.55	2	0.023879
ENSRNOT00000087526.1	1074	892.547	0	0
ENSRNOT00000016454.5	1284	1102.55	1	0.0187077
ENSRNOT00000081195.1	3266	3084.55	360	2.40729
ENSRNOT00000011930.6	1975	1793.55	3	0.0345005
ENSRNOT00000037133.5	3544	3362.55	282.003	1.72983
ENSRNOT00000087122.1	2211	2029.55	823.997	8.3742
ENSRNOT00000036823.2	1628	1446.55	0	0
ENSRNOT00000067490.3	3493	3311.55	175.244	1.09151
ENSRNOT00000023659.6	2719	2537.55	76	0.617755
ENSRNOT00000016521.7	1534	1352.55	12	0.182998
ENSRNOT00000016414.2	1734	1552.55	9.674	0.128522
ENSRNOT00000012371.4	845	663.847	0	0
ENSRNOT00000059448.3	1017	835.547	0	0
ENSRNOT00000082419.1	1667	1485.55	394.53	5.47785
ENSRNOT00000073694.1	384	206.936	0	0
ENSRNOT00000005204.4	841	659.893	135	4.21966
ENSRNOT00000077577.1	1645	1463.55	2.46301	0.0347118
ENSRNOT00000006366.7	1783	1601.55	251.537	3.23951
ENSRNOT00000031786.5	3180	2998.55	78	0.536538
ENSRNOT00000087679.1	945	763.655	0	0
ENSRNOT00000022346.3	2927	2745.55	0	0
ENSRNOT00000089941.1	1691	1509.55	0	0
ENSRNOT00000028733.4	252	87.4077	0	0
ENSRNOT00000020152.3	2925	2743.55	139.474	1.04857
ENSRNOT00000011019.3	1163	981.547	27	0.567374
ENSRNOT00000084390.1	5862	5680.55	298.605	1.08424
ENSRNOT00000080945.1	5056	4874.55	1267.47	5.36314
ENSRNOT00000022370.6	3131	2949.55	89	0.622374
ENSRNOT00000026114.3	708	527.718	46	1.79793
ENSRNOT00000018246.7	2373	2191.55	88	0.828226
ENSRNOT00000031871.5	1930	1748.55	242	2.85466
ENSRNOT00000071109.3	1571	1389.55	0	0
ENSRNOT00000048677.4	2134	1952.55	0	0
ENSRNOT00000058315.5	2679	2497.55	69.2435	0.57185
ENSRNOT00000091652.1	1839	1657.55	0	0
ENSRNOT00000010482.7	1722	1540.55	17.1162	0.229165
ENSRNOT00000079769.1	2108	1926.55	16.6403	0.178155
ENSRNOT00000006883.6	837	655.938	69	2.16972
ENSRNOT00000081026.1	6031	5849.55	152.754	0.538625
ENSRNOT00000000248.2	1683	1501.55	41.2462	0.566581
ENSRNOT00000088172.1	2312	2130.55	13.3601	0.129341
ENSRNOT00000046288.4	3093	2911.55	18.6399	0.132049
ENSRNOT00000081705.1	1304	1122.55	0	0
ENSRNOT00000086214.1	1353	1171.55	14	0.246482
ENSRNOT00000029848.3	2526	2344.55	0	0
ENSRNOT00000040091.4	803	622.161	2	0.0663046
ENSRNOT00000019311.5	837	655.938	0	0
ENSRNOT00000092211.1	887	705.705	0	0
ENSRNOT00000049512.5	1586	1404.55	0	0
ENSRNOT00000075165.2	2060	1878.55	58	0.636829
ENSRNOT00000002807.3	2408	2226.55	0	0
ENSRNOT00000026395.3	2183	2001.55	0	0
ENSRNOT00000016484.2	939	757.655	0	0
ENSRNOT00000006886.6	2689	2507.55	243	1.99882
ENSRNOT00000003080.4	1049	867.547	0	0
ENSRNOT00000016997.7	3354	3172.55	21	0.13653
ENSRNOT00000072577.1	933	751.655	0	0
ENSRNOT00000018177.5	1587	1405.55	0	0
ENSRNOT00000039754.6	1002	820.547	0	0
ENSRNOT00000005461.5	2445	2263.55	0	0
ENSRNOT00000078914.1	1563	1381.55	0	0
ENSRNOT00000016240.7	3655	3473.55	299	1.77548
ENSRNOT00000085012.1	3354	3172.55	167	1.08574
ENSRNOT00000087737.1	1641	1459.55	0	0
ENSRNOT00000016702.2	981	799.547	0	0
ENSRNOT00000091475.1	711	530.681	0	0
ENSRNOT00000082885.1	411	233.429	5.4	0.47715
ENSRNOT00000065156.3	390	212.803	2.00288	0.194131
ENSRNOT00000081766.1	1467	1285.55	41.8619	0.671658
ENSRNOT00000089436.1	393	215.743	167.543	16.0179
ENSRNOT00000013088.5	5027	4845.55	5077	21.6113
ENSRNOT00000077607.1	936	754.655	0	0
ENSRNOT00000046129.4	381	203.95	1	0.101133
ENSRNOT00000017613.6	9777	9595.55	634.092	1.36301
ENSRNOT00000015383.6	2965	2783.55	304	2.25264
ENSRNOT00000085840.1	300	127.209	0	0
ENSRNOT00000072685.3	2967	2785.55	300	2.2214
ENSRNOT00000047434.3	1342	1160.55	18	0.319909
ENSRNOT00000086223.1	1167	985.547	0	0
ENSRNOT00000016976.7	1117	935.547	7	0.15433
ENSRNOT00000023293.2	939	757.655	0	0
ENSRNOT00000006087.2	4158	3976.55	64	0.331964
ENSRNOT00000046196.2	924	742.655	0	0
ENSRNOT00000075356.1	900	718.655	0	0
ENSRNOT00000009650.6	1318	1136.55	0	0
ENSRNOT00000085822.1	1321	1139.55	0	0
ENSRNOT00000078264.1	1506	1324.55	0	0
ENSRNOT00000005753.5	3005	2823.55	82	0.599012
ENSRNOT00000056735.3	10610	10428.5	352.04	0.696282
ENSRNOT00000084214.1	9690	9508.55	142.96	0.310111
ENSRNOT00000002407.5	4787	4605.55	684	3.06332
ENSRNOT00000045223.5	5434	5252.55	82	0.322004
ENSRNOT00000071859.1	945	763.655	0	0
ENSRNOT00000017048.3	2847	2665.55	0	0
ENSRNOT00000085995.1	2330	2148.55	319.297	3.06526
ENSRNOT00000045314.3	2169	1987.55	164.703	1.70923
ENSRNOT00000085849.1	1920	1738.55	0	0
ENSRNOT00000061693.4	4755	4573.55	679	3.0622
ENSRNOT00000063869.1	1285	1103.55	0	0
ENSRNOT00000026177.7	738	557.568	115	4.25419
ENSRNOT00000020527.4	2223	2041.55	11	0.111135
ENSRNOT00000022336.8	2067	1885.55	13	0.142208
ENSRNOT00000077462.1	1303	1121.55	0	0
ENSRNOT00000028644.6	1435	1253.55	0	0
ENSRNOT00000079631.1	1251	1069.55	0	0
ENSRNOT00000010561.4	4075	3893.55	42	0.222495
ENSRNOT00000078390.1	3597	3415.55	276	1.66673
ENSRNOT00000008700.5	933	751.655	0	0
ENSRNOT00000081569.1	342	166.436	0	0
ENSRNOT00000077826.1	2604	2422.55	9.54219	0.0812443
ENSRNOT00000027518.5	1448	1266.55	5	0.0814265
ENSRNOT00000027593.6	879	697.705	12.4578	0.368287
ENSRNOT00000010636.6	5411	5229.55	339	1.33706
ENSRNOT00000011869.6	2526	2344.55	25.4425	0.22383
ENSRNOT00000003240.6	1737	1555.55	76	1.00774
ENSRNOT00000006720.4	1333	1151.55	0.000316081	5.66152e-06
ENSRNOT00000084437.1	4184	4002.55	1597.49	8.23225
ENSRNOT00000032792.5	2757	2575.55	1267.51	10.1508
ENSRNOT00000009898.6	2514	2332.55	15.0175	0.132795
ENSRNOT00000018442.5	3434	3252.55	127	0.805373
ENSRNOT00000029053.5	1537	1355.55	0	0
ENSRNOT00000030400.2	2126	1944.55	16	0.169714
ENSRNOT00000072684.2	1920	1738.55	0	0
ENSRNOT00000045224.6	5001	4819.55	761	3.25683
ENSRNOT00000065246.2	3676	3494.55	0	0
ENSRNOT00000077477.1	3572	3390.55	0	0
ENSRNOT00000044151.3	318	143.812	0	0
ENSRNOT00000081140.1	1375	1193.55	28.8107	0.497887
ENSRNOT00000080203.1	1262	1080.55	20.8548	0.398088
ENSRNOT00000035813.2	960	778.655	0	0
ENSRNOT00000086193.1	1446	1264.55	0	0
ENSRNOT00000065584.3	1305	1123.55	0	0
ENSRNOT00000048400.4	336	160.702	0	0
ENSRNOT00000028323.6	518	339.205	0	0
ENSRNOT00000086276.1	4688	4506.55	92.6923	0.424245
ENSRNOT00000081434.1	4565	4383.55	33.5782	0.157997
ENSRNOT00000085865.1	1290	1108.55	8	0.148851
ENSRNOT00000091297.1	3408	3226.55	1.17797	0.0075303
ENSRNOT00000020940.5	3454	3272.55	0	0
ENSRNOT00000064128.3	3708	3526.55	0	0
ENSRNOT00000037901.6	7613	7431.55	507	1.40717
ENSRNOT00000042058.5	2996	2814.55	16.3399	0.119745
ENSRNOT00000070821.1	1618	1436.55	17.6601	0.253566
ENSRNOT00000082108.1	2830	2648.55	0	0
ENSRNOT00000083983.1	4507	4325.55	90.1871	0.430051
ENSRNOT00000035404.5	2977	2795.55	0	0
ENSRNOT00000064667.1	2849	2667.55	36	0.27836
ENSRNOT00000001669.4	948	766.655	33	0.887831
ENSRNOT00000052302.4	1405	1223.55	9	0.151719
ENSRNOT00000077725.1	1729	1547.55	0	0
ENSRNOT00000034845.5	1747	1565.55	0	0
ENSRNOT00000087866.1	2590	2408.55	150.539	1.28917
ENSRNOT00000017714.4	2628	2446.55	39.4614	0.332687
ENSRNOT00000045096.2	666	485.858	29	1.23113
ENSRNOT00000066351.2	465	286.73	0	0
ENSRNOT00000089943.1	747	566.49	0	0
ENSRNOT00000036012.5	1263	1081.55	0	0
ENSRNOT00000091669.1	1480	1298.55	0	0
ENSRNOT00000013354.6	1640	1458.55	104	1.47072
ENSRNOT00000087230.1	2203	2021.55	0	0
ENSRNOT00000064905.1	4333	4151.55	84.3025	0.418839
ENSRNOT00000072031.1	1204	1022.55	6.1022	0.123089
ENSRNOT00000027745.6	2699	2517.55	0	0
ENSRNOT00000043672.4	2181	1999.55	0	0
ENSRNOT00000088857.1	264	96.7363	0	0
ENSRNOT00000050651.1	939	757.655	0	0
ENSRNOT00000057960.1	465	286.73	0	0
ENSRNOT00000018890.7	1519	1337.55	0	0
ENSRNOT00000082904.1	8412	8230.55	0	0
ENSRNOT00000015223.2	4945	4763.55	0	0
ENSRNOT00000035463.5	2963	2781.55	0	0
ENSRNOT00000043157.2	1125	943.547	0	0
ENSRNOT00000052009.4	1266	1084.55	0	0
ENSRNOT00000036666.5	3789	3607.55	247	1.41222
ENSRNOT00000041552.3	1917	1735.55	0	0
ENSRNOT00000040545.4	399	221.636	0	0
ENSRNOT00000021357.6	2468	2286.55	6	0.0541238
ENSRNOT00000075526.1	297	124.572	0	0
ENSRNOT00000065105.1	699	518.754	476	18.9261
ENSRNOT00000042386.3	1890	1708.55	23	0.277663
ENSRNOT00000078023.1	1440	1258.55	0	0
ENSRNOT00000090366.1	6353	6171.55	251.375	0.840125
ENSRNOT00000088169.1	2177	1995.55	34.6254	0.35789
ENSRNOT00000090018.1	933	751.655	0	0
ENSRNOT00000035758.5	4661	4479.55	0	0
ENSRNOT00000043710.1	936	754.655	0	0
ENSRNOT00000036625.5	542	363.035	0	0
ENSRNOT00000064511.2	294	121.883	0	0
ENSRNOT00000043752.4	869	687.705	71	2.12948
ENSRNOT00000026870.6	1446	1264.55	0	0
ENSRNOT00000079989.1	1509	1327.55	519	8.0637
ENSRNOT00000064900.3	1860	1678.55	371	4.55887
ENSRNOT00000052379.4	240	78.2395	0	0
ENSRNOT00000037509.5	6567	6385.55	180.62	0.583423
ENSRNOT00000004723.3	1563	1381.55	80	1.19438
ENSRNOT00000018942.4	2465	2283.55	64	0.578079
ENSRNOT00000091464.1	1336	1154.55	178.208	3.18371
ENSRNOT00000017472.7	900	718.655	387.792	11.13
ENSRNOT00000035084.6	4397	4215.55	135	0.660536
ENSRNOT00000078380.1	135	19.9209	0	0
ENSRNOT00000041508.4	1122	940.547	43.4937	0.953813
ENSRNOT00000074262.1	1605	1423.55	11.5	0.166626
ENSRNOT00000023890.7	4204	4022.55	365.371	1.87348
ENSRNOT00000088624.1	2883	2701.55	391.629	2.99006
ENSRNOT00000083363.1	2631	2449.55	0	0
ENSRNOT00000087452.1	699	518.754	378	15.0296
ENSRNOT00000025615.7	922	740.655	161	4.4836
ENSRNOT00000045275.5	2522	2340.55	8	0.0705001
ENSRNOT00000042432.6	2471	2289.55	0	0
ENSRNOT00000074801.3	1671	1489.55	0	0
ENSRNOT00000074869.1	312	138.223	0	0
ENSRNOT00000031951.4	1611	1429.55	2	0.0288568
ENSRNOT00000023645.5	3447	3265.55	2426	15.3233
ENSRNOT00000018300.5	1755	1573.55	93	1.21905
ENSRNOT00000082141.1	4808	4626.55	23	0.102539
ENSRNOT00000066975.1	2442	2260.55	0	0
ENSRNOT00000086919.1	1183	1001.55	12	0.247131
ENSRNOT00000025254.5	1204	1022.55	0	0
ENSRNOT00000004948.5	1462	1280.55	93	1.49797
ENSRNOT00000023712.5	3819	3637.55	206	1.16809
ENSRNOT00000005190.4	654	473.925	216	9.40072
ENSRNOT00000085661.1	1655	1473.55	0	0
ENSRNOT00000056694.4	1868	1686.55	0	0
ENSRNOT00000056693.3	1479	1297.55	0	0
ENSRNOT00000056692.4	1701	1519.55	0	0
ENSRNOT00000081447.1	1401	1219.55	0	0
ENSRNOT00000059520.3	150	28.2616	0	0
ENSRNOT00000058819.1	456	277.828	0	0
ENSRNOT00000017339.7	5876	5694.55	3	0.0108662
ENSRNOT00000082869.1	2651	2469.55	42	0.350791
ENSRNOT00000086245.1	2091	1909.55	0	0
ENSRNOT00000048997.2	294	121.883	0	0
ENSRNOT00000068082.1	7183	7001.55	586	1.72632
ENSRNOT00000033998.4	3687	3505.55	43	0.253005
ENSRNOT00000010296.5	2349	2167.55	0	0
ENSRNOT00000070832.1	3150	2968.55	263	1.82738
ENSRNOT00000049513.3	936	754.655	0	0
ENSRNOT00000073400.2	828	647.029	0	0
ENSRNOT00000014664.7	3711	3529.55	91	0.531789
ENSRNOT00000022107.3	2857	2675.55	182.733	1.40871
ENSRNOT00000089251.1	2002	1820.55	155.267	1.75911
ENSRNOT00000077384.1	942	760.655	0	0
ENSRNOT00000078174.1	438	259.997	0	0
ENSRNOT00000064910.2	4100	3918.55	2115	11.1327
ENSRNOT00000042714.3	1938	1756.55	80	0.939393
ENSRNOT00000008414.5	2858	2676.55	120	0.924748
ENSRNOT00000009207.5	607	427.3	187	9.02663
ENSRNOT00000005919.5	2568	2386.55	35.4978	0.306795
ENSRNOT00000040386.3	369	192.243	0	0
ENSRNOT00000026702.6	1602	1420.55	0	0
ENSRNOT00000075270.1	2622	2440.55	97	0.819788
ENSRNOT00000000167.5	1648	1466.55	5	0.070322
ENSRNOT00000081996.1	351	174.968	0	0
ENSRNOT00000073285.1	945	763.655	0	0
ENSRNOT00000006006.6	423	245.245	39.191	3.29613
ENSRNOT00000073930.1	1937	1755.55	17	0.199735
ENSRNOT00000078958.1	282	111.579	0	0
ENSRNOT00000050249.2	2698	2516.55	542.175	4.44376
ENSRNOT00000078793.1	2364	2182.55	187.825	1.77504
ENSRNOT00000081310.1	414	236.397	0	0
ENSRNOT00000027695.6	1982	1800.55	30	0.343664
ENSRNOT00000020411.7	4384	4202.55	474	2.32639
ENSRNOT00000027226.5	1168	986.547	0	0
ENSRNOT00000092160.1	3933	3751.55	91.6445	0.503863
ENSRNOT00000019618.4	4095	3913.55	193.262	1.01857
ENSRNOT00000074266.2	474	295.65	0	0
ENSRNOT00000031026.4	1137	955.547	259.156	5.59405
ENSRNOT00000057177.3	2108	1926.55	735	7.86909
ENSRNOT00000086579.1	1954	1772.55	0	0
ENSRNOT00000079424.1	2993	2811.55	110.002	0.806995
ENSRNOT00000016984.5	306	132.669	17	2.64299
ENSRNOT00000046126.3	2142	1960.55	831	8.7426
ENSRNOT00000004815.5	1727	1545.55	0	0
ENSRNOT00000067479.1	780	599.289	50	1.72088
ENSRNOT00000001580.6	2154	1972.55	0	0
ENSRNOT00000079207.1	2108	1926.55	11	0.117769
ENSRNOT00000079678.1	2026	1844.55	47.9186	0.535835
ENSRNOT00000016205.6	2024	1842.55	60.8575	0.681259
ENSRNOT00000058817.5	5899	5717.55	263.621	0.951014
ENSRNOT00000030760.4	2555	2373.55	138.379	1.20251
ENSRNOT00000042108.5	552	372.932	1.10828	0.0612967
ENSRNOT00000023226.6	10570	10388.5	0	0
ENSRNOT00000084337.1	1848	1666.55	59.101	0.731467
ENSRNOT00000017770.5	1769	1587.55	943.899	12.2635
ENSRNOT00000064386.2	4337	4155.55	545.484	2.70752
ENSRNOT00000084777.1	3154	2972.55	3.7594	0.026086
ENSRNOT00000087120.1	2427	2245.55	547.756	5.03132
ENSRNOT00000010720.3	4383	4201.55	1018	4.99753
ENSRNOT00000074274.2	2974	2792.55	148.231	1.09485
ENSRNOT00000071241.3	2853	2671.55	143.769	1.10999
ENSRNOT00000077593.1	2685	2503.55	0	0
ENSRNOT00000036769.6	1431	1249.55	6	0.0990411
ENSRNOT00000017824.5	3471	3289.55	0	0
ENSRNOT00000085670.1	3203	3021.55	0	0
ENSRNOT00000083535.1	2851	2669.55	0	0
ENSRNOT00000019283.6	3796	3614.55	161	0.918732
ENSRNOT00000031683.4	349	173.042	0	0
ENSRNOT00000073029.1	399	221.636	5.94581	0.553333
ENSRNOT00000014925.5	2709	2527.55	0	0
ENSRNOT00000033672.3	1627	1445.55	1	0.0142687
ENSRNOT00000089492.1	423	245.245	0	0
ENSRNOT00000089637.1	1832	1650.55	12	0.149958
ENSRNOT00000032995.6	486	307.544	0	0
ENSRNOT00000031481.3	1503	1321.55	21	0.327758
ENSRNOT00000082079.1	8236	8054.55	464	1.18821
ENSRNOT00000024825.5	8103	7921.55	8.32057e-07	2.16651e-09
ENSRNOT00000032316.4	625	445.117	13	0.602401
ENSRNOT00000013342.6	1810	1628.55	247	3.12834
ENSRNOT00000021704.4	1044	862.547	9	0.215217
ENSRNOT00000018981.4	954	772.655	0	0
ENSRNOT00000077805.1	963	781.601	0	0
ENSRNOT00000006412.6	1144	962.547	207	4.43573
ENSRNOT00000078249.1	2405	2223.55	32.8002	0.304262
ENSRNOT00000008035.5	2744	2562.55	4.19978	0.0338043
ENSRNOT00000004643.3	939	757.655	0	0
ENSRNOT00000074570.1	1856	1674.55	9	0.110857
ENSRNOT00000071039.1	420	242.347	0	0
ENSRNOT00000022254.5	1896	1714.55	0	0
ENSRNOT00000022068.5	1604	1422.55	0	0
ENSRNOT00000025362.3	2763	2581.55	350.127	2.79745
ENSRNOT00000047450.3	2917	2735.55	18430	138.963
ENSRNOT00000022380.6	1667	1485.55	3	0.0416535
ENSRNOT00000067646.2	2414	2232.55	114	1.05322
ENSRNOT00000005786.6	1258	1076.55	1344	25.7504
ENSRNOT00000087826.1	1748	1566.55	0	0
ENSRNOT00000029621.6	1742	1560.55	0	0
ENSRNOT00000037684.6	2625	2443.55	47	0.396729
ENSRNOT00000037072.4	1453	1271.55	66	1.0706
ENSRNOT00000091442.1	7999	7817.55	97.0094	0.255953
ENSRNOT00000016093.3	7216	7034.55	177.548	0.520591
ENSRNOT00000009727.2	1388	1206.55	0	0
ENSRNOT00000075429.2	192	47.882	13	5.6
ENSRNOT00000088110.1	3875	3693.55	0	0
ENSRNOT00000047831.2	3389	3207.55	38	0.244358
ENSRNOT00000071201.2	3447	3265.55	0	0
ENSRNOT00000088653.1	957	775.655	0	0
ENSRNOT00000088357.1	1283	1101.55	149.889	2.80663
ENSRNOT00000061992.2	1373	1191.55	32.1106	0.555846
ENSRNOT00000066249.1	924	742.655	0	0
ENSRNOT00000082303.1	2896	2714.55	0	0
ENSRNOT00000020323.3	763	582.37	0	0
ENSRNOT00000050607.3	945	763.655	0	0
ENSRNOT00000022432.5	3258	3076.55	270	1.81016
ENSRNOT00000001679.7	3078	2896.55	54	0.38453
ENSRNOT00000072951.2	798	617.204	0	0
ENSRNOT00000022522.5	4124	3942.55	5	0.0261583
ENSRNOT00000026155.7	825	644.029	230	7.36613
ENSRNOT00000084718.1	894	712.705	45.8148	1.32591
[truncated: 39,035 more rows]
